# Supplementary material for: Perturbation of semaphorin and VEGF signaling in ACDMPV lungs due to FOXF1 deficiency
Source: Respir Res. 2021 Jul 27;22:212. doi: 10.1186/s12931-021-01797-7 (PMC8314029; doi:10.1186/s12931-021-01797-7)
Supplement: Supplementary file 4 — Additional file 4. List of protein coding genes deregulated in ACDMPV lungs. Case grouping is described in Additional file 1. [file 12931_2021_1797_MOESM4_ESM.xlsx]

## Sheet: Description
Additional file 4. List of protein coding genes deregulated in ACDMPV lungs. Case grouping is described in Additional file 1.

## Sheet: Group1
Gene	Biotype	disreg_in_array	disreg_up	disreg_down	gr1Rank Enh del	gr1L2FC	grSumRank
SSX4B	protein_coding	FALSE	FALSE	FALSE	1	-8.10861622389908
CST1	protein_coding	FALSE	FALSE	FALSE	2	-8.0833319448221
EVPLL	protein_coding	FALSE	FALSE	FALSE	3	-7.21314241854673
C1QTNF5	protein_coding	FALSE	FALSE	FALSE	4	-7.13811609307707
PLA2G1B	protein_coding	FALSE	FALSE	FALSE	5	-6.85922307167635
PCDHA13	protein_coding	FALSE	FALSE	FALSE	6	-6.31674449195713
SLC10A4	protein_coding	FALSE	FALSE	FALSE	7	-6.03177121631007
MT1X	protein_coding	FALSE	FALSE	FALSE	8	5.89024096336128
AC104389.6	protein_coding	FALSE	FALSE	FALSE	9	5.75271974893114
LMNTD2	protein_coding	FALSE	FALSE	FALSE	10	-5.50035394240713	331
BIRC7	protein_coding	FALSE	FALSE	FALSE	11	-5.36455342304224
MTRNR2L6	protein_coding	FALSE	FALSE	FALSE	12	5.35014351040549
ANKRD34B	protein_coding	FALSE	FALSE	FALSE	13	-5.19573323330637
SCGB1A1	protein_coding	FALSE	FALSE	FALSE	14	5.13136407933972
HEMGN	protein_coding	FALSE	FALSE	FALSE	15	5.06969150628776	481
WT1	protein_coding	FALSE	FALSE	FALSE	16	-5.04418670906113
HBA1	protein_coding	FALSE	FALSE	FALSE	17	5.02946348792147
CXCL8	protein_coding	FALSE	FALSE	FALSE	18	5.00639399203773
HBA2	protein_coding	FALSE	FALSE	FALSE	19	4.9739408799614
LMTK3	protein_coding	FALSE	FALSE	FALSE	20	-4.96452601791544	1525
SOSTDC1	protein_coding	FALSE	FALSE	FALSE	21	4.95952651989952
COL15A1	protein_coding	TRUE	TRUE	FALSE	22	-4.93836993320531
HBG1	protein_coding	FALSE	FALSE	FALSE	23	4.89812978186564
CLDN6	protein_coding	FALSE	FALSE	FALSE	24	-4.89052460968758
AHSP	protein_coding	FALSE	FALSE	FALSE	25	4.87169878038448	1119
MC2R	protein_coding	FALSE	FALSE	FALSE	26	-4.72183806795056
CD5L	protein_coding	FALSE	FALSE	FALSE	27	-4.69869487070271
IL7R	protein_coding	TRUE	FALSE	TRUE	28	4.67351725668967	1185
TGFBR3L	protein_coding	FALSE	FALSE	FALSE	29	-4.59758122413215
TMEM132D	protein_coding	FALSE	FALSE	FALSE	30	-4.53767859843218
MSLNL	protein_coding	FALSE	FALSE	FALSE	31	-4.52731069710807
ANO8	protein_coding	FALSE	FALSE	FALSE	32	-4.50166210837064	1571
HPGD	protein_coding	FALSE	FALSE	FALSE	33	4.49885220315867
TMEM238	protein_coding	FALSE	FALSE	FALSE	34	-4.49529127012861
OTOF	protein_coding	FALSE	FALSE	FALSE	35	-4.47408936228412
SELE	protein_coding	FALSE	FALSE	FALSE	36	-4.44194011634008
TMEM100	protein_coding	FALSE	FALSE	FALSE	37	4.43755489384568	1178
CCDC88B	protein_coding	FALSE	FALSE	FALSE	38	-4.43659775526837	1526
CATSPER1	protein_coding	FALSE	FALSE	FALSE	39	-4.39284191469525
IFI44L	protein_coding	FALSE	FALSE	FALSE	40	4.38033930356163
PPP1R35	protein_coding	FALSE	FALSE	FALSE	41	-4.37766243692057	3042
HBM	protein_coding	FALSE	FALSE	FALSE	42	4.3638277351438
SPSB3	protein_coding	FALSE	FALSE	FALSE	43	-4.33885826550864
EVPL	protein_coding	FALSE	FALSE	FALSE	44	-4.3367260213025	1166
HOXD9	protein_coding	FALSE	FALSE	FALSE	45	-4.30241655941682
CARD9	protein_coding	FALSE	FALSE	FALSE	46	-4.264463885255
F8	protein_coding	FALSE	FALSE	FALSE	47	4.22147975176195	2254
FAM216B	protein_coding	FALSE	FALSE	FALSE	48	4.20936212968614
KIFC2	protein_coding	FALSE	FALSE	FALSE	49	-4.16087036476784	1204
SOD2	protein_coding	TRUE	FALSE	TRUE	50	4.15862758176397
EXOC3L2	protein_coding	FALSE	FALSE	FALSE	51	-4.15066609897783
FKBP1C	protein_coding	FALSE	FALSE	FALSE	52	4.14016646321568	2047
MUC4	protein_coding	FALSE	FALSE	FALSE	53	4.13459158443144	2047
TNFRSF18	protein_coding	FALSE	FALSE	FALSE	54	-4.12632513235191
GBP4	protein_coding	FALSE	FALSE	FALSE	55	4.1041950347807
NKX6-2	protein_coding	FALSE	FALSE	FALSE	56	-4.10086818628122
GPR4	protein_coding	FALSE	FALSE	FALSE	57	4.09907098440559
MTCL1	protein_coding	FALSE	FALSE	FALSE	58	-4.04131921259247	2657
MYZAP	protein_coding	FALSE	FALSE	FALSE	59	4.03141549359132
RPS27	protein_coding	FALSE	FALSE	FALSE	60	4.02269253144094	1371
HDC	protein_coding	FALSE	FALSE	FALSE	61	-3.99773033935553	1832
CBARP	protein_coding	FALSE	FALSE	FALSE	62	-3.9632714143135
MEGF6	protein_coding	FALSE	FALSE	FALSE	63	-3.95904434267386	1989
LRRC45	protein_coding	FALSE	FALSE	FALSE	64	-3.95310308393166	2377
ALAS2	protein_coding	FALSE	FALSE	FALSE	65	3.94797229601435
SAMD11	protein_coding	FALSE	FALSE	FALSE	66	-3.93521653235798	2347
PLEKHS1	protein_coding	FALSE	FALSE	FALSE	67	3.92589833638495
H3-5	protein_coding	FALSE	FALSE	FALSE	68	3.89956059736997
HBB	protein_coding	FALSE	FALSE	FALSE	69	3.86842634125118	4789
TNFRSF8	protein_coding	FALSE	FALSE	FALSE	70	-3.86162775711092
PRSS36	protein_coding	FALSE	FALSE	FALSE	71	-3.85724152949309
KCNG2	protein_coding	FALSE	FALSE	FALSE	72	-3.85318337611761
GYPA	protein_coding	FALSE	FALSE	FALSE	73	3.83920028204663
CLCNKB	protein_coding	FALSE	FALSE	FALSE	74	-3.83612076513951
PALM3	protein_coding	FALSE	FALSE	FALSE	75	-3.83429169765356
SLC4A1	protein_coding	FALSE	FALSE	FALSE	76	3.83387942975668
PLPPR3	protein_coding	FALSE	FALSE	FALSE	77	-3.82456723440208
HR	protein_coding	FALSE	FALSE	FALSE	78	-3.82341332578054
CA1	protein_coding	TRUE	FALSE	TRUE	79	3.81742067134114	1596
LCN6	protein_coding	FALSE	FALSE	FALSE	80	-3.79185760433922
FNDC10	protein_coding	FALSE	FALSE	FALSE	81	-3.70193016903772
S1PR1	protein_coding	FALSE	FALSE	FALSE	82	3.67972601394314
CROCC	protein_coding	FALSE	FALSE	FALSE	83	-3.67328984931648	2188
EGLN3	protein_coding	FALSE	FALSE	FALSE	84	3.66914736632741
GALNT9	protein_coding	FALSE	FALSE	FALSE	85	-3.6664321090533
AL391987.1	protein_coding	FALSE	FALSE	FALSE	86	-3.65010614346233
TPTEP2-CSNK1E	protein_coding	FALSE	FALSE	FALSE	87	-3.64343278048533
SOWAHD	protein_coding	FALSE	FALSE	FALSE	88	-3.63107427751927
IL33	protein_coding	FALSE	FALSE	FALSE	89	3.61121698142434
PIFO	protein_coding	FALSE	FALSE	FALSE	90	3.60558714477657
IFI30	protein_coding	TRUE	FALSE	TRUE	91	-3.60518221678036
DACT2	protein_coding	FALSE	FALSE	FALSE	92	-3.58904275640602
PDK4	protein_coding	FALSE	FALSE	FALSE	93	3.56638895713265
CCDC102A	protein_coding	FALSE	FALSE	FALSE	94	-3.56348873987547
ADGRB1	protein_coding	FALSE	FALSE	FALSE	95	-3.56296859653897	1700
ANTKMT	protein_coding	FALSE	FALSE	FALSE	96	-3.54127640553291
PKHD1	protein_coding	FALSE	FALSE	FALSE	97	-3.52284089961173
ARL6IP1	protein_coding	FALSE	FALSE	FALSE	98	3.51808054309712	1362
BNC1	protein_coding	FALSE	FALSE	FALSE	99	-3.497286441786
HAS1	protein_coding	FALSE	FALSE	FALSE	100	-3.48598115420688
RHOF	protein_coding	FALSE	FALSE	FALSE	101	-3.48549010479502
TEDC1	protein_coding	FALSE	FALSE	FALSE	102	-3.48053268225336
TSPAN1	protein_coding	FALSE	FALSE	FALSE	103	3.47878097731722
MBLAC1	protein_coding	FALSE	FALSE	FALSE	104	-3.47816191989927
PIK3R6	protein_coding	FALSE	FALSE	FALSE	105	-3.4766852559342	2973
SCX	protein_coding	FALSE	FALSE	FALSE	106	-3.47507640227545
MSLN	protein_coding	FALSE	FALSE	FALSE	107	-3.4734221599498
BICDL2	protein_coding	FALSE	FALSE	FALSE	108	-3.47045175802988
DAZAP2	protein_coding	FALSE	FALSE	FALSE	109	3.45795756010238
OSM	protein_coding	FALSE	FALSE	FALSE	110	-3.4492148401354
GLTPD2	protein_coding	FALSE	FALSE	FALSE	111	-3.44916188317582
SLC2A1	protein_coding	TRUE	FALSE	TRUE	112	3.44588983500324
PDXP	protein_coding	FALSE	FALSE	FALSE	113	-3.44466984496873
CD36	protein_coding	FALSE	FALSE	FALSE	114	3.44070670838511
PPP1R12C	protein_coding	FALSE	FALSE	FALSE	115	-3.44050278218352	3966
KIF12	protein_coding	FALSE	FALSE	FALSE	116	-3.43728435511979	2522
ATP6V0C	protein_coding	TRUE	FALSE	TRUE	117	-3.43482318107127
MROH6	protein_coding	FALSE	FALSE	FALSE	118	-3.43269674747623	3708
COL6A2	protein_coding	TRUE	TRUE	FALSE	119	-3.42288903897385
SFTPD	protein_coding	FALSE	FALSE	FALSE	120	-3.40946387077087
PGBD5	protein_coding	FALSE	FALSE	FALSE	121	-3.40112348810764
TMEM59L	protein_coding	FALSE	FALSE	FALSE	122	-3.39482710668851
SNRK	protein_coding	FALSE	FALSE	FALSE	123	3.39135057728129	2211
AIFM3	protein_coding	FALSE	FALSE	FALSE	124	-3.38228671877142	3635
NKX2-8	protein_coding	FALSE	FALSE	FALSE	125	-3.38127112783142
EPPK1	protein_coding	FALSE	FALSE	FALSE	126	-3.37594179940992
STC1	protein_coding	FALSE	FALSE	FALSE	127	3.37522055463675
IDUA	protein_coding	FALSE	FALSE	FALSE	128	-3.37259172457517	3575
DTX1	protein_coding	FALSE	FALSE	FALSE	129	-3.36799596461937
CEL	protein_coding	FALSE	FALSE	FALSE	130	-3.36597337949786
SEMA3B	protein_coding	FALSE	FALSE	FALSE	131	-3.356668103436	1828
PI15	protein_coding	FALSE	FALSE	FALSE	132	3.34718113019209	1359
ABCG4	protein_coding	FALSE	FALSE	FALSE	133	-3.34678458012126
RPL35A	protein_coding	FALSE	FALSE	FALSE	134	3.34498997281019
CFAP410	protein_coding	FALSE	FALSE	FALSE	135	-3.33941035361622	3813
RAC3	protein_coding	FALSE	FALSE	FALSE	136	-3.33597462712445
SPATC1	protein_coding	FALSE	FALSE	FALSE	137	-3.3317687909838
CAVIN3	protein_coding	FALSE	FALSE	FALSE	138	-3.33146801730423
CRACR2B	protein_coding	FALSE	FALSE	FALSE	139	-3.32743343845186	2268
COL16A1	protein_coding	TRUE	TRUE	FALSE	140	-3.32712808490335	3532
MALRD1	protein_coding	FALSE	FALSE	FALSE	141	-3.32251921986353
IQCJ-SCHIP1	protein_coding	FALSE	FALSE	FALSE	142	-3.31654743783175
FOXI2	protein_coding	FALSE	FALSE	FALSE	143	-3.31578850888803
BIRC3	protein_coding	FALSE	FALSE	FALSE	144	3.3151734527947
KIF7	protein_coding	FALSE	FALSE	FALSE	145	-3.31165099881586	4357
SDSL	protein_coding	FALSE	FALSE	FALSE	146	-3.30790343888976
SLC26A2	protein_coding	FALSE	FALSE	FALSE	147	3.30771080820295	2274
TEN1-CDK3	protein_coding	FALSE	FALSE	FALSE	148	-3.3013206263189
LRFN4	protein_coding	FALSE	FALSE	FALSE	149	-3.285191954801
KANK3	protein_coding	FALSE	FALSE	FALSE	150	-3.26939857830304
AATK	protein_coding	FALSE	FALSE	FALSE	151	-3.2549396918091
NSA2	protein_coding	FALSE	FALSE	FALSE	152	3.24920521712543
SLC34A3	protein_coding	FALSE	FALSE	FALSE	153	-3.23937012848973	3065
CCDC61	protein_coding	FALSE	FALSE	FALSE	154	-3.22779888108116	4523
NPM2	protein_coding	FALSE	FALSE	FALSE	155	-3.22668884446265
BPGM	protein_coding	FALSE	FALSE	FALSE	156	3.22220154740889	3399
FBXL19	protein_coding	FALSE	FALSE	FALSE	157	-3.22158068661965
GJC2	protein_coding	FALSE	FALSE	FALSE	158	-3.2189226018729
IL17RE	protein_coding	FALSE	FALSE	FALSE	159	-3.21800007746221
ST14	protein_coding	FALSE	FALSE	FALSE	160	-3.21441697846093
MYH14	protein_coding	FALSE	FALSE	FALSE	161	-3.20724490254249	4332
DYNLT3	protein_coding	FALSE	FALSE	FALSE	162	3.20587759377197	1952
SMO	protein_coding	FALSE	FALSE	FALSE	163	-3.20527604359167
CEP131	protein_coding	FALSE	FALSE	FALSE	164	-3.20121197037855	3141
SUSD2	protein_coding	FALSE	FALSE	FALSE	165	-3.19929142198892
FBXO32	protein_coding	FALSE	FALSE	FALSE	166	3.19657331627571
CCL2	protein_coding	FALSE	FALSE	FALSE	167	3.19073221401932
NINL	protein_coding	FALSE	FALSE	FALSE	168	-3.1900656286799	3276
MMGT1	protein_coding	FALSE	FALSE	FALSE	169	3.18736097732415	2677
BAIAP2L2	protein_coding	FALSE	FALSE	FALSE	170	-3.17071824237723	3714
RABEP2	protein_coding	FALSE	FALSE	FALSE	171	-3.16950408726841
ACOXL	protein_coding	FALSE	FALSE	FALSE	172	-3.16851100988107
CD302	protein_coding	FALSE	FALSE	FALSE	173	3.16778121754157	2249
SHB	protein_coding	FALSE	FALSE	FALSE	174	-3.16350021711823
EPS8L2	protein_coding	FALSE	FALSE	FALSE	175	-3.1599439106468	3132
SLC9A3	protein_coding	FALSE	FALSE	FALSE	176	-3.15434835119008	5426
PHLDA3	protein_coding	FALSE	FALSE	FALSE	177	-3.15377469386311
FHL5	protein_coding	TRUE	FALSE	TRUE	178	3.15178867028183
CCDC113	protein_coding	FALSE	FALSE	FALSE	179	3.14806792951666
SLC16A8	protein_coding	FALSE	FALSE	FALSE	180	-3.14485991636493	3037
RAB8B	protein_coding	FALSE	FALSE	FALSE	181	3.1434541186844
ZNF316	protein_coding	FALSE	FALSE	FALSE	182	-3.13990193285441
MMP23B	protein_coding	TRUE	TRUE	FALSE	183	-3.12371266918119	3745
WARS1	protein_coding	FALSE	FALSE	FALSE	184	3.12235313826677
FEM1A	protein_coding	FALSE	FALSE	FALSE	185	-3.1213707661376
ADAM33	protein_coding	FALSE	FALSE	FALSE	186	-3.12105025270346
SLC27A3	protein_coding	FALSE	FALSE	FALSE	187	-3.11273120709908
FAM122A	protein_coding	FALSE	FALSE	FALSE	188	3.11121877585677	4605
LARGE2	protein_coding	FALSE	FALSE	FALSE	189	-3.10908315925744
XK	protein_coding	FALSE	FALSE	FALSE	190	3.09868426662802	6402
GALNT4	protein_coding	FALSE	FALSE	FALSE	191	-3.09521688214308
SHANK1	protein_coding	FALSE	FALSE	FALSE	192	-3.08839502847446
ATP10A	protein_coding	FALSE	FALSE	FALSE	193	-3.08628292632246
PABPN1	protein_coding	FALSE	FALSE	FALSE	194	-3.08513360443064
SAPCD2	protein_coding	FALSE	FALSE	FALSE	195	-3.08465137478295
MREG	protein_coding	FALSE	FALSE	FALSE	196	-3.08336079816559
MIB2	protein_coding	FALSE	FALSE	FALSE	197	-3.08274946296608	3562
CHST7	protein_coding	FALSE	FALSE	FALSE	198	-3.08126077687217
NUCKS1	protein_coding	FALSE	FALSE	FALSE	199	3.07674508541528
AGRN	protein_coding	FALSE	FALSE	FALSE	200	-3.07345125734954
PLCB2	protein_coding	FALSE	FALSE	FALSE	201	-3.06228293812767
HES4	protein_coding	TRUE	TRUE	FALSE	202	-3.06201978072809
TEKT1	protein_coding	FALSE	FALSE	FALSE	203	3.0612544158916
TMED2	protein_coding	FALSE	FALSE	FALSE	204	3.05834187911924	2741
CRACDL	protein_coding	FALSE	FALSE	FALSE	205	-3.05796751796902
MMP17	protein_coding	FALSE	FALSE	FALSE	206	-3.05652037262349
ALDH16A1	protein_coding	FALSE	FALSE	FALSE	207	-3.0525202889495
DUSP2	protein_coding	FALSE	FALSE	FALSE	208	-3.05215000135204
COL7A1	protein_coding	FALSE	FALSE	FALSE	209	-3.05079093373085
JAKMIP3	protein_coding	FALSE	FALSE	FALSE	210	-3.03895002298628
TREM2	protein_coding	FALSE	FALSE	FALSE	211	-3.03484659540985
ZFP91	protein_coding	FALSE	FALSE	FALSE	212	3.02905173835883
CXCL1	protein_coding	FALSE	FALSE	FALSE	213	3.0230740262258
HOOK2	protein_coding	FALSE	FALSE	FALSE	214	-3.02152662600575	3925
TCIRG1	protein_coding	TRUE	FALSE	TRUE	215	-3.02044536828639
EME2	protein_coding	FALSE	FALSE	FALSE	216	-3.01977902254872
HOXD8	protein_coding	FALSE	FALSE	FALSE	217	-3.01645744211879
SEC62	protein_coding	FALSE	FALSE	FALSE	218	3.01589768559739
COL4A4	protein_coding	FALSE	FALSE	FALSE	219	-3.01490978041196
TARBP1	protein_coding	FALSE	FALSE	FALSE	220	-3.01210939693925
RPS13	protein_coding	FALSE	FALSE	FALSE	221	3.00717756624562
EIF3E	protein_coding	FALSE	FALSE	FALSE	222	3.00567965570103
CD24	protein_coding	FALSE	FALSE	FALSE	223	3.00433680486788
PNMA6A	protein_coding	FALSE	FALSE	FALSE	224	-2.99468135235168
TENT5C	protein_coding	FALSE	FALSE	FALSE	225	2.99423177978365	2566
APOE	protein_coding	TRUE	FALSE	TRUE	226	-2.99384015539907
GPT	protein_coding	FALSE	FALSE	FALSE	227	-2.99250287796476
RSL24D1	protein_coding	FALSE	FALSE	FALSE	228	2.98861884596793
GRM2	protein_coding	FALSE	FALSE	FALSE	229	-2.97816221430165
COL23A1	protein_coding	FALSE	FALSE	FALSE	230	-2.97648929567665
TMEM160	protein_coding	FALSE	FALSE	FALSE	231	-2.97374664346395
PLEC	protein_coding	FALSE	FALSE	FALSE	232	-2.97369423562371
CHTF18	protein_coding	FALSE	FALSE	FALSE	233	-2.97060432963497	3021
APOD	protein_coding	FALSE	FALSE	FALSE	234	2.96934752452479
ZSWIM4	protein_coding	FALSE	FALSE	FALSE	235	-2.96923155183569
CSPG5	protein_coding	FALSE	FALSE	FALSE	236	-2.96882611786113
GPS2	protein_coding	FALSE	FALSE	FALSE	237	-2.96391072219657
MISP	protein_coding	FALSE	FALSE	FALSE	238	-2.9604288290824
ZNF219	protein_coding	FALSE	FALSE	FALSE	239	-2.9578131114235
LEPROTL1	protein_coding	FALSE	FALSE	FALSE	240	2.95600232986692
YOD1	protein_coding	FALSE	FALSE	FALSE	241	2.95287159906059
CRIP1	protein_coding	FALSE	FALSE	FALSE	242	-2.94910739628887
GALNT12	protein_coding	FALSE	FALSE	FALSE	243	-2.94628606086939
RHPN1	protein_coding	FALSE	FALSE	FALSE	244	-2.94603167739293	4432
SH3RF2	protein_coding	FALSE	FALSE	FALSE	245	-2.9403836657931
FAM107A	protein_coding	FALSE	FALSE	FALSE	246	2.93596092409069
RHBDL1	protein_coding	FALSE	FALSE	FALSE	247	-2.93445041372816
TMED7	protein_coding	FALSE	FALSE	FALSE	248	2.93435455096241
TBX1	protein_coding	FALSE	FALSE	FALSE	249	-2.92076205730671
PABPC3	protein_coding	FALSE	FALSE	FALSE	250	2.91635209612628
EPS8L1	protein_coding	FALSE	FALSE	FALSE	251	-2.90969000534684	5091
SPTBN5	protein_coding	FALSE	FALSE	FALSE	252	-2.90924255531992
NPEPL1	protein_coding	FALSE	FALSE	FALSE	253	-2.90721470077274
FAM83E	protein_coding	FALSE	FALSE	FALSE	254	-2.90575662911975
CAMSAP3	protein_coding	FALSE	FALSE	FALSE	255	-2.89548928043331
GREB1	protein_coding	FALSE	FALSE	FALSE	256	-2.89003460744623
TNK2	protein_coding	FALSE	FALSE	FALSE	257	-2.88937760328346
CRHBP	protein_coding	FALSE	FALSE	FALSE	258	-2.88725955954539
KCP	protein_coding	FALSE	FALSE	FALSE	259	-2.88219897102577
H2BC7	protein_coding	FALSE	FALSE	FALSE	260	2.87927911295518
STC2	protein_coding	FALSE	FALSE	FALSE	261	2.87693636540831
MMP28	protein_coding	FALSE	FALSE	FALSE	262	-2.87597616197475
ARHGAP4	protein_coding	FALSE	FALSE	FALSE	263	-2.87499591002466
FECH	protein_coding	FALSE	FALSE	FALSE	264	2.87446135018186
SPIRE2	protein_coding	FALSE	FALSE	FALSE	265	-2.87202921824537
NUDT18	protein_coding	FALSE	FALSE	FALSE	266	-2.86102846461082
ACOT2	protein_coding	FALSE	FALSE	FALSE	267	-2.86034267529535
DDR1	protein_coding	FALSE	FALSE	FALSE	268	-2.85844589628322
GRB14	protein_coding	FALSE	FALSE	FALSE	269	-2.85679028458535
BMP1	protein_coding	FALSE	FALSE	FALSE	270	-2.84574087511829
OBSL1	protein_coding	FALSE	FALSE	FALSE	271	-2.83986418977289
SNTA1	protein_coding	FALSE	FALSE	FALSE	272	-2.83956724707591
PRODH	protein_coding	FALSE	FALSE	FALSE	273	-2.83526074295275	3154
VMA21	protein_coding	FALSE	FALSE	FALSE	274	2.83388580225603	2940
ANKRD65	protein_coding	FALSE	FALSE	FALSE	275	-2.83183361109606
AC007325.2	protein_coding	FALSE	FALSE	FALSE	276	-2.8277049866621	3116
FAM184A	protein_coding	FALSE	FALSE	FALSE	277	-2.80929786986928
DAPK3	protein_coding	FALSE	FALSE	FALSE	278	-2.80699796953031	4840
GTF2A1	protein_coding	FALSE	FALSE	FALSE	279	2.80509451301086
TLE6	protein_coding	FALSE	FALSE	FALSE	280	-2.80473366272563
PDZD4	protein_coding	FALSE	FALSE	FALSE	281	-2.80027725923202	4201
SSC5D	protein_coding	FALSE	FALSE	FALSE	282	-2.79678556846519
FOXF1	protein_coding	FALSE	FALSE	FALSE	283	2.78027439985506
OVOL2	protein_coding	FALSE	FALSE	FALSE	284	-2.77898198121192
F8A2	protein_coding	FALSE	FALSE	FALSE	285	-2.77549141128635
SLC4A3	protein_coding	FALSE	FALSE	FALSE	286	-2.77224206037876	4354
SLC24A3	protein_coding	FALSE	FALSE	FALSE	287	-2.77017898587527
ICAM5	protein_coding	FALSE	FALSE	FALSE	288	-2.76870090498535	3828
SAXO2	protein_coding	FALSE	FALSE	FALSE	289	2.7659959675391
GGTLC2	protein_coding	FALSE	FALSE	FALSE	290	-2.7646092290647
MAP3K10	protein_coding	FALSE	FALSE	FALSE	291	-2.76428697471875	5456
ASPG	protein_coding	FALSE	FALSE	FALSE	292	-2.76026335537232
TMCO1	protein_coding	FALSE	FALSE	FALSE	293	2.74945678999252
TFPI	protein_coding	FALSE	FALSE	FALSE	294	2.74780801650423
UBTD1	protein_coding	FALSE	FALSE	FALSE	295	-2.74693518497802
SCRIB	protein_coding	FALSE	FALSE	FALSE	296	-2.74674345797445	6170
CACNA1G	protein_coding	FALSE	FALSE	FALSE	297	-2.7465741641306
GPRIN2	protein_coding	FALSE	FALSE	FALSE	298	-2.74647274590466	5821
CCDC68	protein_coding	FALSE	FALSE	FALSE	299	2.74231817471291
C11orf95	protein_coding	FALSE	FALSE	FALSE	300	-2.74115357158069
RAP1GAP	protein_coding	FALSE	FALSE	FALSE	301	-2.73994584545013
CAPG	protein_coding	FALSE	FALSE	FALSE	302	-2.73571593765399
C20orf85	protein_coding	FALSE	FALSE	FALSE	303	2.73164077938598
PLAC9	protein_coding	TRUE	TRUE	FALSE	304	-2.73056972376814
GSDMD	protein_coding	FALSE	FALSE	FALSE	305	-2.72866724837844
SPCS1	protein_coding	FALSE	FALSE	FALSE	306	2.72719647786781
RBM27	protein_coding	FALSE	FALSE	FALSE	307	2.72679574380247	2577
RAB11A	protein_coding	FALSE	FALSE	FALSE	308	2.72241040794608
DTHD1	protein_coding	FALSE	FALSE	FALSE	309	2.72154146871143
POLE3	protein_coding	FALSE	FALSE	FALSE	310	2.71956784831245
STUB1	protein_coding	FALSE	FALSE	FALSE	311	-2.71636723912085
CETN2	protein_coding	FALSE	FALSE	FALSE	312	2.71406760477335
SH2B2	protein_coding	FALSE	FALSE	FALSE	313	-2.70846957547772
TMPRSS2	protein_coding	FALSE	FALSE	FALSE	314	-2.70589798175092
SPAG6	protein_coding	FALSE	FALSE	FALSE	315	2.70468489300607
CPM	protein_coding	FALSE	FALSE	FALSE	316	-2.70197650633025
TP53I13	protein_coding	FALSE	FALSE	FALSE	317	-2.69987144986915
HDGFL2	protein_coding	FALSE	FALSE	FALSE	318	-2.69498239181201
CFAP91	protein_coding	FALSE	FALSE	FALSE	319	2.69022675772532
ANP32E	protein_coding	FALSE	FALSE	FALSE	320	2.68913997492585
CABLES1	protein_coding	FALSE	FALSE	FALSE	321	-2.68638236083717
CLEC11A	protein_coding	FALSE	FALSE	FALSE	322	-2.68252819577248
SOX12	protein_coding	FALSE	FALSE	FALSE	323	-2.67528905640412
DGKQ	protein_coding	FALSE	FALSE	FALSE	324	-2.67411432810941
TELO2	protein_coding	FALSE	FALSE	FALSE	325	-2.67380972549517
UAP1L1	protein_coding	FALSE	FALSE	FALSE	326	-2.67339072025032	7132
SCAF1	protein_coding	FALSE	FALSE	FALSE	327	-2.67114532098047
WRNIP1	protein_coding	FALSE	FALSE	FALSE	328	-2.67090880499334
ACAP3	protein_coding	FALSE	FALSE	FALSE	329	-2.67074641591051
YES1	protein_coding	FALSE	FALSE	FALSE	330	2.66780935430206	4530
SLC4A2	protein_coding	FALSE	FALSE	FALSE	331	-2.65854450672647
ASGR1	protein_coding	FALSE	FALSE	FALSE	332	-2.65733219681014
TNRC18	protein_coding	FALSE	FALSE	FALSE	333	-2.65703958952294
FAM83H	protein_coding	FALSE	FALSE	FALSE	334	-2.65485444637521
RENBP	protein_coding	FALSE	FALSE	FALSE	335	-2.64993368763586
MOB1B	protein_coding	FALSE	FALSE	FALSE	336	2.6496181416649
PPP1R16A	protein_coding	FALSE	FALSE	FALSE	337	-2.64602639542004
SYPL1	protein_coding	FALSE	FALSE	FALSE	338	2.64433651115943
GOLGA8B	protein_coding	FALSE	FALSE	FALSE	339	-2.64237443976899
PTP4A1	protein_coding	FALSE	FALSE	FALSE	340	-2.64192050557951	4964
COL5A1	protein_coding	TRUE	TRUE	FALSE	341	-2.64109839811934
TRPV6	protein_coding	FALSE	FALSE	FALSE	342	-2.63815527733261
B4GALNT3	protein_coding	FALSE	FALSE	FALSE	343	-2.63118513418163
IQGAP3	protein_coding	FALSE	FALSE	FALSE	344	-2.63093853679146
LTC4S	protein_coding	FALSE	FALSE	FALSE	345	-2.62684584705586
STXBP6	protein_coding	FALSE	FALSE	FALSE	346	2.62665224552222
BNIP3L	protein_coding	FALSE	FALSE	FALSE	347	2.62480979002685
ACP5	protein_coding	TRUE	FALSE	TRUE	348	-2.62448430631123
ANO9	protein_coding	FALSE	FALSE	FALSE	349	-2.61331865181536	4060
CCDC154	protein_coding	FALSE	FALSE	FALSE	350	-2.60614044653475	4670
RASSF7	protein_coding	FALSE	FALSE	FALSE	351	-2.60392149738979
GPAT2	protein_coding	FALSE	FALSE	FALSE	352	-2.59725986857653	6785
C4orf3	protein_coding	FALSE	FALSE	FALSE	353	2.59619534580042
ANKRD13B	protein_coding	FALSE	FALSE	FALSE	354	-2.59285136626499
RILP	protein_coding	FALSE	FALSE	FALSE	355	-2.59230826903444
TPRN	protein_coding	FALSE	FALSE	FALSE	356	-2.5893767132031
ALKBH7	protein_coding	FALSE	FALSE	FALSE	357	-2.58922186665651
HAGHL	protein_coding	FALSE	FALSE	FALSE	358	-2.58736027042007
TDRD10	protein_coding	FALSE	FALSE	FALSE	359	-2.58554485004426
ZMYND15	protein_coding	FALSE	FALSE	FALSE	360	-2.58214945548313
HNRNPA1P48	protein_coding	FALSE	FALSE	FALSE	361	2.58090017937256
MBNL3	protein_coding	FALSE	FALSE	FALSE	362	2.57922003766804
RSPH4A	protein_coding	FALSE	FALSE	FALSE	363	2.57843692926326
AKAP17A	protein_coding	FALSE	FALSE	FALSE	364	-2.57406766187268	4879
C1orf35	protein_coding	FALSE	FALSE	FALSE	365	-2.57164655737233
NTRK1	protein_coding	FALSE	FALSE	FALSE	366	-2.56821564847412
GLO1	protein_coding	FALSE	FALSE	FALSE	367	2.56641631647888
NPDC1	protein_coding	FALSE	FALSE	FALSE	368	-2.5642228605801
LAMA1	protein_coding	FALSE	FALSE	FALSE	369	-2.56317227739298
METRNL	protein_coding	TRUE	FALSE	TRUE	370	-2.55995908778883
NPR3	protein_coding	FALSE	FALSE	FALSE	371	2.55856981476067
COL18A1	protein_coding	TRUE	TRUE	FALSE	372	-2.55051511729393
IFITM10	protein_coding	FALSE	FALSE	FALSE	373	-2.54845760272932
RO60	protein_coding	FALSE	FALSE	FALSE	374	2.54822289160251
LLGL2	protein_coding	FALSE	FALSE	FALSE	375	-2.54791430807312
CBLL1	protein_coding	FALSE	FALSE	FALSE	376	2.54652249311141	4438
C5orf51	protein_coding	FALSE	FALSE	FALSE	377	2.54610712187693
SPATA2L	protein_coding	FALSE	FALSE	FALSE	378	-2.54259105521241
FAM98C	protein_coding	FALSE	FALSE	FALSE	379	-2.53942402983415
LEPR	protein_coding	FALSE	FALSE	FALSE	380	2.53845683503893
NFKBIL1	protein_coding	FALSE	FALSE	FALSE	381	-2.53490229017334
D2HGDH	protein_coding	FALSE	FALSE	FALSE	382	-2.53025359520071
OAS2	protein_coding	FALSE	FALSE	FALSE	383	2.52944415280548
COL6A1	protein_coding	TRUE	TRUE	FALSE	384	-2.52783879256189
PPP1R37	protein_coding	FALSE	FALSE	FALSE	385	-2.52574504519975
ZBTB33	protein_coding	FALSE	FALSE	FALSE	386	2.52523025045521
REX1BD	protein_coding	FALSE	FALSE	FALSE	387	-2.52287548163895
SOX7	protein_coding	FALSE	FALSE	FALSE	388	2.52232748069509
ARVCF	protein_coding	FALSE	FALSE	FALSE	389	-2.51004490015027
SLFN5	protein_coding	FALSE	FALSE	FALSE	390	2.50906970194559
RGL3	protein_coding	FALSE	FALSE	FALSE	391	-2.50818591031512
C1orf122	protein_coding	FALSE	FALSE	FALSE	392	-2.50319244368249
NACA	protein_coding	FALSE	FALSE	FALSE	393	2.49932677183834
KIF26A	protein_coding	FALSE	FALSE	FALSE	394	-2.48722832198222
ATP8B3	protein_coding	FALSE	FALSE	FALSE	395	-2.48618317085217
CLDN23	protein_coding	FALSE	FALSE	FALSE	396	-2.48350845284298
MFSD3	protein_coding	FALSE	FALSE	FALSE	397	-2.48150315356729
C8orf82	protein_coding	FALSE	FALSE	FALSE	398	-2.48114171519069
SLC25A37	protein_coding	TRUE	FALSE	TRUE	399	2.47996585565804
SLC30A6	protein_coding	FALSE	FALSE	FALSE	400	2.47860316191407
INSYN1	protein_coding	FALSE	FALSE	FALSE	401	-2.47540959860746
SLC26A1	protein_coding	FALSE	FALSE	FALSE	402	-2.47428957477409
SLC6A20	protein_coding	FALSE	FALSE	FALSE	403	-2.47325601808859
CGN	protein_coding	FALSE	FALSE	FALSE	404	-2.47101139533113
NOXA1	protein_coding	FALSE	FALSE	FALSE	405	-2.46980447335519
HNF1B	protein_coding	FALSE	FALSE	FALSE	406	-2.46773084485935
NUDT14	protein_coding	FALSE	FALSE	FALSE	407	-2.46543454131753
MEX3D	protein_coding	FALSE	FALSE	FALSE	408	-2.46321480639333
ARHGEF16	protein_coding	FALSE	FALSE	FALSE	409	-2.45935304352042	8370
ATP1B2	protein_coding	FALSE	FALSE	FALSE	410	2.457953375612
MVD	protein_coding	FALSE	FALSE	FALSE	411	-2.45699603328349	4008
HACD4	protein_coding	FALSE	FALSE	FALSE	412	2.45517287893075
GRPEL2	protein_coding	FALSE	FALSE	FALSE	413	2.44441454438675
ADCY7	protein_coding	FALSE	FALSE	FALSE	414	-2.44057371514385
PCGF5	protein_coding	FALSE	FALSE	FALSE	415	2.43715872400618
RYBP	protein_coding	FALSE	FALSE	FALSE	416	2.43585191540282
LMNA	protein_coding	FALSE	FALSE	FALSE	417	-2.43545959931708
CCDC136	protein_coding	FALSE	FALSE	FALSE	418	-2.4341899198837
CCDC159	protein_coding	FALSE	FALSE	FALSE	419	-2.43361997634049
PAXX	protein_coding	FALSE	FALSE	FALSE	420	-2.43189179478363
RNF207	protein_coding	FALSE	FALSE	FALSE	421	-2.42707188136441
BNIP2	protein_coding	FALSE	FALSE	FALSE	422	2.42301925368246
PIDD1	protein_coding	FALSE	FALSE	FALSE	423	-2.41838823568543
ENGASE	protein_coding	FALSE	FALSE	FALSE	424	-2.41728478894357
NRBP2	protein_coding	FALSE	FALSE	FALSE	425	-2.41437162403828
CDK10	protein_coding	FALSE	FALSE	FALSE	426	-2.41018282086751
RAPGEF3	protein_coding	FALSE	FALSE	FALSE	427	-2.40494637281048	4064
ARHGAP22	protein_coding	FALSE	FALSE	FALSE	428	-2.40476441254354
GRIP2	protein_coding	FALSE	FALSE	FALSE	429	-2.40411856243068
SLC30A7	protein_coding	FALSE	FALSE	FALSE	430	2.40158057281255
EPHB6	protein_coding	FALSE	FALSE	FALSE	431	-2.40084295092021	6137
ARPP19	protein_coding	FALSE	FALSE	FALSE	432	2.40070566824656
CCHCR1	protein_coding	FALSE	FALSE	FALSE	433	-2.40053425439182
SPTBN2	protein_coding	FALSE	FALSE	FALSE	434	-2.39840389577693
SRPK3	protein_coding	FALSE	FALSE	FALSE	435	-2.39820497950825
SAP18	protein_coding	FALSE	FALSE	FALSE	436	2.39589540766066
ZNF579	protein_coding	FALSE	FALSE	FALSE	437	-2.39155029062378
NOP10	protein_coding	FALSE	FALSE	FALSE	438	2.39004989273409
CPT1B	protein_coding	FALSE	FALSE	FALSE	439	-2.38657897375509
PIEZO1	protein_coding	FALSE	FALSE	FALSE	440	-2.38462638060964
EIF2S1	protein_coding	FALSE	FALSE	FALSE	441	2.36987801007872
LRP3	protein_coding	TRUE	TRUE	FALSE	442	-2.36848155328226
NUDT3	protein_coding	FALSE	FALSE	FALSE	443	-2.36671641026334
MRPL41	protein_coding	FALSE	FALSE	FALSE	444	-2.36364123686452
TMEM54	protein_coding	FALSE	FALSE	FALSE	445	-2.36090717263495
LRRC75B	protein_coding	FALSE	FALSE	FALSE	446	-2.36082714975785
BICDL1	protein_coding	FALSE	FALSE	FALSE	447	-2.35935057132971
PARP10	protein_coding	FALSE	FALSE	FALSE	448	-2.35736734403574
HUNK	protein_coding	FALSE	FALSE	FALSE	449	-2.35373279415903
PKP3	protein_coding	FALSE	FALSE	FALSE	450	-2.35371694858057
FBXL15	protein_coding	FALSE	FALSE	FALSE	451	-2.3412017399507
EXD3	protein_coding	FALSE	FALSE	FALSE	452	-2.34095399639674
TMED5	protein_coding	FALSE	FALSE	FALSE	453	2.33945337990035	4976
KRBA1	protein_coding	FALSE	FALSE	FALSE	454	-2.33904992384925
PAK2	protein_coding	FALSE	FALSE	FALSE	455	2.33268873534615
FSCN2	protein_coding	FALSE	FALSE	FALSE	456	-2.3303720675872
PPL	protein_coding	FALSE	FALSE	FALSE	457	-2.32920391508526
ASB2	protein_coding	FALSE	FALSE	FALSE	458	-2.32899073112312
LARGE1	protein_coding	FALSE	FALSE	FALSE	459	-2.32678088095712
RHOD	protein_coding	FALSE	FALSE	FALSE	460	-2.3243998864572
TBC1D3B	protein_coding	FALSE	FALSE	FALSE	461	-2.32229237525504
PPP2R3B	protein_coding	FALSE	FALSE	FALSE	462	-2.31461695585396	6684
PDK1	protein_coding	FALSE	FALSE	FALSE	463	2.31353403126263
MOB1A	protein_coding	FALSE	FALSE	FALSE	464	2.30742270116472
TONSL	protein_coding	FALSE	FALSE	FALSE	465	-2.30661051370916
UBE2J1	protein_coding	FALSE	FALSE	FALSE	466	2.30173341140853
IZUMO4	protein_coding	FALSE	FALSE	FALSE	467	-2.30103652402072
BROX	protein_coding	FALSE	FALSE	FALSE	468	2.29632389652681
WTIP	protein_coding	FALSE	FALSE	FALSE	469	-2.29431677066872
ARHGAP42	protein_coding	FALSE	FALSE	FALSE	470	2.2936356058924
GOLGA8A	protein_coding	FALSE	FALSE	FALSE	471	-2.29200581643918
TSR3	protein_coding	FALSE	FALSE	FALSE	472	-2.29140747325903
C5orf22	protein_coding	FALSE	FALSE	FALSE	473	2.28921119882316
ARHGAP45	protein_coding	FALSE	FALSE	FALSE	474	-2.28802654087252
NAPRT	protein_coding	FALSE	FALSE	FALSE	475	-2.28443357656313
EVI5L	protein_coding	FALSE	FALSE	FALSE	476	-2.28091797678965
KIAA1143	protein_coding	FALSE	FALSE	FALSE	477	2.27925819060597
CAPN10	protein_coding	FALSE	FALSE	FALSE	478	-2.27577439423283
SPACA6	protein_coding	FALSE	FALSE	FALSE	479	-2.27348559568303
WDR78	protein_coding	FALSE	FALSE	FALSE	480	2.26936882258022
OPLAH	protein_coding	FALSE	FALSE	FALSE	481	-2.26838011995252
SLC29A4	protein_coding	FALSE	FALSE	FALSE	482	-2.26824601516572
TMEM106B	protein_coding	FALSE	FALSE	FALSE	483	2.26604852315329
CD300LF	protein_coding	TRUE	FALSE	TRUE	484	-2.26303892469133
SPON2	protein_coding	FALSE	FALSE	FALSE	485	-2.26155326015798
ADCK5	protein_coding	FALSE	FALSE	FALSE	486	-2.26121589667401
RBM7	protein_coding	FALSE	FALSE	FALSE	487	2.25562900352433
AJM1	protein_coding	FALSE	FALSE	FALSE	488	-2.25438793220272
MAP3K9	protein_coding	FALSE	FALSE	FALSE	489	-2.24762131096049
VAMP7	protein_coding	FALSE	FALSE	FALSE	490	2.24627029899298
KRAS	protein_coding	FALSE	FALSE	FALSE	491	2.24219837169635
SYNC	protein_coding	FALSE	FALSE	FALSE	492	-2.23806688114493
GAS2L1	protein_coding	FALSE	FALSE	FALSE	493	-2.23728059830509
AMDHD2	protein_coding	FALSE	FALSE	FALSE	494	-2.23385063014318
CUEDC1	protein_coding	TRUE	TRUE	FALSE	495	-2.23322104617088
CHURC1	protein_coding	FALSE	FALSE	FALSE	496	2.22905949796146
SH3D21	protein_coding	FALSE	FALSE	FALSE	497	-2.22584005251839	6365
GTPBP6	protein_coding	FALSE	FALSE	FALSE	498	-2.22494247855902
KMT5C	protein_coding	FALSE	FALSE	FALSE	499	-2.22468100202822
GPM6B	protein_coding	FALSE	FALSE	FALSE	500	2.22275511910553
FLT1	protein_coding	FALSE	FALSE	FALSE	501	2.22212936673158
LPCAT1	protein_coding	FALSE	FALSE	FALSE	502	-2.21570678318694
AFF2	protein_coding	FALSE	FALSE	FALSE	503	2.21393360985959
JAG2	protein_coding	FALSE	FALSE	FALSE	504	-2.21018115708707
TP53I3	protein_coding	FALSE	FALSE	FALSE	505	-2.20956274504826
SORCS2	protein_coding	FALSE	FALSE	FALSE	506	-2.20805311674281
MMP15	protein_coding	FALSE	FALSE	FALSE	507	-2.20250763809558
TSPAN32	protein_coding	FALSE	FALSE	FALSE	508	-2.20122182273378
MBD3	protein_coding	FALSE	FALSE	FALSE	509	-2.19945042112999
PLCD1	protein_coding	FALSE	FALSE	FALSE	510	-2.19576154066288
TMX4	protein_coding	FALSE	FALSE	FALSE	511	2.1952660865707
RAB17	protein_coding	FALSE	FALSE	FALSE	512	-2.1841947232975	7428
TRIM65	protein_coding	FALSE	FALSE	FALSE	513	-2.18272192390595
DOK1	protein_coding	FALSE	FALSE	FALSE	514	-2.18244337439148
SH2D3A	protein_coding	FALSE	FALSE	FALSE	515	-2.17645044857845
TBC1D9B	protein_coding	FALSE	FALSE	FALSE	516	-2.17406649127435
GOLGA7	protein_coding	FALSE	FALSE	FALSE	517	2.17362272566778
CCDC9	protein_coding	FALSE	FALSE	FALSE	518	-2.1706595825068	6322
NME3	protein_coding	FALSE	FALSE	FALSE	519	-2.16961002472807
GMIP	protein_coding	FALSE	FALSE	FALSE	520	-2.16914131434682
MYO15B	protein_coding	FALSE	FALSE	FALSE	521	-2.16782129929441
ABR	protein_coding	FALSE	FALSE	FALSE	522	-2.16682921599054
ELK4	protein_coding	FALSE	FALSE	FALSE	523	2.16669710844837
EFCAB1	protein_coding	FALSE	FALSE	FALSE	524	2.16484507856593
USP10	protein_coding	FALSE	FALSE	FALSE	525	2.16311501772621
ACSF2	protein_coding	FALSE	FALSE	FALSE	526	-2.16155658815363
SARDH	protein_coding	FALSE	FALSE	FALSE	527	-2.15848599939765
CEACAM1	protein_coding	FALSE	FALSE	FALSE	528	2.15661184535877
CD164	protein_coding	FALSE	FALSE	FALSE	529	2.15285779378464
NME9	protein_coding	FALSE	FALSE	FALSE	530	2.14951488749272
LTBP3	protein_coding	FALSE	FALSE	FALSE	531	-2.14903254458098
PRELID3A	protein_coding	FALSE	FALSE	FALSE	532	-2.14890117435356
NAT14	protein_coding	FALSE	FALSE	FALSE	533	-2.14872489688839
TM9SF3	protein_coding	FALSE	FALSE	FALSE	534	2.1461640938523	6747
TTC7A	protein_coding	FALSE	FALSE	FALSE	535	-2.13858105542695
EIF2AK1	protein_coding	FALSE	FALSE	FALSE	536	2.13711827048888
VASH1	protein_coding	FALSE	FALSE	FALSE	537	-2.13410778197303
FOXP4	protein_coding	FALSE	FALSE	FALSE	538	-2.12868486777611
STYX	protein_coding	FALSE	FALSE	FALSE	539	2.12643537166746
NAA50	protein_coding	FALSE	FALSE	FALSE	540	2.1255490731528
PWWP2B	protein_coding	FALSE	FALSE	FALSE	541	-2.12535382178872
USP35	protein_coding	FALSE	FALSE	FALSE	542	-2.12373584755807
ZNF205	protein_coding	FALSE	FALSE	FALSE	543	-2.1170478187801
CYP2D6	protein_coding	FALSE	FALSE	FALSE	544	-2.11376860765355
TOR2A	protein_coding	FALSE	FALSE	FALSE	545	-2.11369281957748
GPC1	protein_coding	FALSE	FALSE	FALSE	546	-2.1088334704849
CDC42BPG	protein_coding	FALSE	FALSE	FALSE	547	-2.10399435048677
CACNG4	protein_coding	FALSE	FALSE	FALSE	548	-2.10280954228836
TMEM209	protein_coding	FALSE	FALSE	FALSE	549	2.10230500188599
EVA1A	protein_coding	FALSE	FALSE	FALSE	550	-2.10116229776944
RAB22A	protein_coding	FALSE	FALSE	FALSE	551	2.0961929691291
DVL1	protein_coding	FALSE	FALSE	FALSE	552	-2.09379003237507
SPTLC2	protein_coding	FALSE	FALSE	FALSE	553	2.09363501865378
RNF215	protein_coding	FALSE	FALSE	FALSE	554	-2.09159999852656
NLRP2	protein_coding	FALSE	FALSE	FALSE	555	-2.09068306413374
SPATA18	protein_coding	FALSE	FALSE	FALSE	556	2.08758882916149
KLHL17	protein_coding	FALSE	FALSE	FALSE	557	-2.08648242487149
PPP1R14B	protein_coding	FALSE	FALSE	FALSE	558	-2.08569548072577
KPNA4	protein_coding	FALSE	FALSE	FALSE	559	2.08442394457382
ZNF770	protein_coding	FALSE	FALSE	FALSE	560	2.08138061143871
HSBP1	protein_coding	FALSE	FALSE	FALSE	561	2.0761020990364
CDC42EP3	protein_coding	FALSE	FALSE	FALSE	562	2.07528998504457
FAAH	protein_coding	FALSE	FALSE	FALSE	563	-2.07427453677593
POLRMT	protein_coding	FALSE	FALSE	FALSE	564	-2.0735591484583
ATG16L2	protein_coding	FALSE	FALSE	FALSE	565	-2.07159799964163
INTS1	protein_coding	FALSE	FALSE	FALSE	566	-2.07030116680079
PLXNA3	protein_coding	FALSE	FALSE	FALSE	567	-2.0695234323726
DR1	protein_coding	FALSE	FALSE	FALSE	568	2.06859093846031
JPH1	protein_coding	FALSE	FALSE	FALSE	569	-2.06828008242676
ENO3	protein_coding	FALSE	FALSE	FALSE	570	-2.06660601172934	8326
SHROOM1	protein_coding	FALSE	FALSE	FALSE	571	-2.06484346480521
KCNIP4	protein_coding	FALSE	FALSE	FALSE	572	2.06148327480387
EVA1B	protein_coding	FALSE	FALSE	FALSE	573	-2.05981846522524
NAGPA	protein_coding	FALSE	FALSE	FALSE	574	-2.05862535500709
FAM193B	protein_coding	FALSE	FALSE	FALSE	575	-2.05422996417475
HMCN2	protein_coding	FALSE	FALSE	FALSE	576	-2.05065068963867
GAS1	protein_coding	FALSE	FALSE	FALSE	577	-2.0495059899492
POLR2M	protein_coding	FALSE	FALSE	FALSE	578	2.04939555161474
ANP32B	protein_coding	FALSE	FALSE	FALSE	579	2.04853309227431
SELENOI	protein_coding	FALSE	FALSE	FALSE	580	2.04763532373842
CELSR1	protein_coding	FALSE	FALSE	FALSE	581	-2.04202216643184
GGT1	protein_coding	FALSE	FALSE	FALSE	582	-2.03713296678024
RWDD1	protein_coding	FALSE	FALSE	FALSE	583	2.03630110155189
FAM98B	protein_coding	FALSE	FALSE	FALSE	584	2.03609243208205
ERP44	protein_coding	FALSE	FALSE	FALSE	585	2.03380441391077
RABL3	protein_coding	FALSE	FALSE	FALSE	586	2.03110726856493
FRAT1	protein_coding	FALSE	FALSE	FALSE	587	-2.02805877805991
LRRN3	protein_coding	FALSE	FALSE	FALSE	588	2.02415906273032
PGGHG	protein_coding	FALSE	FALSE	FALSE	589	-2.02396439077966	4414
HNRNPD	protein_coding	FALSE	FALSE	FALSE	590	2.02147479592699
SHH	protein_coding	FALSE	FALSE	FALSE	591	-2.01980478919219
ABHD11	protein_coding	FALSE	FALSE	FALSE	592	-2.01532920138281
ZNF784	protein_coding	FALSE	FALSE	FALSE	593	-2.01330756612443
PLEKHH3	protein_coding	FALSE	FALSE	FALSE	594	-2.00973685771862
PLCD3	protein_coding	FALSE	FALSE	FALSE	595	-2.00368013529456
DOK7	protein_coding	FALSE	FALSE	FALSE	596	-2.00229336324989
ARHGEF19	protein_coding	FALSE	FALSE	FALSE	597	-2.00198620738689
ELMO3	protein_coding	FALSE	FALSE	FALSE	598	-2.00195096838123
UBXN10	protein_coding	FALSE	FALSE	FALSE	599	1.99714206446024
SPEG	protein_coding	FALSE	FALSE	FALSE	600	-1.99570252571463
LAMTOR3	protein_coding	FALSE	FALSE	FALSE	601	1.98932908573304
MRI1	protein_coding	FALSE	FALSE	FALSE	602	-1.98812048935999
ARHGEF10L	protein_coding	FALSE	FALSE	FALSE	603	-1.98333069402215
TMEM230	protein_coding	FALSE	FALSE	FALSE	604	1.98082787016111
PLEKHG5	protein_coding	FALSE	FALSE	FALSE	605	-1.97978640079816
SKP1	protein_coding	FALSE	FALSE	FALSE	606	1.97779050372216
TMEM132A	protein_coding	FALSE	FALSE	FALSE	607	-1.97287827227254
SLC2A4RG	protein_coding	FALSE	FALSE	FALSE	608	-1.97199762514967
MAD1L1	protein_coding	FALSE	FALSE	FALSE	609	-1.97078644945007
ZNF74	protein_coding	FALSE	FALSE	FALSE	610	-1.96546268270644
NISCH	protein_coding	FALSE	FALSE	FALSE	611	-1.95761505301113
SLC29A2	protein_coding	FALSE	FALSE	FALSE	612	-1.955208758572
INPPL1	protein_coding	FALSE	FALSE	FALSE	613	-1.95332400718906
SIGIRR	protein_coding	FALSE	FALSE	FALSE	614	-1.95201858241242
HIP1R	protein_coding	FALSE	FALSE	FALSE	615	-1.95067235719038
TBC1D3C	protein_coding	FALSE	FALSE	FALSE	616	-1.94809924440261
FCGR3A	protein_coding	FALSE	FALSE	FALSE	617	1.93956467474745
AGTR1	protein_coding	FALSE	FALSE	FALSE	618	1.9353569144414
RAB11FIP3	protein_coding	FALSE	FALSE	FALSE	619	-1.93504238424794
BBOF1	protein_coding	FALSE	FALSE	FALSE	620	1.93334401352918
HRAS	protein_coding	FALSE	FALSE	FALSE	621	-1.93031446087447
P2RY1	protein_coding	FALSE	FALSE	FALSE	622	1.92949515145138
NDUFB5	protein_coding	FALSE	FALSE	FALSE	623	1.9280386022084
NUDT16L1	protein_coding	FALSE	FALSE	FALSE	624	-1.92105641958866
ARMC5	protein_coding	FALSE	FALSE	FALSE	625	-1.9138575193547
RILPL1	protein_coding	FALSE	FALSE	FALSE	626	-1.91033440500992
STXBP4	protein_coding	FALSE	FALSE	FALSE	627	1.90941766555802
ASPSCR1	protein_coding	FALSE	FALSE	FALSE	628	-1.90572620701437
AK1	protein_coding	FALSE	FALSE	FALSE	629	-1.89698300621
SYNCRIP	protein_coding	FALSE	FALSE	FALSE	630	1.89249388988553
REEP3	protein_coding	FALSE	FALSE	FALSE	631	1.89228521456144
ZNF69	protein_coding	FALSE	FALSE	FALSE	632	-1.89191385320671
PPP1R13L	protein_coding	FALSE	FALSE	FALSE	633	-1.8885122140226	9102
SMN1	protein_coding	FALSE	FALSE	FALSE	634	1.88819619217414
GAS6	protein_coding	FALSE	FALSE	FALSE	635	-1.88802878100018
NT5DC2	protein_coding	FALSE	FALSE	FALSE	636	-1.87805534631394
EIF4EBP2	protein_coding	FALSE	FALSE	FALSE	637	1.87757238764535
SREK1IP1	protein_coding	FALSE	FALSE	FALSE	638	1.87650068123389
ABCD1	protein_coding	FALSE	FALSE	FALSE	639	-1.86864043191028
LPIN3	protein_coding	FALSE	FALSE	FALSE	640	-1.8641501258294
PRKCZ	protein_coding	FALSE	FALSE	FALSE	641	-1.86187847538827
SSB	protein_coding	FALSE	FALSE	FALSE	642	1.86014100447141
PWWP3A	protein_coding	FALSE	FALSE	FALSE	643	-1.85903452963892
TBC1D3L	protein_coding	FALSE	FALSE	FALSE	644	-1.85610956674062
HMG20B	protein_coding	FALSE	FALSE	FALSE	645	-1.85113967147153
ZBTB6	protein_coding	FALSE	FALSE	FALSE	646	1.84953841161621
PSIP1	protein_coding	FALSE	FALSE	FALSE	647	1.84738636588101
DNAH5	protein_coding	FALSE	FALSE	FALSE	648	1.84577744189952
DRAM2	protein_coding	FALSE	FALSE	FALSE	649	1.84358953766009
SLC39A6	protein_coding	FALSE	FALSE	FALSE	650	1.84138918494948
FAM210B	protein_coding	FALSE	FALSE	FALSE	651	1.83924094600843
TBC1D3D	protein_coding	FALSE	FALSE	FALSE	652	-1.83746179845684
PLEKHA3	protein_coding	FALSE	FALSE	FALSE	653	1.83455626125912
DMPK	protein_coding	FALSE	FALSE	FALSE	654	-1.82753178438111
ANKRD13D	protein_coding	FALSE	FALSE	FALSE	655	-1.8210302338598
TBC1D3I	protein_coding	FALSE	FALSE	FALSE	656	-1.81863106722517
SLC38A10	protein_coding	FALSE	FALSE	FALSE	657	-1.81472884907866
TTC26	protein_coding	FALSE	FALSE	FALSE	658	1.81355705529985
UBE2N	protein_coding	FALSE	FALSE	FALSE	659	1.81299880800097
INF2	protein_coding	FALSE	FALSE	FALSE	660	-1.79978102669236
TWF1	protein_coding	FALSE	FALSE	FALSE	661	1.79834135414874
RRP15	protein_coding	FALSE	FALSE	FALSE	662	1.78327994995718
UCHL5	protein_coding	FALSE	FALSE	FALSE	663	1.78119927265472
TMEM120B	protein_coding	FALSE	FALSE	FALSE	664	-1.78110672999351
TBC1D3K	protein_coding	FALSE	FALSE	FALSE	665	-1.77807005699836
TMEM154	protein_coding	FALSE	FALSE	FALSE	666	1.76874667835051
FAAP20	protein_coding	FALSE	FALSE	FALSE	667	-1.76301875659493
PPP1R26	protein_coding	FALSE	FALSE	FALSE	668	-1.75930245093132
TBC1D3G	protein_coding	FALSE	FALSE	FALSE	669	-1.7409761317425
NECAB3	protein_coding	FALSE	FALSE	FALSE	670	-1.73940692846306
TNFRSF25	protein_coding	FALSE	FALSE	FALSE	671	-1.70222052587255
TBC1D3E	protein_coding	FALSE	FALSE	FALSE	672	-1.68531301630228
DENND1C	protein_coding	FALSE	FALSE	FALSE	673	-1.68303516418949
PTP4A2	protein_coding	FALSE	FALSE	FALSE	674	1.68161383934816
MVK	protein_coding	FALSE	FALSE	FALSE	675	-1.68146843577802
DPP8	protein_coding	FALSE	FALSE	FALSE	676	1.67706356091677
STARD10	protein_coding	FALSE	FALSE	FALSE	677	-1.66633207679691
ARHGEF1	protein_coding	FALSE	FALSE	FALSE	678	-1.66486313613582
KDM2B	protein_coding	FALSE	FALSE	FALSE	679	-1.61232234736218
UNC93B1	protein_coding	FALSE	FALSE	FALSE	680	-1.6069561896125
TSNARE1	protein_coding	FALSE	FALSE	FALSE	681	-1.58664019809501
NAA30	protein_coding	FALSE	FALSE	FALSE	682	1.57401550001883

## Sheet: Group2
Gene	Biotype	disreg_in_array	disreg_up	disreg_down	gr2Rank Enh/FOX/FENDRR del	gr2L2FC	grSumRank
HBG2	protein_coding	FALSE	FALSE	FALSE	1	9.73635277744689
OOSP4B	protein_coding	FALSE	FALSE	FALSE	2	-8.27241409843052
TAS1R2	protein_coding	FALSE	FALSE	FALSE	3	-8.057400823279
GK2	protein_coding	FALSE	FALSE	FALSE	4	-7.92619177065607
OBP2A	protein_coding	FALSE	FALSE	FALSE	5	-7.85920002994987
SEPTIN12	protein_coding	FALSE	FALSE	FALSE	6	-7.84319674227287
AS3MT	protein_coding	FALSE	FALSE	FALSE	7	-7.82740104402593
OTOS	protein_coding	FALSE	FALSE	FALSE	8	-7.7057815961786
OR5T1	protein_coding	FALSE	FALSE	FALSE	9	-7.66167527089432
SSX4B	protein_coding	FALSE	FALSE	FALSE	10	-7.63978058542528
GSX2	protein_coding	FALSE	FALSE	FALSE	11	-7.63401381122853
IFNA13	protein_coding	FALSE	FALSE	FALSE	12	-7.51757690588846
FAM90A16P	protein_coding	FALSE	FALSE	FALSE	13	-7.50421078318335
SMCO1	protein_coding	FALSE	FALSE	FALSE	14	-7.50418898124027
SULT6B1	protein_coding	FALSE	FALSE	FALSE	15	-7.46058520232933
GAGE12C	protein_coding	FALSE	FALSE	FALSE	16	-7.44294783472805
SEMG1	protein_coding	FALSE	FALSE	FALSE	17	-7.43198100926113
OR8H3	protein_coding	FALSE	FALSE	FALSE	18	-7.42329829159029
IFNA1	protein_coding	FALSE	FALSE	FALSE	19	-7.38608219622238
PGAM4	protein_coding	FALSE	FALSE	FALSE	20	7.38499928841531
GJA10	protein_coding	FALSE	FALSE	FALSE	21	-7.37832768815845
FAM90A17P	protein_coding	FALSE	FALSE	FALSE	22	-7.34059921554684
OR2L13	protein_coding	FALSE	FALSE	FALSE	23	-7.32507401026884
ACTL8	protein_coding	FALSE	FALSE	FALSE	24	-7.30599133193808
DEFB132	protein_coding	FALSE	FALSE	FALSE	25	-7.30551609933522
OR4K14	protein_coding	FALSE	FALSE	FALSE	26	-7.17274616046209
DEFB103B	protein_coding	FALSE	FALSE	FALSE	27	-7.12899906477262
DEFB103A	protein_coding	FALSE	FALSE	FALSE	28	-7.12899906477262
TMEM256	protein_coding	FALSE	FALSE	FALSE	29	7.10826815988328
TEX37	protein_coding	FALSE	FALSE	FALSE	30	-7.10459458654018
IFNL3	protein_coding	FALSE	FALSE	FALSE	31	-7.07336322905667
OR13C8	protein_coding	FALSE	FALSE	FALSE	32	-7.03350074083108
CARTPT	protein_coding	FALSE	FALSE	FALSE	33	-7.00015661803396
OR2G2	protein_coding	FALSE	FALSE	FALSE	34	-6.99301066756048
KRT32	protein_coding	FALSE	FALSE	FALSE	35	-6.96917837387714
RPL39	protein_coding	FALSE	FALSE	FALSE	36	6.96764691798713
LCN9	protein_coding	FALSE	FALSE	FALSE	37	-6.92272954577259
RPS4Y1	protein_coding	FALSE	FALSE	FALSE	38	6.91256547918192
OTUD6A	protein_coding	FALSE	FALSE	FALSE	39	-6.90914140311166
OR4S2	protein_coding	FALSE	FALSE	FALSE	40	-6.90236122071577
FKBP1A	protein_coding	FALSE	FALSE	FALSE	41	6.90196765738101
OR13H1	protein_coding	FALSE	FALSE	FALSE	42	-6.89369286002489
POLR2I	protein_coding	FALSE	FALSE	FALSE	43	6.89307604232518
IFNL1	protein_coding	FALSE	FALSE	FALSE	44	-6.87952031504721
AL772284.2	protein_coding	FALSE	FALSE	FALSE	45	-6.86505102179799
IL36G	protein_coding	FALSE	FALSE	FALSE	46	-6.86413662755966
OR51A2	protein_coding	FALSE	FALSE	FALSE	47	-6.84006857163271
LEUTX	protein_coding	FALSE	FALSE	FALSE	48	-6.83219668137627
SPRR1B	protein_coding	FALSE	FALSE	FALSE	49	-6.79681437244224
FAM237A	protein_coding	FALSE	FALSE	FALSE	50	-6.79600157012194
TAS2R16	protein_coding	FALSE	FALSE	FALSE	51	-6.7885680146646
CRHR1	protein_coding	FALSE	FALSE	FALSE	52	-6.77183546806396
DEFB107B	protein_coding	FALSE	FALSE	FALSE	53	-6.76454718761243
SAGE1	protein_coding	FALSE	FALSE	FALSE	54	-6.74939930897998
B2M	protein_coding	FALSE	FALSE	FALSE	55	6.70273343589244
MT1X	protein_coding	FALSE	FALSE	FALSE	56	6.68984554463557
GAGE12D	protein_coding	FALSE	FALSE	FALSE	57	-6.68056663793714
TAS2R1	protein_coding	FALSE	FALSE	FALSE	58	-6.67544745804367
VCY	protein_coding	FALSE	FALSE	FALSE	59	-6.66908925130993
VCY1B	protein_coding	FALSE	FALSE	FALSE	60	-6.66908925130993
HCRT	protein_coding	FALSE	FALSE	FALSE	61	-6.66786344747504
ARL14	protein_coding	FALSE	FALSE	FALSE	62	-6.65907997287097
ZNF723	protein_coding	FALSE	FALSE	FALSE	63	-6.63447170550187
GAGE12E	protein_coding	FALSE	FALSE	FALSE	64	-6.60267273168316
GAGE2A	protein_coding	FALSE	FALSE	FALSE	65	-6.58627845028798
CRYGA	protein_coding	FALSE	FALSE	FALSE	66	-6.57441848860298
HOXC13	protein_coding	FALSE	FALSE	FALSE	67	-6.56815548963561
H4C3	protein_coding	FALSE	FALSE	FALSE	68	6.554665569715
OOSP2	protein_coding	FALSE	FALSE	FALSE	69	-6.53085229392382
TMEM256-PLSCR3	protein_coding	FALSE	FALSE	FALSE	70	-6.52771696131409
CRP	protein_coding	FALSE	FALSE	FALSE	71	-6.52727589652282
DEFB107A	protein_coding	FALSE	FALSE	FALSE	72	-6.51668945498948
PLA2G1B	protein_coding	FALSE	FALSE	FALSE	73	-6.5163921112446
BMP15	protein_coding	FALSE	FALSE	FALSE	74	-6.51051880744012
LUM	protein_coding	FALSE	FALSE	FALSE	75	6.49242013980051
RPS27	protein_coding	FALSE	FALSE	FALSE	76	6.48915170976532	1371
KRTAP10-4	protein_coding	FALSE	FALSE	FALSE	77	-6.48470560863563
MDFIC2	protein_coding	FALSE	FALSE	FALSE	78	-6.48276192612157
SOD2	protein_coding	TRUE	FALSE	TRUE	79	6.4624635224204
OR14A16	protein_coding	FALSE	FALSE	FALSE	80	-6.45017456377157
RPS25	protein_coding	FALSE	FALSE	FALSE	81	6.44578303252341
SCGB1D4	protein_coding	FALSE	FALSE	FALSE	82	-6.44303620905796
TMA7	protein_coding	FALSE	FALSE	FALSE	83	6.43749874210455
CST1	protein_coding	FALSE	FALSE	FALSE	84	-6.39416071727165
GPR52	protein_coding	FALSE	FALSE	FALSE	85	6.36791175751344
LGALS13	protein_coding	FALSE	FALSE	FALSE	86	-6.36710289975247
KRTAP6-1	protein_coding	FALSE	FALSE	FALSE	87	-6.35244502403248
MS4A13	protein_coding	FALSE	FALSE	FALSE	88	-6.34770305568004
OR8K5	protein_coding	FALSE	FALSE	FALSE	89	-6.34110445237388
INS	protein_coding	FALSE	FALSE	FALSE	90	-6.33997762002794
CCDC54	protein_coding	FALSE	FALSE	FALSE	91	-6.33688422139206
OR5R1	protein_coding	FALSE	FALSE	FALSE	92	-6.33637732796584
DUXA	protein_coding	FALSE	FALSE	FALSE	93	-6.32848505822572
GUCA2B	protein_coding	FALSE	FALSE	FALSE	94	-6.31874622021342
PDX1	protein_coding	FALSE	FALSE	FALSE	95	-6.3159330424028
KRT38	protein_coding	FALSE	FALSE	FALSE	96	-6.31340220674018
ARL6IP1	protein_coding	FALSE	FALSE	FALSE	97	6.2641715484747	1362
MAGEC1	protein_coding	FALSE	FALSE	FALSE	98	-6.25925374507808
SRGN	protein_coding	FALSE	FALSE	FALSE	99	6.25489512623291
FOXB2	protein_coding	FALSE	FALSE	FALSE	100	-6.24561051346223
IL1F10	protein_coding	FALSE	FALSE	FALSE	101	-6.21601731013102
MAGEA10	protein_coding	FALSE	FALSE	FALSE	102	-6.21115782388198
DAD1	protein_coding	FALSE	FALSE	FALSE	103	6.20618923279601
LMNTD2	protein_coding	FALSE	FALSE	FALSE	104	-6.20227309453553	331
AC098850.3	protein_coding	FALSE	FALSE	FALSE	105	6.19726374190104
OR4E1	protein_coding	FALSE	FALSE	FALSE	106	-6.1909641662092
SH3BGRL	protein_coding	FALSE	FALSE	FALSE	107	6.16153680532394
IL9	protein_coding	FALSE	FALSE	FALSE	108	-6.15977031508936
FAM90A9P	protein_coding	FALSE	FALSE	FALSE	109	-6.14817030171129
IZUMO3	protein_coding	FALSE	FALSE	FALSE	110	-6.13731627071793
PCDHA13	protein_coding	FALSE	FALSE	FALSE	111	-6.1320315202787
RPL15	protein_coding	FALSE	FALSE	FALSE	112	6.1294996943543
RPL32	protein_coding	FALSE	FALSE	FALSE	113	6.11450123742162
MRGPRX2	protein_coding	FALSE	FALSE	FALSE	114	-6.09462590746743
GAGE12H	protein_coding	FALSE	FALSE	FALSE	115	-6.07332747058776
H2BW2	protein_coding	FALSE	FALSE	FALSE	116	-6.05985523519703
TAF11L13	protein_coding	FALSE	FALSE	FALSE	117	-6.05806892008961
OR8G1	protein_coding	FALSE	FALSE	FALSE	118	-6.05365201693105
FAM90A8P	protein_coding	FALSE	FALSE	FALSE	119	-6.05289397227195
OR10A7	protein_coding	FALSE	FALSE	FALSE	120	-6.01267627186465
IFNA6	protein_coding	FALSE	FALSE	FALSE	121	-5.99656206055099
RPS4X	protein_coding	FALSE	FALSE	FALSE	122	5.97531223227795
GABRA3	protein_coding	FALSE	FALSE	FALSE	123	-5.97287057338563
SARAF	protein_coding	FALSE	FALSE	FALSE	124	5.96910123063383
PGK2	protein_coding	FALSE	FALSE	FALSE	125	-5.96450335861778
MMGT1	protein_coding	FALSE	FALSE	FALSE	126	5.96353921409159	2677
TEX35	protein_coding	FALSE	FALSE	FALSE	127	-5.95529366109617
KRT9	protein_coding	FALSE	FALSE	FALSE	128	-5.9413246210896
TMED7	protein_coding	FALSE	FALSE	FALSE	129	5.93484758950515
TMEM171	protein_coding	FALSE	FALSE	FALSE	130	-5.92545441927645
USP17L20	protein_coding	FALSE	FALSE	FALSE	131	-5.87682049500087
CD59	protein_coding	FALSE	FALSE	FALSE	132	5.87073771367875
AC004687.2	protein_coding	FALSE	FALSE	FALSE	133	5.84029903988689
OR2M2	protein_coding	FALSE	FALSE	FALSE	134	-5.82618769543552
USP17L18	protein_coding	FALSE	FALSE	FALSE	135	-5.81912627031356
TLE7	protein_coding	FALSE	FALSE	FALSE	136	-5.81454284834974
NR0B1	protein_coding	FALSE	FALSE	FALSE	137	-5.79338008097291
KRTAP9-9	protein_coding	FALSE	FALSE	FALSE	138	-5.79164714588278
TMEM30A	protein_coding	FALSE	FALSE	FALSE	139	5.78594246026746
TMEM100	protein_coding	FALSE	FALSE	FALSE	140	5.77200270149145	1178
OR8G5	protein_coding	FALSE	FALSE	FALSE	141	-5.7671634510748
TDRD15	protein_coding	FALSE	FALSE	FALSE	142	-5.76633724129243
SERPINE1	protein_coding	FALSE	FALSE	FALSE	143	5.76153230256601
H4C12	protein_coding	FALSE	FALSE	FALSE	144	5.75808798623281
TMED2	protein_coding	FALSE	FALSE	FALSE	145	5.75537323164286	2741
SCGB3A2	protein_coding	FALSE	FALSE	FALSE	146	5.74002304620866
MCHR2	protein_coding	FALSE	FALSE	FALSE	147	-5.73670953049007
KRT76	protein_coding	FALSE	FALSE	FALSE	148	-5.72915824867275
ARSH	protein_coding	FALSE	FALSE	FALSE	149	-5.72701672579058
OR2V2	protein_coding	FALSE	FALSE	FALSE	150	-5.70168603009278
EMP1	protein_coding	FALSE	FALSE	FALSE	151	5.69545593699472
OR4L1	protein_coding	FALSE	FALSE	FALSE	152	-5.68845703245917
SRSF1	protein_coding	FALSE	FALSE	FALSE	153	5.68706920952051
GSTA5	protein_coding	FALSE	FALSE	FALSE	154	-5.68405872066239
MC4R	protein_coding	FALSE	FALSE	FALSE	155	-5.67451833591165
FETUB	protein_coding	FALSE	FALSE	FALSE	156	-5.67044823297073
RPL35A	protein_coding	FALSE	FALSE	FALSE	157	5.66900922967112
TMBIM6	protein_coding	FALSE	FALSE	FALSE	158	5.65710527022882
CAPZA1	protein_coding	FALSE	FALSE	FALSE	159	5.6415747711578
KRTAP1-3	protein_coding	FALSE	FALSE	FALSE	160	-5.64099383521747
MINAR2	protein_coding	FALSE	FALSE	FALSE	161	-5.63192501977319
LGALS16	protein_coding	FALSE	FALSE	FALSE	162	-5.6303266779402
PMP22	protein_coding	FALSE	FALSE	FALSE	163	5.62781777788197
HEMGN	protein_coding	FALSE	FALSE	FALSE	164	5.61711223162431	481
SLC10A4	protein_coding	FALSE	FALSE	FALSE	165	-5.61415137670053
HIGD2A	protein_coding	FALSE	FALSE	FALSE	166	5.60942237122883
MS4A5	protein_coding	FALSE	FALSE	FALSE	167	-5.59799466301699
DMRT1	protein_coding	FALSE	FALSE	FALSE	168	-5.59483153842265
AC098650.1	protein_coding	FALSE	FALSE	FALSE	169	5.59408209788287
RPL5	protein_coding	FALSE	FALSE	FALSE	170	5.58860457737741
CT45A1	protein_coding	FALSE	FALSE	FALSE	171	-5.57650092971274
RPS18	protein_coding	FALSE	FALSE	FALSE	172	5.56392356692056
HMX2	protein_coding	FALSE	FALSE	FALSE	173	-5.55608496100457
MAEL	protein_coding	FALSE	FALSE	FALSE	174	-5.53966606514943
PRY2	protein_coding	FALSE	FALSE	FALSE	175	-5.53605593993486
OR1J4	protein_coding	FALSE	FALSE	FALSE	176	-5.52808701697717
RIPPLY2	protein_coding	FALSE	FALSE	FALSE	177	-5.51294049644815
SLC25A31	protein_coding	FALSE	FALSE	FALSE	178	-5.51287714378681
RPL29	protein_coding	FALSE	FALSE	FALSE	179	5.50711189974197
RPS26	protein_coding	FALSE	FALSE	FALSE	180	5.504362366218
H2BC14	protein_coding	FALSE	FALSE	FALSE	181	5.49798849135817
RPL23	protein_coding	FALSE	FALSE	FALSE	182	5.48902435600889
LYZ	protein_coding	FALSE	FALSE	FALSE	183	5.48780657604298
DDX3Y	protein_coding	FALSE	FALSE	FALSE	184	5.48602329842704
PEA15	protein_coding	FALSE	FALSE	FALSE	185	5.48198694962699
RPL9	protein_coding	FALSE	FALSE	FALSE	186	5.47063355201682
DUSP6	protein_coding	FALSE	FALSE	FALSE	187	5.46819298988514
ATP6V0E1	protein_coding	FALSE	FALSE	FALSE	188	5.4654843682894
H2AC12	protein_coding	FALSE	FALSE	FALSE	189	5.46283129070167
R3HDML	protein_coding	FALSE	FALSE	FALSE	190	-5.46047700878818
CRNN	protein_coding	FALSE	FALSE	FALSE	191	-5.44764358700059
TXNIP	protein_coding	FALSE	FALSE	FALSE	192	5.43857262015606
TPTE	protein_coding	FALSE	FALSE	FALSE	193	-5.43572624620516
HORMAD2	protein_coding	FALSE	FALSE	FALSE	194	-5.42847177179443
PRAMEF4	protein_coding	FALSE	FALSE	FALSE	195	-5.42842471527983
RPS24	protein_coding	FALSE	FALSE	FALSE	196	5.42577229936255
RPS12	protein_coding	FALSE	FALSE	FALSE	197	5.39919496408177
LRRC38	protein_coding	FALSE	FALSE	FALSE	198	-5.39768850340088
SERPINA11	protein_coding	FALSE	FALSE	FALSE	199	-5.39419193489059
OR51T1	protein_coding	FALSE	FALSE	FALSE	200	-5.393413698105
DAZAP2	protein_coding	FALSE	FALSE	FALSE	201	5.39118852782848
ELSPBP1	protein_coding	FALSE	FALSE	FALSE	202	-5.38865054208632
OR10S1	protein_coding	FALSE	FALSE	FALSE	203	-5.38130155535514
S100A9	protein_coding	FALSE	FALSE	FALSE	204	5.37997493898249
H4C4	protein_coding	FALSE	FALSE	FALSE	205	5.37601284839406
RPL10	protein_coding	FALSE	FALSE	FALSE	206	5.37025356330762
SRP9	protein_coding	FALSE	FALSE	FALSE	207	5.36938984121674
NEU2	protein_coding	FALSE	FALSE	FALSE	208	-5.36361445558309
PRY	protein_coding	FALSE	FALSE	FALSE	209	-5.35728657769486
NGB	protein_coding	FALSE	FALSE	FALSE	210	-5.35452231424724
KRT3	protein_coding	FALSE	FALSE	FALSE	211	-5.35396995172151
CSDE1	protein_coding	FALSE	FALSE	FALSE	212	5.30999614355867
RPL24	protein_coding	FALSE	FALSE	FALSE	213	5.30821116171539
MBD3L2	protein_coding	FALSE	FALSE	FALSE	214	-5.30420832510906
TOMM20	protein_coding	FALSE	FALSE	FALSE	215	5.29444005702266
GHITM	protein_coding	FALSE	FALSE	FALSE	216	5.28440816078797
KRTAP2-4	protein_coding	FALSE	FALSE	FALSE	217	-5.28256727731237
H4C11	protein_coding	FALSE	FALSE	FALSE	218	5.28242322751187
SLC6A7	protein_coding	FALSE	FALSE	FALSE	219	-5.28095516491192
TEX47	protein_coding	FALSE	FALSE	FALSE	220	-5.27412546426684
SLC6A5	protein_coding	FALSE	FALSE	FALSE	221	-5.26301044392052
TAS2R3	protein_coding	FALSE	FALSE	FALSE	222	5.25433494848066
ZNF22	protein_coding	FALSE	FALSE	FALSE	223	5.25266310456055
SPARCL1	protein_coding	FALSE	FALSE	FALSE	224	5.23406033455589
ATOH1	protein_coding	FALSE	FALSE	FALSE	225	-5.2300214349036
NMS	protein_coding	FALSE	FALSE	FALSE	226	-5.22702911107775
USP17L11	protein_coding	FALSE	FALSE	FALSE	227	-5.22165759863236
PCDHA12	protein_coding	FALSE	FALSE	FALSE	228	-5.21243029387529
APOL5	protein_coding	FALSE	FALSE	FALSE	229	-5.21110509267547
MAGEB18	protein_coding	FALSE	FALSE	FALSE	230	-5.20578451014911
KRTAP10-2	protein_coding	FALSE	FALSE	FALSE	231	-5.20118425655441
TLR9	protein_coding	FALSE	FALSE	FALSE	232	-5.19042013713383
RBM27	protein_coding	FALSE	FALSE	FALSE	233	5.18075791438638	2577
FKBP1C	protein_coding	FALSE	FALSE	FALSE	234	5.18074966804735	2047
AC135068.1	protein_coding	FALSE	FALSE	FALSE	235	-5.16756927008844
OR52L1	protein_coding	FALSE	FALSE	FALSE	236	-5.16614506876683
CACNG7	protein_coding	FALSE	FALSE	FALSE	237	-5.16295274614745
CLPSL1	protein_coding	FALSE	FALSE	FALSE	238	-5.15660718494109
CCDC70	protein_coding	FALSE	FALSE	FALSE	239	-5.15167288290232
PRR20E	protein_coding	FALSE	FALSE	FALSE	240	-5.15160736051606
S100A8	protein_coding	FALSE	FALSE	FALSE	241	5.14550755306944
RPS27A	protein_coding	FALSE	FALSE	FALSE	242	5.14424046021698
EIF4A2	protein_coding	FALSE	FALSE	FALSE	243	5.14303590776033
LINC02218	protein_coding	FALSE	FALSE	FALSE	244	-5.14275243731506
CES5A	protein_coding	FALSE	FALSE	FALSE	245	-5.14116454844611
GBX2	protein_coding	FALSE	FALSE	FALSE	246	-5.13446241756843
DAZ2	protein_coding	FALSE	FALSE	FALSE	247	-5.1335093356571
DAZ3	protein_coding	FALSE	FALSE	FALSE	248	-5.13031139742682
HOXD13	protein_coding	FALSE	FALSE	FALSE	249	-5.12689311260774
VBP1	protein_coding	FALSE	FALSE	FALSE	250	5.12482378330756
HOXD9	protein_coding	FALSE	FALSE	FALSE	251	-5.12057265423655
RPS11	protein_coding	FALSE	FALSE	FALSE	252	5.12039943021377
RAB6A	protein_coding	FALSE	FALSE	FALSE	253	5.11953357743732
PDE6H	protein_coding	FALSE	FALSE	FALSE	254	-5.10973299763333
SERINC1	protein_coding	FALSE	FALSE	FALSE	255	5.10273854479376
WNT1	protein_coding	FALSE	FALSE	FALSE	256	-5.10070649711356
OR2T34	protein_coding	FALSE	FALSE	FALSE	257	-5.09839703280919
RPL11	protein_coding	FALSE	FALSE	FALSE	258	5.09613379436025
APOBEC1	protein_coding	FALSE	FALSE	FALSE	259	-5.0900256377725
HLA-DRA	protein_coding	FALSE	FALSE	FALSE	260	5.08959639348605
CELA1	protein_coding	FALSE	FALSE	FALSE	261	-5.08622659577573
RAB1A	protein_coding	FALSE	FALSE	FALSE	262	5.08129055885782
BPIFC	protein_coding	FALSE	FALSE	FALSE	263	-5.08016853974181
TPRX1	protein_coding	FALSE	FALSE	FALSE	264	-5.07494906365068
EEF1B2	protein_coding	FALSE	FALSE	FALSE	265	5.0745092106418
CCL2	protein_coding	FALSE	FALSE	FALSE	266	5.0727517276352
EIF3L	protein_coding	FALSE	FALSE	FALSE	267	5.0722180183763
VGLL2	protein_coding	FALSE	FALSE	FALSE	268	-5.07063550785438
RPS8	protein_coding	FALSE	FALSE	FALSE	269	5.06324344372784
HSFY1	protein_coding	FALSE	FALSE	FALSE	270	-5.06225541942547
SNRK	protein_coding	FALSE	FALSE	FALSE	271	5.06029665842552	2211
HNRNPH2	protein_coding	FALSE	FALSE	FALSE	272	5.05608092899949
XRCC5	protein_coding	FALSE	FALSE	FALSE	273	5.05071371731985
MORF4L2	protein_coding	FALSE	FALSE	FALSE	274	5.04460659634401
KDELR2	protein_coding	FALSE	FALSE	FALSE	275	5.03242776421173
ADGRB1	protein_coding	FALSE	FALSE	FALSE	276	-5.02964863557782	1700
SSMEM1	protein_coding	FALSE	FALSE	FALSE	277	-5.0290401309612
AL158151.3	protein_coding	FALSE	FALSE	FALSE	278	-5.02530155167586
OR4M1	protein_coding	FALSE	FALSE	FALSE	279	-5.02506156585881
RTL4	protein_coding	FALSE	FALSE	FALSE	280	-5.018339866077
ANKRD40CL	protein_coding	FALSE	FALSE	FALSE	281	-5.01774191175791
OR4D2	protein_coding	FALSE	FALSE	FALSE	282	-5.01495255939492
FAM71C	protein_coding	FALSE	FALSE	FALSE	283	-5.0146096004168
MUCL1	protein_coding	FALSE	FALSE	FALSE	284	-5.00625545908679
GLT6D1	protein_coding	FALSE	FALSE	FALSE	285	-4.99310902418878
SDCBP	protein_coding	FALSE	FALSE	FALSE	286	4.98861787022319
UTS2R	protein_coding	FALSE	FALSE	FALSE	287	-4.98370969731096
RPL6	protein_coding	FALSE	FALSE	FALSE	288	4.97958298992302
HNRNPK	protein_coding	FALSE	FALSE	FALSE	289	4.9765767530147
OR5H1	protein_coding	FALSE	FALSE	FALSE	290	-4.97528394982104
RPL27	protein_coding	FALSE	FALSE	FALSE	291	4.96506806981922
TRIM60	protein_coding	FALSE	FALSE	FALSE	292	-4.96122710760379
RPS7	protein_coding	FALSE	FALSE	FALSE	293	4.96049756947258
TMEM244	protein_coding	FALSE	FALSE	FALSE	294	-4.95378162472842
IZUMO2	protein_coding	FALSE	FALSE	FALSE	295	-4.95259840724238
ANKRD34B	protein_coding	FALSE	FALSE	FALSE	296	-4.94719040078853
MYL7	protein_coding	FALSE	FALSE	FALSE	297	-4.94706812106301
LMTK3	protein_coding	FALSE	FALSE	FALSE	298	-4.93776156298516	1525
ZFP91	protein_coding	FALSE	FALSE	FALSE	299	4.92960099392579
S100A11	protein_coding	FALSE	FALSE	FALSE	300	4.92510058546515
PNLIPRP1	protein_coding	FALSE	FALSE	FALSE	301	-4.92358725710631
FBXL3	protein_coding	FALSE	FALSE	FALSE	302	4.92260937885735
DDX5	protein_coding	FALSE	FALSE	FALSE	303	4.92213136316148
EIF3E	protein_coding	FALSE	FALSE	FALSE	304	4.9199113377741
EEF1A1	protein_coding	FALSE	FALSE	FALSE	305	4.91884915722097
NOP10	protein_coding	FALSE	FALSE	FALSE	306	4.91882386030396
DMRTB1	protein_coding	FALSE	FALSE	FALSE	307	-4.91810787996031
ATP6V1F	protein_coding	FALSE	FALSE	FALSE	308	4.91684104385446
CSNKA2IP	protein_coding	FALSE	FALSE	FALSE	309	-4.90867581885161
SLC18A1	protein_coding	FALSE	FALSE	FALSE	310	-4.90773915367147
ACTR2	protein_coding	FALSE	FALSE	FALSE	311	4.90690235747929
RPS13	protein_coding	FALSE	FALSE	FALSE	312	4.89970747118032
TMED10	protein_coding	FALSE	FALSE	FALSE	313	4.89703622718692
OR5B2	protein_coding	FALSE	FALSE	FALSE	314	-4.89642434387732
CCND2	protein_coding	FALSE	FALSE	FALSE	315	4.89616034028341
COX7C	protein_coding	FALSE	FALSE	FALSE	316	4.89470036460177
PNRC2	protein_coding	FALSE	FALSE	FALSE	317	4.89468880252415
C11orf53	protein_coding	FALSE	FALSE	FALSE	318	-4.89193103345916
GJA1	protein_coding	FALSE	FALSE	FALSE	319	4.89173216779041
PLS3	protein_coding	FALSE	FALSE	FALSE	320	4.88812550318094
SLC34A1	protein_coding	FALSE	FALSE	FALSE	321	-4.8836678703896
SBDS	protein_coding	FALSE	FALSE	FALSE	322	4.88108361845315
ASPG	protein_coding	FALSE	FALSE	FALSE	323	-4.88054323305412
GBP4	protein_coding	FALSE	FALSE	FALSE	324	4.87684439859037
WARS1	protein_coding	FALSE	FALSE	FALSE	325	4.87445153005349
TMEM114	protein_coding	FALSE	FALSE	FALSE	326	-4.87219898963958
ARF4	protein_coding	FALSE	FALSE	FALSE	327	4.87065521599976
ITM2A	protein_coding	FALSE	FALSE	FALSE	328	4.86669453077794
GLO1	protein_coding	FALSE	FALSE	FALSE	329	4.86561981970596
ZNF729	protein_coding	FALSE	FALSE	FALSE	330	-4.86465781381355
TMIGD1	protein_coding	FALSE	FALSE	FALSE	331	-4.86215623478929
CATSPER1	protein_coding	FALSE	FALSE	FALSE	332	-4.85821885505166
GALR2	protein_coding	FALSE	FALSE	FALSE	333	-4.85731708349781
TM4SF1	protein_coding	FALSE	FALSE	FALSE	334	4.85631241482825
TRIM49D2	protein_coding	FALSE	FALSE	FALSE	335	-4.8558815843191
DYNLT3	protein_coding	FALSE	FALSE	FALSE	336	4.85399583804618	1952
DPEP2NB	protein_coding	FALSE	FALSE	FALSE	337	-4.84929379691149
RBMX	protein_coding	FALSE	FALSE	FALSE	338	4.84926616026162
TMEM167A	protein_coding	FALSE	FALSE	FALSE	339	4.84553739571087
HMGB4	protein_coding	FALSE	FALSE	FALSE	340	-4.84542261230127
SNCB	protein_coding	FALSE	FALSE	FALSE	341	-4.82896753411238
MYL2	protein_coding	FALSE	FALSE	FALSE	342	-4.82829175906494
ADRB3	protein_coding	FALSE	FALSE	FALSE	343	-4.82787022367068
FMO2	protein_coding	FALSE	FALSE	FALSE	344	4.82272037368094
CLRN3	protein_coding	FALSE	FALSE	FALSE	345	-4.81890919823147
ATF7	protein_coding	FALSE	FALSE	FALSE	346	4.81327316132011
OCSTAMP	protein_coding	FALSE	FALSE	FALSE	347	-4.81295302828175
CSNK2A3	protein_coding	FALSE	FALSE	FALSE	348	4.80240775218548
WFDC8	protein_coding	FALSE	FALSE	FALSE	349	-4.80098962811804
UGT1A5	protein_coding	FALSE	FALSE	FALSE	350	-4.80056400784037
ARCN1	protein_coding	FALSE	FALSE	FALSE	351	4.79993713939698
GPX3	protein_coding	FALSE	FALSE	FALSE	352	4.79504314395251
EIF2S3	protein_coding	FALSE	FALSE	FALSE	353	4.79253556841961
LCN10	protein_coding	FALSE	FALSE	FALSE	354	-4.78665142183793
ARRDC3	protein_coding	FALSE	FALSE	FALSE	355	4.77988443446853
STOM	protein_coding	FALSE	FALSE	FALSE	356	4.77610220109163
SLC5A3	protein_coding	FALSE	FALSE	FALSE	357	4.773220407383
CIDEC	protein_coding	FALSE	FALSE	FALSE	358	-4.77078771807847
GIMAP4	protein_coding	FALSE	FALSE	FALSE	359	4.77002543963769
H2BC12	protein_coding	FALSE	FALSE	FALSE	360	4.76101968208988
PRAMEF5	protein_coding	FALSE	FALSE	FALSE	361	-4.75718208012969
RGS5	protein_coding	FALSE	FALSE	FALSE	362	4.75652487130243
RGS5	lncRNA	FALSE	FALSE	FALSE	362	4.75652487130243
H4C6	protein_coding	FALSE	FALSE	FALSE	363	4.75381005873701
PDLIM1	protein_coding	FALSE	FALSE	FALSE	364	4.75295272177535
RBM12	protein_coding	FALSE	FALSE	FALSE	365	4.75275787090484
TCERG1L	protein_coding	FALSE	FALSE	FALSE	366	-4.75257659728966
OR2J1	protein_coding	FALSE	FALSE	FALSE	367	-4.75219653814205
ANKRD30A	protein_coding	FALSE	FALSE	FALSE	368	-4.74977747150661
FGF23	protein_coding	FALSE	FALSE	FALSE	369	-4.74527537408998
WFDC5	protein_coding	FALSE	FALSE	FALSE	370	-4.73803337531204
PRR23C	protein_coding	FALSE	FALSE	FALSE	371	-4.73772361525341
NDP	protein_coding	FALSE	FALSE	FALSE	372	-4.7362426500563
AP001931.1	protein_coding	FALSE	FALSE	FALSE	373	4.7357261728648
RPS3A	protein_coding	FALSE	FALSE	FALSE	374	4.73221967969343
AC171558.3	protein_coding	FALSE	FALSE	FALSE	375	-4.73029710879677
RPL36AL	protein_coding	FALSE	FALSE	FALSE	376	4.72978563956752
PRAMEF6	protein_coding	FALSE	FALSE	FALSE	377	-4.7289086352523
EGR4	protein_coding	FALSE	FALSE	FALSE	378	-4.72396321921551
ERH	protein_coding	FALSE	FALSE	FALSE	379	4.72093633850041
ZBTB33	protein_coding	FALSE	FALSE	FALSE	380	4.72080173217044
TBX22	protein_coding	FALSE	FALSE	FALSE	381	-4.71971513657789
SF3B1	protein_coding	FALSE	FALSE	FALSE	382	4.71785917055593
TEX101	protein_coding	FALSE	FALSE	FALSE	383	-4.71298722395573
SRSF2	protein_coding	FALSE	FALSE	FALSE	384	4.71195664952125
IL7R	protein_coding	TRUE	FALSE	TRUE	385	4.71001055759799	1185
RNF113A	protein_coding	FALSE	FALSE	FALSE	386	4.70967206415126
PRSS58	protein_coding	FALSE	FALSE	FALSE	387	-4.70813544389331
PSMB11	protein_coding	FALSE	FALSE	FALSE	388	-4.70806217380943
MSLNL	protein_coding	FALSE	FALSE	FALSE	389	-4.70732256034284
OR4K2	protein_coding	FALSE	FALSE	FALSE	390	-4.70663710224341
ATP5F1B	protein_coding	FALSE	FALSE	FALSE	391	4.70471253132398
REG4	protein_coding	FALSE	FALSE	FALSE	392	-4.70423872486438
COX8A	protein_coding	FALSE	FALSE	FALSE	393	4.70325700601518
RAB11A	protein_coding	FALSE	FALSE	FALSE	394	4.7016756723387
CPNE4	protein_coding	FALSE	FALSE	FALSE	395	-4.69568609117544
GPR31	protein_coding	FALSE	FALSE	FALSE	396	-4.69463233912293
DRGX	protein_coding	FALSE	FALSE	FALSE	397	-4.69054143726302
CD36	protein_coding	FALSE	FALSE	FALSE	398	4.68967648559339
BMPR2	protein_coding	FALSE	FALSE	FALSE	399	4.6885920488193
TBR1	protein_coding	FALSE	FALSE	FALSE	400	-4.68799272369791
OGN	protein_coding	FALSE	FALSE	FALSE	401	4.68498191650465
HOXD12	protein_coding	FALSE	FALSE	FALSE	402	-4.68425418893155
OR8H1	protein_coding	FALSE	FALSE	FALSE	403	-4.68145330183134
EVPL	protein_coding	FALSE	FALSE	FALSE	404	-4.67237072462626	1166
EDN1	protein_coding	FALSE	FALSE	FALSE	405	4.67122708636278
SH3GLB1	protein_coding	FALSE	FALSE	FALSE	406	4.67050188560319
SLC25A5	protein_coding	FALSE	FALSE	FALSE	407	4.66201593419143
KLK6	protein_coding	FALSE	FALSE	FALSE	408	-4.66170169634222
RAX2	protein_coding	FALSE	FALSE	FALSE	409	-4.65565698205456
SLC6A18	protein_coding	FALSE	FALSE	FALSE	410	-4.65309653471392
ADAD2	protein_coding	FALSE	FALSE	FALSE	411	-4.65064602881655
TENT5C	protein_coding	FALSE	FALSE	FALSE	412	4.64595455174935	2566
SLC26A2	protein_coding	FALSE	FALSE	FALSE	413	4.6435612463159	2274
IQCM	protein_coding	FALSE	FALSE	FALSE	414	-4.64327309213835
DUSP9	protein_coding	FALSE	FALSE	FALSE	415	-4.63964300196302
KRT33B	protein_coding	FALSE	FALSE	FALSE	416	-4.63698781872549
TSSK3	protein_coding	FALSE	FALSE	FALSE	417	4.63610269197129
LAPTM4A	protein_coding	FALSE	FALSE	FALSE	418	4.63556296227087
WT1	protein_coding	FALSE	FALSE	FALSE	419	-4.6306823612248
OR9Q1	protein_coding	FALSE	FALSE	FALSE	420	-4.63007864525547
OBP2B	protein_coding	FALSE	FALSE	FALSE	421	-4.62872594569384
NPM1	protein_coding	FALSE	FALSE	FALSE	422	4.62468009951768
OR7G2	protein_coding	FALSE	FALSE	FALSE	423	-4.62093468740605
NPFFR2	protein_coding	FALSE	FALSE	FALSE	424	-4.61829185641073
LYVE1	protein_coding	FALSE	FALSE	FALSE	425	4.61344986665775
MC2R	protein_coding	FALSE	FALSE	FALSE	426	-4.60871663290297
CALU	protein_coding	FALSE	FALSE	FALSE	427	4.60805292158582
IL21	protein_coding	FALSE	FALSE	FALSE	428	-4.60705765660746
OR4N2	protein_coding	FALSE	FALSE	FALSE	429	-4.60635920380603
DAZ4	protein_coding	FALSE	FALSE	FALSE	430	-4.60400623691027
TSN	protein_coding	FALSE	FALSE	FALSE	431	4.60378045671854
TMX2	protein_coding	FALSE	FALSE	FALSE	432	4.602171353062
KRT78	protein_coding	FALSE	FALSE	FALSE	433	-4.60077406523881
HNRNPA3	protein_coding	FALSE	FALSE	FALSE	434	4.60030270460374
NDUFA6	protein_coding	FALSE	FALSE	FALSE	435	4.59863338173353
SERINC3	protein_coding	FALSE	FALSE	FALSE	436	4.59588470630763
SSX3	protein_coding	FALSE	FALSE	FALSE	437	-4.59427524865188
KNCN	protein_coding	FALSE	FALSE	FALSE	438	-4.58951704782148
NUFIP2	protein_coding	FALSE	FALSE	FALSE	439	4.58874659516116
KRT34	protein_coding	FALSE	FALSE	FALSE	440	-4.58145575127036
SEC62	protein_coding	FALSE	FALSE	FALSE	441	4.57994228392911
TPP1	protein_coding	TRUE	FALSE	TRUE	442	4.57689789633923
OR11H1	protein_coding	FALSE	FALSE	FALSE	443	-4.57422379092573
FAM71E2	protein_coding	FALSE	FALSE	FALSE	444	-4.57214535454593
RPS16	protein_coding	FALSE	FALSE	FALSE	445	4.57183426584386
PSMA8	protein_coding	FALSE	FALSE	FALSE	446	-4.563565110824
LHX8	protein_coding	FALSE	FALSE	FALSE	447	-4.5587395139405
GLUD1	protein_coding	FALSE	FALSE	FALSE	448	4.5585835814967
SRSF11	protein_coding	FALSE	FALSE	FALSE	449	4.55590827440503
FOXI2	protein_coding	FALSE	FALSE	FALSE	450	-4.55436284072371
LDHC	protein_coding	FALSE	FALSE	FALSE	451	-4.55435322974154
HTR1E	protein_coding	FALSE	FALSE	FALSE	452	-4.55139989205948
IL3	protein_coding	FALSE	FALSE	FALSE	453	-4.54881563393355
UFM1	protein_coding	FALSE	FALSE	FALSE	454	4.54849361457997
NOX3	protein_coding	FALSE	FALSE	FALSE	455	-4.54825094746905
NUCKS1	protein_coding	FALSE	FALSE	FALSE	456	4.54637655433417
OTOR	protein_coding	FALSE	FALSE	FALSE	457	-4.54631238159433
PRAMEF14	protein_coding	FALSE	FALSE	FALSE	458	-4.54411970710631
CYLC2	protein_coding	FALSE	FALSE	FALSE	459	-4.54291163475882
PADI3	protein_coding	FALSE	FALSE	FALSE	460	-4.53952128830626
CD5L	protein_coding	FALSE	FALSE	FALSE	461	-4.53938414785003
CD302	protein_coding	FALSE	FALSE	FALSE	462	4.53909500820605	2249
TMEM14C	protein_coding	FALSE	FALSE	FALSE	463	4.53792932416017
EXOC3L2	protein_coding	FALSE	FALSE	FALSE	464	-4.53675440411907
OR4D1	protein_coding	FALSE	FALSE	FALSE	465	-4.53027602342841
PI15	protein_coding	FALSE	FALSE	FALSE	466	4.52906861947081	1359
SPATA31D4	protein_coding	FALSE	FALSE	FALSE	467	-4.52830966825519
AC068831.6	protein_coding	FALSE	FALSE	FALSE	468	4.52792585291987
HDGFL1	protein_coding	FALSE	FALSE	FALSE	469	-4.52716050642886
MYF5	protein_coding	FALSE	FALSE	FALSE	470	-4.52683605566068
PRAMEF1	protein_coding	FALSE	FALSE	FALSE	471	-4.52628075627334
RBM14-RBM4	protein_coding	FALSE	FALSE	FALSE	472	4.52278515674101
OR52E2	protein_coding	FALSE	FALSE	FALSE	473	-4.52263723839385
CMTM6	protein_coding	FALSE	FALSE	FALSE	474	4.51698311440948
PRSS55	protein_coding	FALSE	FALSE	FALSE	475	-4.515340328876
ALAS2	protein_coding	FALSE	FALSE	FALSE	476	4.51316334597647
NUDT21	protein_coding	FALSE	FALSE	FALSE	477	4.51020720171777
RAB5B	protein_coding	FALSE	FALSE	FALSE	478	4.50997500968008
FAM170A	protein_coding	FALSE	FALSE	FALSE	479	-4.50936594926533
CBLL1	protein_coding	FALSE	FALSE	FALSE	480	4.50885176840352	4438
OMG	protein_coding	FALSE	FALSE	FALSE	481	4.50793605390669
SLC17A1	protein_coding	FALSE	FALSE	FALSE	482	-4.50736276977313
CLTC	protein_coding	FALSE	FALSE	FALSE	483	4.50556272712064
AHSP	protein_coding	FALSE	FALSE	FALSE	484	4.50484629614879	1119
ZNF556	protein_coding	FALSE	FALSE	FALSE	485	-4.50342690746829
RPL31	protein_coding	FALSE	FALSE	FALSE	486	4.50299506760291
HNRNPH3	protein_coding	FALSE	FALSE	FALSE	487	4.50197464854394
IL33	protein_coding	FALSE	FALSE	FALSE	488	4.49508775856458
OTOF	protein_coding	FALSE	FALSE	FALSE	489	-4.49427600673782
KLK15	protein_coding	FALSE	FALSE	FALSE	490	-4.4937906467108
TIMM10B	protein_coding	FALSE	FALSE	FALSE	491	4.4923693489893
PALM3	protein_coding	FALSE	FALSE	FALSE	492	-4.49124573214805
CCKAR	protein_coding	FALSE	FALSE	FALSE	493	-4.48685077324816
UBE2K	protein_coding	FALSE	FALSE	FALSE	494	4.48529857766756
SPATA3	protein_coding	FALSE	FALSE	FALSE	495	-4.47778149842842
CA10	protein_coding	FALSE	FALSE	FALSE	496	-4.47755184694765
CLEC20A	protein_coding	FALSE	FALSE	FALSE	497	-4.47697918757737
SLC22A24	protein_coding	FALSE	FALSE	FALSE	498	-4.47664589855349
OR9Q2	protein_coding	FALSE	FALSE	FALSE	499	-4.47546082295719
KCNK10	protein_coding	FALSE	FALSE	FALSE	500	-4.47128398096797
NR2E1	protein_coding	FALSE	FALSE	FALSE	501	-4.46775779795445
SERPINA6	protein_coding	FALSE	FALSE	FALSE	502	-4.46762971640282
OPN1MW	protein_coding	FALSE	FALSE	FALSE	503	-4.46452258034821
RBMS2	protein_coding	FALSE	FALSE	FALSE	504	4.46413967948471
KLF3	protein_coding	FALSE	FALSE	FALSE	505	4.46088224472126
SCX	protein_coding	FALSE	FALSE	FALSE	506	-4.46019862682876
SLC39A12	protein_coding	FALSE	FALSE	FALSE	507	-4.45986455733876
CT45A6	protein_coding	FALSE	FALSE	FALSE	508	-4.45801945115629
YWHAB	protein_coding	FALSE	FALSE	FALSE	509	4.45768396838756
ARF3	protein_coding	FALSE	FALSE	FALSE	510	4.45702564518424
HOXD10	protein_coding	FALSE	FALSE	FALSE	511	-4.45630755584964
SP1	protein_coding	FALSE	FALSE	FALSE	512	4.45396556958343
KRT82	protein_coding	FALSE	FALSE	FALSE	513	-4.45333599776937
TFPI	protein_coding	FALSE	FALSE	FALSE	514	4.45246092398918
THEG	protein_coding	FALSE	FALSE	FALSE	515	-4.44396135680224
BACH1	protein_coding	FALSE	FALSE	FALSE	516	4.44258734816739
BRK1	protein_coding	FALSE	FALSE	FALSE	517	4.44174038177655
PNLIPRP3	protein_coding	FALSE	FALSE	FALSE	518	-4.44026701486357
EVX1	protein_coding	FALSE	FALSE	FALSE	519	-4.43876740791266
MAPRE1	protein_coding	FALSE	FALSE	FALSE	520	4.43702325150579
RAB8B	protein_coding	FALSE	FALSE	FALSE	521	4.43684958722214
ZKSCAN8	protein_coding	FALSE	FALSE	FALSE	522	4.43672162882175
H3C12	protein_coding	FALSE	FALSE	FALSE	523	4.43568092265555
CCT4	protein_coding	FALSE	FALSE	FALSE	524	4.43362685346412
SERPINA9	protein_coding	FALSE	FALSE	FALSE	525	-4.43293076181439
OR6C3	protein_coding	FALSE	FALSE	FALSE	526	-4.43289680989312
PCDH8	protein_coding	FALSE	FALSE	FALSE	527	-4.42779780392941
SBSN	protein_coding	FALSE	FALSE	FALSE	528	-4.42765640602506
NAP1L1	protein_coding	FALSE	FALSE	FALSE	529	4.42627541622388
TSPY9P	protein_coding	FALSE	FALSE	FALSE	530	-4.4241424326281
CYBB	protein_coding	TRUE	FALSE	TRUE	531	4.41963082217372
MT2A	protein_coding	FALSE	FALSE	FALSE	532	4.41918282229375
SSX4	protein_coding	FALSE	FALSE	FALSE	533	-4.41802269195929
RPL27A	protein_coding	FALSE	FALSE	FALSE	534	4.41698993004362
H3C7	protein_coding	FALSE	FALSE	FALSE	535	4.41342127486355
HNRNPC	protein_coding	FALSE	FALSE	FALSE	536	4.41285824835723
SMIM15	protein_coding	FALSE	FALSE	FALSE	537	4.41137233690895
CHST8	protein_coding	FALSE	FALSE	FALSE	538	-4.41094608471756
ZDHHC9	protein_coding	FALSE	FALSE	FALSE	539	4.40880865446074
MAGEC3	protein_coding	FALSE	FALSE	FALSE	540	-4.40828552149288
NDUFS5	protein_coding	FALSE	FALSE	FALSE	541	4.40360354666637
PJA2	protein_coding	FALSE	FALSE	FALSE	542	4.4014879110383
F2	protein_coding	FALSE	FALSE	FALSE	543	-4.39829479150573
HSP90AB1	protein_coding	TRUE	FALSE	TRUE	544	4.39580598848429
SRSF3	protein_coding	FALSE	FALSE	FALSE	545	4.39308504970607
PRKAR1A	protein_coding	FALSE	FALSE	FALSE	546	4.39236249108852
NRSN1	protein_coding	FALSE	FALSE	FALSE	547	-4.39145638391106
DPM3	protein_coding	FALSE	FALSE	FALSE	548	4.38882063616131
ZNF280A	protein_coding	FALSE	FALSE	FALSE	549	-4.38857703779252
OR4N5	protein_coding	FALSE	FALSE	FALSE	550	-4.38692417774918
TAF9B	protein_coding	FALSE	FALSE	FALSE	551	4.38546861307036
LYZL4	protein_coding	FALSE	FALSE	FALSE	552	-4.38105798042045
PCDHA11	protein_coding	FALSE	FALSE	FALSE	553	-4.38100227065235
S100A7A	protein_coding	FALSE	FALSE	FALSE	554	-4.38081610904457
CCDC88B	protein_coding	FALSE	FALSE	FALSE	555	-4.38063800899893	1526
OGT	protein_coding	FALSE	FALSE	FALSE	556	4.38062837950666
CCNT1	protein_coding	FALSE	FALSE	FALSE	557	4.37846313408961
NR5A1	protein_coding	FALSE	FALSE	FALSE	558	-4.37754301326303
ANO8	protein_coding	FALSE	FALSE	FALSE	559	-4.37712816934317	1571
LEPROT	protein_coding	FALSE	FALSE	FALSE	560	4.37354079040356
PCDHA2	protein_coding	FALSE	FALSE	FALSE	561	-4.37165422295603
CLIC2	protein_coding	FALSE	FALSE	FALSE	562	4.37163711949457
POU4F2	protein_coding	FALSE	FALSE	FALSE	563	-4.37017838437707
KDM4F	protein_coding	FALSE	FALSE	FALSE	564	-4.3676893133988
OPN1MW3	protein_coding	FALSE	FALSE	FALSE	565	-4.36632456108087
PDK4	protein_coding	FALSE	FALSE	FALSE	566	4.36396320044077
PITPNB	protein_coding	FALSE	FALSE	FALSE	567	4.36241099107485
CROCC	protein_coding	FALSE	FALSE	FALSE	568	-4.36153041258858	2188
S1PR1	protein_coding	FALSE	FALSE	FALSE	569	4.36060275948151
KLK5	protein_coding	FALSE	FALSE	FALSE	570	-4.35974018465285
CPN2	protein_coding	FALSE	FALSE	FALSE	571	-4.35767418338008
GPR142	protein_coding	FALSE	FALSE	FALSE	572	-4.35523831766862
DCAF12L2	protein_coding	FALSE	FALSE	FALSE	573	-4.35503327899913
MYCT1	protein_coding	FALSE	FALSE	FALSE	574	4.35311472286554
PTAR1	protein_coding	FALSE	FALSE	FALSE	575	4.35276591644179
PANX3	protein_coding	FALSE	FALSE	FALSE	576	-4.35270896566767
EIF4B	protein_coding	FALSE	FALSE	FALSE	577	4.35270608832839
DCN	protein_coding	FALSE	FALSE	FALSE	578	4.35249198951631
VMA21	protein_coding	FALSE	FALSE	FALSE	579	4.3491021001251	2940
TIMM23B-AGAP6	protein_coding	FALSE	FALSE	FALSE	580	4.3485802148551
STARD7	protein_coding	FALSE	FALSE	FALSE	581	4.34854207979231
OPN1MW2	protein_coding	FALSE	FALSE	FALSE	582	-4.34842591300755
LDHA	protein_coding	FALSE	FALSE	FALSE	583	4.34827455699288
HSPA8	protein_coding	FALSE	FALSE	FALSE	584	4.34738334233005
CT45A3	protein_coding	FALSE	FALSE	FALSE	585	-4.34488719336386
USH1G	protein_coding	FALSE	FALSE	FALSE	586	-4.33668224789905
SEMA3B	protein_coding	FALSE	FALSE	FALSE	587	-4.33511311648294	1828
BNIP3L	protein_coding	FALSE	FALSE	FALSE	588	4.33423124387256
MBD3L3	protein_coding	FALSE	FALSE	FALSE	589	-4.3337490694288
CTNND1	protein_coding	FALSE	FALSE	FALSE	590	4.33307706422213
INSL4	protein_coding	FALSE	FALSE	FALSE	591	-4.33134627038142
TRIM49C	protein_coding	FALSE	FALSE	FALSE	592	-4.32927020359681
PPP1R35	protein_coding	FALSE	FALSE	FALSE	593	-4.32829484337852	3042
LAMP2	protein_coding	FALSE	FALSE	FALSE	594	4.32771117202871
MMP27	protein_coding	FALSE	FALSE	FALSE	595	-4.32474150618989
EIF1B	protein_coding	FALSE	FALSE	FALSE	596	4.32313586090213
MTCH2	protein_coding	FALSE	FALSE	FALSE	597	4.32117053847565
PTBP3	protein_coding	FALSE	FALSE	FALSE	598	4.32024583549434
C9	protein_coding	FALSE	FALSE	FALSE	599	-4.32002037724599
TLX2	protein_coding	FALSE	FALSE	FALSE	600	-4.31999142922185
UXT	protein_coding	FALSE	FALSE	FALSE	601	4.31971221723026
OR4E2	protein_coding	FALSE	FALSE	FALSE	602	-4.31654033288682
AP2B1	protein_coding	FALSE	FALSE	FALSE	603	4.31604868489679
NACA	protein_coding	FALSE	FALSE	FALSE	604	4.31501553936984
TTLL2	protein_coding	FALSE	FALSE	FALSE	605	-4.31178850556286
NEUROG1	protein_coding	FALSE	FALSE	FALSE	606	-4.31011040028308
ZNF146	protein_coding	FALSE	FALSE	FALSE	607	4.30944666726765
MYADM	protein_coding	FALSE	FALSE	FALSE	608	4.30862476192268
CAV1	protein_coding	FALSE	FALSE	FALSE	609	4.30785744211137
TMSB4X	protein_coding	FALSE	FALSE	FALSE	610	4.30717680269874
OR2T6	protein_coding	FALSE	FALSE	FALSE	611	-4.3051092610527
RPL30	protein_coding	FALSE	FALSE	FALSE	612	4.30414430204972
RO60	protein_coding	FALSE	FALSE	FALSE	613	4.30390631974884
JTB	protein_coding	FALSE	FALSE	FALSE	614	4.30356853803086
PCBP2	protein_coding	FALSE	FALSE	FALSE	615	4.30260866265938
SMARCA5	protein_coding	FALSE	FALSE	FALSE	616	4.29880162205297
RBMY1F	protein_coding	FALSE	FALSE	FALSE	617	-4.29560487565667
ZSCAN5B	protein_coding	FALSE	FALSE	FALSE	618	-4.29334276669228
SEC63	protein_coding	FALSE	FALSE	FALSE	619	4.29062196633193
CLEC4C	protein_coding	FALSE	FALSE	FALSE	620	-4.28998326319222
ADAM7	protein_coding	FALSE	FALSE	FALSE	621	-4.28997878827061
KCNK18	protein_coding	FALSE	FALSE	FALSE	622	-4.28652279381078
KIFC2	protein_coding	FALSE	FALSE	FALSE	623	-4.28185634742235	1204
AC136612.1	protein_coding	FALSE	FALSE	FALSE	624	-4.28158181434785
HNRNPR	protein_coding	FALSE	FALSE	FALSE	625	4.280226237931
BZW1	protein_coding	FALSE	FALSE	FALSE	626	4.27909898475715
DEFB119	protein_coding	FALSE	FALSE	FALSE	627	-4.27824689053259
HSP90B1	protein_coding	FALSE	FALSE	FALSE	628	4.27760503331935
IFITM2	protein_coding	FALSE	FALSE	FALSE	629	4.27703242901541
DAOA	protein_coding	FALSE	FALSE	FALSE	630	-4.27476502079336
SPAM1	protein_coding	FALSE	FALSE	FALSE	631	-4.27321224452619
SLC17A4	protein_coding	FALSE	FALSE	FALSE	632	-4.27088631248843
LBX1	protein_coding	FALSE	FALSE	FALSE	633	-4.27059044500537
PAX3	protein_coding	FALSE	FALSE	FALSE	634	-4.26883648509468
SLC38A2	protein_coding	FALSE	FALSE	FALSE	635	4.26814468532872
SKOR2	protein_coding	FALSE	FALSE	FALSE	636	-4.26764937738522
ADGRL2	protein_coding	FALSE	FALSE	FALSE	637	4.26516047331744
F13B	protein_coding	FALSE	FALSE	FALSE	638	-4.26450894911795
RLIM	protein_coding	FALSE	FALSE	FALSE	639	4.26238099702371
RBMY1J	protein_coding	FALSE	FALSE	FALSE	640	-4.26190577894922
XAGE1B	protein_coding	FALSE	FALSE	FALSE	641	-4.2614036172635
RAD21	protein_coding	FALSE	FALSE	FALSE	642	4.26053207887152
IL6	protein_coding	FALSE	FALSE	FALSE	643	4.25739487144281
DNAJA1	protein_coding	FALSE	FALSE	FALSE	644	4.25673044788328
OR11H12	protein_coding	FALSE	FALSE	FALSE	645	-4.25628047239183
EIF4E1B	protein_coding	FALSE	FALSE	FALSE	646	-4.25257005286617
DRD3	protein_coding	FALSE	FALSE	FALSE	647	-4.25097834184554
GAPDH	protein_coding	FALSE	FALSE	FALSE	648	4.24925376210986
PEX19	protein_coding	FALSE	FALSE	FALSE	649	4.24741877429896
YBX1	protein_coding	FALSE	FALSE	FALSE	650	4.24595730429129
HES4	protein_coding	TRUE	TRUE	FALSE	651	-4.24182132119301
PGLYRP2	protein_coding	FALSE	FALSE	FALSE	652	-4.24168435715078
CHAT	protein_coding	FALSE	FALSE	FALSE	653	-4.23902333886054
ID2	protein_coding	FALSE	FALSE	FALSE	654	4.23629094209181
LDB2	protein_coding	FALSE	FALSE	FALSE	655	4.23544614972484
PRDX6	protein_coding	FALSE	FALSE	FALSE	656	4.23494086600786
MCFD2	protein_coding	FALSE	FALSE	FALSE	657	4.2344605717481
TMEM132D	protein_coding	FALSE	FALSE	FALSE	658	-4.23444941889337
PECAM1	protein_coding	FALSE	FALSE	FALSE	659	4.23222002434897
AZIN1	protein_coding	FALSE	FALSE	FALSE	660	4.23100903670729
SSX2B	protein_coding	FALSE	FALSE	FALSE	661	-4.22951575943959
SPEM3	protein_coding	FALSE	FALSE	FALSE	662	-4.22789886544768
SCML1	protein_coding	FALSE	FALSE	FALSE	663	4.22783593573326
DCAF8	protein_coding	FALSE	FALSE	FALSE	664	4.22634086068002
SSX2	protein_coding	FALSE	FALSE	FALSE	665	-4.22613248510669
SPCS2	protein_coding	FALSE	FALSE	FALSE	666	4.22405951123413
PRAMEF7	protein_coding	FALSE	FALSE	FALSE	667	-4.22174505614065
CRYGC	protein_coding	FALSE	FALSE	FALSE	668	-4.22117892852663
NDUFS4	protein_coding	FALSE	FALSE	FALSE	669	4.21936758799793
LRRC45	protein_coding	FALSE	FALSE	FALSE	670	-4.21766130176847	2377
BEND2	protein_coding	FALSE	FALSE	FALSE	671	-4.21738649170906
CNTNAP4	protein_coding	FALSE	FALSE	FALSE	672	-4.21591882352969
C4orf17	protein_coding	FALSE	FALSE	FALSE	673	-4.21180606585967
OR14L1P	protein_coding	FALSE	FALSE	FALSE	674	-4.21034028040864
NAA11	protein_coding	FALSE	FALSE	FALSE	675	-4.20915100702861
BCLAF1	protein_coding	FALSE	FALSE	FALSE	676	4.20831821205844
CCER2	protein_coding	FALSE	FALSE	FALSE	677	-4.20727944908838
STAG2	protein_coding	FALSE	FALSE	FALSE	678	4.20700462561919
F8	protein_coding	FALSE	FALSE	FALSE	679	4.2049635129664	2254
LITAF	protein_coding	FALSE	FALSE	FALSE	680	4.20418689268269
AMD1	protein_coding	FALSE	FALSE	FALSE	681	4.20399572320044
MAOA	protein_coding	FALSE	FALSE	FALSE	682	4.20398304373715
TAS2R14	protein_coding	FALSE	FALSE	FALSE	683	4.20281854278215
HMX1	protein_coding	FALSE	FALSE	FALSE	684	-4.2010024218099
KIR3DL3	protein_coding	FALSE	FALSE	FALSE	685	-4.20004439916679
IAPP	protein_coding	FALSE	FALSE	FALSE	686	-4.19968976266628
NAMPT	protein_coding	TRUE	FALSE	TRUE	687	4.19813319529697
CRIPT	protein_coding	FALSE	FALSE	FALSE	688	4.19810323519645
H2BC21	protein_coding	FALSE	FALSE	FALSE	689	4.19760934376626
FAM90A23P	protein_coding	FALSE	FALSE	FALSE	690	-4.19711795261986
TRIM51GP	protein_coding	FALSE	FALSE	FALSE	691	-4.19622861592472
SNRPE	protein_coding	FALSE	FALSE	FALSE	692	4.19612710683988
MOGAT3	protein_coding	FALSE	FALSE	FALSE	693	-4.19351924648795
PTEN	protein_coding	FALSE	FALSE	FALSE	694	4.19317286922843
RPL38	protein_coding	FALSE	FALSE	FALSE	695	4.19176668807667
CALCRL	protein_coding	FALSE	FALSE	FALSE	696	4.1907848695761
C4orf3	protein_coding	FALSE	FALSE	FALSE	697	4.18977810775444
NRAS	protein_coding	FALSE	FALSE	FALSE	698	4.18891245907392
MUC22	protein_coding	FALSE	FALSE	FALSE	699	-4.18819422730009
COX6A1	protein_coding	FALSE	FALSE	FALSE	700	4.1860491062754
SMCO2	protein_coding	FALSE	FALSE	FALSE	701	-4.18584661502907
ZNF705G	protein_coding	FALSE	FALSE	FALSE	702	-4.1846892248752
STC1	protein_coding	FALSE	FALSE	FALSE	703	4.18402743977936
MIP	protein_coding	FALSE	FALSE	FALSE	704	-4.18375617483496
ATXN7L3B	protein_coding	FALSE	FALSE	FALSE	705	4.18318110048419
SHOX	protein_coding	FALSE	FALSE	FALSE	706	-4.17781070210538
SLC39A9	protein_coding	FALSE	FALSE	FALSE	707	4.16888767010462
CPA2	protein_coding	FALSE	FALSE	FALSE	708	-4.16843273693111
CNBD1	protein_coding	FALSE	FALSE	FALSE	709	-4.16656609365653
OR51L1	protein_coding	FALSE	FALSE	FALSE	710	-4.1650275234047
BNIP2	protein_coding	FALSE	FALSE	FALSE	711	4.16393199007477
C3orf56	protein_coding	FALSE	FALSE	FALSE	712	-4.16055889444796
PDGFRA	protein_coding	FALSE	FALSE	FALSE	713	4.16021618181877
VPS26A	protein_coding	FALSE	FALSE	FALSE	714	4.15441636070366
HCN2	protein_coding	FALSE	FALSE	FALSE	715	-4.15285527991759
FOXL2NB	protein_coding	FALSE	FALSE	FALSE	716	-4.15216386777062
CD70	protein_coding	FALSE	FALSE	FALSE	717	-4.15070369773772
TRIM54	protein_coding	FALSE	FALSE	FALSE	718	-4.1501477494049
IPO7	protein_coding	FALSE	FALSE	FALSE	719	4.1495701558539
SPSB3	protein_coding	FALSE	FALSE	FALSE	720	-4.14939086074119
ATF2	protein_coding	FALSE	FALSE	FALSE	721	4.14504191974929
GDI2	protein_coding	FALSE	FALSE	FALSE	722	4.14459263447415
AFP	protein_coding	FALSE	FALSE	FALSE	723	-4.14455575443527
BTG3	protein_coding	FALSE	FALSE	FALSE	724	4.1445167550102
HOXA13	protein_coding	FALSE	FALSE	FALSE	725	-4.14365131586609
H3-3A	protein_coding	FALSE	FALSE	FALSE	726	4.14182881511595
FOXL3	protein_coding	FALSE	FALSE	FALSE	727	-4.14095402013515
SERPINB11	protein_coding	FALSE	FALSE	FALSE	728	-4.14027952029472
TCIM	protein_coding	FALSE	FALSE	FALSE	729	4.13893851864467
GABRA6	protein_coding	FALSE	FALSE	FALSE	730	-4.13778031508247
COX8C	protein_coding	FALSE	FALSE	FALSE	731	-4.13668166246458
ABRA	protein_coding	FALSE	FALSE	FALSE	732	-4.13658943036773
S100A10	protein_coding	FALSE	FALSE	FALSE	733	4.13508259762935
CFHR4	protein_coding	FALSE	FALSE	FALSE	734	-4.13386705053615
FMR1	protein_coding	FALSE	FALSE	FALSE	735	4.13356527953164
KLHL10	protein_coding	FALSE	FALSE	FALSE	736	-4.13356033249206
MKLN1	protein_coding	FALSE	FALSE	FALSE	737	4.13215413152098
OR5A1	protein_coding	FALSE	FALSE	FALSE	738	-4.13068557528537
MTPN	protein_coding	FALSE	FALSE	FALSE	739	4.12988987606157
APOA5	protein_coding	FALSE	FALSE	FALSE	740	-4.12903471099756
NDUFV2	protein_coding	FALSE	FALSE	FALSE	741	4.12869713176537
TEX28	protein_coding	FALSE	FALSE	FALSE	742	-4.12869549422891
REG3G	protein_coding	FALSE	FALSE	FALSE	743	-4.12801574545025
RYBP	protein_coding	FALSE	FALSE	FALSE	744	4.12716462980501
TSPAN7	protein_coding	FALSE	FALSE	FALSE	745	4.12456123648339
TP53TG3E	protein_coding	FALSE	FALSE	FALSE	746	-4.122895756416
OPN5	protein_coding	FALSE	FALSE	FALSE	747	-4.11895934398643
GPBP1	protein_coding	FALSE	FALSE	FALSE	748	4.11854914053657
NSA2	protein_coding	FALSE	FALSE	FALSE	749	4.11816771387094
RNASE10	protein_coding	FALSE	FALSE	FALSE	750	-4.11674376491143
PPDPFL	protein_coding	FALSE	FALSE	FALSE	751	-4.1124053345136
CEACAM7	protein_coding	FALSE	FALSE	FALSE	752	-4.11219212626639
LYSMD3	protein_coding	FALSE	FALSE	FALSE	753	4.11172018139871
FBXW2	protein_coding	FALSE	FALSE	FALSE	754	4.11166223501552
TP53TG3C	protein_coding	FALSE	FALSE	FALSE	755	-4.10972826633385
CGGBP1	protein_coding	FALSE	FALSE	FALSE	756	4.10810273461935
PRAME	protein_coding	FALSE	FALSE	FALSE	757	-4.10799334878678
KCNRG	protein_coding	FALSE	FALSE	FALSE	758	4.10667231605356
RPL21	protein_coding	FALSE	FALSE	FALSE	759	4.10650408744925
BPGM	protein_coding	FALSE	FALSE	FALSE	760	4.106351969897	3399
CSN1S1	protein_coding	FALSE	FALSE	FALSE	761	-4.10632046688043
FAM163A	protein_coding	FALSE	FALSE	FALSE	762	-4.10564673403963
CBX5	protein_coding	FALSE	FALSE	FALSE	763	4.10476659578119
MYZAP	protein_coding	FALSE	FALSE	FALSE	764	4.10436204064971
OR8B12	protein_coding	FALSE	FALSE	FALSE	765	-4.10392250573684
TM9SF2	protein_coding	FALSE	FALSE	FALSE	766	4.10322049711637
MED13	protein_coding	FALSE	FALSE	FALSE	767	4.10223873188325
IFITM3	protein_coding	FALSE	FALSE	FALSE	768	4.10205294191299
DCP2	protein_coding	FALSE	FALSE	FALSE	769	4.09997394112576
CA2	protein_coding	FALSE	FALSE	FALSE	770	4.09955399494408
TUBA1C	protein_coding	FALSE	FALSE	FALSE	771	4.09950862922232
SLC13A5	protein_coding	FALSE	FALSE	FALSE	772	-4.09823068099753
RNASE1	protein_coding	FALSE	FALSE	FALSE	773	4.09625711176112
SNX3	protein_coding	FALSE	FALSE	FALSE	774	4.095927163348
IRX6	protein_coding	FALSE	FALSE	FALSE	775	-4.09406991299835
ZNF804B	protein_coding	FALSE	FALSE	FALSE	776	-4.093753559967
SLFN5	protein_coding	FALSE	FALSE	FALSE	777	4.09367613281268
GLRA2	protein_coding	FALSE	FALSE	FALSE	778	-4.09142600187055
GABARAPL1	protein_coding	TRUE	FALSE	TRUE	779	4.090670004005
CT45A7	protein_coding	FALSE	FALSE	FALSE	780	-4.09013909072796
PSKH2	protein_coding	FALSE	FALSE	FALSE	781	-4.08968872887076
C4orf36	protein_coding	FALSE	FALSE	FALSE	782	-4.08968560056868
GOT1L1	protein_coding	FALSE	FALSE	FALSE	783	-4.08929109079519
P2RX3	protein_coding	FALSE	FALSE	FALSE	784	-4.0891379105744
CCN4	protein_coding	FALSE	FALSE	FALSE	785	4.08651695777275
AC133551.1	protein_coding	FALSE	FALSE	FALSE	786	-4.08522138008979
TARM1	protein_coding	FALSE	FALSE	FALSE	787	-4.08472070205197
TMEM167B	protein_coding	FALSE	FALSE	FALSE	788	4.08236400046867
C3orf22	protein_coding	FALSE	FALSE	FALSE	789	-4.08225939943908
DAZ1	protein_coding	FALSE	FALSE	FALSE	790	-4.08145923436952
HCN1	protein_coding	FALSE	FALSE	FALSE	791	-4.0806873906851
OR5V1	protein_coding	FALSE	FALSE	FALSE	792	-4.08007514953677
KCNH5	protein_coding	FALSE	FALSE	FALSE	793	-4.08005567266947
RLN1	protein_coding	FALSE	FALSE	FALSE	794	-4.0772844886161
SPATA31D1	protein_coding	FALSE	FALSE	FALSE	795	-4.07655388987966
LCN15	protein_coding	FALSE	FALSE	FALSE	796	-4.07534736451611
SEPTIN14	protein_coding	FALSE	FALSE	FALSE	797	-4.07369655750842
LIN7C	protein_coding	FALSE	FALSE	FALSE	798	4.07147659836859
COA3	protein_coding	FALSE	FALSE	FALSE	799	4.0697813879034
UFC1	protein_coding	FALSE	FALSE	FALSE	800	4.06926499757655
ADCYAP1	protein_coding	FALSE	FALSE	FALSE	801	-4.06924566315561
IGIP	protein_coding	FALSE	FALSE	FALSE	802	4.06838373396655
IFI16	protein_coding	FALSE	FALSE	FALSE	803	4.0659480893038
VSTM1	protein_coding	FALSE	FALSE	FALSE	804	-4.06536434677697
MEGF6	protein_coding	FALSE	FALSE	FALSE	805	-4.06507330349825	1989
ZFP57	protein_coding	FALSE	FALSE	FALSE	806	-4.06475475591251
VMP1	protein_coding	FALSE	FALSE	FALSE	807	4.06448556003253
EVI2B	protein_coding	FALSE	FALSE	FALSE	808	4.06320677041902
OR7A10	protein_coding	FALSE	FALSE	FALSE	809	-4.06171887502043
ANGPT1	protein_coding	FALSE	FALSE	FALSE	810	4.06138157479303
CNBP	protein_coding	FALSE	FALSE	FALSE	811	4.05878383008081
PPP6C	protein_coding	FALSE	FALSE	FALSE	812	4.05814249441289
TRIM77	protein_coding	FALSE	FALSE	FALSE	813	-4.057914226018
CA1	protein_coding	TRUE	FALSE	TRUE	814	4.05760627147541	1596
H4C13	protein_coding	FALSE	FALSE	FALSE	815	4.05666405002239
API5	protein_coding	FALSE	FALSE	FALSE	816	4.0563366217989
RLN2	protein_coding	FALSE	FALSE	FALSE	817	-4.05418227648852
ANHX	protein_coding	FALSE	FALSE	FALSE	818	-4.05231182758739
CROCC2	protein_coding	FALSE	FALSE	FALSE	819	-4.05078943471063
DTX3L	protein_coding	FALSE	FALSE	FALSE	820	4.05046833567604
MEI4	protein_coding	FALSE	FALSE	FALSE	821	-4.05043864144777
TEX45	protein_coding	FALSE	FALSE	FALSE	822	-4.05003489676867
H2AZ2	protein_coding	FALSE	FALSE	FALSE	823	4.04959659334204
MGP	protein_coding	FALSE	FALSE	FALSE	824	4.04940736371133
CGB1	protein_coding	FALSE	FALSE	FALSE	825	-4.04701031106662
SLC30A7	protein_coding	FALSE	FALSE	FALSE	826	4.04652823389477
HNRNPA1L2	protein_coding	FALSE	FALSE	FALSE	827	4.04542546907371
VCAN	protein_coding	FALSE	FALSE	FALSE	828	4.04489439579477
IL36RN	protein_coding	FALSE	FALSE	FALSE	829	-4.04375787532264
SMIM41	protein_coding	FALSE	FALSE	FALSE	830	-4.04325687889757
MUC4	protein_coding	FALSE	FALSE	FALSE	831	4.04299402116141	2047
GPR1	protein_coding	FALSE	FALSE	FALSE	832	-4.04235608692427
NKX2-8	protein_coding	FALSE	FALSE	FALSE	833	-4.04206918283499
TMEM271	protein_coding	FALSE	FALSE	FALSE	834	-4.04154870293984
PRAMEF8	protein_coding	FALSE	FALSE	FALSE	835	-4.04089733921734
TIA1	protein_coding	FALSE	FALSE	FALSE	836	4.04030092460254
LIPK	protein_coding	FALSE	FALSE	FALSE	837	-4.04009889613972
RPRML	protein_coding	FALSE	FALSE	FALSE	838	-4.03752138578793
UGT2A3	protein_coding	FALSE	FALSE	FALSE	839	-4.03695760008044
TP53TG3F	protein_coding	FALSE	FALSE	FALSE	840	-4.03630347900117
C1QL2	protein_coding	FALSE	FALSE	FALSE	841	-4.03527435795332
H2BC3	protein_coding	FALSE	FALSE	FALSE	842	4.03401752541859
PCMTD1	protein_coding	FALSE	FALSE	FALSE	843	4.02938560003369
SLC22A10	protein_coding	FALSE	FALSE	FALSE	844	-4.02873990164295
CRACR2B	protein_coding	FALSE	FALSE	FALSE	845	-4.02626141643216	2268
MAPK1	protein_coding	FALSE	FALSE	FALSE	846	4.0243361791464
CA7	protein_coding	FALSE	FALSE	FALSE	847	-4.02400905219249
ACTL7B	protein_coding	FALSE	FALSE	FALSE	848	-4.02370650042029
TP53TG3B	protein_coding	FALSE	FALSE	FALSE	849	-4.02163913448576
TRAK2	protein_coding	FALSE	FALSE	FALSE	850	4.02145256188257
TRPC7	protein_coding	FALSE	FALSE	FALSE	851	-4.02081952577631
NUP153	protein_coding	FALSE	FALSE	FALSE	852	4.01838412982574
DDX21	protein_coding	FALSE	FALSE	FALSE	853	4.01808898198583
PRSS56	protein_coding	FALSE	FALSE	FALSE	854	-4.01782895139692
ELL2	protein_coding	FALSE	FALSE	FALSE	855	4.01486399208944
ADIG	protein_coding	FALSE	FALSE	FALSE	856	-4.01320603352414
RPH3A	protein_coding	FALSE	FALSE	FALSE	857	-4.01192614759481
MYSM1	protein_coding	FALSE	FALSE	FALSE	858	4.01081090529795
CDC27	protein_coding	FALSE	FALSE	FALSE	859	4.01045653494978
TEX36	protein_coding	FALSE	FALSE	FALSE	860	-4.00740623368543
VAMP3	protein_coding	FALSE	FALSE	FALSE	861	4.00630888468515
RPS20	protein_coding	FALSE	FALSE	FALSE	862	4.00541849666982
TNFRSF18	protein_coding	FALSE	FALSE	FALSE	863	-4.00495664805206
HNRNPUL2	protein_coding	FALSE	FALSE	FALSE	864	4.00382299294611
STX12	protein_coding	FALSE	FALSE	FALSE	865	4.00272700601461
KRT74	protein_coding	FALSE	FALSE	FALSE	866	-4.00261432858518
VEZF1	protein_coding	FALSE	FALSE	FALSE	867	4.00201568258001
ETNPPL	protein_coding	FALSE	FALSE	FALSE	868	-4.00115120004631
NLRP8	protein_coding	FALSE	FALSE	FALSE	869	-4.00085817675272
C1orf61	protein_coding	FALSE	FALSE	FALSE	870	-4.00056069869639
BROX	protein_coding	FALSE	FALSE	FALSE	871	3.99788772839084
SLC40A1	protein_coding	FALSE	FALSE	FALSE	872	3.99773229098624
FGF6	protein_coding	FALSE	FALSE	FALSE	873	-3.9951488623384
ONECUT3	protein_coding	FALSE	FALSE	FALSE	874	-3.99437146885776
CNIH1	protein_coding	FALSE	FALSE	FALSE	875	3.99430882044245
SCN7A	protein_coding	FALSE	FALSE	FALSE	876	3.9926865881535
RPS23	protein_coding	FALSE	FALSE	FALSE	877	3.99096134492106
GABRA4	protein_coding	FALSE	FALSE	FALSE	878	-3.99074937280836
NPW	protein_coding	FALSE	FALSE	FALSE	879	-3.99064625602091
MMD2	protein_coding	FALSE	FALSE	FALSE	880	-3.98874013071414
QRFPR	protein_coding	FALSE	FALSE	FALSE	881	-3.98808896381875
EIF2S2	protein_coding	FALSE	FALSE	FALSE	882	3.98711759543283
CXCL8	protein_coding	FALSE	FALSE	FALSE	883	3.98588744191889
GSDMA	protein_coding	FALSE	FALSE	FALSE	884	-3.98530096332273
OR10H5	protein_coding	FALSE	FALSE	FALSE	885	-3.98416597628365
RPL22	protein_coding	FALSE	FALSE	FALSE	886	3.98401575787708
DDX6	protein_coding	FALSE	FALSE	FALSE	887	3.98325137206129
CDH9	protein_coding	FALSE	FALSE	FALSE	888	-3.98132541744063
SLCO6A1	protein_coding	FALSE	FALSE	FALSE	889	-3.980869293465
SECISBP2L	protein_coding	FALSE	FALSE	FALSE	890	3.97888873780951
ACCSL	protein_coding	FALSE	FALSE	FALSE	891	-3.978358880732
GPR4	protein_coding	FALSE	FALSE	FALSE	892	3.9765975950099
MLIP	protein_coding	FALSE	FALSE	FALSE	893	-3.97479354877776
OR56B2P	protein_coding	FALSE	FALSE	FALSE	894	-3.97439443062708
CEBPZ	protein_coding	FALSE	FALSE	FALSE	895	3.97392840051147
CNGB1	protein_coding	FALSE	FALSE	FALSE	896	-3.97324459152351
GRPEL2	protein_coding	FALSE	FALSE	FALSE	897	3.97301789982534
TFRC	protein_coding	FALSE	FALSE	FALSE	898	3.97193941808569
SNTG1	protein_coding	FALSE	FALSE	FALSE	899	-3.97111089603225
ANKRD40	protein_coding	FALSE	FALSE	FALSE	900	3.97073328358496
MARCHF11	protein_coding	FALSE	FALSE	FALSE	901	-3.97020243129542
FAM122A	protein_coding	FALSE	FALSE	FALSE	902	3.96968975863546	4605
COL9A3	protein_coding	FALSE	FALSE	FALSE	903	-3.96967454021496
ENO1	protein_coding	FALSE	FALSE	FALSE	904	3.96795381311573
COPZ1	protein_coding	FALSE	FALSE	FALSE	905	3.9675288627487
ADGRF5	protein_coding	FALSE	FALSE	FALSE	906	3.96658136555544
IGSF5	protein_coding	FALSE	FALSE	FALSE	907	-3.96627883570954
POLE3	protein_coding	FALSE	FALSE	FALSE	908	3.96614153026538
CXCR4	protein_coding	TRUE	FALSE	TRUE	909	3.96356773814623
MYOCOS	protein_coding	FALSE	FALSE	FALSE	910	-3.96311833556898
TRA2B	protein_coding	FALSE	FALSE	FALSE	911	3.96125649076056
SF3B6	protein_coding	FALSE	FALSE	FALSE	912	3.9597762872275
RAMACL	protein_coding	FALSE	FALSE	FALSE	913	3.95845343558777
FOXG1	protein_coding	FALSE	FALSE	FALSE	914	-3.95814834409024
TPTEP2-CSNK1E	protein_coding	FALSE	FALSE	FALSE	915	-3.95753111119656
MYH6	protein_coding	FALSE	FALSE	FALSE	916	-3.95752311708215
ZAR1	protein_coding	FALSE	FALSE	FALSE	917	-3.95719855163384
ANXA7	protein_coding	FALSE	FALSE	FALSE	918	3.95535911366234
ZNF512	protein_coding	FALSE	FALSE	FALSE	919	3.95109828061678
KLHL28	protein_coding	FALSE	FALSE	FALSE	920	3.95063250636122
TRIM49D1	protein_coding	FALSE	FALSE	FALSE	921	-3.94899110878825
TP53TG3	protein_coding	FALSE	FALSE	FALSE	922	-3.94892829447481
OR5AU1	protein_coding	FALSE	FALSE	FALSE	923	-3.94765070361304
GABRB1	protein_coding	FALSE	FALSE	FALSE	924	-3.94650636145292
SRPX	protein_coding	FALSE	FALSE	FALSE	925	3.94646266105586
FUBP1	protein_coding	FALSE	FALSE	FALSE	926	3.94463890499931
COX6B1	protein_coding	FALSE	FALSE	FALSE	927	3.94391223550978
KCNJ13	protein_coding	FALSE	FALSE	FALSE	928	3.9436061907772
DCAF7	protein_coding	FALSE	FALSE	FALSE	929	3.94354614487377
MRPL51	protein_coding	FALSE	FALSE	FALSE	930	3.94327887770378
ALDH3B2	protein_coding	FALSE	FALSE	FALSE	931	-3.94238945186707
NUGGC	protein_coding	FALSE	FALSE	FALSE	932	-3.94143260268581
EPPK1	protein_coding	FALSE	FALSE	FALSE	933	-3.93996612223353
RPS5	protein_coding	FALSE	FALSE	FALSE	934	3.93804167552608
ARL6IP5	protein_coding	FALSE	FALSE	FALSE	935	3.93743659551973
GLYAT	protein_coding	FALSE	FALSE	FALSE	936	-3.93728685986723
FER1L6	protein_coding	FALSE	FALSE	FALSE	937	-3.93543195289852
CHURC1	protein_coding	FALSE	FALSE	FALSE	938	3.93382426470604
RUFY4	protein_coding	FALSE	FALSE	FALSE	939	-3.9335969603525
KIF12	protein_coding	FALSE	FALSE	FALSE	940	-3.93331453615107	2522
SLC2A3	protein_coding	FALSE	FALSE	FALSE	941	3.93316766021162
OR11G2	protein_coding	FALSE	FALSE	FALSE	942	-3.93243045789461
TGM4	protein_coding	FALSE	FALSE	FALSE	943	-3.93227796674603
KLHL15	protein_coding	FALSE	FALSE	FALSE	944	3.9318172698059
PSG7	protein_coding	FALSE	FALSE	FALSE	945	-3.93082535973345
MED31	protein_coding	FALSE	FALSE	FALSE	946	3.92763756402907
OPRD1	protein_coding	FALSE	FALSE	FALSE	947	-3.92641021817661
MAT2A	protein_coding	FALSE	FALSE	FALSE	948	3.92637568712978
IGSF10	protein_coding	FALSE	FALSE	FALSE	949	3.92304556402275
TPSD1	protein_coding	FALSE	FALSE	FALSE	950	-3.9220333289324
RBM39	protein_coding	FALSE	FALSE	FALSE	951	3.92177916169432
POMP	protein_coding	FALSE	FALSE	FALSE	952	3.92117624834055
ACP1	protein_coding	FALSE	FALSE	FALSE	953	3.92107859455139
PAK2	protein_coding	FALSE	FALSE	FALSE	954	3.92066656388771
MAGEH1	protein_coding	FALSE	FALSE	FALSE	955	3.92066631299783
MBNL2	protein_coding	FALSE	FALSE	FALSE	956	3.91940131749979
PLN	protein_coding	FALSE	FALSE	FALSE	957	3.91913611016569
XRN2	protein_coding	FALSE	FALSE	FALSE	958	3.91817026085284
EGLN3	protein_coding	FALSE	FALSE	FALSE	959	3.91721359330722
HDC	protein_coding	FALSE	FALSE	FALSE	960	-3.91704562702721	1832
GALNTL5	protein_coding	FALSE	FALSE	FALSE	961	-3.91425672986444
PCNP	protein_coding	FALSE	FALSE	FALSE	962	3.91392374639039
MYH8	protein_coding	FALSE	FALSE	FALSE	963	-3.91384614259438
PRKAG3	protein_coding	FALSE	FALSE	FALSE	964	-3.91069046581465
TBCEL	protein_coding	FALSE	FALSE	FALSE	965	3.91020990608803
CFH	protein_coding	FALSE	FALSE	FALSE	966	3.9097380819336
PVALB	protein_coding	FALSE	FALSE	FALSE	967	-3.90856083453158
SERPING1	protein_coding	FALSE	FALSE	FALSE	968	3.90828916916525
AQP4	protein_coding	FALSE	FALSE	FALSE	969	3.90816593716511
TSPY4	protein_coding	FALSE	FALSE	FALSE	970	-3.90749078225532
TLR4	protein_coding	TRUE	FALSE	TRUE	971	3.90583115807947
KRT83	protein_coding	FALSE	FALSE	FALSE	972	-3.90554666108209
SMIM26	protein_coding	FALSE	FALSE	FALSE	973	3.90466196771116
LIPM	protein_coding	FALSE	FALSE	FALSE	974	-3.90262565714197
CDH22	protein_coding	FALSE	FALSE	FALSE	975	-3.90258986284986
UBA52	protein_coding	FALSE	FALSE	FALSE	976	3.90208787449367
S100A3	protein_coding	FALSE	FALSE	FALSE	977	3.90154110594198
OR7A5	protein_coding	FALSE	FALSE	FALSE	978	-3.90071557612422
PAPOLA	protein_coding	FALSE	FALSE	FALSE	979	3.90066267887416
CALM2	protein_coding	FALSE	FALSE	FALSE	980	3.90063891554815
AMBN	protein_coding	FALSE	FALSE	FALSE	981	-3.90044055707363
SLC1A6	protein_coding	FALSE	FALSE	FALSE	982	-3.89585489245904
RAB7A	protein_coding	FALSE	FALSE	FALSE	983	3.89414149943817
GMCL2	protein_coding	FALSE	FALSE	FALSE	984	-3.8928535887363
SMIM24	protein_coding	FALSE	FALSE	FALSE	985	-3.89138514510632
HRG	protein_coding	FALSE	FALSE	FALSE	986	-3.89082997690127
C2orf80	protein_coding	FALSE	FALSE	FALSE	987	-3.89074706000365
H2BC5	protein_coding	FALSE	FALSE	FALSE	988	3.89042499309295
CLEC4G	protein_coding	FALSE	FALSE	FALSE	989	-3.88720530454657
NAT16	protein_coding	FALSE	FALSE	FALSE	990	-3.88690233229271
IQCJ-SCHIP1	protein_coding	FALSE	FALSE	FALSE	991	-3.88666793258501
CYBRD1	protein_coding	FALSE	FALSE	FALSE	992	3.88604825901048
UBE4A	protein_coding	FALSE	FALSE	FALSE	993	3.88510271635498
MORF4L1	protein_coding	FALSE	FALSE	FALSE	994	3.88504877043199
EIF2S1	protein_coding	FALSE	FALSE	FALSE	995	3.88433529577711
SERBP1	protein_coding	FALSE	FALSE	FALSE	996	3.88412178334456
DCAF12	protein_coding	FALSE	FALSE	FALSE	997	3.88401534683882
AKAP11	protein_coding	FALSE	FALSE	FALSE	998	3.88370259726983
AP1S2	protein_coding	FALSE	FALSE	FALSE	999	3.88367871221158
RABGGTB	protein_coding	FALSE	FALSE	FALSE	1000	3.88318361855716
ASIC2	protein_coding	FALSE	FALSE	FALSE	1001	-3.88067051784234
PLP2	protein_coding	FALSE	FALSE	FALSE	1002	3.87967401840789
TXN	protein_coding	FALSE	FALSE	FALSE	1003	3.87953992596155
IER3IP1	protein_coding	FALSE	FALSE	FALSE	1004	3.8778237334345
PPP1R3C	protein_coding	FALSE	FALSE	FALSE	1005	3.87771429322117
FAM104B	protein_coding	FALSE	FALSE	FALSE	1006	3.87723681073513
SP8	protein_coding	FALSE	FALSE	FALSE	1007	-3.87658357115615
NT5DC4	protein_coding	FALSE	FALSE	FALSE	1008	-3.87654912275447
TMCO1	protein_coding	FALSE	FALSE	FALSE	1009	3.87646056659316
DCAF8L2	protein_coding	FALSE	FALSE	FALSE	1010	-3.87558631425236
GGCT	protein_coding	FALSE	FALSE	FALSE	1011	3.87403747262832
MMADHC	protein_coding	FALSE	FALSE	FALSE	1012	3.87338872947178
OR2T35	protein_coding	FALSE	FALSE	FALSE	1013	-3.87075314552649
PRPS1	protein_coding	FALSE	FALSE	FALSE	1014	3.87034911809325
CALCR	protein_coding	FALSE	FALSE	FALSE	1015	-3.86919049529181
ANKRD30B	protein_coding	FALSE	FALSE	FALSE	1016	-3.86896885261807
TUNAR	protein_coding	FALSE	FALSE	FALSE	1017	-3.86779337256478
MBD3L2B	protein_coding	FALSE	FALSE	FALSE	1018	-3.86727667764411
ILF2	protein_coding	FALSE	FALSE	FALSE	1019	3.86714888037381
GSTT4	protein_coding	FALSE	FALSE	FALSE	1020	-3.86683840473142
RNF5	protein_coding	FALSE	FALSE	FALSE	1021	3.86675145506401
ASB18	protein_coding	FALSE	FALSE	FALSE	1022	-3.86621420756102
SELENOV	protein_coding	FALSE	FALSE	FALSE	1023	-3.86603838534345
TGFBR3L	protein_coding	FALSE	FALSE	FALSE	1024	-3.86380533865958
TRPM1	protein_coding	FALSE	FALSE	FALSE	1025	-3.86332929508244
NABP1	protein_coding	FALSE	FALSE	FALSE	1026	3.86214753073332
FBXO7	protein_coding	FALSE	FALSE	FALSE	1027	3.8619231885677
C3orf80	protein_coding	FALSE	FALSE	FALSE	1028	-3.86047621514577
SPO11	protein_coding	FALSE	FALSE	FALSE	1029	-3.8590796977975
PGRMC1	protein_coding	FALSE	FALSE	FALSE	1030	3.85830155017929
COL15A1	protein_coding	TRUE	TRUE	FALSE	1031	-3.85762493997009
PCNA	protein_coding	FALSE	FALSE	FALSE	1032	3.85702921102975
KCP	protein_coding	FALSE	FALSE	FALSE	1033	-3.85592975716083
RPL41	protein_coding	FALSE	FALSE	FALSE	1034	3.85487365522364
ELF1	protein_coding	FALSE	FALSE	FALSE	1035	3.8543627735786
GABRA5	protein_coding	FALSE	FALSE	FALSE	1036	-3.85291743471761
KLHL9	protein_coding	FALSE	FALSE	FALSE	1037	3.85259028489825
ZMAT2	protein_coding	FALSE	FALSE	FALSE	1038	3.85029527425793
OR6Y1	protein_coding	FALSE	FALSE	FALSE	1039	-3.85018772004919
HBD	protein_coding	TRUE	FALSE	TRUE	1040	3.84820737419037
LPP	protein_coding	FALSE	FALSE	FALSE	1041	3.84753217119493
CD47	protein_coding	FALSE	FALSE	FALSE	1042	3.84732410386429
RANBP2	protein_coding	FALSE	FALSE	FALSE	1043	3.8455574909544
MBNL3	protein_coding	FALSE	FALSE	FALSE	1044	3.84526792959197
DACT2	protein_coding	FALSE	FALSE	FALSE	1045	-3.84415034653703
LRRC31	protein_coding	FALSE	FALSE	FALSE	1046	-3.84381973647046
PSG3	protein_coding	FALSE	FALSE	FALSE	1047	-3.84363737636917
DDX4	protein_coding	FALSE	FALSE	FALSE	1048	-3.84330322907636
SPAG11B	protein_coding	FALSE	FALSE	FALSE	1049	-3.84222850229845
RAC1	protein_coding	FALSE	FALSE	FALSE	1050	3.84202446031672
BPY2	protein_coding	FALSE	FALSE	FALSE	1051	-3.84129703651413
BPY2B	protein_coding	FALSE	FALSE	FALSE	1052	-3.84129703651413
CCK	protein_coding	FALSE	FALSE	FALSE	1053	-3.84066681827009
GOLGA8F	protein_coding	FALSE	FALSE	FALSE	1054	-3.83600037984188
C2orf78	protein_coding	FALSE	FALSE	FALSE	1055	-3.83558228577315
SLC10A2	protein_coding	FALSE	FALSE	FALSE	1056	-3.83492893782337
GTF2A1	protein_coding	FALSE	FALSE	FALSE	1057	3.83415870539792
DDX53	protein_coding	FALSE	FALSE	FALSE	1058	-3.8338828972283
BAG5	protein_coding	FALSE	FALSE	FALSE	1059	3.83306699016631
SKIL	protein_coding	FALSE	FALSE	FALSE	1060	3.83237745737793
OR2M3	protein_coding	FALSE	FALSE	FALSE	1061	-3.83201868026328
KRT35	protein_coding	FALSE	FALSE	FALSE	1062	-3.83159777798742
ZAR1L	protein_coding	FALSE	FALSE	FALSE	1063	-3.83038628556437
TSGA10IP	protein_coding	FALSE	FALSE	FALSE	1064	-3.83038454708788
MROH2A	protein_coding	FALSE	FALSE	FALSE	1065	-3.83011039830127
PHF6	protein_coding	FALSE	FALSE	FALSE	1066	3.83010717700101
WDR64	protein_coding	FALSE	FALSE	FALSE	1067	-3.82963963330661
JSRP1	protein_coding	FALSE	FALSE	FALSE	1068	-3.82885311930237
CNOT8	protein_coding	FALSE	FALSE	FALSE	1069	3.82633939180219
NPHS1	protein_coding	FALSE	FALSE	FALSE	1070	-3.82512934636744
FBXO47	protein_coding	FALSE	FALSE	FALSE	1071	-3.82506176361276
LARP4	protein_coding	FALSE	FALSE	FALSE	1072	3.82501255279039
USP34	protein_coding	FALSE	FALSE	FALSE	1073	3.82474998020987
CALB2	protein_coding	FALSE	FALSE	FALSE	1074	-3.82448575065165
H1-8	protein_coding	FALSE	FALSE	FALSE	1075	-3.82440348337935
CHRNA5	protein_coding	FALSE	FALSE	FALSE	1076	-3.82438400268602
ARL5C	protein_coding	FALSE	FALSE	FALSE	1077	-3.8239248398918
KDM7A	protein_coding	FALSE	FALSE	FALSE	1078	3.82383182977944
ATF6	protein_coding	FALSE	FALSE	FALSE	1079	3.82240090792876
TAF11L6	protein_coding	FALSE	FALSE	FALSE	1080	-3.82188216100287
NUP98	protein_coding	FALSE	FALSE	FALSE	1081	3.82171658355262
SLITRK6	protein_coding	FALSE	FALSE	FALSE	1082	3.82001622449708
TAF1D	protein_coding	FALSE	FALSE	FALSE	1083	3.8199522705194
RC3H1	protein_coding	FALSE	FALSE	FALSE	1084	3.81952728826187
GCGR	protein_coding	FALSE	FALSE	FALSE	1085	-3.81819273886504
HSP90AA1	protein_coding	FALSE	FALSE	FALSE	1086	3.81764300537147
VSX2	protein_coding	FALSE	FALSE	FALSE	1087	-3.81733769687083
PUM1	protein_coding	FALSE	FALSE	FALSE	1088	3.81313740389888
DHRS2	protein_coding	FALSE	FALSE	FALSE	1089	-3.81170558538681
H2AC8	protein_coding	FALSE	FALSE	FALSE	1090	3.80931039876486
PCDH18	protein_coding	FALSE	FALSE	FALSE	1091	3.80836818030293
KCNJ4	protein_coding	FALSE	FALSE	FALSE	1092	-3.80767803438053
NETO1	protein_coding	FALSE	FALSE	FALSE	1093	-3.8076321578361
CD163	protein_coding	TRUE	FALSE	TRUE	1094	3.80743182845224
EIF2A	protein_coding	FALSE	FALSE	FALSE	1095	3.80697795381063
DAO	protein_coding	FALSE	FALSE	FALSE	1096	-3.806825702628
PSG5	protein_coding	FALSE	FALSE	FALSE	1097	-3.80475334818466
APOL6	protein_coding	FALSE	FALSE	FALSE	1098	3.80451231961535
SRP72	protein_coding	FALSE	FALSE	FALSE	1099	3.80381151567928
LCT	protein_coding	FALSE	FALSE	FALSE	1100	-3.80355146899646
FAM216B	protein_coding	FALSE	FALSE	FALSE	1101	3.80295856370134
MRPS6	protein_coding	FALSE	FALSE	FALSE	1102	3.80227816835014
NARS1	protein_coding	FALSE	FALSE	FALSE	1103	3.80152067282749
HJV	protein_coding	FALSE	FALSE	FALSE	1104	-3.80037874053853
NHLH2	protein_coding	FALSE	FALSE	FALSE	1105	-3.79892534450057
NFE2L2	protein_coding	FALSE	FALSE	FALSE	1106	3.79852898315426
FOXN4	protein_coding	FALSE	FALSE	FALSE	1107	-3.79832805024989
OR51G2	protein_coding	FALSE	FALSE	FALSE	1108	-3.79800647449617
MRPL14	protein_coding	FALSE	FALSE	FALSE	1109	3.79796845258535
ARHGAP42	protein_coding	FALSE	FALSE	FALSE	1110	3.7953876037947
MEAF6	protein_coding	FALSE	FALSE	FALSE	1111	3.79467172278768
PACSIN1	protein_coding	FALSE	FALSE	FALSE	1112	-3.79165086557057
PSMD10	protein_coding	FALSE	FALSE	FALSE	1113	3.7911164901005
DAB2	protein_coding	FALSE	FALSE	FALSE	1114	3.79100517348588
LRIT2	protein_coding	FALSE	FALSE	FALSE	1115	-3.79047445313078
TRDN	protein_coding	FALSE	FALSE	FALSE	1116	-3.79005571707305
OR7D4	protein_coding	FALSE	FALSE	FALSE	1117	-3.78890604087508
LHX1	protein_coding	FALSE	FALSE	FALSE	1118	-3.78819119612634
RGSL1	protein_coding	FALSE	FALSE	FALSE	1119	-3.78809087376575
PRAMEF26	protein_coding	FALSE	FALSE	FALSE	1120	-3.78728877160696
ELOVL5	protein_coding	FALSE	FALSE	FALSE	1121	3.78727333806341
NRBF2	protein_coding	FALSE	FALSE	FALSE	1122	3.78657748346597
ACSL4	protein_coding	FALSE	FALSE	FALSE	1123	3.78648558194879
RNF6	protein_coding	FALSE	FALSE	FALSE	1124	3.78545459036263
U2SURP	protein_coding	FALSE	FALSE	FALSE	1125	3.78439522278716
SLPI	protein_coding	FALSE	FALSE	FALSE	1126	3.78218207026669
NKX2-5	protein_coding	FALSE	FALSE	FALSE	1127	-3.78200589199573
USP9Y	protein_coding	FALSE	FALSE	FALSE	1128	3.78178832238133
BBS10	protein_coding	FALSE	FALSE	FALSE	1129	3.78100520170742
OR51A7	protein_coding	FALSE	FALSE	FALSE	1130	-3.78013401704688
SALL3	protein_coding	FALSE	FALSE	FALSE	1131	-3.77942183158658
PPP1R3A	protein_coding	FALSE	FALSE	FALSE	1132	-3.77747364841293
HOXB13	protein_coding	FALSE	FALSE	FALSE	1133	-3.77571359011405
KCTD20	protein_coding	FALSE	FALSE	FALSE	1134	3.77408648171461
PEG10	protein_coding	FALSE	FALSE	FALSE	1135	3.77254253596954
CRX	protein_coding	FALSE	FALSE	FALSE	1136	-3.77247141569559
TM4SF20	protein_coding	FALSE	FALSE	FALSE	1137	-3.77212242293427
GNS	protein_coding	FALSE	FALSE	FALSE	1138	3.77201936403303
SERPINA4	protein_coding	FALSE	FALSE	FALSE	1139	-3.77105649449393
CLEC2L	protein_coding	FALSE	FALSE	FALSE	1140	-3.76873106308704
GAB4	protein_coding	FALSE	FALSE	FALSE	1141	-3.76852722994213
H2BC7	protein_coding	FALSE	FALSE	FALSE	1142	3.76843962311475
ALPI	protein_coding	FALSE	FALSE	FALSE	1143	-3.76807542104618
TAS2R19	protein_coding	FALSE	FALSE	FALSE	1144	3.76793453190832
RASGEF1C	protein_coding	FALSE	FALSE	FALSE	1145	-3.76791385967072
OR4F5	protein_coding	FALSE	FALSE	FALSE	1146	-3.76779622201762
SLC12A5	protein_coding	FALSE	FALSE	FALSE	1147	-3.76737408786062
TSPY1	protein_coding	FALSE	FALSE	FALSE	1148	-3.76652019954575
OR4M2	protein_coding	FALSE	FALSE	FALSE	1149	-3.76574328691699
SAMD11	protein_coding	FALSE	FALSE	FALSE	1150	-3.76465075830777	2347
PSG6	protein_coding	FALSE	FALSE	FALSE	1151	-3.76453191623134
SLC6A11	protein_coding	FALSE	FALSE	FALSE	1152	-3.76393297755631
YWHAE	protein_coding	FALSE	FALSE	FALSE	1153	3.76263357852702
PRAMEF33	protein_coding	FALSE	FALSE	FALSE	1154	-3.75981866984051
INO80D	protein_coding	FALSE	FALSE	FALSE	1155	3.75877321349014
DCP1A	protein_coding	FALSE	FALSE	FALSE	1156	3.75848170716101
CNRIP1	protein_coding	FALSE	FALSE	FALSE	1157	3.7584476848508
DYNLL1	protein_coding	FALSE	FALSE	FALSE	1158	3.75813603335749
TXNRD1	protein_coding	FALSE	FALSE	FALSE	1159	3.75745803985657
GRM8	protein_coding	FALSE	FALSE	FALSE	1160	-3.7558612208963
OR10G7	protein_coding	FALSE	FALSE	FALSE	1161	-3.7551265588294
RAB18	protein_coding	FALSE	FALSE	FALSE	1162	3.7538256021219
CUL4B	protein_coding	FALSE	FALSE	FALSE	1163	3.75356766234672
AMN	protein_coding	FALSE	FALSE	FALSE	1164	-3.75324149434412
POLR2K	protein_coding	FALSE	FALSE	FALSE	1165	3.75284027075891
PNISR	protein_coding	FALSE	FALSE	FALSE	1166	3.75201519570468
TSPAN6	protein_coding	FALSE	FALSE	FALSE	1167	3.75112286181837
NIM1K	protein_coding	FALSE	FALSE	FALSE	1168	-3.75070366439747
CLDND1	protein_coding	FALSE	FALSE	FALSE	1169	3.75057145041627
MBL2	protein_coding	FALSE	FALSE	FALSE	1170	-3.74995549335167
PNPLA5	protein_coding	FALSE	FALSE	FALSE	1171	-3.74943147847821
TEK	protein_coding	FALSE	FALSE	FALSE	1172	3.74886161491973
TSPY10	protein_coding	FALSE	FALSE	FALSE	1173	-3.74827580342164
MYPN	protein_coding	FALSE	FALSE	FALSE	1174	-3.74771990767132
NPAS4	protein_coding	FALSE	FALSE	FALSE	1175	-3.74689188165012
RPL26	protein_coding	FALSE	FALSE	FALSE	1176	3.74621949745142
ANAPC13	protein_coding	FALSE	FALSE	FALSE	1177	3.74600022481522
PRELID3B	protein_coding	FALSE	FALSE	FALSE	1178	3.74513670141882
LGI1	protein_coding	FALSE	FALSE	FALSE	1179	-3.74442105676252
GOLGA4	protein_coding	FALSE	FALSE	FALSE	1180	3.74430849993585
ANXA1	protein_coding	TRUE	FALSE	TRUE	1181	3.74425087751674
ZNF716	protein_coding	FALSE	FALSE	FALSE	1182	-3.74397013422255
SLC17A6	protein_coding	FALSE	FALSE	FALSE	1183	-3.74093899120312
CDY2A	protein_coding	FALSE	FALSE	FALSE	1184	-3.73928817324396
NCOA3	protein_coding	FALSE	FALSE	FALSE	1185	3.73860214374893
ALG13	protein_coding	FALSE	FALSE	FALSE	1186	3.73776155899372
GOLGA8G	protein_coding	FALSE	FALSE	FALSE	1187	-3.73757939362096
PSMB4	protein_coding	FALSE	FALSE	FALSE	1188	3.73752453252833
TBC1D28	protein_coding	FALSE	FALSE	FALSE	1189	-3.73549700824247
DCAF4L2	protein_coding	FALSE	FALSE	FALSE	1190	-3.73495808497429
TP53TG3D	protein_coding	FALSE	FALSE	FALSE	1191	-3.73366638579765
TRIP12	protein_coding	FALSE	FALSE	FALSE	1192	3.73223099519669
PHF10	protein_coding	FALSE	FALSE	FALSE	1193	3.73215011287419
CNOT1	protein_coding	FALSE	FALSE	FALSE	1194	3.73074790027507
PPT2	protein_coding	FALSE	FALSE	FALSE	1195	3.73025823073522
MUC13	protein_coding	FALSE	FALSE	FALSE	1196	-3.72928540861093
GPM6B	protein_coding	FALSE	FALSE	FALSE	1197	3.72925502020373
SRP14	protein_coding	FALSE	FALSE	FALSE	1198	3.72917195010874
NCOA4	protein_coding	FALSE	FALSE	FALSE	1199	3.72875350916777
IL27	protein_coding	FALSE	FALSE	FALSE	1200	-3.728221194184
TBX20	protein_coding	FALSE	FALSE	FALSE	1201	-3.72811244385549
PRAMEF25	protein_coding	FALSE	FALSE	FALSE	1202	-3.72730064579668
RBIS	protein_coding	FALSE	FALSE	FALSE	1203	3.72598294427043
CYP11B2	protein_coding	FALSE	FALSE	FALSE	1204	-3.7248660770064
ODAPH	protein_coding	FALSE	FALSE	FALSE	1205	-3.72457841236044
PCGF5	protein_coding	FALSE	FALSE	FALSE	1206	3.72337834749092
DLX3	protein_coding	FALSE	FALSE	FALSE	1207	-3.72330078793767
SH3BGRL3	protein_coding	FALSE	FALSE	FALSE	1208	3.72198751961631
KLRG2	protein_coding	FALSE	FALSE	FALSE	1209	-3.72181684316485
DPYSL2	protein_coding	FALSE	FALSE	FALSE	1210	3.72176918301944
SPCS1	protein_coding	FALSE	FALSE	FALSE	1211	3.72147706716666
OR8J3	protein_coding	FALSE	FALSE	FALSE	1212	-3.7205945474643
MYBPC1	protein_coding	FALSE	FALSE	FALSE	1213	-3.72001670064961
TNNC2	protein_coding	FALSE	FALSE	FALSE	1214	-3.71980912359331
CIB3	protein_coding	FALSE	FALSE	FALSE	1215	-3.71978044156446
ACTL6B	protein_coding	FALSE	FALSE	FALSE	1216	-3.71877740940601
C5orf15	protein_coding	FALSE	FALSE	FALSE	1217	3.7174086069976
PRRG1	protein_coding	FALSE	FALSE	FALSE	1218	3.71719768380549
PSG1	protein_coding	FALSE	FALSE	FALSE	1219	-3.71566022903942
SVOPL	protein_coding	FALSE	FALSE	FALSE	1220	-3.71488733470131
HMOX1	protein_coding	FALSE	FALSE	FALSE	1221	3.71463848863214
ARIH1	protein_coding	FALSE	FALSE	FALSE	1222	3.71451137331366
ATP5ME	protein_coding	FALSE	FALSE	FALSE	1223	3.71413313920115
LGALS9B	protein_coding	FALSE	FALSE	FALSE	1224	-3.71355229639037
QSER1	protein_coding	FALSE	FALSE	FALSE	1225	3.713216828636
CLEC2B	protein_coding	FALSE	FALSE	FALSE	1226	3.71121641464659
AASDHPPT	protein_coding	FALSE	FALSE	FALSE	1227	3.71107688795515
DMRTC2	protein_coding	FALSE	FALSE	FALSE	1228	-3.71083477832623
MTCL1	protein_coding	FALSE	FALSE	FALSE	1229	-3.70948633717384	2657
FAM90A14P	protein_coding	FALSE	FALSE	FALSE	1230	-3.70801560248216
HIF1A	protein_coding	FALSE	FALSE	FALSE	1231	3.70793717696025
CPA6	protein_coding	FALSE	FALSE	FALSE	1232	-3.70764622603339
CLIC4	protein_coding	FALSE	FALSE	FALSE	1233	3.70696255029029
UBE2V1	protein_coding	FALSE	FALSE	FALSE	1234	3.70620049608931
UGT2B4	protein_coding	FALSE	FALSE	FALSE	1235	-3.70559213533541
FPR1	protein_coding	TRUE	FALSE	TRUE	1236	3.70493004879727
RASSF8	protein_coding	FALSE	FALSE	FALSE	1237	3.70306004711486
ORMDL1	protein_coding	FALSE	FALSE	FALSE	1238	3.70200446739771
TENT2	protein_coding	FALSE	FALSE	FALSE	1239	3.70147504836467
GIMAP5	protein_coding	FALSE	FALSE	FALSE	1240	3.70139992321521
SULT4A1	protein_coding	FALSE	FALSE	FALSE	1241	-3.70132108377052
PRAMEF12	protein_coding	FALSE	FALSE	FALSE	1242	-3.69865125073141
RPL37	protein_coding	FALSE	FALSE	FALSE	1243	3.69801680840496
CYP11B1	protein_coding	FALSE	FALSE	FALSE	1244	-3.69794627335548
RPL7	protein_coding	FALSE	FALSE	FALSE	1245	3.6969974830716
BPIFB6	protein_coding	FALSE	FALSE	FALSE	1246	-3.69662834809361
RNF13	protein_coding	FALSE	FALSE	FALSE	1247	3.69556031207364
PCDHA1	protein_coding	FALSE	FALSE	FALSE	1248	-3.69402581213693
ITGA1	protein_coding	FALSE	FALSE	FALSE	1249	3.69299356544789
NPHS2	protein_coding	FALSE	FALSE	FALSE	1250	-3.69289415535939
PRPF4B	protein_coding	FALSE	FALSE	FALSE	1251	3.69272434559744
CAVIN3	protein_coding	FALSE	FALSE	FALSE	1252	-3.6924753454603
SAP18	protein_coding	FALSE	FALSE	FALSE	1253	3.69187859389673
ISM2	protein_coding	FALSE	FALSE	FALSE	1254	-3.69166309079467
UQCRC2	protein_coding	FALSE	FALSE	FALSE	1255	3.69073916617733
CYB5B	protein_coding	FALSE	FALSE	FALSE	1256	3.69037590668557
CCDC102A	protein_coding	FALSE	FALSE	FALSE	1257	-3.69032028597283
GSDMC	protein_coding	FALSE	FALSE	FALSE	1258	-3.69003089493273
CCL20	protein_coding	TRUE	FALSE	TRUE	1259	3.68870614375651
EIF3H	protein_coding	FALSE	FALSE	FALSE	1260	3.68544405533026
AMMECR1	protein_coding	FALSE	FALSE	FALSE	1261	3.68524586359191
GATA4	protein_coding	FALSE	FALSE	FALSE	1262	-3.68469366337887
CCT6A	protein_coding	FALSE	FALSE	FALSE	1263	3.68459959619165
AKT3	protein_coding	FALSE	FALSE	FALSE	1264	3.68391301212207
NEUROD1	protein_coding	FALSE	FALSE	FALSE	1265	-3.6808053652437
XRN1	protein_coding	FALSE	FALSE	FALSE	1266	3.68020819548408
KRT81	protein_coding	FALSE	FALSE	FALSE	1267	-3.68018390857019
PID1	protein_coding	FALSE	FALSE	FALSE	1268	3.67989093567482
PPP1R15B	protein_coding	FALSE	FALSE	FALSE	1269	3.67977780417427
TUBA1B	protein_coding	FALSE	FALSE	FALSE	1270	3.6795469231494
SLC22A2	protein_coding	FALSE	FALSE	FALSE	1271	-3.67953814756739
PRRC2C	protein_coding	FALSE	FALSE	FALSE	1272	3.67933009330378
PHF3	protein_coding	FALSE	FALSE	FALSE	1273	3.67919948866118
MAPK1IP1L	protein_coding	FALSE	FALSE	FALSE	1274	3.67919437243547
DPP6	protein_coding	FALSE	FALSE	FALSE	1275	-3.67821866203621
MOB1B	protein_coding	FALSE	FALSE	FALSE	1276	3.67816016304722
CABP2	protein_coding	FALSE	FALSE	FALSE	1277	-3.67681592666545
ZNF479	protein_coding	FALSE	FALSE	FALSE	1278	-3.67636311717469
ARL1	protein_coding	FALSE	FALSE	FALSE	1279	3.67574035408595
UBE2L6	protein_coding	FALSE	FALSE	FALSE	1280	3.67454885237457
EIF3J	protein_coding	FALSE	FALSE	FALSE	1281	3.67358288839935
C1orf194	protein_coding	FALSE	FALSE	FALSE	1282	3.67344619248232
DAZL	protein_coding	FALSE	FALSE	FALSE	1283	-3.67278943182131
CDY2B	protein_coding	FALSE	FALSE	FALSE	1284	-3.6725804760248
AQP10	protein_coding	FALSE	FALSE	FALSE	1285	-3.67230568760282
PRR23D1	protein_coding	FALSE	FALSE	FALSE	1286	-3.67166998639963
ARL6IP4	protein_coding	FALSE	FALSE	FALSE	1287	-3.67114129054566
VPS29	protein_coding	FALSE	FALSE	FALSE	1288	3.66960141343601
NKX6-2	protein_coding	FALSE	FALSE	FALSE	1289	-3.66959705651037
GYPE	protein_coding	FALSE	FALSE	FALSE	1290	3.66805411878604
PPP2CA	protein_coding	FALSE	FALSE	FALSE	1291	3.66733206326645
CCNL1	protein_coding	FALSE	FALSE	FALSE	1292	3.66661020978166
SYPL1	protein_coding	FALSE	FALSE	FALSE	1293	3.66573377723471
CAPN11	protein_coding	FALSE	FALSE	FALSE	1294	-3.66530567919981
PGGT1B	protein_coding	FALSE	FALSE	FALSE	1295	3.66515931796834
AC139491.7	protein_coding	FALSE	FALSE	FALSE	1296	-3.66346254089223
OGDHL	protein_coding	FALSE	FALSE	FALSE	1297	-3.66341289204088
TRIM49B	protein_coding	FALSE	FALSE	FALSE	1298	-3.66327987635253
VSTM2A	protein_coding	FALSE	FALSE	FALSE	1299	-3.66276427610049
OR10J1	protein_coding	FALSE	FALSE	FALSE	1300	-3.66079407232872
ATP6V1E1	protein_coding	FALSE	FALSE	FALSE	1301	3.66030179359178
BPY2C	protein_coding	FALSE	FALSE	FALSE	1302	-3.66004038747418
FBLN5	protein_coding	FALSE	FALSE	FALSE	1303	3.65922147931719
CYP1A2	protein_coding	FALSE	FALSE	FALSE	1304	-3.65858460911011
RPL18A	protein_coding	FALSE	FALSE	FALSE	1305	3.65755208122241
RBMXL1	protein_coding	FALSE	FALSE	FALSE	1306	3.65744507138865
SLC17A2	protein_coding	FALSE	FALSE	FALSE	1307	-3.65655329350046
LHX9	protein_coding	FALSE	FALSE	FALSE	1308	-3.65529426984221
RALB	protein_coding	FALSE	FALSE	FALSE	1309	3.6535174573186
OTX2	protein_coding	FALSE	FALSE	FALSE	1310	-3.65267654386647
GAD2	protein_coding	FALSE	FALSE	FALSE	1311	-3.65177072242573
ATXN1L	protein_coding	FALSE	FALSE	FALSE	1312	3.65145438738447
EI24	protein_coding	FALSE	FALSE	FALSE	1313	3.65087724496011
SRSF6	protein_coding	FALSE	FALSE	FALSE	1314	3.65045653585759
UBQLN2	protein_coding	FALSE	FALSE	FALSE	1315	3.64938811053027
PRR23D2	protein_coding	FALSE	FALSE	FALSE	1316	-3.64685428237387
TBXT	protein_coding	FALSE	FALSE	FALSE	1317	-3.64660055669577
EPM2AIP1	protein_coding	FALSE	FALSE	FALSE	1318	3.64587641989159
NOTCH2NLA	protein_coding	FALSE	FALSE	FALSE	1319	3.64573920735866
NRAP	protein_coding	FALSE	FALSE	FALSE	1320	-3.64456322552603
CCDC68	protein_coding	FALSE	FALSE	FALSE	1321	3.6441029213072
WDFY1	protein_coding	FALSE	FALSE	FALSE	1322	3.64357462447397
IVL	protein_coding	FALSE	FALSE	FALSE	1323	-3.64350891751192
KTN1	protein_coding	FALSE	FALSE	FALSE	1324	3.64340134400174
CALN1	protein_coding	FALSE	FALSE	FALSE	1325	-3.64312130106835
TRIM31	protein_coding	FALSE	FALSE	FALSE	1326	-3.64267735731091
ACTBL2	protein_coding	FALSE	FALSE	FALSE	1327	-3.64254178115373
TUBB	protein_coding	FALSE	FALSE	FALSE	1328	3.64113018087885
OR5A2	protein_coding	FALSE	FALSE	FALSE	1329	-3.64073560836692
ARL4A	protein_coding	FALSE	FALSE	FALSE	1330	3.64012583870654
SAT1	protein_coding	FALSE	FALSE	FALSE	1331	3.63965092460262
THUMPD1	protein_coding	FALSE	FALSE	FALSE	1332	3.63937360210546
EPS15	protein_coding	FALSE	FALSE	FALSE	1333	3.63845081404816
ANKRD24	protein_coding	FALSE	FALSE	FALSE	1334	-3.63809605140449
PRSS41	protein_coding	FALSE	FALSE	FALSE	1335	-3.63796851954552
KRT6B	protein_coding	FALSE	FALSE	FALSE	1336	-3.63790263490692
DUSP13	protein_coding	FALSE	FALSE	FALSE	1337	-3.63758551696692
GIP	protein_coding	FALSE	FALSE	FALSE	1338	-3.63719234650104
SLC15A5	protein_coding	FALSE	FALSE	FALSE	1339	-3.63619167731013
PGK1	protein_coding	FALSE	FALSE	FALSE	1340	3.63598039865634
NKAIN3	protein_coding	FALSE	FALSE	FALSE	1341	-3.63570022645544
CCDC61	protein_coding	FALSE	FALSE	FALSE	1342	-3.6347654827539	4523
FKBP5	protein_coding	FALSE	FALSE	FALSE	1343	3.63442969561019
G3BP1	protein_coding	FALSE	FALSE	FALSE	1344	3.63408401700723
FBXL5	protein_coding	FALSE	FALSE	FALSE	1345	3.63305070711259
PPBP	protein_coding	FALSE	FALSE	FALSE	1346	3.63279061665447
CSTF2T	protein_coding	FALSE	FALSE	FALSE	1347	3.63258922291649
CS	protein_coding	FALSE	FALSE	FALSE	1348	3.63219548467872
ATP6V1FNB	protein_coding	FALSE	FALSE	FALSE	1349	-3.63205210031476
EPB41L2	protein_coding	FALSE	FALSE	FALSE	1350	3.63132213165278
CDX2	protein_coding	FALSE	FALSE	FALSE	1351	-3.63131642660904
RPLP0	protein_coding	FALSE	FALSE	FALSE	1352	3.63093095327787
TRIM43B	protein_coding	FALSE	FALSE	FALSE	1353	-3.63087716100441
PSMB1	protein_coding	FALSE	FALSE	FALSE	1354	3.62966095653531
AKR1D1	protein_coding	FALSE	FALSE	FALSE	1355	-3.62921707725281
CYP26C1	protein_coding	FALSE	FALSE	FALSE	1356	-3.62914668825009
FRG2B	protein_coding	FALSE	FALSE	FALSE	1357	-3.6288824435885
AGXT2	protein_coding	FALSE	FALSE	FALSE	1358	-3.62784101486417
PIWIL1	protein_coding	FALSE	FALSE	FALSE	1359	-3.62780571038615
RAB22A	protein_coding	FALSE	FALSE	FALSE	1360	3.62670332875637
TSPAN1	protein_coding	FALSE	FALSE	FALSE	1361	3.62647949446663
TAF9	protein_coding	FALSE	FALSE	FALSE	1362	3.62495749940576
FAM107A	protein_coding	FALSE	FALSE	FALSE	1363	3.62446342163496
PEBP1	protein_coding	FALSE	FALSE	FALSE	1364	3.624379799403
RPS14	protein_coding	FALSE	FALSE	FALSE	1365	3.62265085004658
CELA3B	protein_coding	FALSE	FALSE	FALSE	1366	-3.62105887605382
FCRL4	protein_coding	FALSE	FALSE	FALSE	1367	-3.62038775464985
NDUFB8	protein_coding	FALSE	FALSE	FALSE	1368	3.61916583222061
RPL37A	protein_coding	FALSE	FALSE	FALSE	1369	3.6172516979766
C1orf43	protein_coding	FALSE	FALSE	FALSE	1370	3.61668603280161
ITGB1	protein_coding	FALSE	FALSE	FALSE	1371	3.61638412616523
MAT2B	protein_coding	FALSE	FALSE	FALSE	1372	3.61596105380843
XRCC6	protein_coding	FALSE	FALSE	FALSE	1373	3.61585252861977
EIF4H	protein_coding	FALSE	FALSE	FALSE	1374	3.61584031350928
GPR12	protein_coding	FALSE	FALSE	FALSE	1375	-3.61582771105769
WFDC2	protein_coding	FALSE	FALSE	FALSE	1376	3.61539736562211
ATAD1	protein_coding	FALSE	FALSE	FALSE	1377	3.61421322663771
RAC3	protein_coding	FALSE	FALSE	FALSE	1378	-3.61407035922239
OR14J1	protein_coding	FALSE	FALSE	FALSE	1379	-3.61349478231617
SERPINB5	protein_coding	FALSE	FALSE	FALSE	1380	-3.61331272575554
ARPC3	protein_coding	FALSE	FALSE	FALSE	1381	3.61185130548895
OR8D1	protein_coding	FALSE	FALSE	FALSE	1382	-3.61171152127328
HAPLN2	protein_coding	FALSE	FALSE	FALSE	1383	-3.60975029587674
PURB	protein_coding	FALSE	FALSE	FALSE	1384	3.60883306708057
XPO7	protein_coding	FALSE	FALSE	FALSE	1385	3.60816986991466
CCDC172	protein_coding	FALSE	FALSE	FALSE	1386	-3.60779338619978
CA6	protein_coding	FALSE	FALSE	FALSE	1387	-3.60754319666887
ARHGAP18	protein_coding	FALSE	FALSE	FALSE	1388	3.60708201301238
AMPD1	protein_coding	FALSE	FALSE	FALSE	1389	-3.6068367646813
MUC19	protein_coding	FALSE	FALSE	FALSE	1390	-3.60623872632304
RSL24D1	protein_coding	FALSE	FALSE	FALSE	1391	3.60350020647869
BTBD17	protein_coding	FALSE	FALSE	FALSE	1392	-3.59882405292175
MRPL9	protein_coding	FALSE	FALSE	FALSE	1393	3.59868674219702
PIK3C2A	protein_coding	FALSE	FALSE	FALSE	1394	3.59579466750752
ACOT4	protein_coding	FALSE	FALSE	FALSE	1395	-3.59471861437
SYT6	protein_coding	FALSE	FALSE	FALSE	1396	-3.59461481487956
EPAS1	protein_coding	FALSE	FALSE	FALSE	1397	3.59457867538764
PRDM14	protein_coding	FALSE	FALSE	FALSE	1398	-3.59435267487894
CARD9	protein_coding	FALSE	FALSE	FALSE	1399	-3.59432672893613
ADRB1	protein_coding	FALSE	FALSE	FALSE	1400	3.59363122398192
TBL1XR1	protein_coding	FALSE	FALSE	FALSE	1401	3.59324555226132
NPM2	protein_coding	FALSE	FALSE	FALSE	1402	-3.59303944354054
RSBN1	protein_coding	FALSE	FALSE	FALSE	1403	3.59224959656361
RHOF	protein_coding	FALSE	FALSE	FALSE	1404	-3.5920560280445
ZFY	protein_coding	FALSE	FALSE	FALSE	1405	3.58976459312068
BNC1	protein_coding	FALSE	FALSE	FALSE	1406	-3.58918463541471
CEP131	protein_coding	FALSE	FALSE	FALSE	1407	-3.58868352746111	3141
TERT	protein_coding	FALSE	FALSE	FALSE	1408	-3.58852162848506
FOXF1	protein_coding	FALSE	FALSE	FALSE	1409	3.58813069437133
ARHGAP29	protein_coding	FALSE	FALSE	FALSE	1410	3.58643821664355
ZP4	protein_coding	FALSE	FALSE	FALSE	1411	-3.5860017989171
TTC14	protein_coding	FALSE	FALSE	FALSE	1412	3.58529530694897
LIN28B	protein_coding	FALSE	FALSE	FALSE	1413	-3.58514924919378
OR4Q3	protein_coding	FALSE	FALSE	FALSE	1414	-3.5833492247933
SEL1L	protein_coding	FALSE	FALSE	FALSE	1415	3.58280320225029
PRR27	protein_coding	FALSE	FALSE	FALSE	1416	-3.58126721387486
CELA3A	protein_coding	FALSE	FALSE	FALSE	1417	-3.58017459162639
ACSM2B	protein_coding	FALSE	FALSE	FALSE	1418	-3.57998721362879
RAB11FIP2	protein_coding	FALSE	FALSE	FALSE	1419	3.57800429079742
IDO2	protein_coding	FALSE	FALSE	FALSE	1420	-3.57770424813064
SPATA31D3	protein_coding	FALSE	FALSE	FALSE	1421	-3.57748525979949
RGS2	protein_coding	FALSE	FALSE	FALSE	1422	3.57719700791108
RPL34	protein_coding	FALSE	FALSE	FALSE	1423	3.57675277484478
EIF5A	protein_coding	FALSE	FALSE	FALSE	1424	3.57541409215466
LAMTOR3	protein_coding	FALSE	FALSE	FALSE	1425	3.57526340671152
ANKRD62	protein_coding	FALSE	FALSE	FALSE	1426	-3.5741402993404
GYPB	protein_coding	FALSE	FALSE	FALSE	1427	3.57406864422521
MIER1	protein_coding	FALSE	FALSE	FALSE	1428	3.57376901332801
PIK3R6	protein_coding	FALSE	FALSE	FALSE	1429	-3.5721922516498	2973
PLSCR5	protein_coding	FALSE	FALSE	FALSE	1430	-3.57166445988309
ACSM2A	protein_coding	FALSE	FALSE	FALSE	1431	-3.5704945400623
MT1G	protein_coding	FALSE	FALSE	FALSE	1432	3.56994006615349
DDX18	protein_coding	FALSE	FALSE	FALSE	1433	3.56956746346119
ADAR	protein_coding	FALSE	FALSE	FALSE	1434	3.56916377091913
PIM1	protein_coding	FALSE	FALSE	FALSE	1435	3.56843545225147
TMEM238	protein_coding	FALSE	FALSE	FALSE	1436	-3.56779692674198
TACR3	protein_coding	FALSE	FALSE	FALSE	1437	-3.56598004723127
ATP6V1C1	protein_coding	FALSE	FALSE	FALSE	1438	3.56475571324705
FAR1	protein_coding	FALSE	FALSE	FALSE	1439	3.56457035275327
ADH5	protein_coding	FALSE	FALSE	FALSE	1440	3.56393404601035
CTDSPL2	protein_coding	FALSE	FALSE	FALSE	1441	3.56190118737581
BHLHE22	protein_coding	FALSE	FALSE	FALSE	1442	-3.56180965216432
VAMP7	protein_coding	FALSE	FALSE	FALSE	1443	3.56150717883989
RAB5A	protein_coding	FALSE	FALSE	FALSE	1444	3.56111315791994
MED1	protein_coding	FALSE	FALSE	FALSE	1445	3.56002996687673
AIDA	protein_coding	FALSE	FALSE	FALSE	1446	3.55915022495931
DNAJC3	protein_coding	TRUE	FALSE	TRUE	1447	3.55913333932093
OR5AS1	protein_coding	FALSE	FALSE	FALSE	1448	-3.55891312878454
ARMC1	protein_coding	FALSE	FALSE	FALSE	1449	3.55864844000061
OR8A1	protein_coding	FALSE	FALSE	FALSE	1450	-3.55807683521355
GRID2	protein_coding	FALSE	FALSE	FALSE	1451	-3.55716670948074
ABCB5	protein_coding	FALSE	FALSE	FALSE	1452	-3.55672378979165
TLX3	protein_coding	FALSE	FALSE	FALSE	1453	-3.55390971026629
LRRTM2	protein_coding	FALSE	FALSE	FALSE	1454	3.55363178847278
LSM12	protein_coding	FALSE	FALSE	FALSE	1455	3.55338050395693
HES5	protein_coding	FALSE	FALSE	FALSE	1456	-3.55120638254488
PALM2AKAP2	protein_coding	FALSE	FALSE	FALSE	1457	-3.55109864884804
TSC22D1	protein_coding	FALSE	FALSE	FALSE	1458	3.55019188483406
CD164	protein_coding	FALSE	FALSE	FALSE	1459	3.55017394197692
SAR1A	protein_coding	FALSE	FALSE	FALSE	1460	3.54761506372654
KIR2DL1	protein_coding	FALSE	FALSE	FALSE	1461	-3.54761100572872
OSTF1	protein_coding	FALSE	FALSE	FALSE	1462	3.5463994765634
CPNE7	protein_coding	FALSE	FALSE	FALSE	1463	-3.54523151852443
OR2L3	protein_coding	FALSE	FALSE	FALSE	1464	-3.5450034820403
BIRC2	protein_coding	FALSE	FALSE	FALSE	1465	3.54484936367274
ABI1	protein_coding	FALSE	FALSE	FALSE	1466	3.54435546091944
ARPP21	protein_coding	FALSE	FALSE	FALSE	1467	-3.54332379410542
ANTKMT	protein_coding	FALSE	FALSE	FALSE	1468	-3.54220467435047
ZNF655	protein_coding	FALSE	FALSE	FALSE	1469	3.54125657722697
BICDL2	protein_coding	FALSE	FALSE	FALSE	1470	-3.5402635298735
PRLHR	protein_coding	FALSE	FALSE	FALSE	1471	-3.53984823917363
LGALS8	protein_coding	FALSE	FALSE	FALSE	1472	3.53938250791235
AFF1	protein_coding	FALSE	FALSE	FALSE	1473	3.53874886031177
HSPA13	protein_coding	FALSE	FALSE	FALSE	1474	3.53863005686749
LNPEP	protein_coding	FALSE	FALSE	FALSE	1475	3.53816330924278
H2BC18	protein_coding	FALSE	FALSE	FALSE	1476	3.53743163995124
DIPK1C	protein_coding	FALSE	FALSE	FALSE	1477	-3.53714236334231
CFHR2	protein_coding	FALSE	FALSE	FALSE	1478	-3.53690219524664
COPB1	protein_coding	FALSE	FALSE	FALSE	1479	3.53596559541551
OSTC	protein_coding	FALSE	FALSE	FALSE	1480	3.53554228779722
TINAG	protein_coding	FALSE	FALSE	FALSE	1481	-3.53382011188596
HCRTR2	protein_coding	FALSE	FALSE	FALSE	1482	-3.53369048304165
MYEOV	protein_coding	FALSE	FALSE	FALSE	1483	-3.5322572824461
SLC44A1	protein_coding	FALSE	FALSE	FALSE	1484	3.53124288536544
TRIM49	protein_coding	FALSE	FALSE	FALSE	1485	-3.53037489742047
KASH5	protein_coding	FALSE	FALSE	FALSE	1486	-3.53024738941833
CANX	protein_coding	FALSE	FALSE	FALSE	1487	3.53014628170808
BFSP2	protein_coding	FALSE	FALSE	FALSE	1488	-3.53006594497994
FRMPD4	protein_coding	FALSE	FALSE	FALSE	1489	-3.52976671843572
MRPL35	protein_coding	FALSE	FALSE	FALSE	1490	3.52973603476199
LRPPRC	protein_coding	FALSE	FALSE	FALSE	1491	3.52973072936592
AGPAT1	protein_coding	FALSE	FALSE	FALSE	1492	3.528984769872
OR52K1	protein_coding	FALSE	FALSE	FALSE	1493	-3.52895298779387
SLC34A3	protein_coding	FALSE	FALSE	FALSE	1494	-3.52863050840214	3065
FOXN1	protein_coding	FALSE	FALSE	FALSE	1495	-3.52791870000054
ITGB3	protein_coding	FALSE	FALSE	FALSE	1496	3.5276231832354
STAT1	protein_coding	FALSE	FALSE	FALSE	1497	3.52692914606337
NDUFB3	protein_coding	FALSE	FALSE	FALSE	1498	3.52575542715191
AL136531.2	protein_coding	FALSE	FALSE	FALSE	1499	3.52407076424251
ETF1	protein_coding	FALSE	FALSE	FALSE	1500	3.52361255061047
AATK	protein_coding	FALSE	FALSE	FALSE	1501	-3.5228794141972
CGA	protein_coding	FALSE	FALSE	FALSE	1502	-3.52238919493288
PAPSS2	protein_coding	FALSE	FALSE	FALSE	1503	3.52127618082785
SFPQ	protein_coding	FALSE	FALSE	FALSE	1504	3.52091613754657
ZNF664	protein_coding	FALSE	FALSE	FALSE	1505	3.51950818367622
ZNF281	protein_coding	FALSE	FALSE	FALSE	1506	3.51944337837283
RAB2A	protein_coding	FALSE	FALSE	FALSE	1507	3.51805275471512
ANXA5	protein_coding	FALSE	FALSE	FALSE	1508	3.51573728649778
TRIM64B	protein_coding	FALSE	FALSE	FALSE	1509	-3.51425360078722
RAN	protein_coding	FALSE	FALSE	FALSE	1510	3.51268561328689
IFI44L	protein_coding	FALSE	FALSE	FALSE	1511	3.51227980225246
PPP1R8	protein_coding	FALSE	FALSE	FALSE	1512	3.51114140127251
IQGAP1	protein_coding	FALSE	FALSE	FALSE	1513	3.51107860958303
NDFIP1	protein_coding	FALSE	FALSE	FALSE	1514	3.50890918127901
ANKRD33	protein_coding	FALSE	FALSE	FALSE	1515	-3.50658525207408
SLC5A5	protein_coding	FALSE	FALSE	FALSE	1516	-3.50652581584504
TBATA	protein_coding	FALSE	FALSE	FALSE	1517	-3.50561350324192
FADS6	protein_coding	FALSE	FALSE	FALSE	1518	-3.50554461375942
LIG4	protein_coding	FALSE	FALSE	FALSE	1519	3.50551728194905
CRYBG2	protein_coding	FALSE	FALSE	FALSE	1520	-3.50544145602142
UGT3A1	protein_coding	FALSE	FALSE	FALSE	1521	-3.50543145774016
NCAN	protein_coding	FALSE	FALSE	FALSE	1522	-3.50496318001019
GC	protein_coding	FALSE	FALSE	FALSE	1523	-3.50460660272624
DPH3	protein_coding	FALSE	FALSE	FALSE	1524	3.50400058789769
RACK1	protein_coding	FALSE	FALSE	FALSE	1525	3.50341272537094
UGP2	protein_coding	FALSE	FALSE	FALSE	1526	3.50199086640303
CCDC197	protein_coding	FALSE	FALSE	FALSE	1527	-3.50164948819914
HPGD	protein_coding	FALSE	FALSE	FALSE	1528	3.50159599838368
SRSF7	protein_coding	FALSE	FALSE	FALSE	1529	3.50115474175851
CCNH	protein_coding	FALSE	FALSE	FALSE	1530	3.50056043082644
ATP5F1C	protein_coding	FALSE	FALSE	FALSE	1531	3.49999347380471
GLRX5	protein_coding	FALSE	FALSE	FALSE	1532	3.49994574246059
PRDX2	protein_coding	FALSE	FALSE	FALSE	1533	3.49956822527485
KCNH8	protein_coding	FALSE	FALSE	FALSE	1534	-3.49726546738194
RXFP2	protein_coding	FALSE	FALSE	FALSE	1535	-3.49690621537206
MOSPD1	protein_coding	FALSE	FALSE	FALSE	1536	3.49587160714459
EIF1	protein_coding	FALSE	FALSE	FALSE	1537	3.49564406440391
GABRA1	protein_coding	FALSE	FALSE	FALSE	1538	-3.49485519236137
RPS10	protein_coding	FALSE	FALSE	FALSE	1539	3.49195932923867
MARCHF7	protein_coding	FALSE	FALSE	FALSE	1540	3.49097340959838
YES1	protein_coding	FALSE	FALSE	FALSE	1541	3.48959652571094	4530
PRPF8	protein_coding	FALSE	FALSE	FALSE	1542	3.48919798156985
B4GALT1	protein_coding	FALSE	FALSE	FALSE	1543	3.48904863408487
TMEM69	protein_coding	FALSE	FALSE	FALSE	1544	3.48901712294039
PRR13	protein_coding	FALSE	FALSE	FALSE	1545	3.48866997445386
OR2T2	protein_coding	FALSE	FALSE	FALSE	1546	-3.48856926640557
NBPF4	protein_coding	FALSE	FALSE	FALSE	1547	-3.48855813184827
RGR	protein_coding	FALSE	FALSE	FALSE	1548	-3.48828777034364
HIBADH	protein_coding	FALSE	FALSE	FALSE	1549	3.48776350053198
WAPL	protein_coding	FALSE	FALSE	FALSE	1550	3.48757757901781
TECTB	protein_coding	FALSE	FALSE	FALSE	1551	-3.48754359167091
TERB1	protein_coding	FALSE	FALSE	FALSE	1552	-3.48732961226705
ATP2B4	protein_coding	FALSE	FALSE	FALSE	1553	3.48705739084192
MYH1	protein_coding	FALSE	FALSE	FALSE	1554	-3.48694333254727
MEP1A	protein_coding	FALSE	FALSE	FALSE	1555	-3.48559743231028
KIAA1210	protein_coding	FALSE	FALSE	FALSE	1556	-3.48551595656539
RPS21	protein_coding	FALSE	FALSE	FALSE	1557	3.48415561356458
PDZD7	protein_coding	FALSE	FALSE	FALSE	1558	-3.48200603991721
ATP1A3	protein_coding	FALSE	FALSE	FALSE	1559	-3.48070889347236
BIRC3	protein_coding	FALSE	FALSE	FALSE	1560	3.48044571319194
UBE2D3	protein_coding	FALSE	FALSE	FALSE	1561	3.48010830691383
NPY5R	protein_coding	FALSE	FALSE	FALSE	1562	-3.47994017132154
ITCH	protein_coding	FALSE	FALSE	FALSE	1563	3.47913463211876
C4orf50	protein_coding	FALSE	FALSE	FALSE	1564	-3.4780688020401
TSTD3	protein_coding	FALSE	FALSE	FALSE	1565	-3.47699528819448
TGM5	protein_coding	FALSE	FALSE	FALSE	1566	-3.4762731040287
H2AC19	protein_coding	FALSE	FALSE	FALSE	1567	3.4747815604826
NOTO	protein_coding	FALSE	FALSE	FALSE	1568	-3.47332220097797
CDC42SE1	protein_coding	FALSE	FALSE	FALSE	1569	3.47330826112991
FGL2	protein_coding	FALSE	FALSE	FALSE	1570	3.47268379551424
TMEM95	protein_coding	FALSE	FALSE	FALSE	1571	-3.47261123125775
CBLN2	protein_coding	FALSE	FALSE	FALSE	1572	-3.47243728039449
IL13RA1	protein_coding	FALSE	FALSE	FALSE	1573	3.47228045151401
PSMB3	protein_coding	FALSE	FALSE	FALSE	1574	3.47210073823704
FAM181B	protein_coding	FALSE	FALSE	FALSE	1575	-3.47208892105209
RBMY1A1	protein_coding	FALSE	FALSE	FALSE	1576	-3.47196666841824
RBM46	protein_coding	FALSE	FALSE	FALSE	1577	-3.47191645525801
RBM4	protein_coding	FALSE	FALSE	FALSE	1578	3.47078722253248
HACD4	protein_coding	FALSE	FALSE	FALSE	1579	3.47047570310691
NDUFB4	protein_coding	FALSE	FALSE	FALSE	1580	3.46842597001178
HADHB	protein_coding	FALSE	FALSE	FALSE	1581	3.46800851877015
TIMM8B	protein_coding	FALSE	FALSE	FALSE	1582	3.46752009382531
C8A	protein_coding	FALSE	FALSE	FALSE	1583	-3.46711785251636
SRRM4	protein_coding	FALSE	FALSE	FALSE	1584	-3.46705571084857
PARK7	protein_coding	FALSE	FALSE	FALSE	1585	3.46695214494938
PRAMEF9	protein_coding	FALSE	FALSE	FALSE	1586	-3.46689794919172
TSPAN13	protein_coding	FALSE	FALSE	FALSE	1587	3.46429974762155
ZFR2	protein_coding	FALSE	FALSE	FALSE	1588	-3.4642141519424
LBR	protein_coding	FALSE	FALSE	FALSE	1589	3.46291116835692
OR4K17	protein_coding	FALSE	FALSE	FALSE	1590	-3.46277228067132
CBARP	protein_coding	FALSE	FALSE	FALSE	1591	-3.46234588056932
PRR19	protein_coding	FALSE	FALSE	FALSE	1592	-3.46212966960608
YOD1	protein_coding	FALSE	FALSE	FALSE	1593	3.46205148037272
BOD1	protein_coding	FALSE	FALSE	FALSE	1594	3.4619161289152
OR2M4	protein_coding	FALSE	FALSE	FALSE	1595	-3.46189708058339
AKR1C8P	protein_coding	FALSE	FALSE	FALSE	1596	-3.45998703884935
TGOLN2	protein_coding	FALSE	FALSE	FALSE	1597	3.45932410850541
LCP1	protein_coding	TRUE	FALSE	TRUE	1598	3.45910487595506
ADD3	protein_coding	FALSE	FALSE	FALSE	1599	3.45906356993932
DERL1	protein_coding	FALSE	FALSE	FALSE	1600	3.45875171267974
GLTPD2	protein_coding	FALSE	FALSE	FALSE	1601	-3.45792025455876
SLC25A37	protein_coding	TRUE	FALSE	TRUE	1602	3.45685768304245
CHORDC1	protein_coding	FALSE	FALSE	FALSE	1603	3.45664434297765
TEX11	protein_coding	FALSE	FALSE	FALSE	1604	-3.45644475729487
MTHFD2	protein_coding	FALSE	FALSE	FALSE	1605	3.4549367966472
DMRTA2	protein_coding	FALSE	FALSE	FALSE	1606	-3.45320300553595
SNX6	protein_coding	FALSE	FALSE	FALSE	1607	3.45307992510384
MBNL1	protein_coding	FALSE	FALSE	FALSE	1608	3.45296765917065
OR3A3	protein_coding	FALSE	FALSE	FALSE	1609	-3.45296689993038
CRYBA2	protein_coding	FALSE	FALSE	FALSE	1610	-3.45223531343547
EVI2A	protein_coding	FALSE	FALSE	FALSE	1611	3.45201315277748
MT1E	protein_coding	FALSE	FALSE	FALSE	1612	3.45086106778923
PPP1R12C	protein_coding	FALSE	FALSE	FALSE	1613	-3.45055599045721	3966
SSR1	protein_coding	FALSE	FALSE	FALSE	1614	3.44951997589385
MEIS1	protein_coding	FALSE	FALSE	FALSE	1615	3.44898001473788
ZCCHC7	protein_coding	FALSE	FALSE	FALSE	1616	3.4486589260019
MOG	protein_coding	FALSE	FALSE	FALSE	1617	-3.44858875752519
H2AC18	protein_coding	FALSE	FALSE	FALSE	1618	3.44763414436885
POTEC	protein_coding	FALSE	FALSE	FALSE	1619	-3.44653067819226
MPEG1	protein_coding	FALSE	FALSE	FALSE	1620	3.445945162701
FSTL5	protein_coding	FALSE	FALSE	FALSE	1621	-3.44588688330938
SNX12	protein_coding	FALSE	FALSE	FALSE	1622	3.44565578768833
GABARAPL2	protein_coding	FALSE	FALSE	FALSE	1623	3.44532042585709
VWA5B1	protein_coding	FALSE	FALSE	FALSE	1624	-3.44460032279447
RPL12	protein_coding	FALSE	FALSE	FALSE	1625	3.44445024124688
DRD5	protein_coding	FALSE	FALSE	FALSE	1626	-3.44436700874908
CCR3	protein_coding	FALSE	FALSE	FALSE	1627	-3.44435054173076
TMEM179B	protein_coding	FALSE	FALSE	FALSE	1628	3.44354771589892
SHANK1	protein_coding	FALSE	FALSE	FALSE	1629	-3.44327506240079
KRAS	protein_coding	FALSE	FALSE	FALSE	1630	3.44207522500433
RPN2	protein_coding	FALSE	FALSE	FALSE	1631	3.44173086865135
ATL3	protein_coding	FALSE	FALSE	FALSE	1632	3.44149756626325
CAPNS1	protein_coding	FALSE	FALSE	FALSE	1633	3.44125890341325
MVD	protein_coding	FALSE	FALSE	FALSE	1634	-3.44117538935642	4008
USP53	protein_coding	FALSE	FALSE	FALSE	1635	3.4411523506799
DTL	protein_coding	FALSE	FALSE	FALSE	1636	3.4410957453429
THOC2	protein_coding	FALSE	FALSE	FALSE	1637	3.44022865592429
USO1	protein_coding	FALSE	FALSE	FALSE	1638	3.44009634531677
BMP5	protein_coding	FALSE	FALSE	FALSE	1639	3.44003022279748
ZNF33A	protein_coding	FALSE	FALSE	FALSE	1640	3.43875712242445
CA5A	protein_coding	FALSE	FALSE	FALSE	1641	-3.43676780653108
MMP23B	protein_coding	TRUE	TRUE	FALSE	1642	-3.43650115143666	3745
EEF1AKMT3	protein_coding	FALSE	FALSE	FALSE	1643	3.43593437374216
SUMO1	protein_coding	FALSE	FALSE	FALSE	1644	3.43575190203799
CYP4F8	protein_coding	FALSE	FALSE	FALSE	1645	-3.43564044923069
FCHO2	protein_coding	FALSE	FALSE	FALSE	1646	3.43486216807938
UCP1	protein_coding	FALSE	FALSE	FALSE	1647	-3.43458024905491
NBPF6	protein_coding	FALSE	FALSE	FALSE	1648	-3.43454214425578
DSTN	protein_coding	FALSE	FALSE	FALSE	1649	3.43421331432254
HTR3B	protein_coding	FALSE	FALSE	FALSE	1650	-3.434022758268
STT3A	protein_coding	FALSE	FALSE	FALSE	1651	3.43320508109837
ZNF24	protein_coding	FALSE	FALSE	FALSE	1652	3.43190778264023
RPL3L	protein_coding	FALSE	FALSE	FALSE	1653	-3.43162922552851
SIGLEC14	protein_coding	FALSE	FALSE	FALSE	1654	3.43162637123539
MYCBP	protein_coding	FALSE	FALSE	FALSE	1655	3.43150777830357
TNFRSF8	protein_coding	FALSE	FALSE	FALSE	1656	-3.43082439816812
ONECUT1	protein_coding	FALSE	FALSE	FALSE	1657	-3.42758493139096
GLIS1	protein_coding	FALSE	FALSE	FALSE	1658	-3.42673215972379
ALKBH5	protein_coding	FALSE	FALSE	FALSE	1659	3.4261178745191
TARDBP	protein_coding	FALSE	FALSE	FALSE	1660	3.42558178087333
CD24	protein_coding	FALSE	FALSE	FALSE	1661	3.42528997145546
ZSCAN4	protein_coding	FALSE	FALSE	FALSE	1662	-3.42512853828344
CELF1	protein_coding	FALSE	FALSE	FALSE	1663	3.42483201566595
LHX3	protein_coding	FALSE	FALSE	FALSE	1664	-3.4248036163839
CLCN3	protein_coding	FALSE	FALSE	FALSE	1665	3.42465649454073
H2AC6	protein_coding	FALSE	FALSE	FALSE	1666	3.42462113529166
CHTF18	protein_coding	FALSE	FALSE	FALSE	1667	-3.4246108191997	3021
LRRC10	protein_coding	FALSE	FALSE	FALSE	1668	-3.42447521589482
LRAT	protein_coding	FALSE	FALSE	FALSE	1669	-3.42443371443278
AGR3	protein_coding	FALSE	FALSE	FALSE	1670	3.42437612244046
SVOP	protein_coding	FALSE	FALSE	FALSE	1671	-3.42339792179335
PPIL4	protein_coding	FALSE	FALSE	FALSE	1672	3.42250099125904
RBMY1E	protein_coding	FALSE	FALSE	FALSE	1673	-3.42129950031242
ADGRG4	protein_coding	FALSE	FALSE	FALSE	1674	-3.42057322667738
OR11A1	protein_coding	FALSE	FALSE	FALSE	1675	-3.42041243740612
CCDC65	protein_coding	FALSE	FALSE	FALSE	1676	3.41923076752275
RAD51AP2	protein_coding	FALSE	FALSE	FALSE	1677	-3.4191692100085
NINL	protein_coding	FALSE	FALSE	FALSE	1678	-3.41813884667746	3276
LATS1	protein_coding	FALSE	FALSE	FALSE	1679	3.41746381659083
CEBPG	protein_coding	FALSE	FALSE	FALSE	1680	3.41661433609281
ARPP19	protein_coding	FALSE	FALSE	FALSE	1681	3.41588806646616
FRG2	protein_coding	FALSE	FALSE	FALSE	1682	-3.41558534861457
UMOD	protein_coding	FALSE	FALSE	FALSE	1683	-3.41530560351742
MPPED1	protein_coding	FALSE	FALSE	FALSE	1684	-3.41425701520412
ASB11	protein_coding	FALSE	FALSE	FALSE	1685	-3.41389474857375
GRINA	protein_coding	TRUE	FALSE	TRUE	1686	3.41389252132325
CSNK2A2	protein_coding	FALSE	FALSE	FALSE	1687	3.4138917983245
GNL3	protein_coding	FALSE	FALSE	FALSE	1688	3.41364754210092
CYP4F11	protein_coding	FALSE	FALSE	FALSE	1689	-3.41261756251587
RBM41	protein_coding	FALSE	FALSE	FALSE	1690	3.41240539802669
WNT8A	protein_coding	FALSE	FALSE	FALSE	1691	-3.41233077314996
CAT	protein_coding	FALSE	FALSE	FALSE	1692	3.4122965863132
LINGO2	protein_coding	FALSE	FALSE	FALSE	1693	-3.41205587047025
KIF7	protein_coding	FALSE	FALSE	FALSE	1694	-3.41103746798502	4357
SEC14L1	protein_coding	FALSE	FALSE	FALSE	1695	3.41092809258122
GARS1	protein_coding	FALSE	FALSE	FALSE	1696	3.41025954263463
CBLIF	protein_coding	FALSE	FALSE	FALSE	1697	-3.40984804239432
CUX2	protein_coding	FALSE	FALSE	FALSE	1698	-3.40979129694886
PKN2	protein_coding	FALSE	FALSE	FALSE	1699	3.40908079838267
TMC5	protein_coding	FALSE	FALSE	FALSE	1700	3.40867241614571
TAX1BP1	protein_coding	FALSE	FALSE	FALSE	1701	3.40851788671003
TFAM	protein_coding	FALSE	FALSE	FALSE	1702	3.40845594469725
CD44	protein_coding	FALSE	FALSE	FALSE	1703	3.40833220778772
DDX42	protein_coding	FALSE	FALSE	FALSE	1704	3.40810968105917
HSPA9	protein_coding	FALSE	FALSE	FALSE	1705	3.40732699850507
GABRG3	protein_coding	FALSE	FALSE	FALSE	1706	-3.4069426303748
RNF223	protein_coding	FALSE	FALSE	FALSE	1707	-3.40478355311651
NKTR	protein_coding	FALSE	FALSE	FALSE	1708	3.40455899302185
UCP2	protein_coding	TRUE	FALSE	TRUE	1709	3.40363046762071
CCDC63	protein_coding	FALSE	FALSE	FALSE	1710	-3.40306887095644
ADH1B	protein_coding	FALSE	FALSE	FALSE	1711	3.40262814496089
EDEM1	protein_coding	FALSE	FALSE	FALSE	1712	3.402246684058
KRT13	protein_coding	FALSE	FALSE	FALSE	1713	-3.40207260250178
ADIPOR2	protein_coding	FALSE	FALSE	FALSE	1714	3.40130823691614
FRS2	protein_coding	FALSE	FALSE	FALSE	1715	3.39958223592517
COL6A2	protein_coding	TRUE	TRUE	FALSE	1716	-3.39952276613746
IL17RE	protein_coding	FALSE	FALSE	FALSE	1717	-3.39910348892854
PPP3CB	protein_coding	FALSE	FALSE	FALSE	1718	3.39892288587657
RD3L	protein_coding	FALSE	FALSE	FALSE	1719	-3.39843076137989
TEX261	protein_coding	FALSE	FALSE	FALSE	1720	3.39821636795268
HINT1	protein_coding	FALSE	FALSE	FALSE	1721	3.39731747461475
EPHA5	protein_coding	FALSE	FALSE	FALSE	1722	-3.39568932032106
ERP44	protein_coding	FALSE	FALSE	FALSE	1723	3.39555259543345
KIAA1143	protein_coding	FALSE	FALSE	FALSE	1724	3.39412791032482
OR6N2	protein_coding	FALSE	FALSE	FALSE	1725	-3.39402205356908
YIPF5	protein_coding	FALSE	FALSE	FALSE	1726	3.39339074941155
ATXN10	protein_coding	FALSE	FALSE	FALSE	1727	3.39311734711032
NOP58	protein_coding	FALSE	FALSE	FALSE	1728	3.39169347022219
KIT	protein_coding	FALSE	FALSE	FALSE	1729	3.39062593793548
HOXC12	protein_coding	FALSE	FALSE	FALSE	1730	-3.38989702803979
ZRANB1	protein_coding	FALSE	FALSE	FALSE	1731	3.38958493954584
RFPL2	protein_coding	FALSE	FALSE	FALSE	1732	-3.38952570813075
HS3ST4	protein_coding	FALSE	FALSE	FALSE	1733	-3.38940741507454
PRRT4	protein_coding	FALSE	FALSE	FALSE	1734	-3.38843816576365
COPS2	protein_coding	FALSE	FALSE	FALSE	1735	3.38777255804946
RBMY1D	protein_coding	FALSE	FALSE	FALSE	1736	-3.38706901653527
COL16A1	protein_coding	TRUE	TRUE	FALSE	1737	-3.38570598481802	3532
IVNS1ABP	protein_coding	FALSE	FALSE	FALSE	1738	3.38461413321165
PA2G4	protein_coding	FALSE	FALSE	FALSE	1739	3.38396754840472
FEM1C	protein_coding	FALSE	FALSE	FALSE	1740	3.38295298898494
STX19	protein_coding	FALSE	FALSE	FALSE	1741	3.3823678413822
CNGA1	protein_coding	FALSE	FALSE	FALSE	1742	-3.38156516177409
PFDN5	protein_coding	FALSE	FALSE	FALSE	1743	3.38113513009569
TMED5	protein_coding	FALSE	FALSE	FALSE	1744	3.38015633681456	4976
OLIG1	protein_coding	FALSE	FALSE	FALSE	1745	-3.37984344910147
FGB	protein_coding	FALSE	FALSE	FALSE	1746	-3.37946798068791
RBMY1B	protein_coding	FALSE	FALSE	FALSE	1747	-3.37915962034067
DNAJB9	protein_coding	FALSE	FALSE	FALSE	1748	3.37677310297283
PGA5	protein_coding	FALSE	FALSE	FALSE	1749	-3.37676172979958
KIAA1191	protein_coding	FALSE	FALSE	FALSE	1750	3.37581431147167
C10orf53	protein_coding	FALSE	FALSE	FALSE	1751	-3.37539962483999
TCHH	protein_coding	FALSE	FALSE	FALSE	1752	-3.375071898626
DCTN4	protein_coding	FALSE	FALSE	FALSE	1753	3.3743754845677
RAPGEF3	protein_coding	FALSE	FALSE	FALSE	1754	-3.37382629492159	4064
B4GALT5	protein_coding	FALSE	FALSE	FALSE	1755	3.37297697020402
RAB5C	protein_coding	FALSE	FALSE	FALSE	1756	3.37285708138815
PDXP	protein_coding	FALSE	FALSE	FALSE	1757	-3.37237831161962
MOB1A	protein_coding	FALSE	FALSE	FALSE	1758	3.37232475099459
INSM2	protein_coding	FALSE	FALSE	FALSE	1759	-3.37209470909294
SPRY4	protein_coding	FALSE	FALSE	FALSE	1760	3.37152934239453
APH1A	protein_coding	FALSE	FALSE	FALSE	1761	3.37148794412711
PTPRB	protein_coding	FALSE	FALSE	FALSE	1762	3.37021301076194
NEDD9	protein_coding	FALSE	FALSE	FALSE	1763	3.36990348560971
TAFA1	protein_coding	FALSE	FALSE	FALSE	1764	-3.36926155090492
RPE	protein_coding	FALSE	FALSE	FALSE	1765	3.36885253996858
SHB	protein_coding	FALSE	FALSE	FALSE	1766	-3.36749541546915
EFCAB3	protein_coding	FALSE	FALSE	FALSE	1767	-3.3668660575722
SIAH3	protein_coding	FALSE	FALSE	FALSE	1768	-3.3667942796546
HIPK4	protein_coding	FALSE	FALSE	FALSE	1769	-3.36626651921029
KANK3	protein_coding	FALSE	FALSE	FALSE	1770	-3.36589251383318
FTCD	protein_coding	FALSE	FALSE	FALSE	1771	-3.36519522773226
CYSRT1	protein_coding	FALSE	FALSE	FALSE	1772	-3.36450880982078
IARS1	protein_coding	FALSE	FALSE	FALSE	1773	3.36432804835944
ACOXL	protein_coding	FALSE	FALSE	FALSE	1774	-3.36380353153629
KPNA6	protein_coding	FALSE	FALSE	FALSE	1775	3.36323556824951
PDCD6IP	protein_coding	FALSE	FALSE	FALSE	1776	3.36309915561687
FXR1	protein_coding	FALSE	FALSE	FALSE	1777	3.36296764352893
C5orf51	protein_coding	FALSE	FALSE	FALSE	1778	3.36249332884137
GCG	protein_coding	FALSE	FALSE	FALSE	1779	-3.36233073551853
PPEF2	protein_coding	FALSE	FALSE	FALSE	1780	-3.36229060273687
P2RX2	protein_coding	FALSE	FALSE	FALSE	1781	-3.36210682085232
OR10H1	protein_coding	FALSE	FALSE	FALSE	1782	-3.36183010737053
KRT77	protein_coding	FALSE	FALSE	FALSE	1783	-3.3605367859394
RHAG	protein_coding	FALSE	FALSE	FALSE	1784	3.35966531087342
SFTPA2	protein_coding	FALSE	FALSE	FALSE	1785	3.35944313785441
YME1L1	protein_coding	FALSE	FALSE	FALSE	1786	3.358907389654
UBXN7	protein_coding	FALSE	FALSE	FALSE	1787	3.35833574675663
DSCAM	protein_coding	FALSE	FALSE	FALSE	1788	-3.35822663878029
CLEC4M	protein_coding	FALSE	FALSE	FALSE	1789	-3.3580159012098
ROPN1	protein_coding	FALSE	FALSE	FALSE	1790	-3.35707573829005
UFL1	protein_coding	FALSE	FALSE	FALSE	1791	3.35699935789418
IDUA	protein_coding	FALSE	FALSE	FALSE	1792	-3.35626316871664	3575
TMEM74	protein_coding	FALSE	FALSE	FALSE	1793	-3.35595037364008
CPNE9	protein_coding	FALSE	FALSE	FALSE	1794	-3.35564584702868
OLIG2	protein_coding	FALSE	FALSE	FALSE	1795	-3.35536754309908
CCDC201	protein_coding	FALSE	FALSE	FALSE	1796	-3.35532346064773
SSR2	protein_coding	FALSE	FALSE	FALSE	1797	3.35465962498361
KRT40	protein_coding	FALSE	FALSE	FALSE	1798	-3.35333958012287
UBE2A	protein_coding	FALSE	FALSE	FALSE	1799	3.35246610415428
SMIM36	protein_coding	FALSE	FALSE	FALSE	1800	-3.35205822983437
VPS13C	protein_coding	FALSE	FALSE	FALSE	1801	3.35195674936948
NFIL3	protein_coding	FALSE	FALSE	FALSE	1802	3.35153266692486
LMO1	protein_coding	FALSE	FALSE	FALSE	1803	-3.35151967210381
TEX13C	protein_coding	FALSE	FALSE	FALSE	1804	-3.34947854127348
PRDM13	protein_coding	FALSE	FALSE	FALSE	1805	-3.34895365516534
PLPP3	protein_coding	FALSE	FALSE	FALSE	1806	3.34881816720374
LMAN1	protein_coding	FALSE	FALSE	FALSE	1807	3.34741099092608
CSE1L	protein_coding	FALSE	FALSE	FALSE	1808	3.34661943070454
LGALS9C	protein_coding	FALSE	FALSE	FALSE	1809	-3.34659430518732
ALLC	protein_coding	FALSE	FALSE	FALSE	1810	-3.34642431907531
OR5D3P	protein_coding	FALSE	FALSE	FALSE	1811	-3.34616122948716
ZIC1	protein_coding	FALSE	FALSE	FALSE	1812	-3.34577256933356
FCER1G	protein_coding	TRUE	FALSE	TRUE	1813	3.34574382655635
ARNT	protein_coding	FALSE	FALSE	FALSE	1814	3.34542763195424
IPO5	protein_coding	FALSE	FALSE	FALSE	1815	3.34521270602495
OVOL2	protein_coding	FALSE	FALSE	FALSE	1816	-3.34345064398442
C2orf49	protein_coding	FALSE	FALSE	FALSE	1817	3.3416286550715
UTY	protein_coding	FALSE	FALSE	FALSE	1818	3.34113403685668
SCN10A	protein_coding	FALSE	FALSE	FALSE	1819	-3.33979540845859
SCAF11	protein_coding	FALSE	FALSE	FALSE	1820	3.33884417215894
CLCC1	protein_coding	FALSE	FALSE	FALSE	1821	3.33867597734071
NT5C1A	protein_coding	FALSE	FALSE	FALSE	1822	-3.33748447859117
WASHC4	protein_coding	FALSE	FALSE	FALSE	1823	3.33671762243617
RHBG	protein_coding	FALSE	FALSE	FALSE	1824	-3.33646588733263
CT45A2	protein_coding	FALSE	FALSE	FALSE	1825	-3.33645922725693
CT45A8	protein_coding	FALSE	FALSE	FALSE	1826	-3.33645922725693
BRINP2	protein_coding	FALSE	FALSE	FALSE	1827	-3.3364497011819
BRINP1	protein_coding	FALSE	FALSE	FALSE	1828	-3.33584380495561
AP3M1	protein_coding	FALSE	FALSE	FALSE	1829	3.3353877970719
MTNR1B	protein_coding	FALSE	FALSE	FALSE	1830	-3.33481566954132
FANCL	protein_coding	FALSE	FALSE	FALSE	1831	3.33451872805606
NPSR1	protein_coding	FALSE	FALSE	FALSE	1832	-3.33306351676753
TAS2R30	protein_coding	FALSE	FALSE	FALSE	1833	3.33233053125701
NCSTN	protein_coding	FALSE	FALSE	FALSE	1834	3.33119810032029
MACO1	protein_coding	FALSE	FALSE	FALSE	1835	3.33037041584528
RPRD2	protein_coding	FALSE	FALSE	FALSE	1836	3.33031689331682
WDR45B	protein_coding	FALSE	FALSE	FALSE	1837	3.32998248597517
CCDC105	protein_coding	FALSE	FALSE	FALSE	1838	-3.32988640569104
BCAN	protein_coding	FALSE	FALSE	FALSE	1839	-3.3298467051963
DSG1	protein_coding	FALSE	FALSE	FALSE	1840	-3.3297436759488
PPT1	protein_coding	FALSE	FALSE	FALSE	1841	3.32955124569921
VDAC2	protein_coding	FALSE	FALSE	FALSE	1842	3.32901450972631
CFAP97	protein_coding	FALSE	FALSE	FALSE	1843	3.32867972037048
MAB21L4	protein_coding	FALSE	FALSE	FALSE	1844	-3.32703380615753
TSPY2	protein_coding	FALSE	FALSE	FALSE	1845	-3.32665412313212
CAPRIN1	protein_coding	FALSE	FALSE	FALSE	1846	3.32655915173446
SBNO1	protein_coding	FALSE	FALSE	FALSE	1847	3.32592763936523
ATP13A3	protein_coding	FALSE	FALSE	FALSE	1848	3.32492334435076
NAA50	protein_coding	FALSE	FALSE	FALSE	1849	3.32468116891584
LAP3	protein_coding	FALSE	FALSE	FALSE	1850	3.32456482156757
ADAMTS18	protein_coding	FALSE	FALSE	FALSE	1851	-3.32313429561439
NHLRC2	protein_coding	FALSE	FALSE	FALSE	1852	3.32272682003734
GJB6	protein_coding	FALSE	FALSE	FALSE	1853	-3.32186178379892
GAL	protein_coding	FALSE	FALSE	FALSE	1854	-3.32147575028091
CLCNKB	protein_coding	FALSE	FALSE	FALSE	1855	-3.32128701176581
ONECUT2	protein_coding	FALSE	FALSE	FALSE	1856	-3.32091192942186
MRPL43	protein_coding	FALSE	FALSE	FALSE	1857	3.32016583502193
PADI1	protein_coding	FALSE	FALSE	FALSE	1858	-3.31937853455495
DGUOK	protein_coding	FALSE	FALSE	FALSE	1859	3.31914410954562
NLRP4	protein_coding	FALSE	FALSE	FALSE	1860	-3.31871966344859
SREK1	protein_coding	FALSE	FALSE	FALSE	1861	3.31863430018212
SPCS3	protein_coding	FALSE	FALSE	FALSE	1862	3.31846300749963
OBSL1	protein_coding	FALSE	FALSE	FALSE	1863	-3.31624137908681
LSM14A	protein_coding	FALSE	FALSE	FALSE	1864	3.3152116041051
ARHGDIB	protein_coding	FALSE	FALSE	FALSE	1865	3.31517921491878
CREB3L3	protein_coding	FALSE	FALSE	FALSE	1866	-3.3151535040023
PGAP1	protein_coding	FALSE	FALSE	FALSE	1867	3.31402921308052
P4HA1	protein_coding	TRUE	FALSE	TRUE	1868	3.31351401150013
AIFM3	protein_coding	FALSE	FALSE	FALSE	1869	-3.31326319664537	3635
TRIM72	protein_coding	FALSE	FALSE	FALSE	1870	-3.31223068635372
UBA5	protein_coding	FALSE	FALSE	FALSE	1871	3.31215110535898
CHP1	protein_coding	FALSE	FALSE	FALSE	1872	3.31095858162209
FNDC7	protein_coding	FALSE	FALSE	FALSE	1873	-3.30946828910133
TMEM39A	protein_coding	FALSE	FALSE	FALSE	1874	3.30865160812914
ABI2	protein_coding	FALSE	FALSE	FALSE	1875	3.30845930112013
EDNRB	protein_coding	FALSE	FALSE	FALSE	1876	3.30791853202896
BUB3	protein_coding	FALSE	FALSE	FALSE	1877	3.30738860889502
OR4F17	protein_coding	FALSE	FALSE	FALSE	1878	-3.3072005774994
TSPY3	protein_coding	FALSE	FALSE	FALSE	1879	-3.30692579478034
ALDH9A1	protein_coding	FALSE	FALSE	FALSE	1880	3.30631375458089
CCDC28A	protein_coding	FALSE	FALSE	FALSE	1881	3.30630994958061
XAGE1A	protein_coding	FALSE	FALSE	FALSE	1882	-3.30613201193604
H2AC14	protein_coding	FALSE	FALSE	FALSE	1883	3.30612487579708
GPT	protein_coding	FALSE	FALSE	FALSE	1884	-3.30521130676952
RPL10A	protein_coding	FALSE	FALSE	FALSE	1885	3.3047546208242
SYCP1	protein_coding	FALSE	FALSE	FALSE	1886	-3.30464004736139
ABCC12	protein_coding	FALSE	FALSE	FALSE	1887	-3.30313721746725
ZAN	protein_coding	FALSE	FALSE	FALSE	1888	-3.30300376177374
SMYD1	protein_coding	FALSE	FALSE	FALSE	1889	-3.30272583805599
CREB1	protein_coding	FALSE	FALSE	FALSE	1890	3.30184608431437
ARHGEF12	protein_coding	FALSE	FALSE	FALSE	1891	3.30139733039591
RABEP2	protein_coding	FALSE	FALSE	FALSE	1892	-3.30028283976256
CFAP410	protein_coding	FALSE	FALSE	FALSE	1893	-3.30009251002033	3813
AKR1C4	protein_coding	FALSE	FALSE	FALSE	1894	-3.29967225264224
UBE2J1	protein_coding	FALSE	FALSE	FALSE	1895	3.29959777765611
COPS8	protein_coding	FALSE	FALSE	FALSE	1896	3.29910782958364
HNRNPDL	protein_coding	FALSE	FALSE	FALSE	1897	3.29899277803685
LHX5	protein_coding	FALSE	FALSE	FALSE	1898	-3.29859420061909
ZNF638	protein_coding	FALSE	FALSE	FALSE	1899	3.29846115073546
ITIH1	protein_coding	FALSE	FALSE	FALSE	1900	-3.29812718643251
SEC24A	protein_coding	FALSE	FALSE	FALSE	1901	3.29652849672622
ZFR	protein_coding	FALSE	FALSE	FALSE	1902	3.29548710694216
ADAM29	protein_coding	FALSE	FALSE	FALSE	1903	-3.29544261734103
MRPL50	protein_coding	FALSE	FALSE	FALSE	1904	3.29481675142215
KMT2C	protein_coding	FALSE	FALSE	FALSE	1905	3.29414973317952
DUSP2	protein_coding	FALSE	FALSE	FALSE	1906	-3.29412572012423
PRAMEF15	protein_coding	FALSE	FALSE	FALSE	1907	-3.29396655913584
EIF2AK1	protein_coding	FALSE	FALSE	FALSE	1908	3.29372597508214
DMRTC1B	protein_coding	FALSE	FALSE	FALSE	1909	-3.29235100604963
CNOT7	protein_coding	FALSE	FALSE	FALSE	1910	3.2920690790341
GLB1L3	protein_coding	FALSE	FALSE	FALSE	1911	-3.29100073135614
MYO3B	protein_coding	FALSE	FALSE	FALSE	1912	-3.29040144283599
TP53INP1	protein_coding	FALSE	FALSE	FALSE	1913	3.29031517142387
KDR	protein_coding	FALSE	FALSE	FALSE	1914	3.29022684392697
AIMP1	protein_coding	FALSE	FALSE	FALSE	1915	3.29003697297745
WBP11	protein_coding	FALSE	FALSE	FALSE	1916	3.28983365317997
PHIP	protein_coding	FALSE	FALSE	FALSE	1917	3.28965378188349
CASR	protein_coding	FALSE	FALSE	FALSE	1918	-3.28964308518801
ZNF541	protein_coding	FALSE	FALSE	FALSE	1919	-3.28955612195918
CDC5L	protein_coding	FALSE	FALSE	FALSE	1920	3.28865310308593
FGFR1OP2	protein_coding	FALSE	FALSE	FALSE	1921	3.287880222605
ATP6V1A	protein_coding	FALSE	FALSE	FALSE	1922	3.28783364146697
PANK3	protein_coding	FALSE	FALSE	FALSE	1923	3.28769496646422
ABCB7	protein_coding	FALSE	FALSE	FALSE	1924	3.28762575780858
AGO2	protein_coding	FALSE	FALSE	FALSE	1925	3.28755126980654
TCF4	protein_coding	FALSE	FALSE	FALSE	1926	3.28743886201797
KPNA4	protein_coding	FALSE	FALSE	FALSE	1927	3.28651616105944
PHF5A	protein_coding	FALSE	FALSE	FALSE	1928	3.28633075192446
MYH13	protein_coding	FALSE	FALSE	FALSE	1929	-3.28543115434855
SLU7	protein_coding	FALSE	FALSE	FALSE	1930	3.28508793173354
GLCE	protein_coding	FALSE	FALSE	FALSE	1931	3.2847197108135
H3C10	protein_coding	FALSE	FALSE	FALSE	1932	3.28227355140538
CLIC1	protein_coding	FALSE	FALSE	FALSE	1933	3.28175142537132
MEF2A	protein_coding	FALSE	FALSE	FALSE	1934	3.28143581682666
SOCS4	protein_coding	FALSE	FALSE	FALSE	1935	3.28100382999271
ADAM33	protein_coding	FALSE	FALSE	FALSE	1936	-3.28082842734188
C5orf22	protein_coding	FALSE	FALSE	FALSE	1937	3.28071762307858
TDRD12	protein_coding	FALSE	FALSE	FALSE	1938	-3.2805922166285
RARS1	protein_coding	FALSE	FALSE	FALSE	1939	3.27915463246601
OR6P1	protein_coding	FALSE	FALSE	FALSE	1940	-3.27873237202206
FBXL19	protein_coding	FALSE	FALSE	FALSE	1941	-3.27718351941394
ZC3H15	protein_coding	FALSE	FALSE	FALSE	1942	3.27701167692012
MFF	protein_coding	FALSE	FALSE	FALSE	1943	3.27684934248021
MPP1	protein_coding	TRUE	FALSE	TRUE	1944	3.27670200349817
ABHD2	protein_coding	FALSE	FALSE	FALSE	1945	3.27640874601735
RIMBP3B	protein_coding	FALSE	FALSE	FALSE	1946	-3.27572042355208
FSTL4	protein_coding	FALSE	FALSE	FALSE	1947	-3.27488009253689
PIAS1	protein_coding	FALSE	FALSE	FALSE	1948	3.27461067917048
FAF2	protein_coding	FALSE	FALSE	FALSE	1949	3.27433799987496
TMPRSS11B	protein_coding	FALSE	FALSE	FALSE	1950	-3.27391014877558
FRMPD1	protein_coding	FALSE	FALSE	FALSE	1951	-3.27350789855797
H2BC13	protein_coding	FALSE	FALSE	FALSE	1952	3.27312325018023
WWTR1	protein_coding	FALSE	FALSE	FALSE	1953	3.27281597903529
ADNP	protein_coding	FALSE	FALSE	FALSE	1954	3.27207711519111
KLF10	protein_coding	FALSE	FALSE	FALSE	1955	3.2720031863503
TNPO1	protein_coding	FALSE	FALSE	FALSE	1956	3.27197718278341
GOLGB1	protein_coding	FALSE	FALSE	FALSE	1957	3.27122353072651
AGXT	protein_coding	FALSE	FALSE	FALSE	1958	-3.27102050298265
HS6ST3	protein_coding	FALSE	FALSE	FALSE	1959	-3.27049629272578
GALNT9	protein_coding	FALSE	FALSE	FALSE	1960	-3.27040562605551
STX17	protein_coding	FALSE	FALSE	FALSE	1961	3.26964248872687
ISCU	protein_coding	FALSE	FALSE	FALSE	1962	3.26963709471437
JAK1	protein_coding	FALSE	FALSE	FALSE	1963	3.26940480928566
PLA2G2D	protein_coding	FALSE	FALSE	FALSE	1964	-3.26805155054498
VSX1	protein_coding	FALSE	FALSE	FALSE	1965	-3.26698467051503
PLA2G4E	protein_coding	FALSE	FALSE	FALSE	1966	-3.26506939135722
PDS5B	protein_coding	FALSE	FALSE	FALSE	1967	3.26481581220319
SPAG11A	protein_coding	FALSE	FALSE	FALSE	1968	-3.26470850025589
KLF7	protein_coding	FALSE	FALSE	FALSE	1969	3.26443928513334
IREB2	protein_coding	FALSE	FALSE	FALSE	1970	3.26442468603237
MIA3	protein_coding	FALSE	FALSE	FALSE	1971	3.26402588721143
ALG10	protein_coding	FALSE	FALSE	FALSE	1972	3.26374873404066
EN1	protein_coding	FALSE	FALSE	FALSE	1973	-3.26325980145607
CGB8	protein_coding	FALSE	FALSE	FALSE	1974	-3.26216768556865
BCL2L2	protein_coding	FALSE	FALSE	FALSE	1975	3.26066117461561
KCNC2	protein_coding	FALSE	FALSE	FALSE	1976	-3.25922572101829
CHMP5	protein_coding	FALSE	FALSE	FALSE	1977	3.25903257838057
DGKB	protein_coding	FALSE	FALSE	FALSE	1978	-3.25869875830562
PAH	protein_coding	FALSE	FALSE	FALSE	1979	-3.25865791146835
ABLIM1	protein_coding	FALSE	FALSE	FALSE	1980	3.25846890211137
CD274	protein_coding	FALSE	FALSE	FALSE	1981	3.25812345728641
DPM2	protein_coding	FALSE	FALSE	FALSE	1982	3.25772004659483
SH2D5	protein_coding	FALSE	FALSE	FALSE	1983	-3.25769428619766
MTM1	protein_coding	FALSE	FALSE	FALSE	1984	3.25767646541113
CMPK1	protein_coding	FALSE	FALSE	FALSE	1985	3.25759420985836
REEP5	protein_coding	FALSE	FALSE	FALSE	1986	3.25658177984157
PEF1	protein_coding	FALSE	FALSE	FALSE	1987	3.25598079400595
MIB2	protein_coding	FALSE	FALSE	FALSE	1988	-3.25447525035149	3562
PAX4	protein_coding	FALSE	FALSE	FALSE	1989	-3.25440439302492
H2AC16	protein_coding	FALSE	FALSE	FALSE	1990	3.25416804181119
NELL1	protein_coding	FALSE	FALSE	FALSE	1991	-3.25350456579344
PRSS36	protein_coding	FALSE	FALSE	FALSE	1992	-3.25325423553367
TSPYL1	protein_coding	FALSE	FALSE	FALSE	1993	3.25293489932344
RWDD1	protein_coding	FALSE	FALSE	FALSE	1994	3.25272005377692
MINDY3	protein_coding	FALSE	FALSE	FALSE	1995	3.25243142466279
SHOX2	protein_coding	FALSE	FALSE	FALSE	1996	-3.25164887814335
AMHR2	protein_coding	FALSE	FALSE	FALSE	1997	-3.25130563737784
LPCAT3	protein_coding	FALSE	FALSE	FALSE	1998	3.25054525500972
[truncated: 5,526 more rows]

## Sheet: Group3
Gene	Biotype	disreg_in_array	disreg_up	disreg_down	gr3Rank FOX/FENDRR del	gr3L2FC	grSumRank
OBP2A	protein_coding	FALSE	FALSE	FALSE	1	-8.56864895724661
CARTPT	protein_coding	FALSE	FALSE	FALSE	2	-8.40685920309351
SULT6B1	protein_coding	FALSE	FALSE	FALSE	3	-8.2976065432406
IL36G	protein_coding	FALSE	FALSE	FALSE	4	-8.28806964936611
GK2	protein_coding	FALSE	FALSE	FALSE	5	-8.28138540795444
DEFB132	protein_coding	FALSE	FALSE	FALSE	6	-8.23666058924114
OR4K14	protein_coding	FALSE	FALSE	FALSE	7	-8.10056248935986
SEPTIN12	protein_coding	FALSE	FALSE	FALSE	8	-8.08979348704783
GJA10	protein_coding	FALSE	FALSE	FALSE	9	-8.08557920850773
SSX4B	protein_coding	FALSE	FALSE	FALSE	10	-8.07370196805763
DUXA	protein_coding	FALSE	FALSE	FALSE	11	-8.04661074920092
OR8J1	protein_coding	FALSE	FALSE	FALSE	12	-8.0223030821845
SPZ1	protein_coding	FALSE	FALSE	FALSE	13	-7.99797323912939
XAGE3	protein_coding	FALSE	FALSE	FALSE	14	-7.95620799129545
AL049629.2	protein_coding	FALSE	FALSE	FALSE	15	7.94855917715309
OOSP4B	protein_coding	FALSE	FALSE	FALSE	16	-7.91164119181729
HOXD4	protein_coding	FALSE	FALSE	FALSE	17	-7.86704266321605
KRTAP16-1	protein_coding	FALSE	FALSE	FALSE	18	-7.86441267433901
AC104389.6	protein_coding	FALSE	FALSE	FALSE	19	7.84496888483955
KRT32	protein_coding	FALSE	FALSE	FALSE	20	-7.83702487235316
OR4B1	protein_coding	FALSE	FALSE	FALSE	21	-7.82756353260656
USP17L19	protein_coding	FALSE	FALSE	FALSE	22	-7.76072882530421
AS3MT	protein_coding	FALSE	FALSE	FALSE	23	-7.74869476013008
OR14C36	protein_coding	FALSE	FALSE	FALSE	24	-7.71614068024205
SEMG1	protein_coding	FALSE	FALSE	FALSE	25	-7.6704967851757
OR4E1	protein_coding	FALSE	FALSE	FALSE	26	-7.66165677265728
GAGE12C	protein_coding	FALSE	FALSE	FALSE	27	-7.63406875410719
OR8I2	protein_coding	FALSE	FALSE	FALSE	28	-7.62921201473347
DEFB118	protein_coding	FALSE	FALSE	FALSE	29	-7.62383750222762
TEX37	protein_coding	FALSE	FALSE	FALSE	30	-7.57506551351153
TAAR1	protein_coding	FALSE	FALSE	FALSE	31	-7.56961093811303
GAGE2A	protein_coding	FALSE	FALSE	FALSE	32	-7.54493259960686
PYDC2	protein_coding	FALSE	FALSE	FALSE	33	-7.50129477074416
OR1G1	protein_coding	FALSE	FALSE	FALSE	34	-7.47212665267322
SAGE1	protein_coding	FALSE	FALSE	FALSE	35	-7.26819314025313
IL1F10	protein_coding	FALSE	FALSE	FALSE	36	-7.25735499409672
FAM90A16P	protein_coding	FALSE	FALSE	FALSE	37	-7.23960070032544
GAGE12D	protein_coding	FALSE	FALSE	FALSE	38	-7.23270894289105
C1QTNF5	protein_coding	FALSE	FALSE	FALSE	39	-7.15756807902315
HBG2	protein_coding	FALSE	FALSE	FALSE	40	7.12917586039389
DEFB107A	protein_coding	FALSE	FALSE	FALSE	41	-7.11253997760006
FAM90A17P	protein_coding	FALSE	FALSE	FALSE	42	-7.10875662072309
IZUMO3	protein_coding	FALSE	FALSE	FALSE	43	-7.07665712716882
LMNTD2	protein_coding	FALSE	FALSE	FALSE	44	-7.07526988933408	331
DEFB107B	protein_coding	FALSE	FALSE	FALSE	45	-6.95556636580082
RPS25	protein_coding	FALSE	FALSE	FALSE	46	6.92475951439312
OR2M2	protein_coding	FALSE	FALSE	FALSE	47	-6.89382364226463
TEX35	protein_coding	FALSE	FALSE	FALSE	48	-6.87817987097583
MS4A13	protein_coding	FALSE	FALSE	FALSE	49	-6.86178484998811
LCN9	protein_coding	FALSE	FALSE	FALSE	50	-6.85635514480777
ACTL8	protein_coding	FALSE	FALSE	FALSE	51	-6.85240140597716
H4C12	protein_coding	FALSE	FALSE	FALSE	52	6.59510701469784
FAM90A9P	protein_coding	FALSE	FALSE	FALSE	53	-6.54754228303451
LINC02218	protein_coding	FALSE	FALSE	FALSE	54	-6.52368296789414
LYZ	protein_coding	FALSE	FALSE	FALSE	55	6.48657064272852
RPS27	protein_coding	FALSE	FALSE	FALSE	56	6.48420996839505	1371
KHDC3L	protein_coding	FALSE	FALSE	FALSE	57	-6.47054213815879
HORMAD2	protein_coding	FALSE	FALSE	FALSE	58	-6.45445594777056
KRT38	protein_coding	FALSE	FALSE	FALSE	59	-6.39183624928167
C11orf53	protein_coding	FALSE	FALSE	FALSE	60	-6.38217302287271
H4C11	protein_coding	FALSE	FALSE	FALSE	61	6.35728576708019
FKBP1A	protein_coding	FALSE	FALSE	FALSE	62	6.32859129425442
TPTE	protein_coding	FALSE	FALSE	FALSE	63	-6.31580936951827
ATOH1	protein_coding	FALSE	FALSE	FALSE	64	-6.29718673306069
HBG1	protein_coding	FALSE	FALSE	FALSE	65	6.26538527716492
CRNN	protein_coding	FALSE	FALSE	FALSE	66	-6.23644836859248
TLE7	protein_coding	FALSE	FALSE	FALSE	67	-6.21912057579733
TMEM171	protein_coding	FALSE	FALSE	FALSE	68	-6.19773233908893
OR5L1	protein_coding	FALSE	FALSE	FALSE	69	-6.08148610695504
ARL6IP1	protein_coding	FALSE	FALSE	FALSE	70	6.08101615082722	1362
H2AC14	protein_coding	FALSE	FALSE	FALSE	71	6.05944671093657
RPS4X	protein_coding	FALSE	FALSE	FALSE	72	6.04254369480144
H2BC21	protein_coding	FALSE	FALSE	FALSE	73	6.02783590713228
PSMB11	protein_coding	FALSE	FALSE	FALSE	74	-6.02368401714451
OR2V2	protein_coding	FALSE	FALSE	FALSE	75	-6.01954957285178
CSNKA2IP	protein_coding	FALSE	FALSE	FALSE	76	-6.01807322725676
KRT9	protein_coding	FALSE	FALSE	FALSE	77	-5.99629405351128
B2M	protein_coding	FALSE	FALSE	FALSE	78	5.98142414757669
KRT28	protein_coding	FALSE	FALSE	FALSE	79	-5.96576893748221
SRSF2	protein_coding	FALSE	FALSE	FALSE	80	5.96372583298586
GABRA3	protein_coding	FALSE	FALSE	FALSE	81	-5.96021278908924
SBDS	protein_coding	FALSE	FALSE	FALSE	82	5.95120581749513
SRGN	protein_coding	FALSE	FALSE	FALSE	83	5.88909575023031
DUSP6	protein_coding	FALSE	FALSE	FALSE	84	5.88308418585443
REG1B	protein_coding	FALSE	FALSE	FALSE	85	-5.87925322563419
KRT76	protein_coding	FALSE	FALSE	FALSE	86	-5.85295051476
CCL2	protein_coding	FALSE	FALSE	FALSE	87	5.84319123283259
DAZ3	protein_coding	FALSE	FALSE	FALSE	88	-5.80374461159497
CIDEC	protein_coding	FALSE	FALSE	FALSE	89	-5.79576125315473
SLC25A31	protein_coding	FALSE	FALSE	FALSE	90	-5.77699894001469
KRT3	protein_coding	FALSE	FALSE	FALSE	91	-5.75836217337183
RPL15	protein_coding	FALSE	FALSE	FALSE	92	5.74787744323142
RPL9	protein_coding	FALSE	FALSE	FALSE	93	5.743019948401
DAZ2	protein_coding	FALSE	FALSE	FALSE	94	-5.73607373384842
NPFFR2	protein_coding	FALSE	FALSE	FALSE	95	-5.69965104423107
ZNF729	protein_coding	FALSE	FALSE	FALSE	96	-5.69805688678211
SLC6A18	protein_coding	FALSE	FALSE	FALSE	97	-5.69635980279199
SERPINA11	protein_coding	FALSE	FALSE	FALSE	98	-5.67650342790192
LUM	protein_coding	FALSE	FALSE	FALSE	99	5.6428829081302
APOL5	protein_coding	FALSE	FALSE	FALSE	100	-5.62176238445721
EEF1B2	protein_coding	FALSE	FALSE	FALSE	101	5.61213279552859
OR4K1	protein_coding	FALSE	FALSE	FALSE	102	-5.58428117137096
RPL29	protein_coding	FALSE	FALSE	FALSE	103	5.57506287079787
TMA7	protein_coding	FALSE	FALSE	FALSE	104	5.57450372002948
BPIFC	protein_coding	FALSE	FALSE	FALSE	105	-5.57248177016645
FETUB	protein_coding	FALSE	FALSE	FALSE	106	-5.54158677651166
PRSS55	protein_coding	FALSE	FALSE	FALSE	107	-5.51650088570517
H3C11	protein_coding	FALSE	FALSE	FALSE	108	5.51309331172063
TRIM49D2	protein_coding	FALSE	FALSE	FALSE	109	-5.50106012854581
GFY	protein_coding	FALSE	FALSE	FALSE	110	-5.48928246759614
LCE1C	protein_coding	FALSE	FALSE	FALSE	111	-5.48399678473726
ANKRD34B	protein_coding	FALSE	FALSE	FALSE	112	-5.46781513388789
P2RX3	protein_coding	FALSE	FALSE	FALSE	113	-5.46475266341405
HDGFL1	protein_coding	FALSE	FALSE	FALSE	114	-5.43887373992185
TSPAN7	protein_coding	FALSE	FALSE	FALSE	115	5.42510079540607
TMEM114	protein_coding	FALSE	FALSE	FALSE	116	-5.41134866155959
RPL39	protein_coding	FALSE	FALSE	FALSE	117	5.40581603711543
MAEL	protein_coding	FALSE	FALSE	FALSE	118	-5.39799949709529
CPN2	protein_coding	FALSE	FALSE	FALSE	119	-5.38971991636426
TSGA10IP	protein_coding	FALSE	FALSE	FALSE	120	-5.38122038446889
KRT27	protein_coding	FALSE	FALSE	FALSE	121	-5.36552153496952
SH3BGRL	protein_coding	FALSE	FALSE	FALSE	122	5.36191376192147
TMED2	protein_coding	FALSE	FALSE	FALSE	123	5.35870331724698	2741
PRR23C	protein_coding	FALSE	FALSE	FALSE	124	-5.34719665137142
MINAR2	protein_coding	FALSE	FALSE	FALSE	125	-5.34518735758556
DMRT1	protein_coding	FALSE	FALSE	FALSE	126	-5.33442077233168
DAZ4	protein_coding	FALSE	FALSE	FALSE	127	-5.33152501815966
SLC18A1	protein_coding	FALSE	FALSE	FALSE	128	-5.31734662816758
RIPPLY2	protein_coding	FALSE	FALSE	FALSE	129	-5.31240484034777
PNMA6F	protein_coding	FALSE	FALSE	FALSE	130	-5.31065863191787
PRAMEF14	protein_coding	FALSE	FALSE	FALSE	131	-5.29764609888368
RPL35A	protein_coding	FALSE	FALSE	FALSE	132	5.29610191373305
OR6C6	protein_coding	FALSE	FALSE	FALSE	133	-5.28121967522122
HBA1	protein_coding	FALSE	FALSE	FALSE	134	5.26199838002274
CES5A	protein_coding	FALSE	FALSE	FALSE	135	-5.25351408991621
F2	protein_coding	FALSE	FALSE	FALSE	136	-5.25155568160641
S100A11	protein_coding	FALSE	FALSE	FALSE	137	5.24826150445302
LCN10	protein_coding	FALSE	FALSE	FALSE	138	-5.24311491078236
SRP9	protein_coding	FALSE	FALSE	FALSE	139	5.24261225287366
H3C10	protein_coding	FALSE	FALSE	FALSE	140	5.24248248399353
SPAM1	protein_coding	FALSE	FALSE	FALSE	141	-5.23938837419134
C22orf42	protein_coding	FALSE	FALSE	FALSE	142	-5.236913346818
PNLIPRP1	protein_coding	FALSE	FALSE	FALSE	143	-5.23246653532212
TDRD15	protein_coding	FALSE	FALSE	FALSE	144	-5.22771871511827
ERH	protein_coding	FALSE	FALSE	FALSE	145	5.22420228929089
PRAMEF4	protein_coding	FALSE	FALSE	FALSE	146	-5.21947492413151
CCL1	protein_coding	FALSE	FALSE	FALSE	147	-5.21853595088256
RPL32	protein_coding	FALSE	FALSE	FALSE	148	5.20838800037737
POLR2K	protein_coding	FALSE	FALSE	FALSE	149	5.20032257275831
ANKRD30A	protein_coding	FALSE	FALSE	FALSE	150	-5.19754594177271
OR4K2	protein_coding	FALSE	FALSE	FALSE	151	-5.19680288346327
KLK15	protein_coding	FALSE	FALSE	FALSE	152	-5.19274512356457
OR9Q1	protein_coding	FALSE	FALSE	FALSE	153	-5.18758965232794
HBA2	protein_coding	FALSE	FALSE	FALSE	154	5.18673051556766
H2BC11	protein_coding	FALSE	FALSE	FALSE	155	5.18551472239622
SCGB3A2	protein_coding	FALSE	FALSE	FALSE	156	5.16987047645186
FAM131C	protein_coding	FALSE	FALSE	FALSE	157	-5.16149128508522
TMED10	protein_coding	FALSE	FALSE	FALSE	158	5.15878588639665
SARAF	protein_coding	FALSE	FALSE	FALSE	159	5.14716640522395
LHX8	protein_coding	FALSE	FALSE	FALSE	160	-5.14053546663923
H4C3	protein_coding	FALSE	FALSE	FALSE	161	5.14027697342236
SLC26A2	protein_coding	FALSE	FALSE	FALSE	162	5.14008746401252	2274
KRT34	protein_coding	FALSE	FALSE	FALSE	163	-5.136710417615
NR5A1	protein_coding	FALSE	FALSE	FALSE	164	-5.1262286657464
ZFP91	protein_coding	FALSE	FALSE	FALSE	165	5.12346477449533
EIF4A2	protein_coding	FALSE	FALSE	FALSE	166	5.11370849744489
PRAMEF6	protein_coding	FALSE	FALSE	FALSE	167	-5.10654365632938
RPL23	protein_coding	FALSE	FALSE	FALSE	168	5.09336952207334
RPS27A	protein_coding	FALSE	FALSE	FALSE	169	5.08831818141279
SMIM10	protein_coding	FALSE	FALSE	FALSE	170	5.07350514693511
RAB6A	protein_coding	FALSE	FALSE	FALSE	171	5.06330252210095
CPNE4	protein_coding	FALSE	FALSE	FALSE	172	-5.05412797683371
REG4	protein_coding	FALSE	FALSE	FALSE	173	-5.05338307005912
RPS18	protein_coding	FALSE	FALSE	FALSE	174	5.05333584948533
UGT2A3	protein_coding	FALSE	FALSE	FALSE	175	-5.03960991486488
EMP1	protein_coding	FALSE	FALSE	FALSE	176	5.0373251034297
ETNPPL	protein_coding	FALSE	FALSE	FALSE	177	-5.02221985456016
ACCSL	protein_coding	FALSE	FALSE	FALSE	178	-5.0211807502908
GOT1L1	protein_coding	FALSE	FALSE	FALSE	179	-5.01910563739841
RPL10	protein_coding	FALSE	FALSE	FALSE	180	5.01517807233431
GLYATL2	protein_coding	FALSE	FALSE	FALSE	181	-5.00332297974039
RPL27	protein_coding	FALSE	FALSE	FALSE	182	5.00250963040845
ABRA	protein_coding	FALSE	FALSE	FALSE	183	-5.00089899195123
OR7D4	protein_coding	FALSE	FALSE	FALSE	184	-5.00064206740763
GPR6	protein_coding	FALSE	FALSE	FALSE	185	-4.98546754051796
TXNIP	protein_coding	FALSE	FALSE	FALSE	186	4.98528849542076
PROKR1	protein_coding	FALSE	FALSE	FALSE	187	-4.98412682008057
NRSN1	protein_coding	FALSE	FALSE	FALSE	188	-4.9707647535185
NOP10	protein_coding	FALSE	FALSE	FALSE	189	4.95258207911821
KRT2	protein_coding	FALSE	FALSE	FALSE	190	-4.94981161144466
SPSB3	protein_coding	FALSE	FALSE	FALSE	191	-4.93446094864485
HNRNPH2	protein_coding	FALSE	FALSE	FALSE	192	4.92593733340553
CNBD1	protein_coding	FALSE	FALSE	FALSE	193	-4.92580201146278
FAM163A	protein_coding	FALSE	FALSE	FALSE	194	-4.91733446285666
HOXD9	protein_coding	FALSE	FALSE	FALSE	195	-4.91350653029944
H3C7	protein_coding	FALSE	FALSE	FALSE	196	4.90773172821215
RPL36AL	protein_coding	FALSE	FALSE	FALSE	197	4.90240691077397
HEMGN	protein_coding	FALSE	FALSE	FALSE	198	4.89994613253085	481
KNCN	protein_coding	FALSE	FALSE	FALSE	199	-4.88651184964302
TBR1	protein_coding	FALSE	FALSE	FALSE	200	-4.87464450319472
H2BC5	protein_coding	FALSE	FALSE	FALSE	201	4.87365245301858
SNRK	protein_coding	FALSE	FALSE	FALSE	202	4.86727126035878	2211
ALAS2	protein_coding	FALSE	FALSE	FALSE	203	4.85127904071551
SLC6A5	protein_coding	FALSE	FALSE	FALSE	204	-4.85127273899236
RPS12	protein_coding	FALSE	FALSE	FALSE	205	4.84836392111014
SERINC1	protein_coding	FALSE	FALSE	FALSE	206	4.84809516136636
SOD2	protein_coding	TRUE	FALSE	TRUE	207	4.84751031771602
MAGEH1	protein_coding	FALSE	FALSE	FALSE	208	4.83800899582874
DIPK1C	protein_coding	FALSE	FALSE	FALSE	209	-4.83776258718786
TSPY9P	protein_coding	FALSE	FALSE	FALSE	210	-4.83107379147506
RPL5	protein_coding	FALSE	FALSE	FALSE	211	4.82818457562613
SKOR2	protein_coding	FALSE	FALSE	FALSE	212	-4.82671616539744
MMD2	protein_coding	FALSE	FALSE	FALSE	213	-4.82500916918145
SLC6A7	protein_coding	FALSE	FALSE	FALSE	214	-4.82474967660117
CACNG2	protein_coding	FALSE	FALSE	FALSE	215	-4.82360717295769
XRCC5	protein_coding	FALSE	FALSE	FALSE	216	4.82295685059528
PRKAG3	protein_coding	FALSE	FALSE	FALSE	217	-4.82243888259879
TMED7	protein_coding	FALSE	FALSE	FALSE	218	4.82182339106409
CCND2	protein_coding	FALSE	FALSE	FALSE	219	4.81848905428372
S100A9	protein_coding	FALSE	FALSE	FALSE	220	4.81459279665674
OTOF	protein_coding	FALSE	FALSE	FALSE	221	-4.81418580416701
PMP22	protein_coding	FALSE	FALSE	FALSE	222	4.80891061045343
PAX3	protein_coding	FALSE	FALSE	FALSE	223	-4.80428533846034
RPL24	protein_coding	FALSE	FALSE	FALSE	224	4.8032130996149
PCDHA2	protein_coding	FALSE	FALSE	FALSE	225	-4.7917913787928
EEF1A1	protein_coding	FALSE	FALSE	FALSE	226	4.79148018410179
SLC34A1	protein_coding	FALSE	FALSE	FALSE	227	-4.78104888602679
OR4F17	protein_coding	FALSE	FALSE	FALSE	228	-4.77618316499359
ARL6IP4	protein_coding	FALSE	FALSE	FALSE	229	-4.77218998079989
NPW	protein_coding	FALSE	FALSE	FALSE	230	-4.7679056119698
HBB	protein_coding	FALSE	FALSE	FALSE	231	4.76645724183027	4789
PNLIPRP3	protein_coding	FALSE	FALSE	FALSE	232	-4.7612363768277
ANKRD33	protein_coding	FALSE	FALSE	FALSE	233	-4.75808505738212
AMBN	protein_coding	FALSE	FALSE	FALSE	234	-4.75580734762897
TLX1	protein_coding	FALSE	FALSE	FALSE	235	-4.75449164651897
NIM1K	protein_coding	FALSE	FALSE	FALSE	236	-4.74586347071506
CT45A3	protein_coding	FALSE	FALSE	FALSE	237	-4.74470237497466
CNTNAP4	protein_coding	FALSE	FALSE	FALSE	238	-4.74330627318315
RPS4Y1	protein_coding	FALSE	FALSE	FALSE	239	4.73727808840403
PSG5	protein_coding	FALSE	FALSE	FALSE	240	-4.73670388776863
OR51L1	protein_coding	FALSE	FALSE	FALSE	241	-4.73385537609164
SMCO2	protein_coding	FALSE	FALSE	FALSE	242	-4.73239169649007
HLA-DRA	protein_coding	FALSE	FALSE	FALSE	243	4.72955063582061
SRSF1	protein_coding	FALSE	FALSE	FALSE	244	4.72873347047796
TAC1	protein_coding	FALSE	FALSE	FALSE	245	-4.72719340621134
RPS24	protein_coding	FALSE	FALSE	FALSE	246	4.72459685966228
SPARCL1	protein_coding	FALSE	FALSE	FALSE	247	4.72454873878266
RESP18	protein_coding	FALSE	FALSE	FALSE	248	-4.72167955114348
DAZ1	protein_coding	FALSE	FALSE	FALSE	249	-4.71904088913726
KCNK10	protein_coding	FALSE	FALSE	FALSE	250	-4.71164287370759
LAPTM4A	protein_coding	FALSE	FALSE	FALSE	251	4.71053372371722
WT1	protein_coding	FALSE	FALSE	FALSE	252	-4.70979197892478
POU4F2	protein_coding	FALSE	FALSE	FALSE	253	-4.70290715086114
MLIP	protein_coding	FALSE	FALSE	FALSE	254	-4.68550975644654
CSDE1	protein_coding	FALSE	FALSE	FALSE	255	4.6789551338004
SCGB1A1	protein_coding	FALSE	FALSE	FALSE	256	4.67859461764776
TCERG1L	protein_coding	FALSE	FALSE	FALSE	257	-4.67718560505501
FER1L6	protein_coding	FALSE	FALSE	FALSE	258	-4.6754901969972
HCN2	protein_coding	FALSE	FALSE	FALSE	259	-4.66287236297529
HOXA10	protein_coding	FALSE	FALSE	FALSE	260	-4.65663086798884
TMBIM6	protein_coding	FALSE	FALSE	FALSE	261	4.6542564865934
AC098650.1	protein_coding	FALSE	FALSE	FALSE	262	4.63922292485329
RPS11	protein_coding	FALSE	FALSE	FALSE	263	4.63660199406692
HCN1	protein_coding	FALSE	FALSE	FALSE	264	-4.63066330583354
GSDMA	protein_coding	FALSE	FALSE	FALSE	265	-4.6304308963884
SLC6A11	protein_coding	FALSE	FALSE	FALSE	266	-4.62888133084729
TRPC7	protein_coding	FALSE	FALSE	FALSE	267	-4.62784885608645
WARS1	protein_coding	FALSE	FALSE	FALSE	268	4.62761177115729
RPS3A	protein_coding	FALSE	FALSE	FALSE	269	4.62736361883746
NETO1	protein_coding	FALSE	FALSE	FALSE	270	-4.61916421016951
EIF2S3	protein_coding	FALSE	FALSE	FALSE	271	4.61739024674639
LCN15	protein_coding	FALSE	FALSE	FALSE	272	-4.6170247380448
TRIM49D1	protein_coding	FALSE	FALSE	FALSE	273	-4.61516373321222
RPL30	protein_coding	FALSE	FALSE	FALSE	274	4.61296796830851
PGLYRP2	protein_coding	FALSE	FALSE	FALSE	275	-4.61176418494201
MAB21L4	protein_coding	FALSE	FALSE	FALSE	276	-4.60983074008578
SLC22A10	protein_coding	FALSE	FALSE	FALSE	277	-4.6083658793186
H2BC4	protein_coding	FALSE	FALSE	FALSE	278	4.60090450918525
PI15	protein_coding	FALSE	FALSE	FALSE	279	4.59200846452163	1359
CATSPER1	protein_coding	FALSE	FALSE	FALSE	280	-4.5704030210599
TENT5C	protein_coding	FALSE	FALSE	FALSE	281	4.56961399991939	2566
CXCL8	protein_coding	FALSE	FALSE	FALSE	282	4.5677284675192
S100A8	protein_coding	FALSE	FALSE	FALSE	283	4.56675071427314
ISM2	protein_coding	FALSE	FALSE	FALSE	284	-4.56489234120636
CYP11B2	protein_coding	FALSE	FALSE	FALSE	285	-4.56212256383128
COX8A	protein_coding	FALSE	FALSE	FALSE	286	4.55568199812302
RPS26	protein_coding	FALSE	FALSE	FALSE	287	4.55430477507096
PNPLA5	protein_coding	FALSE	FALSE	FALSE	288	-4.55301725912477
TRIM64B	protein_coding	FALSE	FALSE	FALSE	289	-4.55162371044902
RPL11	protein_coding	FALSE	FALSE	FALSE	290	4.54402921342072
SPATA31D4	protein_coding	FALSE	FALSE	FALSE	291	-4.54047726032368
FBXL3	protein_coding	FALSE	FALSE	FALSE	292	4.53931602492924
CBLIF	protein_coding	FALSE	FALSE	FALSE	293	-4.53841601121847
IL17A	protein_coding	FALSE	FALSE	FALSE	294	-4.53659959323982
KLHL10	protein_coding	FALSE	FALSE	FALSE	295	-4.53529623431409
RBMY1J	protein_coding	FALSE	FALSE	FALSE	296	-4.53472771774072
ADAM7	protein_coding	FALSE	FALSE	FALSE	297	-4.53165231204432
GIMAP4	protein_coding	FALSE	FALSE	FALSE	298	4.5304407309549
ARCN1	protein_coding	FALSE	FALSE	FALSE	299	4.52657600407283
CA10	protein_coding	FALSE	FALSE	FALSE	300	-4.52614823375063
FOXB1	protein_coding	FALSE	FALSE	FALSE	301	-4.52580503099891
CLEC2A	protein_coding	FALSE	FALSE	FALSE	302	-4.52267224447737
DCN	protein_coding	FALSE	FALSE	FALSE	303	4.52239661073934
LHX3	protein_coding	FALSE	FALSE	FALSE	304	-4.51493619335839
PRAMEF5	protein_coding	FALSE	FALSE	FALSE	305	-4.51252682719346
MYH6	protein_coding	FALSE	FALSE	FALSE	306	-4.50801569598996
TMX2	protein_coding	FALSE	FALSE	FALSE	307	4.50658863294811
CNGB1	protein_coding	FALSE	FALSE	FALSE	308	-4.50411248050642
ARRDC3	protein_coding	FALSE	FALSE	FALSE	309	4.50086837054436
LRAT	protein_coding	FALSE	FALSE	FALSE	310	-4.49298765804717
TOMM20	protein_coding	FALSE	FALSE	FALSE	311	4.49269189568615
SLC1A6	protein_coding	FALSE	FALSE	FALSE	312	-4.49096210113616
GABRB1	protein_coding	FALSE	FALSE	FALSE	313	-4.4862940288341
AMN	protein_coding	FALSE	FALSE	FALSE	314	-4.48289336444951
PSG6	protein_coding	FALSE	FALSE	FALSE	315	-4.48135117451601
GRM8	protein_coding	FALSE	FALSE	FALSE	316	-4.47976557084317
NUCKS1	protein_coding	FALSE	FALSE	FALSE	317	4.47715891314445
GP2	protein_coding	FALSE	FALSE	FALSE	318	-4.47420254892001
GABRA4	protein_coding	FALSE	FALSE	FALSE	319	-4.46684574533477
IL36RN	protein_coding	FALSE	FALSE	FALSE	320	-4.46660367134991
NRAS	protein_coding	FALSE	FALSE	FALSE	321	4.46546665073203
NPY5R	protein_coding	FALSE	FALSE	FALSE	322	-4.46426046811503
MMGT1	protein_coding	FALSE	FALSE	FALSE	323	4.46361973716552	2677
CALU	protein_coding	FALSE	FALSE	FALSE	324	4.46203429617877
ADGRB1	protein_coding	FALSE	FALSE	FALSE	325	-4.45705421058402	1700
PGGHG	protein_coding	FALSE	FALSE	FALSE	326	-4.45391163164745	4414
OR4N2	protein_coding	FALSE	FALSE	FALSE	327	-4.4520985085588
RPS7	protein_coding	FALSE	FALSE	FALSE	328	4.45172585463057
PDE2A	protein_coding	FALSE	FALSE	FALSE	329	-4.45161965631887
TRIM49C	protein_coding	FALSE	FALSE	FALSE	330	-4.44897107817887
DAZAP2	protein_coding	FALSE	FALSE	FALSE	331	4.44731515054358
TNNI3	protein_coding	FALSE	FALSE	FALSE	332	-4.44660821684628
MYPN	protein_coding	FALSE	FALSE	FALSE	333	-4.44338682375014
NUFIP2	protein_coding	FALSE	FALSE	FALSE	334	4.43768054946872
TRIM42	protein_coding	FALSE	FALSE	FALSE	335	-4.43415545498485
NHP2	protein_coding	FALSE	FALSE	FALSE	336	4.4338223565657
DAD1	protein_coding	FALSE	FALSE	FALSE	337	4.41866842714847
KIFC2	protein_coding	FALSE	FALSE	FALSE	338	-4.41803126391677	1204
KDELR2	protein_coding	FALSE	FALSE	FALSE	339	4.4124020905248
GAB4	protein_coding	FALSE	FALSE	FALSE	340	-4.41190895098584
RPS13	protein_coding	FALSE	FALSE	FALSE	341	4.41047798670355
FKBP1C	protein_coding	FALSE	FALSE	FALSE	342	4.40713148594169	2047
CELA3B	protein_coding	FALSE	FALSE	FALSE	343	-4.40489090280331
TRPM1	protein_coding	FALSE	FALSE	FALSE	344	-4.39877521559849
RAB1A	protein_coding	FALSE	FALSE	FALSE	345	4.39811898630798
KRT6B	protein_coding	FALSE	FALSE	FALSE	346	-4.39520422791282
PSMD10	protein_coding	FALSE	FALSE	FALSE	347	4.39066936172774
OR10H5	protein_coding	FALSE	FALSE	FALSE	348	-4.38848569494614
RPS20	protein_coding	FALSE	FALSE	FALSE	349	4.3876756930012
TSPY1	protein_coding	FALSE	FALSE	FALSE	350	-4.38700118586194
PTGDS	protein_coding	FALSE	FALSE	FALSE	351	-4.38699855872153
SERPINA5	protein_coding	FALSE	FALSE	FALSE	352	-4.38369329743154
PADI1	protein_coding	FALSE	FALSE	FALSE	353	-4.38310903851184
SLC5A5	protein_coding	FALSE	FALSE	FALSE	354	-4.38219818113296
CETN2	protein_coding	FALSE	FALSE	FALSE	355	4.37661456177195
VSTM2A	protein_coding	FALSE	FALSE	FALSE	356	-4.37563768637966
FAM216B	protein_coding	FALSE	FALSE	FALSE	357	4.37420835353515
H4C6	protein_coding	FALSE	FALSE	FALSE	358	4.3694728763401
TMEM100	protein_coding	FALSE	FALSE	FALSE	359	4.36904468945331	1178
SDCBP	protein_coding	FALSE	FALSE	FALSE	360	4.36758335928121
CD59	protein_coding	FALSE	FALSE	FALSE	361	4.36574646768911
NUDT21	protein_coding	FALSE	FALSE	FALSE	362	4.3623927670746
RPS8	protein_coding	FALSE	FALSE	FALSE	363	4.36187559555392
SLC25A5	protein_coding	FALSE	FALSE	FALSE	364	4.36095875916782
FOXI2	protein_coding	FALSE	FALSE	FALSE	365	-4.35926349005205
SERPINA6	protein_coding	FALSE	FALSE	FALSE	366	-4.35906258529325
NR2E1	protein_coding	FALSE	FALSE	FALSE	367	-4.35740766241212
TMEM30A	protein_coding	FALSE	FALSE	FALSE	368	4.35608719669729
GATA4	protein_coding	FALSE	FALSE	FALSE	369	-4.35345237745671
IQCJ-SCHIP1	protein_coding	FALSE	FALSE	FALSE	370	-4.35267334850745
SPAG11B	protein_coding	FALSE	FALSE	FALSE	371	-4.34746546692501
CFHR2	protein_coding	FALSE	FALSE	FALSE	372	-4.34601380681646
MRGPRX3	protein_coding	FALSE	FALSE	FALSE	373	-4.34581590121684
LMTK3	protein_coding	FALSE	FALSE	FALSE	374	-4.34471002631264	1525
CAPZA1	protein_coding	FALSE	FALSE	FALSE	375	4.34129912512223
ASB18	protein_coding	FALSE	FALSE	FALSE	376	-4.34109156430364
ACTR2	protein_coding	FALSE	FALSE	FALSE	377	4.34036824715803
KLF3	protein_coding	FALSE	FALSE	FALSE	378	4.33803680678301
H2AC13	protein_coding	FALSE	FALSE	FALSE	379	4.3256484422577
H3-3A	protein_coding	FALSE	FALSE	FALSE	380	4.3255509901302
JTB	protein_coding	FALSE	FALSE	FALSE	381	4.32477313430323
RPH3A	protein_coding	FALSE	FALSE	FALSE	382	-4.32471520365846
VMA21	protein_coding	FALSE	FALSE	FALSE	383	4.32056879801033	2940
CRX	protein_coding	FALSE	FALSE	FALSE	384	-4.31532723098819
CBX5	protein_coding	FALSE	FALSE	FALSE	385	4.31453466436826
HNRNPK	protein_coding	FALSE	FALSE	FALSE	386	4.31307834475408
DBP	protein_coding	FALSE	FALSE	FALSE	387	-4.30730682645061
MYH8	protein_coding	FALSE	FALSE	FALSE	388	-4.3055192922211
TAF9B	protein_coding	FALSE	FALSE	FALSE	389	4.30008766796899
DAPK3	protein_coding	FALSE	FALSE	FALSE	390	-4.29959251175287	4840
TMEM179B	protein_coding	FALSE	FALSE	FALSE	391	4.29351868044938
PTP4A1	protein_coding	FALSE	FALSE	FALSE	392	-4.29323776895613	4964
LCT	protein_coding	FALSE	FALSE	FALSE	393	-4.29276275523694
KCNH5	protein_coding	FALSE	FALSE	FALSE	394	-4.28975766612027
ACTN3	protein_coding	FALSE	FALSE	FALSE	395	-4.28424609159248
RPL31	protein_coding	FALSE	FALSE	FALSE	396	4.28120097754599
GBP4	protein_coding	FALSE	FALSE	FALSE	397	4.28033158250045
NLRP8	protein_coding	FALSE	FALSE	FALSE	398	-4.28004123313129
TMEM167A	protein_coding	FALSE	FALSE	FALSE	399	4.27747532984549
CYBB	protein_coding	TRUE	FALSE	TRUE	400	4.2759102564241
SALL3	protein_coding	FALSE	FALSE	FALSE	401	-4.27515004272686
RPS23	protein_coding	FALSE	FALSE	FALSE	402	4.27317865761465
TUBA1C	protein_coding	FALSE	FALSE	FALSE	403	4.26931512807092
COX6A1	protein_coding	FALSE	FALSE	FALSE	404	4.26913294733684
RPL6	protein_coding	FALSE	FALSE	FALSE	405	4.2684246402635
ALDH3B2	protein_coding	FALSE	FALSE	FALSE	406	-4.26444905868456
ITM2A	protein_coding	FALSE	FALSE	FALSE	407	4.26260594162379
DAO	protein_coding	FALSE	FALSE	FALSE	408	-4.26225781587708
PRDM13	protein_coding	FALSE	FALSE	FALSE	409	-4.2609720584868
OPN5	protein_coding	FALSE	FALSE	FALSE	410	-4.25588343469567
H2BC7	protein_coding	FALSE	FALSE	FALSE	411	4.25008516186503
IL7R	protein_coding	TRUE	FALSE	TRUE	412	4.24848403227213	1185
CLEC2L	protein_coding	FALSE	FALSE	FALSE	413	-4.24422441950226
MYCT1	protein_coding	FALSE	FALSE	FALSE	414	4.24414376822638
GHITM	protein_coding	FALSE	FALSE	FALSE	415	4.24208069855334
ONECUT3	protein_coding	FALSE	FALSE	FALSE	416	-4.23658081459583
H2AC19	protein_coding	FALSE	FALSE	FALSE	417	4.23620562459788
UMOD	protein_coding	FALSE	FALSE	FALSE	418	-4.23441589064332
PPEF2	protein_coding	FALSE	FALSE	FALSE	419	-4.23367032808616
KCNC2	protein_coding	FALSE	FALSE	FALSE	420	-4.23013245642496
TPP1	protein_coding	TRUE	FALSE	TRUE	421	4.22812057107221
RGS8	protein_coding	FALSE	FALSE	FALSE	422	-4.22647618948859
GABRG3	protein_coding	FALSE	FALSE	FALSE	423	-4.22222223471436
DHRS2	protein_coding	FALSE	FALSE	FALSE	424	-4.22027881842991
HNRNPA3	protein_coding	FALSE	FALSE	FALSE	425	4.2169310760828
CROCC2	protein_coding	FALSE	FALSE	FALSE	426	-4.21592466629838
PPFIA4	protein_coding	FALSE	FALSE	FALSE	427	-4.21561309424407
VEGFD	protein_coding	FALSE	FALSE	FALSE	428	4.21235639835263
MROH2A	protein_coding	FALSE	FALSE	FALSE	429	-4.21219436316227
RGS5	protein_coding	FALSE	FALSE	FALSE	430	4.20191135437579
RGS5	lncRNA	FALSE	FALSE	FALSE	430	4.20191135437579
OR5A1	protein_coding	FALSE	FALSE	FALSE	431	-4.20190981762344
FAM71F1	protein_coding	FALSE	FALSE	FALSE	432	-4.19598711671927
TNFSF10	protein_coding	FALSE	FALSE	FALSE	433	4.19545974318497
PEA15	protein_coding	FALSE	FALSE	FALSE	434	4.19538487266144
PRR23D2	protein_coding	FALSE	FALSE	FALSE	435	-4.19463528549335
H2AC18	protein_coding	FALSE	FALSE	FALSE	436	4.1920971983633
C4orf36	protein_coding	FALSE	FALSE	FALSE	437	-4.18743931327156
PGRMC1	protein_coding	FALSE	FALSE	FALSE	438	4.18396045032219
PAK5	protein_coding	FALSE	FALSE	FALSE	439	-4.18263806485329
SLC16A8	protein_coding	FALSE	FALSE	FALSE	440	-4.18032523675728	3037
MT1X	protein_coding	FALSE	FALSE	FALSE	441	4.17950907854286
ASMT	protein_coding	FALSE	FALSE	FALSE	442	-4.1779287297464
H2AC12	protein_coding	FALSE	FALSE	FALSE	443	4.17513727856728
ABCB5	protein_coding	FALSE	FALSE	FALSE	444	-4.17363688827273
SNTG1	protein_coding	FALSE	FALSE	FALSE	445	-4.17362534773199
CPNE7	protein_coding	FALSE	FALSE	FALSE	446	-4.17097291334373
AP2B1	protein_coding	FALSE	FALSE	FALSE	447	4.17056958700443
LIPJ	protein_coding	FALSE	FALSE	FALSE	448	-4.16943286209591
SERINC3	protein_coding	FALSE	FALSE	FALSE	449	4.16698445729178
CDH9	protein_coding	FALSE	FALSE	FALSE	450	-4.16504290164905
TSPYL1	protein_coding	FALSE	FALSE	FALSE	451	4.16330681107199
PNRC2	protein_coding	FALSE	FALSE	FALSE	452	4.15854654913824
SPAG11A	protein_coding	FALSE	FALSE	FALSE	453	-4.1582752951213
CSNK2A3	protein_coding	FALSE	FALSE	FALSE	454	4.15812896100885
IL33	protein_coding	FALSE	FALSE	FALSE	455	4.15640850262975
AC007325.2	protein_coding	FALSE	FALSE	FALSE	456	-4.15540192756873	3116
EPS8L2	protein_coding	FALSE	FALSE	FALSE	457	-4.15001208754707	3132
PRR23D1	protein_coding	FALSE	FALSE	FALSE	458	-4.14794364813357
LHX9	protein_coding	FALSE	FALSE	FALSE	459	-4.14524486389679
LYVE1	protein_coding	FALSE	FALSE	FALSE	460	4.1436279029658
EVPL	protein_coding	FALSE	FALSE	FALSE	461	-4.14132800169681	1166
MUC17	protein_coding	FALSE	FALSE	FALSE	462	-4.13854662827696
SLFN5	protein_coding	FALSE	FALSE	FALSE	463	4.13403963134222
RNASE1	protein_coding	FALSE	FALSE	FALSE	464	4.13021407702179
CLIC2	protein_coding	FALSE	FALSE	FALSE	465	4.13013316807319
C9	protein_coding	FALSE	FALSE	FALSE	466	-4.12807978456797
H4C4	protein_coding	FALSE	FALSE	FALSE	467	4.12743609992076
CD36	protein_coding	FALSE	FALSE	FALSE	468	4.12725691733158
EDN1	protein_coding	FALSE	FALSE	FALSE	469	4.12441123706864
PPP1R3C	protein_coding	FALSE	FALSE	FALSE	470	4.12046538885182
YWHAB	protein_coding	FALSE	FALSE	FALSE	471	4.11829096518836
RAB11A	protein_coding	FALSE	FALSE	FALSE	472	4.11524912444155
BRK1	protein_coding	FALSE	FALSE	FALSE	473	4.1105163081019
SLC5A11	protein_coding	FALSE	FALSE	FALSE	474	-4.10943982044358
API5	protein_coding	FALSE	FALSE	FALSE	475	4.10696296352277
CALB2	protein_coding	FALSE	FALSE	FALSE	476	-4.10676863474699
ZNF556	protein_coding	FALSE	FALSE	FALSE	477	-4.1063552771914
RAB8B	protein_coding	FALSE	FALSE	FALSE	478	4.10290250176348
ATP1B4	protein_coding	FALSE	FALSE	FALSE	479	-4.10088551684919
ANHX	protein_coding	FALSE	FALSE	FALSE	480	-4.09983596223792
TDRD12	protein_coding	FALSE	FALSE	FALSE	481	-4.0964463473253
UXT	protein_coding	FALSE	FALSE	FALSE	482	4.09602826710044
NKX6-2	protein_coding	FALSE	FALSE	FALSE	483	-4.09576828125695
PRODH	protein_coding	FALSE	FALSE	FALSE	484	-4.08647476595983	3154
CALCRL	protein_coding	FALSE	FALSE	FALSE	485	4.0849379805415
CLTC	protein_coding	FALSE	FALSE	FALSE	486	4.08016492176206
FSTL5	protein_coding	FALSE	FALSE	FALSE	487	-4.07886475939283
SLC13A5	protein_coding	FALSE	FALSE	FALSE	488	-4.07807871679726
PSG9	protein_coding	FALSE	FALSE	FALSE	489	-4.07451529234007
CMTM6	protein_coding	FALSE	FALSE	FALSE	490	4.07073895917809
C4orf50	protein_coding	FALSE	FALSE	FALSE	491	-4.06888110002281
CCDC88B	protein_coding	FALSE	FALSE	FALSE	492	-4.06866142123431	1526
TMEM14C	protein_coding	FALSE	FALSE	FALSE	493	4.0675766049203
ARF4	protein_coding	FALSE	FALSE	FALSE	494	4.06033481880357
ASIC2	protein_coding	FALSE	FALSE	FALSE	495	-4.05977968339441
ADGRL2	protein_coding	FALSE	FALSE	FALSE	496	4.05566666303478
CDH22	protein_coding	FALSE	FALSE	FALSE	497	-4.05540002779025
H4C1	protein_coding	FALSE	FALSE	FALSE	498	4.05330306458332
ANO8	protein_coding	FALSE	FALSE	FALSE	499	-4.05213518102137	1571
RO60	protein_coding	FALSE	FALSE	FALSE	500	4.05142453238281
SLC7A10	protein_coding	FALSE	FALSE	FALSE	501	-4.0513862506644
MYH1	protein_coding	FALSE	FALSE	FALSE	502	-4.04883449707407
ZNF512	protein_coding	FALSE	FALSE	FALSE	503	4.04736328979142
RUFY4	protein_coding	FALSE	FALSE	FALSE	504	-4.04684876083395
PSG3	protein_coding	FALSE	FALSE	FALSE	505	-4.04516207390091
EIF3E	protein_coding	FALSE	FALSE	FALSE	506	4.04222051141891
TUBB	protein_coding	FALSE	FALSE	FALSE	507	4.0416542962352
DDX21	protein_coding	FALSE	FALSE	FALSE	508	4.04112159422423
H2BC14	protein_coding	FALSE	FALSE	FALSE	509	4.03904845906489
TACR3	protein_coding	FALSE	FALSE	FALSE	510	-4.03133834508708
TUBA1B	protein_coding	FALSE	FALSE	FALSE	511	4.02853399958062
BRINP1	protein_coding	FALSE	FALSE	FALSE	512	-4.02764593698381
CORO6	protein_coding	FALSE	FALSE	FALSE	513	-4.02723455091016
TSPY4	protein_coding	FALSE	FALSE	FALSE	514	-4.02579354693665
OR8D1	protein_coding	FALSE	FALSE	FALSE	515	-4.02568592516295
NCOA4	protein_coding	FALSE	FALSE	FALSE	516	4.02371749336304
FAM90A23P	protein_coding	FALSE	FALSE	FALSE	517	-4.02152159230202
GC	protein_coding	FALSE	FALSE	FALSE	518	-4.01989781062306
VCAN	protein_coding	FALSE	FALSE	FALSE	519	4.01856970301266
SNAP91	protein_coding	FALSE	FALSE	FALSE	520	-4.01302535901069
PLAT	protein_coding	FALSE	FALSE	FALSE	521	4.00971595621462
MYBPC1	protein_coding	FALSE	FALSE	FALSE	522	-4.00907432693276
BAIAP2L2	protein_coding	FALSE	FALSE	FALSE	523	-4.00896833728555	3714
HNRNPC	protein_coding	FALSE	FALSE	FALSE	524	4.00650443365281
SVOPL	protein_coding	FALSE	FALSE	FALSE	525	-4.00577288999134
C1orf167	protein_coding	FALSE	FALSE	FALSE	526	-4.00495485183701
SLC4A1	protein_coding	FALSE	FALSE	FALSE	527	4.00416082545088
CCN4	protein_coding	FALSE	FALSE	FALSE	528	4.00402405917758
RPL7	protein_coding	FALSE	FALSE	FALSE	529	4.00372817115451
ACSM2A	protein_coding	FALSE	FALSE	FALSE	530	-4.00036056775986
GAD2	protein_coding	FALSE	FALSE	FALSE	531	-3.99559936925951
SHD	protein_coding	FALSE	FALSE	FALSE	532	-3.99427695548456
PPP1R35	protein_coding	FALSE	FALSE	FALSE	533	-3.99294655354425	3042
NELL1	protein_coding	FALSE	FALSE	FALSE	534	-3.98798266277169
OR14J1	protein_coding	FALSE	FALSE	FALSE	535	-3.98793896946706
ATF7	protein_coding	FALSE	FALSE	FALSE	536	3.98742735683839
SEC62	protein_coding	FALSE	FALSE	FALSE	537	3.98512456789765
BNIP2	protein_coding	FALSE	FALSE	FALSE	538	3.98472904139632
PTAR1	protein_coding	FALSE	FALSE	FALSE	539	3.98436581288937
RNF5	protein_coding	FALSE	FALSE	FALSE	540	3.98334017074466
PAH	protein_coding	FALSE	FALSE	FALSE	541	-3.98287636268138
TUBA1A	protein_coding	FALSE	FALSE	FALSE	542	3.97993207671297
H2BC18	protein_coding	FALSE	FALSE	FALSE	543	3.97886850508032
GLO1	protein_coding	FALSE	FALSE	FALSE	544	3.97709784769286
PRAMEF26	protein_coding	FALSE	FALSE	FALSE	545	-3.97528025509336
PRR27	protein_coding	FALSE	FALSE	FALSE	546	-3.97524096469325
IFIT3	protein_coding	FALSE	FALSE	FALSE	547	3.96923180299985
CLCNKB	protein_coding	FALSE	FALSE	FALSE	548	-3.96581055084978
DDX3Y	protein_coding	FALSE	FALSE	FALSE	549	3.9650311366884
MROH6	protein_coding	FALSE	FALSE	FALSE	550	-3.96484422570346	3708
EIF3L	protein_coding	FALSE	FALSE	FALSE	551	3.96402833519612
ANKRD30B	protein_coding	FALSE	FALSE	FALSE	552	-3.96143687840548
GJA1	protein_coding	FALSE	FALSE	FALSE	553	3.95789207939968
RPL37	protein_coding	FALSE	FALSE	FALSE	554	3.95716400215912
CA4	protein_coding	FALSE	FALSE	FALSE	555	3.95536949134848
DYNLT3	protein_coding	FALSE	FALSE	FALSE	556	3.95249427950593	1952
LEPROT	protein_coding	FALSE	FALSE	FALSE	557	3.95000055922027
PRAMEF25	protein_coding	FALSE	FALSE	FALSE	558	-3.94990789526577
ANO9	protein_coding	FALSE	FALSE	FALSE	559	-3.94967597716026	4060
UAP1L1	protein_coding	FALSE	FALSE	FALSE	560	-3.94883737505834	7132
NPM1	protein_coding	FALSE	FALSE	FALSE	561	3.94641496723656
TCEAL8	protein_coding	FALSE	FALSE	FALSE	562	3.94630795594186
AHSP	protein_coding	FALSE	FALSE	FALSE	563	3.94505612729809	1119
TTLL8	protein_coding	FALSE	FALSE	FALSE	564	-3.94218501359767
RAMP2	protein_coding	FALSE	FALSE	FALSE	565	3.94069941337449
H2BC10	protein_coding	FALSE	FALSE	FALSE	566	3.94068573632512
H2BC8	protein_coding	FALSE	FALSE	FALSE	567	3.93978676439189
SF3B1	protein_coding	FALSE	FALSE	FALSE	568	3.93805881217378
CDH16	protein_coding	FALSE	FALSE	FALSE	569	-3.93736060794478
TFRC	protein_coding	FALSE	FALSE	FALSE	570	3.93659229603791
ADGRG4	protein_coding	FALSE	FALSE	FALSE	571	-3.93379770444537
PTCHD4	protein_coding	FALSE	FALSE	FALSE	572	-3.9334722541959
MCFD2	protein_coding	FALSE	FALSE	FALSE	573	3.93337331360212
TRDN	protein_coding	FALSE	FALSE	FALSE	574	-3.93295519892557
BNC1	protein_coding	FALSE	FALSE	FALSE	575	-3.93263811550998
H2AC11	protein_coding	FALSE	FALSE	FALSE	576	3.93254378244529
ANKRD62	protein_coding	FALSE	FALSE	FALSE	577	-3.92890062019455
RAB5B	protein_coding	FALSE	FALSE	FALSE	578	3.92887955291129
TNFRSF8	protein_coding	FALSE	FALSE	FALSE	579	-3.92869404984122
TAF7	protein_coding	FALSE	FALSE	FALSE	580	3.92683561989013
NAP1L1	protein_coding	FALSE	FALSE	FALSE	581	3.92597065980305
LGI1	protein_coding	FALSE	FALSE	FALSE	582	-3.92394828813213
VWA5B1	protein_coding	FALSE	FALSE	FALSE	583	-3.92272920873385
MAPRE1	protein_coding	FALSE	FALSE	FALSE	584	3.92245866902706
GRID2	protein_coding	FALSE	FALSE	FALSE	585	-3.9220851043102
RPL41	protein_coding	FALSE	FALSE	FALSE	586	3.92154339744709
H2BC12	protein_coding	FALSE	FALSE	FALSE	587	3.92023439241768
NPHS1	protein_coding	FALSE	FALSE	FALSE	588	-3.91959748975151
ORMDL1	protein_coding	FALSE	FALSE	FALSE	589	3.91907258240265
SYT8	protein_coding	FALSE	FALSE	FALSE	590	-3.9128574759069
DCAF12	protein_coding	FALSE	FALSE	FALSE	591	3.91055344070301
CA1	protein_coding	TRUE	FALSE	TRUE	592	3.90793700483996	1596
WDR64	protein_coding	FALSE	FALSE	FALSE	593	-3.90444667147234
RBMX	protein_coding	FALSE	FALSE	FALSE	594	3.90119254464696
HAP1	protein_coding	FALSE	FALSE	FALSE	595	-3.9005807033496
OR2M3	protein_coding	FALSE	FALSE	FALSE	596	-3.89906892382279
TIMM10B	protein_coding	FALSE	FALSE	FALSE	597	3.8972971424818
ATXN7L3B	protein_coding	FALSE	FALSE	FALSE	598	3.89455184725577
BMPR2	protein_coding	FALSE	FALSE	FALSE	599	3.89122294185378
SPATA31D3	protein_coding	FALSE	FALSE	FALSE	600	-3.88763684410651
STOM	protein_coding	FALSE	FALSE	FALSE	601	3.88634063209214
DDX6	protein_coding	FALSE	FALSE	FALSE	602	3.87960895233852
IL11	protein_coding	FALSE	FALSE	FALSE	603	-3.87894232122649
RYBP	protein_coding	FALSE	FALSE	FALSE	604	3.87873231654585
C7	protein_coding	FALSE	FALSE	FALSE	605	3.87573553693583
COPZ1	protein_coding	FALSE	FALSE	FALSE	606	3.873042620103
KIAA1210	protein_coding	FALSE	FALSE	FALSE	607	-3.87293997046761
SF3B5	protein_coding	FALSE	FALSE	FALSE	608	3.87036878723893
RPL27A	protein_coding	FALSE	FALSE	FALSE	609	3.86930310451878
MUC22	protein_coding	FALSE	FALSE	FALSE	610	-3.86728826603077
OR2T2	protein_coding	FALSE	FALSE	FALSE	611	-3.8653374620646
TP53TG3E	protein_coding	FALSE	FALSE	FALSE	612	-3.86268946038196
C10orf90	protein_coding	FALSE	FALSE	FALSE	613	-3.85794464627538
EIF5A	protein_coding	FALSE	FALSE	FALSE	614	3.8578458851126
CNTNAP5	protein_coding	FALSE	FALSE	FALSE	615	-3.85703800946898
GDI2	protein_coding	FALSE	FALSE	FALSE	616	3.85608186335144
ELK3	protein_coding	FALSE	FALSE	FALSE	617	3.85595331875514
SHB	protein_coding	FALSE	FALSE	FALSE	618	-3.84784988254067
TP53TG3C	protein_coding	FALSE	FALSE	FALSE	619	-3.8475162471175
NCAN	protein_coding	FALSE	FALSE	FALSE	620	-3.84712379975901
SLC5A3	protein_coding	FALSE	FALSE	FALSE	621	3.84633043040614
ZNF146	protein_coding	FALSE	FALSE	FALSE	622	3.84251286728262
RPL21	protein_coding	FALSE	FALSE	FALSE	623	3.84128763384137
PLS3	protein_coding	FALSE	FALSE	FALSE	624	3.84007389566747
IPO7	protein_coding	FALSE	FALSE	FALSE	625	3.83998105975589
DGKB	protein_coding	FALSE	FALSE	FALSE	626	-3.83833556846695
CROCC	protein_coding	FALSE	FALSE	FALSE	627	-3.83819777536867	2188
BACH1	protein_coding	FALSE	FALSE	FALSE	628	3.83676574094068
AKAP17A	protein_coding	FALSE	FALSE	FALSE	629	-3.8348968189434	4879
OR5AS1	protein_coding	FALSE	FALSE	FALSE	630	-3.83309943208037
TFPI	protein_coding	FALSE	FALSE	FALSE	631	3.83287892683418
SH3D21	protein_coding	FALSE	FALSE	FALSE	632	-3.82734809344444	6365
ICAM5	protein_coding	FALSE	FALSE	FALSE	633	-3.82647922559962	3828
SLC22A2	protein_coding	FALSE	FALSE	FALSE	634	-3.82630013365511
PPP1R12C	protein_coding	FALSE	FALSE	FALSE	635	-3.82445602989707	3966
RGSL1	protein_coding	FALSE	FALSE	FALSE	636	-3.82361213660596
MPP4	protein_coding	FALSE	FALSE	FALSE	637	-3.81976927366587
TP53TG3F	protein_coding	FALSE	FALSE	FALSE	638	-3.81880241013053
TP53TG3B	protein_coding	FALSE	FALSE	FALSE	639	-3.81414803853194
SYT6	protein_coding	FALSE	FALSE	FALSE	640	-3.81413362950761
NINL	protein_coding	FALSE	FALSE	FALSE	641	-3.81323176046906	3276
TCIM	protein_coding	FALSE	FALSE	FALSE	642	3.81130793820403
HNRNPR	protein_coding	FALSE	FALSE	FALSE	643	3.80989792054589
TRPV5	protein_coding	FALSE	FALSE	FALSE	644	-3.80863807770711
TM4SF1	protein_coding	FALSE	FALSE	FALSE	645	3.80794862489938
SEL1L2	protein_coding	FALSE	FALSE	FALSE	646	-3.80752898626676
BCLAF1	protein_coding	FALSE	FALSE	FALSE	647	3.80652284020611
RAB17	protein_coding	FALSE	FALSE	FALSE	648	-3.80578886132276	7428
DCP2	protein_coding	FALSE	FALSE	FALSE	649	3.80570101372619
FMO2	protein_coding	FALSE	FALSE	FALSE	650	3.80551950257615
GOLGA8F	protein_coding	FALSE	FALSE	FALSE	651	-3.8047934301483
RPS16	protein_coding	FALSE	FALSE	FALSE	652	3.8037700989481
CGGBP1	protein_coding	FALSE	FALSE	FALSE	653	3.80288730717013
HTR3A	protein_coding	FALSE	FALSE	FALSE	654	-3.8018592770963
NRAP	protein_coding	FALSE	FALSE	FALSE	655	-3.7952940821338
NUP153	protein_coding	FALSE	FALSE	FALSE	656	3.79395528964388
RHBG	protein_coding	FALSE	FALSE	FALSE	657	-3.79211615111983
CD302	protein_coding	FALSE	FALSE	FALSE	658	3.79135405768709	2249
DUSP2	protein_coding	FALSE	FALSE	FALSE	659	-3.78927031916332
TSPY10	protein_coding	FALSE	FALSE	FALSE	660	-3.78626018109729
PAK2	protein_coding	FALSE	FALSE	FALSE	661	3.78434408914432
AZIN1	protein_coding	FALSE	FALSE	FALSE	662	3.78299558222647
ARF3	protein_coding	FALSE	FALSE	FALSE	663	3.78229251031827
ID2	protein_coding	FALSE	FALSE	FALSE	664	3.7820032690819
SEMA3B	protein_coding	FALSE	FALSE	FALSE	665	-3.77887085864464	1828
PSMB1	protein_coding	FALSE	FALSE	FALSE	666	3.77548740646672
MKLN1	protein_coding	FALSE	FALSE	FALSE	667	3.77404950136387
TNFRSF18	protein_coding	FALSE	FALSE	FALSE	668	-3.77272895265329
MUC19	protein_coding	FALSE	FALSE	FALSE	669	-3.77096545053158
PCBP2	protein_coding	FALSE	FALSE	FALSE	670	3.76963160472056
LCNL1	protein_coding	FALSE	FALSE	FALSE	671	-3.76503303161671
CHTF18	protein_coding	FALSE	FALSE	FALSE	672	-3.76312697935138	3021
ILF2	protein_coding	FALSE	FALSE	FALSE	673	3.75726179239291
LITAF	protein_coding	FALSE	FALSE	FALSE	674	3.75508487158393
ZFR2	protein_coding	FALSE	FALSE	FALSE	675	-3.75441382012715
PDZD4	protein_coding	FALSE	FALSE	FALSE	676	-3.75374106073053	4201
RBMY1D	protein_coding	FALSE	FALSE	FALSE	677	-3.75117063948438
AC133551.1	protein_coding	FALSE	FALSE	FALSE	678	-3.7510949998916
CCDC9	protein_coding	FALSE	FALSE	FALSE	679	-3.74895273167415	6322
FAM122A	protein_coding	FALSE	FALSE	FALSE	680	3.74688570240469	4605
RHBDL1	protein_coding	FALSE	FALSE	FALSE	681	-3.74534335847559
ATRAID	protein_coding	FALSE	FALSE	FALSE	682	3.74270904597536
TP53TG3	protein_coding	FALSE	FALSE	FALSE	683	-3.7427060928229
CSMD3	protein_coding	FALSE	FALSE	FALSE	684	-3.74262774680993
IFITM2	protein_coding	FALSE	FALSE	FALSE	685	3.74162682519626
DPP6	protein_coding	FALSE	FALSE	FALSE	686	-3.74150662285877
ATP6V0E1	protein_coding	FALSE	FALSE	FALSE	687	3.73986370936266
TMC1	protein_coding	FALSE	FALSE	FALSE	688	-3.73895285968337
C20orf85	protein_coding	FALSE	FALSE	FALSE	689	3.73602178746076
HLA-DRB5	protein_coding	FALSE	FALSE	FALSE	690	3.73216752504735
MTHFD2	protein_coding	FALSE	FALSE	FALSE	691	3.73094532646723
LRRC15	protein_coding	FALSE	FALSE	FALSE	692	-3.73048319424507
AGXT	protein_coding	FALSE	FALSE	FALSE	693	-3.73046905887928
LDB2	protein_coding	FALSE	FALSE	FALSE	694	3.73040879968393
CAPNS1	protein_coding	FALSE	FALSE	FALSE	695	3.73012149320467
EIF1AY	protein_coding	FALSE	FALSE	FALSE	696	3.72887339454261
HDC	protein_coding	FALSE	FALSE	FALSE	697	-3.72809594791325	1832
EIF4B	protein_coding	FALSE	FALSE	FALSE	698	3.7280782683146
AQP4	protein_coding	FALSE	FALSE	FALSE	699	3.72801611747947
KASH5	protein_coding	FALSE	FALSE	FALSE	700	-3.72655001618924
MYO3B	protein_coding	FALSE	FALSE	FALSE	701	-3.72405382534829
CBARP	protein_coding	FALSE	FALSE	FALSE	702	-3.71983842829517
FBXW2	protein_coding	FALSE	FALSE	FALSE	703	3.71789917850611
PRPS1	protein_coding	FALSE	FALSE	FALSE	704	3.71564098105765
PDZD7	protein_coding	FALSE	FALSE	FALSE	705	-3.71453309977861
SSR1	protein_coding	FALSE	FALSE	FALSE	706	3.7137583769906
TRIM72	protein_coding	FALSE	FALSE	FALSE	707	-3.71347032447961
DYNLL1	protein_coding	FALSE	FALSE	FALSE	708	3.71317243514663
CRYBG2	protein_coding	FALSE	FALSE	FALSE	709	-3.71313978906094
SKIL	protein_coding	FALSE	FALSE	FALSE	710	3.71218911072708
GOLGA6L1	protein_coding	FALSE	FALSE	FALSE	711	-3.70983973504301
UFM1	protein_coding	FALSE	FALSE	FALSE	712	3.70585250222213
PTEN	protein_coding	FALSE	FALSE	FALSE	713	3.70540590967282
TARDBP	protein_coding	FALSE	FALSE	FALSE	714	3.70523154102068
EVI2B	protein_coding	FALSE	FALSE	FALSE	715	3.70475950714541
S1PR1	protein_coding	FALSE	FALSE	FALSE	716	3.70345946111258
ARPP21	protein_coding	FALSE	FALSE	FALSE	717	-3.69970406281461
SRSF11	protein_coding	FALSE	FALSE	FALSE	718	3.69557731354541
STAT1	protein_coding	FALSE	FALSE	FALSE	719	3.6950940143832
HNRNPA1L2	protein_coding	FALSE	FALSE	FALSE	720	3.6950281392205
F8	protein_coding	FALSE	FALSE	FALSE	721	3.69346292442288	2254
SPCS3	protein_coding	FALSE	FALSE	FALSE	722	3.69282540238688
RPL38	protein_coding	FALSE	FALSE	FALSE	723	3.69110059555622
H2AC20	protein_coding	FALSE	FALSE	FALSE	724	3.69073047645068
RAPGEF3	protein_coding	FALSE	FALSE	FALSE	725	-3.6888449874563	4064
ACSM2B	protein_coding	FALSE	FALSE	FALSE	726	-3.68867010624177
TBL1XR1	protein_coding	FALSE	FALSE	FALSE	727	3.68737062242856
MIB2	protein_coding	FALSE	FALSE	FALSE	728	-3.68349209386011	3562
SMARCA5	protein_coding	FALSE	FALSE	FALSE	729	3.68121390875575
STX12	protein_coding	FALSE	FALSE	FALSE	730	3.68120188342558
TBC1D28	protein_coding	FALSE	FALSE	FALSE	731	-3.68084322228267
TMCO1	protein_coding	FALSE	FALSE	FALSE	732	3.67988269152965
ABCC12	protein_coding	FALSE	FALSE	FALSE	733	-3.67949070354825
GLIS1	protein_coding	FALSE	FALSE	FALSE	734	-3.67735038114035
RBM27	protein_coding	FALSE	FALSE	FALSE	735	3.6762320677167	2577
FUBP1	protein_coding	FALSE	FALSE	FALSE	736	3.67594581935151
DDX5	protein_coding	FALSE	FALSE	FALSE	737	3.67583667002874
RBMY1A1	protein_coding	FALSE	FALSE	FALSE	738	-3.67353599515933
GLUD1	protein_coding	FALSE	FALSE	FALSE	739	3.6720883697472
CLVS2	protein_coding	FALSE	FALSE	FALSE	740	-3.67172121253064
ATF6	protein_coding	FALSE	FALSE	FALSE	741	3.6709721932443
HINT1	protein_coding	FALSE	FALSE	FALSE	742	3.67069643871268
ADAMTS18	protein_coding	FALSE	FALSE	FALSE	743	-3.66930416865267
TNFRSF14	protein_coding	FALSE	FALSE	FALSE	744	-3.66922495665059
LRRC45	protein_coding	FALSE	FALSE	FALSE	745	-3.66829252195141	2377
YBX1	protein_coding	FALSE	FALSE	FALSE	746	3.66542708912069
H2AZ2	protein_coding	FALSE	FALSE	FALSE	747	3.66284532076165
PAX6	protein_coding	FALSE	FALSE	FALSE	748	-3.65819832937139
ONECUT2	protein_coding	FALSE	FALSE	FALSE	749	-3.65721465625757
TMSB4X	protein_coding	FALSE	FALSE	FALSE	750	3.65419693426155
APOOL	protein_coding	FALSE	FALSE	FALSE	751	3.65225354468127
TFAP2B	protein_coding	FALSE	FALSE	FALSE	752	-3.65133672034345
KLC3	protein_coding	FALSE	FALSE	FALSE	753	-3.65124724213017
PLA2G4E	protein_coding	FALSE	FALSE	FALSE	754	-3.6511539027048
DPYSL5	protein_coding	FALSE	FALSE	FALSE	755	-3.6490045459298
SCN2A	protein_coding	FALSE	FALSE	FALSE	756	-3.64605426419642
ADGRF5	protein_coding	FALSE	FALSE	FALSE	757	3.64560552560676
PRKAR1A	protein_coding	FALSE	FALSE	FALSE	758	3.64524101096111
GPBP1	protein_coding	FALSE	FALSE	FALSE	759	3.64095776251355
SEC63	protein_coding	FALSE	FALSE	FALSE	760	3.63866146069726
SLC40A1	protein_coding	FALSE	FALSE	FALSE	761	3.63851908821471
TDRD5	protein_coding	FALSE	FALSE	FALSE	762	-3.63840357640252
COX7C	protein_coding	FALSE	FALSE	FALSE	763	3.637151966107
POLE3	protein_coding	FALSE	FALSE	FALSE	764	3.6358257099414
CUL4B	protein_coding	FALSE	FALSE	FALSE	765	3.63079305710439
TNC	protein_coding	FALSE	FALSE	FALSE	766	3.63076538179736
PIK3C2A	protein_coding	FALSE	FALSE	FALSE	767	3.62971559282292
C4orf3	protein_coding	FALSE	FALSE	FALSE	768	3.62885991265202
C1orf61	protein_coding	FALSE	FALSE	FALSE	769	-3.62611404544775
RLIM	protein_coding	FALSE	FALSE	FALSE	770	3.62536706969868
GOLGA8G	protein_coding	FALSE	FALSE	FALSE	771	-3.62324056011435
GOLGA6L22	protein_coding	FALSE	FALSE	FALSE	772	-3.62207104716482
SCN11A	protein_coding	FALSE	FALSE	FALSE	773	-3.61947835527812
RPGRIP1	protein_coding	FALSE	FALSE	FALSE	774	-3.61609937325617
TRA2B	protein_coding	FALSE	FALSE	FALSE	775	3.61559441006938
SMIM41	protein_coding	FALSE	FALSE	FALSE	776	-3.61338545373168
RPL37A	protein_coding	FALSE	FALSE	FALSE	777	3.61142703808649
S100A10	protein_coding	FALSE	FALSE	FALSE	778	3.61010277709532
SLC6A15	protein_coding	FALSE	FALSE	FALSE	779	-3.60707823922188
SERPING1	protein_coding	FALSE	FALSE	FALSE	780	3.60576868281953
RBMS2	protein_coding	FALSE	FALSE	FALSE	781	3.60522156367366
COL16A1	protein_coding	TRUE	TRUE	FALSE	782	-3.60279751151308	3532
LAMP2	protein_coding	FALSE	FALSE	FALSE	783	3.601011605997
APOA1	protein_coding	FALSE	FALSE	FALSE	784	-3.59895549144763
MTCL1	protein_coding	FALSE	FALSE	FALSE	785	-3.59674164493272	2657
MBNL2	protein_coding	FALSE	FALSE	FALSE	786	3.59605272628454
PBLD	protein_coding	FALSE	FALSE	FALSE	787	-3.59397693990816
ACSL4	protein_coding	FALSE	FALSE	FALSE	788	3.5913036298879
MAPK1IP1L	protein_coding	FALSE	FALSE	FALSE	789	3.59081502086039
OGT	protein_coding	FALSE	FALSE	FALSE	790	3.5898188787337
SRP14	protein_coding	FALSE	FALSE	FALSE	791	3.58922826636488
UBE2K	protein_coding	FALSE	FALSE	FALSE	792	3.58849480618869
ATP5F1B	protein_coding	FALSE	FALSE	FALSE	793	3.58816069683486
CRACR2B	protein_coding	FALSE	FALSE	FALSE	794	-3.58719785646288	2268
TIMM23	protein_coding	FALSE	FALSE	FALSE	795	3.58682328885218
EPHA8	protein_coding	FALSE	FALSE	FALSE	796	-3.58635112913888
GNG12	protein_coding	FALSE	FALSE	FALSE	797	3.58618564394941
PSENEN	protein_coding	FALSE	FALSE	FALSE	798	3.58531697905255
NDUFA6	protein_coding	FALSE	FALSE	FALSE	799	3.58467711590089
ELAVL4	protein_coding	FALSE	FALSE	FALSE	800	-3.58314869392568
PRRT4	protein_coding	FALSE	FALSE	FALSE	801	-3.58261275575076
RPL4	protein_coding	FALSE	FALSE	FALSE	802	3.57785816654035
EPHA5	protein_coding	FALSE	FALSE	FALSE	803	-3.574985463402
CEP295NL	protein_coding	FALSE	FALSE	FALSE	804	-3.57436134324636
RBM4	protein_coding	FALSE	FALSE	FALSE	805	3.57268760415586
HOOK2	protein_coding	FALSE	FALSE	FALSE	806	-3.57227204217075	3925
CAV1	protein_coding	FALSE	FALSE	FALSE	807	3.5707923399745
DGKK	protein_coding	FALSE	FALSE	FALSE	808	-3.56994455990056
ARHGAP42	protein_coding	FALSE	FALSE	FALSE	809	3.5683988497193
RPE	protein_coding	FALSE	FALSE	FALSE	810	3.56614956930897
ATXN10	protein_coding	FALSE	FALSE	FALSE	811	3.56227537612291
BZW1	protein_coding	FALSE	FALSE	FALSE	812	3.55938647906872
OR2G6	protein_coding	FALSE	FALSE	FALSE	813	-3.55830267361536
APOL6	protein_coding	FALSE	FALSE	FALSE	814	3.55798986315466
H2AC8	protein_coding	FALSE	FALSE	FALSE	815	3.5561172837303
ATAD1	protein_coding	FALSE	FALSE	FALSE	816	3.55398439230881
PCDH18	protein_coding	FALSE	FALSE	FALSE	817	3.55037661450301
STAG2	protein_coding	FALSE	FALSE	FALSE	818	3.54836800842279
MMEL1	protein_coding	FALSE	FALSE	FALSE	819	-3.54677832047486
RSL24D1	protein_coding	FALSE	FALSE	FALSE	820	3.54660423539899
MSLNL	protein_coding	FALSE	FALSE	FALSE	821	-3.54349880788352
TMEM167B	protein_coding	FALSE	FALSE	FALSE	822	3.54344758064277
RPS14	protein_coding	FALSE	FALSE	FALSE	823	3.54252183999209
ATP2B2	protein_coding	FALSE	FALSE	FALSE	824	-3.54040627432933
PLA2G4D	protein_coding	FALSE	FALSE	FALSE	825	-3.54015275197176
GPR4	protein_coding	FALSE	FALSE	FALSE	826	3.53763189437425
TSN	protein_coding	FALSE	FALSE	FALSE	827	3.53688604472232
PLEKHD1	protein_coding	FALSE	FALSE	FALSE	828	-3.53556744085484
ST8SIA5	protein_coding	FALSE	FALSE	FALSE	829	-3.53226668695874
MYH2	protein_coding	FALSE	FALSE	FALSE	830	-3.53074807676091
KCNQ2	protein_coding	FALSE	FALSE	FALSE	831	-3.53072498250923
ARHGDIB	protein_coding	FALSE	FALSE	FALSE	832	3.53053106765179
GALNTL6	protein_coding	FALSE	FALSE	FALSE	833	-3.52990736389862
DCAF8	protein_coding	FALSE	FALSE	FALSE	834	3.52934939463999
PDIA3	protein_coding	FALSE	FALSE	FALSE	835	3.52925067188405
CEP131	protein_coding	FALSE	FALSE	FALSE	836	-3.52802397521058	3141
NECAB2	protein_coding	FALSE	FALSE	FALSE	837	-3.52330945687865
MUC4	protein_coding	FALSE	FALSE	FALSE	838	3.52298874174825	2047
ATP5PB	protein_coding	FALSE	FALSE	FALSE	839	3.52246126147979
SP1	protein_coding	FALSE	FALSE	FALSE	840	3.52180387688001
AIDA	protein_coding	FALSE	FALSE	FALSE	841	3.51943841978041
VBP1	protein_coding	FALSE	FALSE	FALSE	842	3.51808511101069
RPL34	protein_coding	FALSE	FALSE	FALSE	843	3.51262802741973
SLC24A2	protein_coding	FALSE	FALSE	FALSE	844	-3.50884393619177
P2RX2	protein_coding	FALSE	FALSE	FALSE	845	-3.50850977798348
OST4	protein_coding	FALSE	FALSE	FALSE	846	3.50006199927621
ABCB4	protein_coding	FALSE	FALSE	FALSE	847	-3.49994512235772
TLR4	protein_coding	TRUE	FALSE	TRUE	848	3.49874963720576
SAR1A	protein_coding	FALSE	FALSE	FALSE	849	3.49719332169174
MGP	protein_coding	FALSE	FALSE	FALSE	850	3.4955593600475
IDUA	protein_coding	FALSE	FALSE	FALSE	851	-3.4941490171318	3575
C5orf51	protein_coding	FALSE	FALSE	FALSE	852	3.49343881308794
ABCC11	protein_coding	FALSE	FALSE	FALSE	853	-3.4824695922445
MYBPC2	protein_coding	FALSE	FALSE	FALSE	854	-3.48160584998227
GALNT9	protein_coding	FALSE	FALSE	FALSE	855	-3.481418108858
BROX	protein_coding	FALSE	FALSE	FALSE	856	3.47649882879791
ITGA1	protein_coding	FALSE	FALSE	FALSE	857	3.47641138144382
RABGGTB	protein_coding	FALSE	FALSE	FALSE	858	3.47579305637729
HIGD2A	protein_coding	FALSE	FALSE	FALSE	859	3.47497612934625
SLC7A2	protein_coding	FALSE	FALSE	FALSE	860	3.47406574799075
CLCN3	protein_coding	FALSE	FALSE	FALSE	861	3.47296063631102
SH2D5	protein_coding	FALSE	FALSE	FALSE	862	-3.46752848598245
DOC2A	protein_coding	FALSE	FALSE	FALSE	863	-3.46576994666601
VWCE	protein_coding	FALSE	FALSE	FALSE	864	-3.46416639069995
MYADM	protein_coding	FALSE	FALSE	FALSE	865	3.46337927578639
MAOA	protein_coding	FALSE	FALSE	FALSE	866	3.46298833989574
SLC4A3	protein_coding	FALSE	FALSE	FALSE	867	-3.45893729993262	4354
CXCR4	protein_coding	TRUE	FALSE	TRUE	868	3.45794755317958
TMEM230	protein_coding	FALSE	FALSE	FALSE	869	3.45788799582623
OGN	protein_coding	FALSE	FALSE	FALSE	870	3.4542538519717
SEC14L5	protein_coding	FALSE	FALSE	FALSE	871	-3.45416020898055
SNX3	protein_coding	FALSE	FALSE	FALSE	872	3.44741738255797
TAS2R4	protein_coding	FALSE	FALSE	FALSE	873	3.44402262937894
YES1	protein_coding	FALSE	FALSE	FALSE	874	3.44331497070037	4530
PLPP3	protein_coding	FALSE	FALSE	FALSE	875	3.44218282474454
DTX3L	protein_coding	FALSE	FALSE	FALSE	876	3.44052050799954
SLC30A7	protein_coding	FALSE	FALSE	FALSE	877	3.43990877367267
RPL12	protein_coding	FALSE	FALSE	FALSE	878	3.43914264738665
ADH1B	protein_coding	FALSE	FALSE	FALSE	879	3.43868663954549
PTBP3	protein_coding	FALSE	FALSE	FALSE	880	3.43699817921276
OTOG	protein_coding	FALSE	FALSE	FALSE	881	-3.43669921290049
PLP2	protein_coding	FALSE	FALSE	FALSE	882	3.43560628208506
FAM135B	protein_coding	FALSE	FALSE	FALSE	883	-3.43510747218651
TMEM147	protein_coding	FALSE	FALSE	FALSE	884	3.4348405699337
PJA2	protein_coding	FALSE	FALSE	FALSE	885	3.4300142414058
CLDND1	protein_coding	FALSE	FALSE	FALSE	886	3.42982461528913
GUCY2D	protein_coding	FALSE	FALSE	FALSE	887	-3.42437426483901
MEAF6	protein_coding	FALSE	FALSE	FALSE	888	3.4224229376655
MYT1L	protein_coding	FALSE	FALSE	FALSE	889	-3.42135211654166
MORF4L2	protein_coding	FALSE	FALSE	FALSE	890	3.42055555521536
IGSF10	protein_coding	FALSE	FALSE	FALSE	891	3.41952512867466
PRDX2	protein_coding	FALSE	FALSE	FALSE	892	3.41743845091782
PGBD5	protein_coding	FALSE	FALSE	FALSE	893	-3.41590302382297
B3GALT2	protein_coding	FALSE	FALSE	FALSE	894	3.41522991870531
GOLGA6L6	protein_coding	FALSE	FALSE	FALSE	895	-3.41474810302411
CCT4	protein_coding	FALSE	FALSE	FALSE	896	3.41419282217782
SAG	protein_coding	FALSE	FALSE	FALSE	897	-3.41299130107173
CNIH1	protein_coding	FALSE	FALSE	FALSE	898	3.41200400294782
XRN2	protein_coding	FALSE	FALSE	FALSE	899	3.41159755420953
HPGD	protein_coding	FALSE	FALSE	FALSE	900	3.41049084791927
TMEM238	protein_coding	FALSE	FALSE	FALSE	901	-3.40710960271673
PCMTD1	protein_coding	FALSE	FALSE	FALSE	902	3.40696993585254
CA2	protein_coding	FALSE	FALSE	FALSE	903	3.40313279906782
MEGF6	protein_coding	FALSE	FALSE	FALSE	904	-3.40115086762765	1989
H1-2	protein_coding	FALSE	FALSE	FALSE	905	3.40079856298733
SLC25A37	protein_coding	TRUE	FALSE	TRUE	906	3.39979722381772
SAMD11	protein_coding	FALSE	FALSE	FALSE	907	-3.39853196949735	2347
MORF4L1	protein_coding	FALSE	FALSE	FALSE	908	3.39777720351359
IL13RA1	protein_coding	FALSE	FALSE	FALSE	909	3.39727389397381
CHMP5	protein_coding	FALSE	FALSE	FALSE	910	3.3970235234323
RAB7A	protein_coding	FALSE	FALSE	FALSE	911	3.39660106658141
IFITM3	protein_coding	FALSE	FALSE	FALSE	912	3.39607671950176
STAC2	protein_coding	FALSE	FALSE	FALSE	913	-3.39554236570958
ATCAY	protein_coding	FALSE	FALSE	FALSE	914	-3.39454207481934
RPS21	protein_coding	FALSE	FALSE	FALSE	915	3.39440450217056
RPL22	protein_coding	FALSE	FALSE	FALSE	916	3.39430388955458
RHPN1	protein_coding	FALSE	FALSE	FALSE	917	-3.39400135121299	4432
B4GALNT2	protein_coding	FALSE	FALSE	FALSE	918	-3.39345069713369
CPLX1	protein_coding	FALSE	FALSE	FALSE	919	-3.38860177487867
CDC42SE1	protein_coding	FALSE	FALSE	FALSE	920	3.38845630662128
XIRP2	protein_coding	FALSE	FALSE	FALSE	921	-3.38831130144737
MMADHC	protein_coding	FALSE	FALSE	FALSE	922	3.38805450534871
CCNH	protein_coding	FALSE	FALSE	FALSE	923	3.38590713062447
SPTBN4	protein_coding	FALSE	FALSE	FALSE	924	-3.38572939490342
CD47	protein_coding	FALSE	FALSE	FALSE	925	3.37930418142297
KRAS	protein_coding	FALSE	FALSE	FALSE	926	3.37809927949786
GRM4	protein_coding	FALSE	FALSE	FALSE	927	-3.37795665006491
SPTLC2	protein_coding	FALSE	FALSE	FALSE	928	3.37700426191997
CACNA1B	protein_coding	FALSE	FALSE	FALSE	929	-3.37578630318227
ANKRD40	protein_coding	FALSE	FALSE	FALSE	930	3.37577600265686
HSPA13	protein_coding	FALSE	FALSE	FALSE	931	3.37573715275917
DHRS13	protein_coding	FALSE	FALSE	FALSE	932	-3.3738857695945
CANX	protein_coding	FALSE	FALSE	FALSE	933	3.37365272702033
ZKSCAN8	protein_coding	FALSE	FALSE	FALSE	934	3.37326341536081
SCN7A	protein_coding	FALSE	FALSE	FALSE	935	3.36980297880533
CDC27	protein_coding	FALSE	FALSE	FALSE	936	3.36947919066187
UTP14C	protein_coding	FALSE	FALSE	FALSE	937	3.36929235873533
A2M	protein_coding	FALSE	FALSE	FALSE	938	3.36886080662154
RAN	protein_coding	FALSE	FALSE	FALSE	939	3.36738784059674
MYOM3	protein_coding	FALSE	FALSE	FALSE	940	-3.36703434316117
FOXF1	protein_coding	FALSE	FALSE	FALSE	941	3.36523842891665
CLCNKA	protein_coding	FALSE	FALSE	FALSE	942	-3.36413352441543
DCAF7	protein_coding	FALSE	FALSE	FALSE	943	3.36328563908402
SYT12	protein_coding	FALSE	FALSE	FALSE	944	-3.36317630490299
ZNF721	protein_coding	FALSE	FALSE	FALSE	945	3.36252579352465
GOLGA6B	protein_coding	FALSE	FALSE	FALSE	946	-3.36221886782736
FBXO7	protein_coding	FALSE	FALSE	FALSE	947	3.3589915825953
GOLGA6C	protein_coding	FALSE	FALSE	FALSE	948	-3.3573899405933
PHLDA1	protein_coding	FALSE	FALSE	FALSE	949	3.35721093049075
EPS8L1	protein_coding	FALSE	FALSE	FALSE	950	-3.35579981030842	5091
SH3GLB1	protein_coding	FALSE	FALSE	FALSE	951	3.35422592430803
NACA	protein_coding	FALSE	FALSE	FALSE	952	3.35101984654595
LIN7C	protein_coding	FALSE	FALSE	FALSE	953	3.34982176316845
MAPK8IP2	protein_coding	FALSE	FALSE	FALSE	954	-3.34761799086634
ALG13	protein_coding	FALSE	FALSE	FALSE	955	3.34712556084327
DNAJC3	protein_coding	TRUE	FALSE	TRUE	956	3.34655422145034
MPP1	protein_coding	TRUE	FALSE	TRUE	957	3.34654076714879
TSPY3	protein_coding	FALSE	FALSE	FALSE	958	-3.34643784557079
PRDX6	protein_coding	FALSE	FALSE	FALSE	959	3.34615738939336
SRSF3	protein_coding	FALSE	FALSE	FALSE	960	3.34481423396755
ZNF22	protein_coding	FALSE	FALSE	FALSE	961	3.34477441162407
ZBTB33	protein_coding	FALSE	FALSE	FALSE	962	3.34446923702161
YWHAE	protein_coding	FALSE	FALSE	FALSE	963	3.34435263381835
GRB14	protein_coding	FALSE	FALSE	FALSE	964	-3.34425050862667
H1-5	protein_coding	FALSE	FALSE	FALSE	965	3.34120859419285
UQCR10	protein_coding	FALSE	FALSE	FALSE	966	3.34026675260115
NABP1	protein_coding	FALSE	FALSE	FALSE	967	3.3393148209329
MAST1	protein_coding	FALSE	FALSE	FALSE	968	-3.33601351160538
RBM12	protein_coding	FALSE	FALSE	FALSE	969	3.33537999823761
SLC39A9	protein_coding	FALSE	FALSE	FALSE	970	3.33529560985905
CACNA1I	protein_coding	FALSE	FALSE	FALSE	971	-3.33488105390581
C9orf72	protein_coding	FALSE	FALSE	FALSE	972	3.33457429229017
CHRNA4	protein_coding	FALSE	FALSE	FALSE	973	-3.32961226795877
DSCAM	protein_coding	FALSE	FALSE	FALSE	974	-3.32957056849754
KIAA0040	protein_coding	FALSE	FALSE	FALSE	975	3.32856289143952
MTPN	protein_coding	FALSE	FALSE	FALSE	976	3.32806438826871
KLHL9	protein_coding	FALSE	FALSE	FALSE	977	3.32738570462132
PDLIM1	protein_coding	FALSE	FALSE	FALSE	978	3.32568233549438
ARHGEF4	protein_coding	FALSE	FALSE	FALSE	979	-3.32503435552959
TRIM13	protein_coding	FALSE	FALSE	FALSE	980	3.32324459014173
HSP90B1	protein_coding	FALSE	FALSE	FALSE	981	3.31987769069008
EI24	protein_coding	FALSE	FALSE	FALSE	982	3.31882046995055
MUC2	protein_coding	FALSE	FALSE	FALSE	983	-3.31836390137357
EPHA10	protein_coding	FALSE	FALSE	FALSE	984	-3.31705307429744
VAMP3	protein_coding	FALSE	FALSE	FALSE	985	3.31693972940951
LCP1	protein_coding	TRUE	FALSE	TRUE	986	3.3165773827505
MMP23B	protein_coding	TRUE	TRUE	FALSE	987	-3.31357647219056	3745
SLC34A3	protein_coding	FALSE	FALSE	FALSE	988	-3.31176375010353	3065
VPS35	protein_coding	FALSE	FALSE	FALSE	989	3.31157969174638
THOC2	protein_coding	FALSE	FALSE	FALSE	990	3.30883634576705
LNPEP	protein_coding	FALSE	FALSE	FALSE	991	3.3066850159003
KTN1	protein_coding	FALSE	FALSE	FALSE	992	3.30585212665523
CCDC154	protein_coding	FALSE	FALSE	FALSE	993	-3.30527286003236	4670
ZMAT2	protein_coding	FALSE	FALSE	FALSE	994	3.30440728482079
DDX18	protein_coding	FALSE	FALSE	FALSE	995	3.30363851027386
ITGA6	protein_coding	FALSE	FALSE	FALSE	996	3.30337076497628
DDX25	protein_coding	FALSE	FALSE	FALSE	997	-3.30309870675908
MBNL3	protein_coding	FALSE	FALSE	FALSE	998	3.30188412041745
PPIL4	protein_coding	FALSE	FALSE	FALSE	999	3.29906995338177
SRPX	protein_coding	FALSE	FALSE	FALSE	1000	3.29388794462738
PIK3R6	protein_coding	FALSE	FALSE	FALSE	1001	-3.2931927348455	2973
PPT1	protein_coding	FALSE	FALSE	FALSE	1002	3.29275861531823
ZAN	protein_coding	FALSE	FALSE	FALSE	1003	-3.29216541802893
OTOA	protein_coding	FALSE	FALSE	FALSE	1004	-3.2919301434076
RIMBP3C	protein_coding	FALSE	FALSE	FALSE	1005	-3.28775560491722
SLC9A3	protein_coding	FALSE	FALSE	FALSE	1006	-3.28654844785677	5426
BPGM	protein_coding	FALSE	FALSE	FALSE	1007	3.28644915859844	3399
CS	protein_coding	FALSE	FALSE	FALSE	1008	3.28629012786758
SFPQ	protein_coding	FALSE	FALSE	FALSE	1009	3.28206584830685
MED1	protein_coding	FALSE	FALSE	FALSE	1010	3.28149755560831
PCNP	protein_coding	FALSE	FALSE	FALSE	1011	3.28105778839463
LVRN	protein_coding	FALSE	FALSE	FALSE	1012	-3.2809641369818
ZNF664	protein_coding	FALSE	FALSE	FALSE	1013	3.28067254335059
GNS	protein_coding	FALSE	FALSE	FALSE	1014	3.27995261114903
GIMAP2	protein_coding	FALSE	FALSE	FALSE	1015	3.27838011733352
PHEX	protein_coding	FALSE	FALSE	FALSE	1016	3.27756340520257
CFAP410	protein_coding	FALSE	FALSE	FALSE	1017	-3.27733711391951	3813
DNAH8	protein_coding	FALSE	FALSE	FALSE	1018	-3.27672914083775
SMIM15	protein_coding	FALSE	FALSE	FALSE	1019	3.27602398413413
HNRNPUL2	protein_coding	FALSE	FALSE	FALSE	1020	3.27390156944964
TIA1	protein_coding	FALSE	FALSE	FALSE	1021	3.27251227906052
G3BP1	protein_coding	FALSE	FALSE	FALSE	1022	3.27111435359254
DAB2	protein_coding	FALSE	FALSE	FALSE	1023	3.26975765914925
RAB2A	protein_coding	FALSE	FALSE	FALSE	1024	3.26919675362837
RACK1	protein_coding	FALSE	FALSE	FALSE	1025	3.26873207993696
RC3H1	protein_coding	FALSE	FALSE	FALSE	1026	3.2661853029483
MAPK1	protein_coding	FALSE	FALSE	FALSE	1027	3.26491747991856
U2SURP	protein_coding	FALSE	FALSE	FALSE	1028	3.26467357792896
PKHD1	protein_coding	FALSE	FALSE	FALSE	1029	-3.26418410178963
RAB5C	protein_coding	FALSE	FALSE	FALSE	1030	3.26412714968132
STXBP5L	protein_coding	FALSE	FALSE	FALSE	1031	-3.26366681691105
ATP7A	protein_coding	FALSE	FALSE	FALSE	1032	3.25798561361907
COMTD1	protein_coding	FALSE	FALSE	FALSE	1033	-3.25756613072477
SEL1L	protein_coding	FALSE	FALSE	FALSE	1034	3.25708688477589
RPS5	protein_coding	FALSE	FALSE	FALSE	1035	3.25707565306799
TXNRD1	protein_coding	FALSE	FALSE	FALSE	1036	3.25665167176975
IGBP1	protein_coding	FALSE	FALSE	FALSE	1037	3.25621235033318
AIFM3	protein_coding	FALSE	FALSE	FALSE	1038	-3.25565712186587	3635
ATP1A4	protein_coding	FALSE	FALSE	FALSE	1039	-3.25559359996837
APH1A	protein_coding	FALSE	FALSE	FALSE	1040	3.25360919513979
HNRNPH3	protein_coding	FALSE	FALSE	FALSE	1041	3.25243096193986
LPP	protein_coding	FALSE	FALSE	FALSE	1042	3.25232352151256
CD44	protein_coding	FALSE	FALSE	FALSE	1043	3.24941385750523
EPM2AIP1	protein_coding	FALSE	FALSE	FALSE	1044	3.24645584561189
CDH5	protein_coding	FALSE	FALSE	FALSE	1045	3.24630330984402
ZNF316	protein_coding	FALSE	FALSE	FALSE	1046	-3.24510460659956
KCTD20	protein_coding	FALSE	FALSE	FALSE	1047	3.24488322781914
NCOA3	protein_coding	FALSE	FALSE	FALSE	1048	3.24448918014522
PECAM1	protein_coding	FALSE	FALSE	FALSE	1049	3.24291661962653
CCDC61	protein_coding	FALSE	FALSE	FALSE	1050	-3.23985899969057	4523
TM9SF2	protein_coding	FALSE	FALSE	FALSE	1051	3.23946152185006
POMP	protein_coding	FALSE	FALSE	FALSE	1052	3.23816683313626
PCK1	protein_coding	FALSE	FALSE	FALSE	1053	-3.23772306503334
VMP1	protein_coding	FALSE	FALSE	FALSE	1054	3.23679319380796
TEX261	protein_coding	FALSE	FALSE	FALSE	1055	3.23674440523829
EFCAB14	protein_coding	FALSE	FALSE	FALSE	1056	3.23617082370865
EMCN	protein_coding	FALSE	FALSE	FALSE	1057	3.23512943695704
ACP1	protein_coding	FALSE	FALSE	FALSE	1058	3.2349470151579
PPP6C	protein_coding	FALSE	FALSE	FALSE	1059	3.23341716478685
KIF12	protein_coding	FALSE	FALSE	FALSE	1060	-3.23321615965316	2522
NSA2	protein_coding	FALSE	FALSE	FALSE	1061	3.22981484866174
CFAP99	protein_coding	FALSE	FALSE	FALSE	1062	-3.22776329279029
FTCD	protein_coding	FALSE	FALSE	FALSE	1063	-3.22713551921236
UCP2	protein_coding	TRUE	FALSE	TRUE	1064	3.22583457373571
GOLGA6A	protein_coding	FALSE	FALSE	FALSE	1065	-3.22554009374447
HLA-DQB1	protein_coding	TRUE	FALSE	TRUE	1066	3.22511809360502
FSTL1	protein_coding	FALSE	FALSE	FALSE	1067	3.22073176604005
SCML1	protein_coding	FALSE	FALSE	FALSE	1068	3.21049808402139
RAD21	protein_coding	FALSE	FALSE	FALSE	1069	3.20853934380106
PSMB4	protein_coding	FALSE	FALSE	FALSE	1070	3.20732627178212
FAM153A	protein_coding	FALSE	FALSE	FALSE	1071	-3.20150930148883
ZC3H15	protein_coding	FALSE	FALSE	FALSE	1072	3.20096424574283
TMEM63C	protein_coding	FALSE	FALSE	FALSE	1073	-3.19939636891659
ADD3	protein_coding	FALSE	FALSE	FALSE	1074	3.19543094945929
LRPPRC	protein_coding	FALSE	FALSE	FALSE	1075	3.1949079513383
ESD	protein_coding	FALSE	FALSE	FALSE	1076	3.1941480605569
KPNA4	protein_coding	FALSE	FALSE	FALSE	1077	3.19384982109639
SYPL1	protein_coding	FALSE	FALSE	FALSE	1078	3.1920594910781
LRRTM2	protein_coding	FALSE	FALSE	FALSE	1079	3.1908475463057
NPR3	protein_coding	FALSE	FALSE	FALSE	1080	3.19064407084078
KIAA1143	protein_coding	FALSE	FALSE	FALSE	1081	3.18843600836733
LATS1	protein_coding	FALSE	FALSE	FALSE	1082	3.18640197877714
CCNT1	protein_coding	FALSE	FALSE	FALSE	1083	3.1861724166086
FMR1	protein_coding	FALSE	FALSE	FALSE	1084	3.18309335516054
ZNF91	protein_coding	FALSE	FALSE	FALSE	1085	3.18045283846611
MTRNR2L12	protein_coding	FALSE	FALSE	FALSE	1086	3.18036036516933
UBE4A	protein_coding	FALSE	FALSE	FALSE	1087	3.17900862223867
GTF2A1	protein_coding	FALSE	FALSE	FALSE	1088	3.17842355679882
OAT	protein_coding	FALSE	FALSE	FALSE	1089	3.1782412892403
NRP1	protein_coding	FALSE	FALSE	FALSE	1090	3.17634024838448
ABCA4	protein_coding	FALSE	FALSE	FALSE	1091	-3.17324624811997
CCDC68	protein_coding	FALSE	FALSE	FALSE	1092	3.17240697627207
CHURC1	protein_coding	FALSE	FALSE	FALSE	1093	3.17181742968982
ARIH1	protein_coding	FALSE	FALSE	FALSE	1094	3.17087995711204
ITCH	protein_coding	FALSE	FALSE	FALSE	1095	3.17039194678908
RAB11FIP2	protein_coding	FALSE	FALSE	FALSE	1096	3.1660333965864
CELF3	protein_coding	FALSE	FALSE	FALSE	1097	-3.16494241900384
USH2A	protein_coding	FALSE	FALSE	FALSE	1098	-3.16437563487789
NUP98	protein_coding	FALSE	FALSE	FALSE	1099	3.16193820138411
ZNF776	protein_coding	FALSE	FALSE	FALSE	1100	3.16012543082686
ANKRD31	protein_coding	FALSE	FALSE	FALSE	1101	-3.15774003196602
PBX1	protein_coding	FALSE	FALSE	FALSE	1102	3.15748884460346
TMED5	protein_coding	FALSE	FALSE	FALSE	1103	3.15745541737233	4976
KPNA6	protein_coding	FALSE	FALSE	FALSE	1104	3.15684570507854
STARD7	protein_coding	FALSE	FALSE	FALSE	1105	3.156000182035
PPT2	protein_coding	FALSE	FALSE	FALSE	1106	3.15424466439306
SF3B6	protein_coding	FALSE	FALSE	FALSE	1107	3.15397231529841
MVD	protein_coding	FALSE	FALSE	FALSE	1108	-3.15377982769613	4008
RPRD2	protein_coding	FALSE	FALSE	FALSE	1109	3.15092601855778
BMP5	protein_coding	FALSE	FALSE	FALSE	1110	3.15016584853748
GABPA	protein_coding	FALSE	FALSE	FALSE	1111	3.14686153326168
MYH14	protein_coding	FALSE	FALSE	FALSE	1112	-3.14505030842329	4332
MTCH2	protein_coding	FALSE	FALSE	FALSE	1113	3.14345011656012
CNBP	protein_coding	FALSE	FALSE	FALSE	1114	3.14299316516626
EPS15	protein_coding	FALSE	FALSE	FALSE	1115	3.14239672504852
PURB	protein_coding	FALSE	FALSE	FALSE	1116	3.14150473246484
FAT3	protein_coding	FALSE	FALSE	FALSE	1117	3.14093983622432
ATP6V1E1	protein_coding	FALSE	FALSE	FALSE	1118	3.14083057097414
CDK2	protein_coding	FALSE	FALSE	FALSE	1119	3.14001094396481
SNW1	protein_coding	FALSE	FALSE	FALSE	1120	3.13759587680591
PDGFRA	protein_coding	FALSE	FALSE	FALSE	1121	3.13699175165655
TSC22D1	protein_coding	FALSE	FALSE	FALSE	1122	3.13548691186798
SGK1	protein_coding	FALSE	FALSE	FALSE	1123	3.13536412955806
UQCRB	protein_coding	FALSE	FALSE	FALSE	1124	3.13489217622985
TRPV3	protein_coding	FALSE	FALSE	FALSE	1125	-3.13381463459911
PPIA	protein_coding	FALSE	FALSE	FALSE	1126	3.13334596809242
AP1S2	protein_coding	FALSE	FALSE	FALSE	1127	3.13327003818312
VPS26A	protein_coding	FALSE	FALSE	FALSE	1128	3.13272923239391
PAFAH1B2	protein_coding	FALSE	FALSE	FALSE	1129	3.13217246168719
RPL26	protein_coding	FALSE	FALSE	FALSE	1130	3.13138746093479
GRPEL2	protein_coding	FALSE	FALSE	FALSE	1131	3.13131884201853
C6orf62	protein_coding	FALSE	FALSE	FALSE	1132	3.13125254419726
EIF4H	protein_coding	FALSE	FALSE	FALSE	1133	3.13077592357959
KCNJ13	protein_coding	FALSE	FALSE	FALSE	1134	3.12996784905731
ATP6V1C1	protein_coding	FALSE	FALSE	FALSE	1135	3.12968531004626
EIF1AX	protein_coding	FALSE	FALSE	FALSE	1136	3.12931991909814
B4GALT1	protein_coding	FALSE	FALSE	FALSE	1137	3.1292517574546
XPO7	protein_coding	FALSE	FALSE	FALSE	1138	3.12907248653678
CSPG5	protein_coding	FALSE	FALSE	FALSE	1139	-3.12763375278995
KLHL15	protein_coding	FALSE	FALSE	FALSE	1140	3.12762381151577
EPHB6	protein_coding	FALSE	FALSE	FALSE	1141	-3.12560078685117	6137
TGFBR1	protein_coding	FALSE	FALSE	FALSE	1142	3.12497160699874
CYP2B6	protein_coding	FALSE	FALSE	FALSE	1143	-3.12373233938859
SPIN1	protein_coding	FALSE	FALSE	FALSE	1144	3.1220037600327
ARL6IP5	protein_coding	FALSE	FALSE	FALSE	1145	3.11969107923175
SERBP1	protein_coding	FALSE	FALSE	FALSE	1146	3.11942805230567
LYSMD3	protein_coding	FALSE	FALSE	FALSE	1147	3.11891038187591
BAG5	protein_coding	FALSE	FALSE	FALSE	1148	3.11616793101819
RPL23A	protein_coding	FALSE	FALSE	FALSE	1149	3.11524228785404
EIF3H	protein_coding	FALSE	FALSE	FALSE	1150	3.11384370543038
ERP44	protein_coding	FALSE	FALSE	FALSE	1151	3.11375196093648
TRIP12	protein_coding	FALSE	FALSE	FALSE	1152	3.11294503982708
MYO18B	protein_coding	FALSE	FALSE	FALSE	1153	-3.11122836157548
COL22A1	protein_coding	FALSE	FALSE	FALSE	1154	-3.11091370152022
IPO5	protein_coding	FALSE	FALSE	FALSE	1155	3.11065252113047
PCGF5	protein_coding	FALSE	FALSE	FALSE	1156	3.1105147594275
KIF7	protein_coding	FALSE	FALSE	FALSE	1157	-3.10950671362753	4357
RALB	protein_coding	FALSE	FALSE	FALSE	1158	3.10806418906737
GIMAP7	protein_coding	FALSE	FALSE	FALSE	1159	3.1075893820421
TSPAN6	protein_coding	FALSE	FALSE	FALSE	1160	3.10732556627825
MAP3K10	protein_coding	FALSE	FALSE	FALSE	1161	-3.10269558494067	5456
TRPV6	protein_coding	FALSE	FALSE	FALSE	1162	-3.10073075828482
SRSF7	protein_coding	FALSE	FALSE	FALSE	1163	3.09755061992196
ANKRD24	protein_coding	FALSE	FALSE	FALSE	1164	-3.09748838708013
TTBK1	protein_coding	FALSE	FALSE	FALSE	1165	-3.09667153412884
XK	protein_coding	FALSE	FALSE	FALSE	1166	3.09598702196725	6402
DCTN4	protein_coding	FALSE	FALSE	FALSE	1167	3.09543575772597
MDGA2	protein_coding	FALSE	FALSE	FALSE	1168	-3.09470042365414
GPRIN2	protein_coding	FALSE	FALSE	FALSE	1169	-3.09392885253551	5821
ATL3	protein_coding	FALSE	FALSE	FALSE	1170	3.09299089010139
PSME3	protein_coding	FALSE	FALSE	FALSE	1171	3.09271343124342
PPP2CA	protein_coding	FALSE	FALSE	FALSE	1172	3.0906515412526
ANP32E	protein_coding	FALSE	FALSE	FALSE	1173	3.08962379962061
ERC2	protein_coding	FALSE	FALSE	FALSE	1174	-3.08744957927062
TXN	protein_coding	FALSE	FALSE	FALSE	1175	3.08510021960033
CMPK1	protein_coding	FALSE	FALSE	FALSE	1176	3.08309600521642
UBA52	protein_coding	FALSE	FALSE	FALSE	1177	3.08250866989216
CCT6A	protein_coding	FALSE	FALSE	FALSE	1178	3.08204861750132
RNF13	protein_coding	FALSE	FALSE	FALSE	1179	3.08115498196823
BICDL2	protein_coding	FALSE	FALSE	FALSE	1180	-3.080113790872
STT3A	protein_coding	FALSE	FALSE	FALSE	1181	3.07764029093074
C1GALT1C1	protein_coding	FALSE	FALSE	FALSE	1182	3.07641007084396
ZNF33A	protein_coding	FALSE	FALSE	FALSE	1183	3.07572278661063
CEP20	protein_coding	FALSE	FALSE	FALSE	1184	3.07312381893256
DARS1	protein_coding	FALSE	FALSE	FALSE	1185	3.07091004714073
HCCS	protein_coding	FALSE	FALSE	FALSE	1186	3.06864833971968
UBXN7	protein_coding	FALSE	FALSE	FALSE	1187	3.06864039041843
RANBP2	protein_coding	FALSE	FALSE	FALSE	1188	3.0679114294131
PARP14	protein_coding	FALSE	FALSE	FALSE	1189	3.0667800941105
ATP13A5	protein_coding	FALSE	FALSE	FALSE	1190	-3.06667207802076
DNAJA1	protein_coding	FALSE	FALSE	FALSE	1191	3.06561590887293
UBQLN2	protein_coding	FALSE	FALSE	FALSE	1192	3.06541792631575
RESF1	protein_coding	FALSE	FALSE	FALSE	1193	3.0639691737163
H4C8	protein_coding	FALSE	FALSE	FALSE	1194	3.0619711661201
NTRK1	protein_coding	FALSE	FALSE	FALSE	1195	-3.05851074761736
PITPNB	protein_coding	FALSE	FALSE	FALSE	1196	3.05431125294507
H2AC6	protein_coding	FALSE	FALSE	FALSE	1197	3.05420885176364
NDUFS5	protein_coding	FALSE	FALSE	FALSE	1198	3.05266676051246
TCF4	protein_coding	FALSE	FALSE	FALSE	1199	3.05261664179787
EIF2S1	protein_coding	FALSE	FALSE	FALSE	1200	3.05131478026778
PABPC1	protein_coding	FALSE	FALSE	FALSE	1201	3.04942685895719
RAB18	protein_coding	FALSE	FALSE	FALSE	1202	3.04917262905001
AKAP11	protein_coding	FALSE	FALSE	FALSE	1203	3.04424545986228
NFIL3	protein_coding	FALSE	FALSE	FALSE	1204	3.04348704636401
ANXA7	protein_coding	FALSE	FALSE	FALSE	1205	3.04317320284187
ADGRL4	protein_coding	FALSE	FALSE	FALSE	1206	3.04273352022528
SLC44A1	protein_coding	FALSE	FALSE	FALSE	1207	3.04173425178487
STX17	protein_coding	FALSE	FALSE	FALSE	1208	3.04153592046942
TBCEL	protein_coding	FALSE	FALSE	FALSE	1209	3.03994802086419
MYSM1	protein_coding	FALSE	FALSE	FALSE	1210	3.03951836896978
USP9Y	protein_coding	FALSE	FALSE	FALSE	1211	3.03947898836289
CLNS1A	protein_coding	FALSE	FALSE	FALSE	1212	3.03683716555903
RPLP0	protein_coding	FALSE	FALSE	FALSE	1213	3.03490435940206
MOB1B	protein_coding	FALSE	FALSE	FALSE	1214	3.03471583540653
SYNCRIP	protein_coding	FALSE	FALSE	FALSE	1215	3.0342844561131
SELENOI	protein_coding	FALSE	FALSE	FALSE	1216	3.03416820630719
XRN1	protein_coding	FALSE	FALSE	FALSE	1217	3.03399955787737
PAPSS2	protein_coding	FALSE	FALSE	FALSE	1218	3.03365377469026
PPP2R3B	protein_coding	FALSE	FALSE	FALSE	1219	-3.03293512925802	6684
STMP1	protein_coding	FALSE	FALSE	FALSE	1220	3.03186591447105
CTNND1	protein_coding	FALSE	FALSE	FALSE	1221	3.02847122804553
INO80D	protein_coding	FALSE	FALSE	FALSE	1222	3.02796614937771
KCNT1	protein_coding	FALSE	FALSE	FALSE	1223	-3.02723578439806
PPP1R13L	protein_coding	FALSE	FALSE	FALSE	1224	-3.02577209416475	9102
ZNF770	protein_coding	FALSE	FALSE	FALSE	1225	3.02501525584811
FGF7	protein_coding	FALSE	FALSE	FALSE	1226	3.02410116320365
COX6B1	protein_coding	FALSE	FALSE	FALSE	1227	3.02406949714185
F11R	protein_coding	FALSE	FALSE	FALSE	1228	3.02360346826204
TRAK2	protein_coding	FALSE	FALSE	FALSE	1229	3.01962189224679
ATP8B3	protein_coding	FALSE	FALSE	FALSE	1230	-3.01859996120683
TSPAN13	protein_coding	FALSE	FALSE	FALSE	1231	3.01835581650638
SELENOF	protein_coding	FALSE	FALSE	FALSE	1232	3.01806104891022
AAGAB	protein_coding	FALSE	FALSE	FALSE	1233	3.01592812610722
CSE1L	protein_coding	FALSE	FALSE	FALSE	1234	3.01584835216549
DR1	protein_coding	FALSE	FALSE	FALSE	1235	3.01196932693656
ZNF24	protein_coding	FALSE	FALSE	FALSE	1236	3.01194828913099
ASNSD1	protein_coding	FALSE	FALSE	FALSE	1237	3.01156825864533
FEM1C	protein_coding	FALSE	FALSE	FALSE	1238	3.01152693899507
ENC1	protein_coding	FALSE	FALSE	FALSE	1239	3.01127347269529
SUGT1	protein_coding	FALSE	FALSE	FALSE	1240	3.01101789336157
RRAGA	protein_coding	FALSE	FALSE	FALSE	1241	3.0109653980601
MED13	protein_coding	FALSE	FALSE	FALSE	1242	3.00983101101564
B4GALT5	protein_coding	FALSE	FALSE	FALSE	1243	3.00817801606396
TGOLN2	protein_coding	FALSE	FALSE	FALSE	1244	3.00418257932457
KDR	protein_coding	FALSE	FALSE	FALSE	1245	3.00283225470431
SH3BGRL3	protein_coding	FALSE	FALSE	FALSE	1246	3.00131321592068
TAX1BP1	protein_coding	FALSE	FALSE	FALSE	1247	3.00039457983447
KLF7	protein_coding	FALSE	FALSE	FALSE	1248	2.99984803599864
SHOC2	protein_coding	FALSE	FALSE	FALSE	1249	2.99940679499897
SULT1E1	protein_coding	FALSE	FALSE	FALSE	1250	2.99926538361211
ARHGAP29	protein_coding	FALSE	FALSE	FALSE	1251	2.9990313138698
MPC2	protein_coding	FALSE	FALSE	FALSE	1252	2.99794571836464
SMU1	protein_coding	FALSE	FALSE	FALSE	1253	2.99535034460722
ANAPC13	protein_coding	FALSE	FALSE	FALSE	1254	2.99503107325683
ZEB2	protein_coding	FALSE	FALSE	FALSE	1255	2.99416218507423
XRCC6	protein_coding	FALSE	FALSE	FALSE	1256	2.99217771284506
CBLL1	protein_coding	FALSE	FALSE	FALSE	1257	2.9911326084752	4438
MEIS1	protein_coding	FALSE	FALSE	FALSE	1258	2.98925604357016
FAM32A	protein_coding	FALSE	FALSE	FALSE	1259	2.9886621931275
ANKRD50	protein_coding	FALSE	FALSE	FALSE	1260	2.98861327645382
NFE2L2	protein_coding	FALSE	FALSE	FALSE	1261	2.98843142037452
ANXA1	protein_coding	TRUE	FALSE	TRUE	1262	2.98841449844084
LIFR	protein_coding	FALSE	FALSE	FALSE	1263	2.98805064161259
MRPS10	protein_coding	FALSE	FALSE	FALSE	1264	2.98716346372756
C1orf43	protein_coding	FALSE	FALSE	FALSE	1265	2.98648574170848
DGUOK	protein_coding	FALSE	FALSE	FALSE	1266	2.98611597961171
EPB41L2	protein_coding	FALSE	FALSE	FALSE	1267	2.98583711517104
ELF1	protein_coding	FALSE	FALSE	FALSE	1268	2.98478087266701
BTF3L4	protein_coding	FALSE	FALSE	FALSE	1269	2.98457485113496
PAPOLA	protein_coding	FALSE	FALSE	FALSE	1270	2.9840094546619
FAR1	protein_coding	FALSE	FALSE	FALSE	1271	2.98293861877764
ADH5	protein_coding	FALSE	FALSE	FALSE	1272	2.97970418859205
HNRNPD	protein_coding	FALSE	FALSE	FALSE	1273	2.97954733682935
LMAN1	protein_coding	FALSE	FALSE	FALSE	1274	2.97681162392874
OSTC	protein_coding	FALSE	FALSE	FALSE	1275	2.97598835487228
F2R	protein_coding	FALSE	FALSE	FALSE	1276	2.9753382875889
QSER1	protein_coding	FALSE	FALSE	FALSE	1277	2.97528073218668
SPCS2	protein_coding	FALSE	FALSE	FALSE	1278	2.97188207955646
MRPS14	protein_coding	FALSE	FALSE	FALSE	1279	2.97178501608363
SPRY4	protein_coding	FALSE	FALSE	FALSE	1280	2.97175631635218
PPP1R15B	protein_coding	FALSE	FALSE	FALSE	1281	2.97138375532673
TSPAN1	protein_coding	FALSE	FALSE	FALSE	1282	2.97077426386279
GLDC	protein_coding	FALSE	FALSE	FALSE	1283	-2.96967511876338
ZNF121	protein_coding	FALSE	FALSE	FALSE	1284	2.96557544275397
HNRNPA1	protein_coding	FALSE	FALSE	FALSE	1285	2.96115875148167
GALNT1	protein_coding	FALSE	FALSE	FALSE	1286	2.95968345933224
XPOT	protein_coding	FALSE	FALSE	FALSE	1287	2.9565945182434
SBNO1	protein_coding	FALSE	FALSE	FALSE	1288	2.95561384698025
LAMTOR3	protein_coding	FALSE	FALSE	FALSE	1289	2.95522792378187
CHD5	protein_coding	FALSE	FALSE	FALSE	1290	-2.95355486580999
RTN3	protein_coding	FALSE	FALSE	FALSE	1291	2.95349655132061
MIER3	protein_coding	FALSE	FALSE	FALSE	1292	2.95023501067776
KIAA0232	protein_coding	FALSE	FALSE	FALSE	1293	2.94996276068555
PSMD11	protein_coding	FALSE	FALSE	FALSE	1294	2.94886072408379
HMGB1	protein_coding	FALSE	FALSE	FALSE	1295	2.94727052315533
KDM7A	protein_coding	FALSE	FALSE	FALSE	1296	2.94681541742878
ST18	protein_coding	FALSE	FALSE	FALSE	1297	-2.94596511229451
PIGA	protein_coding	FALSE	FALSE	FALSE	1298	2.94533179569554
RBM8A	protein_coding	FALSE	FALSE	FALSE	1299	2.94359346712298
GRIN2A	protein_coding	FALSE	FALSE	FALSE	1300	-2.94347087622351
CACNA1A	protein_coding	FALSE	FALSE	FALSE	1301	-2.94343596281433
MTRNR2L8	protein_coding	FALSE	FALSE	FALSE	1302	2.94305496477318
SDHC	protein_coding	FALSE	FALSE	FALSE	1303	2.94092769014262
SPTBN5	protein_coding	FALSE	FALSE	FALSE	1304	-2.93910992806777
CSNK2A2	protein_coding	FALSE	FALSE	FALSE	1305	2.93906499855439
TENT2	protein_coding	FALSE	FALSE	FALSE	1306	2.93861647555225
ABI2	protein_coding	FALSE	FALSE	FALSE	1307	2.93649200512441
MOB1A	protein_coding	FALSE	FALSE	FALSE	1308	2.93500739143172
AKT3	protein_coding	FALSE	FALSE	FALSE	1309	2.93400876527961
MBNL1	protein_coding	FALSE	FALSE	FALSE	1310	2.93396217760721
RAB22A	protein_coding	FALSE	FALSE	FALSE	1311	2.9306428810446
GRIP2	protein_coding	FALSE	FALSE	FALSE	1312	-2.92893605808947
ADNP	protein_coding	FALSE	FALSE	FALSE	1313	2.92850353768317
GATC	protein_coding	FALSE	FALSE	FALSE	1314	2.92591789806377
FILIP1L	protein_coding	FALSE	FALSE	FALSE	1315	2.9246973760328
RBM41	protein_coding	FALSE	FALSE	FALSE	1316	2.92450719297461
UBE2W	protein_coding	FALSE	FALSE	FALSE	1317	2.92403695280759
PRPF4B	protein_coding	FALSE	FALSE	FALSE	1318	2.92272671982692
BAG4	protein_coding	FALSE	FALSE	FALSE	1319	2.91912103345097
SOX9	protein_coding	FALSE	FALSE	FALSE	1320	2.91842838681548
CLIC1	protein_coding	FALSE	FALSE	FALSE	1321	2.91819672279039
SECISBP2L	protein_coding	FALSE	FALSE	FALSE	1322	2.91681419896462
CCT3	protein_coding	FALSE	FALSE	FALSE	1323	2.91538456273267
PARK7	protein_coding	FALSE	FALSE	FALSE	1324	2.91335068719511
TMEM181	protein_coding	FALSE	FALSE	FALSE	1325	2.91153409285674
TMEM245	protein_coding	FALSE	FALSE	FALSE	1326	2.91036223719971
TEK	protein_coding	FALSE	FALSE	FALSE	1327	2.91032199935042
SEC24A	protein_coding	FALSE	FALSE	FALSE	1328	2.90947942061652
ABHD2	protein_coding	FALSE	FALSE	FALSE	1329	2.9092873668763
NFIA	protein_coding	FALSE	FALSE	FALSE	1330	2.90829911284709
ZNF189	protein_coding	FALSE	FALSE	FALSE	1331	2.90769582259097
SCRIB	protein_coding	FALSE	FALSE	FALSE	1332	-2.90743080890381	6170
ZDHHC5	protein_coding	FALSE	FALSE	FALSE	1333	2.90669126861812
YIPF6	protein_coding	FALSE	FALSE	FALSE	1334	2.90436536252272
GPR183	protein_coding	FALSE	FALSE	FALSE	1335	2.90399762287909
IREB2	protein_coding	FALSE	FALSE	FALSE	1336	2.90352114442663
SSR2	protein_coding	FALSE	FALSE	FALSE	1337	2.90198031598265
BCL2L2	protein_coding	FALSE	FALSE	FALSE	1338	2.9015999540517
IFI16	protein_coding	FALSE	FALSE	FALSE	1339	2.90109176388247
PGGT1B	protein_coding	FALSE	FALSE	FALSE	1340	2.90040151584875
VAMP7	protein_coding	FALSE	FALSE	FALSE	1341	2.89988979451326
KIF1A	protein_coding	FALSE	FALSE	FALSE	1342	-2.89837044270364
TMEM33	protein_coding	FALSE	FALSE	FALSE	1343	2.89832018910174
CCDC14	protein_coding	FALSE	FALSE	FALSE	1344	2.89752327695868
OMG	protein_coding	FALSE	FALSE	FALSE	1345	2.89696494690902
PPP3CB	protein_coding	FALSE	FALSE	FALSE	1346	2.89627467668038
TIMMDC1	protein_coding	FALSE	FALSE	FALSE	1347	2.89547517116618
SRP72	protein_coding	FALSE	FALSE	FALSE	1348	2.89392804432756
NOTCH2NLA	protein_coding	FALSE	FALSE	FALSE	1349	2.89287875528867
IARS1	protein_coding	FALSE	FALSE	FALSE	1350	2.89164531524523
CAT	protein_coding	FALSE	FALSE	FALSE	1351	2.89084165305549
OXA1L	protein_coding	FALSE	FALSE	FALSE	1352	2.88956383216408
C5orf15	protein_coding	FALSE	FALSE	FALSE	1353	2.88900475625087
RBBP4	protein_coding	FALSE	FALSE	FALSE	1354	2.88842581873514
RAP2A	protein_coding	FALSE	FALSE	FALSE	1355	2.88711755083353
FCGR3A	protein_coding	FALSE	FALSE	FALSE	1356	2.88691240270901
SPDYA	protein_coding	FALSE	FALSE	FALSE	1357	2.88598995254785
ARPC3	protein_coding	FALSE	FALSE	FALSE	1358	2.88493454300625
SEC22B	protein_coding	FALSE	FALSE	FALSE	1359	2.88366174455275
ATF2	protein_coding	FALSE	FALSE	FALSE	1360	2.88334952940919
ARHGAP18	protein_coding	FALSE	FALSE	FALSE	1361	2.88230355194796
COPS2	protein_coding	FALSE	FALSE	FALSE	1362	2.88175119532486
RNF26	protein_coding	FALSE	FALSE	FALSE	1363	2.88170319804524
YME1L1	protein_coding	FALSE	FALSE	FALSE	1364	2.87988344033372
HSPA4	protein_coding	FALSE	FALSE	FALSE	1365	2.87819888142925
VPS25	protein_coding	FALSE	FALSE	FALSE	1366	2.87704344371168
NAA25	protein_coding	FALSE	FALSE	FALSE	1367	2.87521841050284
ASF1A	protein_coding	FALSE	FALSE	FALSE	1368	2.87021420542923
PCYOX1	protein_coding	FALSE	FALSE	FALSE	1369	2.86719311906459
COPG2	protein_coding	FALSE	FALSE	FALSE	1370	2.86664481896045
DPP8	protein_coding	FALSE	FALSE	FALSE	1371	2.8665495114785
GPAT2	protein_coding	FALSE	FALSE	FALSE	1372	-2.86610528958695	6785
RARRES1	protein_coding	FALSE	FALSE	FALSE	1373	2.86568247355934
PEX19	protein_coding	FALSE	FALSE	FALSE	1374	2.86523253390536
GANAB	protein_coding	FALSE	FALSE	FALSE	1375	2.86505594376626
LAP3	protein_coding	FALSE	FALSE	FALSE	1376	2.86471182521835
ABCB9	protein_coding	FALSE	FALSE	FALSE	1377	-2.86430676723087
PARP9	protein_coding	FALSE	FALSE	FALSE	1378	2.86322206128732
ELK4	protein_coding	FALSE	FALSE	FALSE	1379	2.86229826304558
DNAJB9	protein_coding	FALSE	FALSE	FALSE	1380	2.86058783082404
SPIRE2	protein_coding	FALSE	FALSE	FALSE	1381	-2.86000622105519
VPS13C	protein_coding	FALSE	FALSE	FALSE	1382	2.85967341094803
NPC2	protein_coding	FALSE	FALSE	FALSE	1383	2.85888304112374
CDC5L	protein_coding	FALSE	FALSE	FALSE	1384	2.8587806110869
VEZF1	protein_coding	FALSE	FALSE	FALSE	1385	2.85875457708489
ZNF254	protein_coding	FALSE	FALSE	FALSE	1386	2.85707098950335
ARPP19	protein_coding	FALSE	FALSE	FALSE	1387	2.85604070029289
ETF1	protein_coding	FALSE	FALSE	FALSE	1388	2.85598801700448
REEP5	protein_coding	FALSE	FALSE	FALSE	1389	2.85533067012165
ZNF638	protein_coding	FALSE	FALSE	FALSE	1390	2.85501226101257
SUMO1	protein_coding	FALSE	FALSE	FALSE	1391	2.85274368431895
DDR2	protein_coding	FALSE	FALSE	FALSE	1392	2.85148988305804
PSMF1	protein_coding	FALSE	FALSE	FALSE	1393	2.85058359477949
TMPO	protein_coding	FALSE	FALSE	FALSE	1394	2.8503808973464
CCNL1	protein_coding	FALSE	FALSE	FALSE	1395	2.85014984018861
FECH	protein_coding	FALSE	FALSE	FALSE	1396	2.84967218867331
PERP	protein_coding	FALSE	FALSE	FALSE	1397	2.84617813238596
CAPRIN1	protein_coding	FALSE	FALSE	FALSE	1398	2.84565453405131
TAF1D	protein_coding	FALSE	FALSE	FALSE	1399	2.84461073219864
PRNP	protein_coding	FALSE	FALSE	FALSE	1400	2.84424618931691
FBXO30	protein_coding	FALSE	FALSE	FALSE	1401	2.84376570024512
FBXL5	protein_coding	FALSE	FALSE	FALSE	1402	2.83990063342663
EIF2S2	protein_coding	FALSE	FALSE	FALSE	1403	2.83948072509683
PI4K2B	protein_coding	FALSE	FALSE	FALSE	1404	-2.83801614392342
GOLPH3L	protein_coding	FALSE	FALSE	FALSE	1405	2.83757525885439
TSPAN3	protein_coding	FALSE	FALSE	FALSE	1406	2.83711562506181
RPL14	protein_coding	FALSE	FALSE	FALSE	1407	2.83619825800713
NARS1	protein_coding	FALSE	FALSE	FALSE	1408	2.83380020302107
VPS29	protein_coding	FALSE	FALSE	FALSE	1409	2.83129687443978
PRRG1	protein_coding	FALSE	FALSE	FALSE	1410	2.83127625537816
MRPS35	protein_coding	FALSE	FALSE	FALSE	1411	2.82999006458932
ZBTB38	protein_coding	FALSE	FALSE	FALSE	1412	2.82827632708008
UBE2J1	protein_coding	FALSE	FALSE	FALSE	1413	2.82811994408026
FAM104A	protein_coding	FALSE	FALSE	FALSE	1414	2.82795265868814
RBM39	protein_coding	FALSE	FALSE	FALSE	1415	2.82679878146392
FGFR1OP2	protein_coding	FALSE	FALSE	FALSE	1416	2.82667291841658
CEBPZ	protein_coding	FALSE	FALSE	FALSE	1417	2.82618523923858
NDUFB5	protein_coding	FALSE	FALSE	FALSE	1418	2.82576801707808
RBMS3	protein_coding	FALSE	FALSE	FALSE	1419	2.82445503403024
CFH	protein_coding	FALSE	FALSE	FALSE	1420	2.82363305047848
SREK1	protein_coding	FALSE	FALSE	FALSE	1421	2.82346004251927
SLC25A24	protein_coding	FALSE	FALSE	FALSE	1422	2.82319541445593
SAP18	protein_coding	FALSE	FALSE	FALSE	1423	2.82145704072472
MPZL1	protein_coding	FALSE	FALSE	FALSE	1424	2.8201397612918
RFX3	protein_coding	FALSE	FALSE	FALSE	1425	2.81862452267409
LGALS8	protein_coding	FALSE	FALSE	FALSE	1426	2.81741693586399
SNX13	protein_coding	FALSE	FALSE	FALSE	1427	2.81736988490695
CARD6	protein_coding	FALSE	FALSE	FALSE	1428	2.81715295668184
CCT2	protein_coding	FALSE	FALSE	FALSE	1429	2.81598150649914
DRAM2	protein_coding	FALSE	FALSE	FALSE	1430	2.81413022525572
FGL2	protein_coding	FALSE	FALSE	FALSE	1431	2.81227516753974
FCHO2	protein_coding	FALSE	FALSE	FALSE	1432	2.81181031749993
GOLGA4	protein_coding	FALSE	FALSE	FALSE	1433	2.81160861581188
PDS5B	protein_coding	FALSE	FALSE	FALSE	1434	2.81140497901949
USP34	protein_coding	FALSE	FALSE	FALSE	1435	2.81064394477436
NR3C1	protein_coding	FALSE	FALSE	FALSE	1436	2.80848698825722
COX15	protein_coding	FALSE	FALSE	FALSE	1437	2.80845476183436
CHML	protein_coding	FALSE	FALSE	FALSE	1438	2.80834302491642
DERL1	protein_coding	FALSE	FALSE	FALSE	1439	2.80782675512485
TM9SF3	protein_coding	FALSE	FALSE	FALSE	1440	2.80766855202309	6747
NPAT	protein_coding	FALSE	FALSE	FALSE	1441	2.80760770151912
CNOT7	protein_coding	FALSE	FALSE	FALSE	1442	2.80652157509877
CCNT2	protein_coding	FALSE	FALSE	FALSE	1443	2.80626664468303
FEM1A	protein_coding	FALSE	FALSE	FALSE	1444	-2.80594732589745
SNRPD3	protein_coding	FALSE	FALSE	FALSE	1445	2.80400774976827
SEC24B	protein_coding	FALSE	FALSE	FALSE	1446	2.80389757292814
SRPX2	protein_coding	FALSE	FALSE	FALSE	1447	2.79829690197996
PANK3	protein_coding	FALSE	FALSE	FALSE	1448	2.79691603592673
CREB1	protein_coding	FALSE	FALSE	FALSE	1449	2.79690533561063
ATRX	protein_coding	FALSE	FALSE	FALSE	1450	2.79649974418311
ZNF655	protein_coding	FALSE	FALSE	FALSE	1451	2.79582117917316
ATF7IP	protein_coding	FALSE	FALSE	FALSE	1452	2.79567272413388
APMAP	protein_coding	FALSE	FALSE	FALSE	1453	2.79511756581366
RPL35	protein_coding	FALSE	FALSE	FALSE	1454	2.79343086279391
ARHGEF16	protein_coding	FALSE	FALSE	FALSE	1455	-2.79321273877025	8370
EDNRB	protein_coding	FALSE	FALSE	FALSE	1456	2.79013781407691
RGS2	protein_coding	FALSE	FALSE	FALSE	1457	2.78959034399709
EIF1B	protein_coding	FALSE	FALSE	FALSE	1458	2.78738375602427
SNRPE	protein_coding	FALSE	FALSE	FALSE	1459	2.78681727416419
ALDH9A1	protein_coding	FALSE	FALSE	FALSE	1460	2.7860987706545
BAZ1A	protein_coding	FALSE	FALSE	FALSE	1461	2.78603202978515
TRIP11	protein_coding	FALSE	FALSE	FALSE	1462	2.78550673223192
TC2N	protein_coding	FALSE	FALSE	FALSE	1463	2.78441470161108
SNU13	protein_coding	FALSE	FALSE	FALSE	1464	2.78273397446084
SMC3	protein_coding	FALSE	FALSE	FALSE	1465	2.78172557744096
USP7	protein_coding	FALSE	FALSE	FALSE	1466	2.7812347927432
IVNS1ABP	protein_coding	FALSE	FALSE	FALSE	1467	2.7796243790846
CALM2	protein_coding	FALSE	FALSE	FALSE	1468	2.7794593840296
USO1	protein_coding	FALSE	FALSE	FALSE	1469	2.7789286513282
PHIP	protein_coding	FALSE	FALSE	FALSE	1470	2.77847042350751
EIF2A	protein_coding	FALSE	FALSE	FALSE	1471	2.77815178210438
H3C14	protein_coding	FALSE	FALSE	FALSE	1472	2.7772215220361
ZMYND11	protein_coding	FALSE	FALSE	FALSE	1473	2.7759951595927
YOD1	protein_coding	FALSE	FALSE	FALSE	1474	2.77573140153072
SOCS4	protein_coding	FALSE	FALSE	FALSE	1475	2.77421460848179
ATP6V1A	protein_coding	FALSE	FALSE	FALSE	1476	2.77328937419236
MCTP2	protein_coding	FALSE	FALSE	FALSE	1477	2.77252793233883
KIAA1191	protein_coding	FALSE	FALSE	FALSE	1478	2.77207849878577
CKAP5	protein_coding	FALSE	FALSE	FALSE	1479	2.7719483473935
TMTC3	protein_coding	FALSE	FALSE	FALSE	1480	2.77189210580956
CHP1	protein_coding	FALSE	FALSE	FALSE	1481	2.7700657472565
PRRC2C	protein_coding	FALSE	FALSE	FALSE	1482	2.76957552165115
PFDN5	protein_coding	FALSE	FALSE	FALSE	1483	2.76946421459479
DSTN	protein_coding	FALSE	FALSE	FALSE	1484	2.76459912534573
EIF5B	protein_coding	FALSE	FALSE	FALSE	1485	2.76419499378069
EEF1AKMT3	protein_coding	FALSE	FALSE	FALSE	1486	2.76370665298519
FAF2	protein_coding	FALSE	FALSE	FALSE	1487	2.76301571260596
CFAP97	protein_coding	FALSE	FALSE	FALSE	1488	2.76300152451079
NDUFA4	protein_coding	FALSE	FALSE	FALSE	1489	2.76140718928286
ENO3	protein_coding	FALSE	FALSE	FALSE	1490	-2.76112022917721	8326
TLR2	protein_coding	FALSE	FALSE	FALSE	1491	2.760668077317
SSR3	protein_coding	FALSE	FALSE	FALSE	1492	2.7599180048458
SDHD	protein_coding	FALSE	FALSE	FALSE	1493	2.75882429837349
PEBP1	protein_coding	FALSE	FALSE	FALSE	1494	2.75815699245827
COMMD2	protein_coding	FALSE	FALSE	FALSE	1495	2.75746615651948
SELENOT	protein_coding	FALSE	FALSE	FALSE	1496	2.7570041300914
ZNF302	protein_coding	FALSE	FALSE	FALSE	1497	2.75662232161813
PNISR	protein_coding	FALSE	FALSE	FALSE	1498	2.75493058408534
SAR1B	protein_coding	FALSE	FALSE	FALSE	1499	2.75404847402412
EDEM3	protein_coding	FALSE	FALSE	FALSE	1500	2.7540370905474
TNNT2	protein_coding	FALSE	FALSE	FALSE	1501	-2.75385980328567
AP3M1	protein_coding	FALSE	FALSE	FALSE	1502	2.75169219665965
IQGAP1	protein_coding	FALSE	FALSE	FALSE	1503	2.75137604449407
MED28	protein_coding	FALSE	FALSE	FALSE	1504	2.75061950124289
ATP6AP2	protein_coding	FALSE	FALSE	FALSE	1505	2.74807747773692
LANCL1	protein_coding	FALSE	FALSE	FALSE	1506	2.74722744086211
ATP13A3	protein_coding	FALSE	FALSE	FALSE	1507	2.74534727879249
ZNF281	protein_coding	FALSE	FALSE	FALSE	1508	2.74024250324081
TWF1	protein_coding	FALSE	FALSE	FALSE	1509	2.74014723588248
COPB1	protein_coding	FALSE	FALSE	FALSE	1510	2.740067626329
FUS	protein_coding	FALSE	FALSE	FALSE	1511	2.73932524354315
ZNF81	protein_coding	FALSE	FALSE	FALSE	1512	2.73687171078177
ATXN1L	protein_coding	FALSE	FALSE	FALSE	1513	2.73665002129248
ZRANB2	protein_coding	FALSE	FALSE	FALSE	1514	2.73480702425518
RRN3	protein_coding	FALSE	FALSE	FALSE	1515	2.73326945606391
RDX	protein_coding	FALSE	FALSE	FALSE	1516	2.73090190834037
CSTF2T	protein_coding	FALSE	FALSE	FALSE	1517	2.73044906289423
TCTN3	protein_coding	FALSE	FALSE	FALSE	1518	2.73001506988217
REEP3	protein_coding	FALSE	FALSE	FALSE	1519	2.72832735066971
EIF2AK2	protein_coding	FALSE	FALSE	FALSE	1520	2.72796067903584
MGA	protein_coding	FALSE	FALSE	FALSE	1521	2.72643947483537
CASP3	protein_coding	FALSE	FALSE	FALSE	1522	2.72566065625093
UBLCP1	protein_coding	FALSE	FALSE	FALSE	1523	2.72420676674196
ANTXR1	protein_coding	TRUE	TRUE	FALSE	1524	2.72406547587122
S1PR2	protein_coding	FALSE	FALSE	FALSE	1525	2.72324819130309
F13A1	protein_coding	FALSE	FALSE	FALSE	1526	2.72133423700172
KLHL28	protein_coding	FALSE	FALSE	FALSE	1527	2.72132463408436
GOSR2	protein_coding	FALSE	FALSE	FALSE	1528	2.72019054749758
ZFC3H1	protein_coding	FALSE	FALSE	FALSE	1529	2.720013103159
JPT2	protein_coding	FALSE	FALSE	FALSE	1530	2.71999195942702
LAMTOR5	protein_coding	FALSE	FALSE	FALSE	1531	2.71996608363924
MIA3	protein_coding	FALSE	FALSE	FALSE	1532	2.71928480965752
ZFR	protein_coding	FALSE	FALSE	FALSE	1533	2.71801865605583
RPS29	protein_coding	FALSE	FALSE	FALSE	1534	2.71693964915497
AMD1	protein_coding	FALSE	FALSE	FALSE	1535	2.71275300409672
ILRUN	protein_coding	FALSE	FALSE	FALSE	1536	2.71112792570244
CRIPT	protein_coding	FALSE	FALSE	FALSE	1537	2.70869817676666
RPN2	protein_coding	FALSE	FALSE	FALSE	1538	2.70857665673073
BIRC2	protein_coding	FALSE	FALSE	FALSE	1539	2.7080554106252
MORC3	protein_coding	FALSE	FALSE	FALSE	1540	2.70694330601272
ZRANB1	protein_coding	FALSE	FALSE	FALSE	1541	2.70459440409226
TOMM7	protein_coding	FALSE	FALSE	FALSE	1542	2.70436691010752
GK	protein_coding	FALSE	FALSE	FALSE	1543	2.70116436783075
ZBTB20	protein_coding	FALSE	FALSE	FALSE	1544	2.70106193622213
TMX4	protein_coding	FALSE	FALSE	FALSE	1545	2.70067202420429
CNOT8	protein_coding	FALSE	FALSE	FALSE	1546	2.70022583958152
HIPK2	protein_coding	FALSE	FALSE	FALSE	1547	2.70005937270023
LPL	protein_coding	FALSE	FALSE	FALSE	1548	2.69873727528175
BPNT2	protein_coding	FALSE	FALSE	FALSE	1549	2.6979769972459
GPCPD1	protein_coding	FALSE	FALSE	FALSE	1550	2.69688658030879
PRPF40A	protein_coding	FALSE	FALSE	FALSE	1551	2.69618166075632
UQCRH	protein_coding	FALSE	FALSE	FALSE	1552	2.69431359626163
TMEM128	protein_coding	FALSE	FALSE	FALSE	1553	2.69055916071362
KIF2A	protein_coding	FALSE	FALSE	FALSE	1554	2.68905638429653
CTDSPL2	protein_coding	FALSE	FALSE	FALSE	1555	2.68845726650199
YIPF5	protein_coding	FALSE	FALSE	FALSE	1556	2.68829293583519
OPA1	protein_coding	FALSE	FALSE	FALSE	1557	2.68739273488872
LARP4	protein_coding	FALSE	FALSE	FALSE	1558	2.68710593796553
HSDL2	protein_coding	FALSE	FALSE	FALSE	1559	2.68630474284892
MED21	protein_coding	FALSE	FALSE	FALSE	1560	2.68516988866792
U2AF1	protein_coding	FALSE	FALSE	FALSE	1561	2.6848423036533
ATP5F1C	protein_coding	FALSE	FALSE	FALSE	1562	2.68361902333143
SACM1L	protein_coding	FALSE	FALSE	FALSE	1563	2.68324338278582
PRKDC	protein_coding	FALSE	FALSE	FALSE	1564	2.68271408772474
PRELID3B	protein_coding	FALSE	FALSE	FALSE	1565	2.68146759342374
G3BP2	protein_coding	FALSE	FALSE	FALSE	1566	2.68138367764131
RAB5A	protein_coding	FALSE	FALSE	FALSE	1567	2.68093238308574
FAT1	protein_coding	FALSE	FALSE	FALSE	1568	2.67957951163988
CDC73	protein_coding	FALSE	FALSE	FALSE	1569	2.67882125053349
STXBP4	protein_coding	FALSE	FALSE	FALSE	1570	2.678530516782
THUMPD1	protein_coding	FALSE	FALSE	FALSE	1571	2.67818515477583
RNF6	protein_coding	FALSE	FALSE	FALSE	1572	2.67755403748603
RARS2	protein_coding	FALSE	FALSE	FALSE	1573	2.67448031571872
SERPINB9	protein_coding	FALSE	FALSE	FALSE	1574	2.67443273295174
SKP1	protein_coding	FALSE	FALSE	FALSE	1575	2.67233414589703
EMC2	protein_coding	FALSE	FALSE	FALSE	1576	2.67199901025045
GYG1	protein_coding	FALSE	FALSE	FALSE	1577	2.6687583311853
EIF3M	protein_coding	FALSE	FALSE	FALSE	1578	2.66735455045807
SLC16A1	protein_coding	FALSE	FALSE	FALSE	1579	2.66613195877115
DYNC1I2	protein_coding	FALSE	FALSE	FALSE	1580	2.66477857301193
CYB5B	protein_coding	FALSE	FALSE	FALSE	1581	2.66433388882703
NCSTN	protein_coding	FALSE	FALSE	FALSE	1582	2.66385284924072
FAM122B	protein_coding	FALSE	FALSE	FALSE	1583	2.66281098660837
ZNF529	protein_coding	FALSE	FALSE	FALSE	1584	2.6627103091765
SPCS1	protein_coding	FALSE	FALSE	FALSE	1585	2.66253509981429
RAB14	protein_coding	FALSE	FALSE	FALSE	1586	2.66222000670742
ATP5IF1	protein_coding	FALSE	FALSE	FALSE	1587	2.66062851548482
RTRAF	protein_coding	FALSE	FALSE	FALSE	1588	2.65727649322788
CNOT1	protein_coding	FALSE	FALSE	FALSE	1589	2.6566682832828
DPM2	protein_coding	FALSE	FALSE	FALSE	1590	2.65399525191792
COX7A2L	protein_coding	FALSE	FALSE	FALSE	1591	2.65359341360225
SIKE1	protein_coding	FALSE	FALSE	FALSE	1592	2.6519742340859
SP100	protein_coding	FALSE	FALSE	FALSE	1593	2.64874407371835
GOLGA7	protein_coding	FALSE	FALSE	FALSE	1594	2.64584190240711
LPGAT1	protein_coding	FALSE	FALSE	FALSE	1595	2.64237159841935
LSM12	protein_coding	FALSE	FALSE	FALSE	1596	2.64073671010718
LBR	protein_coding	FALSE	FALSE	FALSE	1597	2.63974588144245
ABCE1	protein_coding	FALSE	FALSE	FALSE	1598	2.63970377944577
CCNC	protein_coding	FALSE	FALSE	FALSE	1599	2.63964164389036
FAT4	protein_coding	FALSE	FALSE	FALSE	1600	2.6382978851521
CREG1	protein_coding	FALSE	FALSE	FALSE	1601	2.63691522967742
GOLGB1	protein_coding	FALSE	FALSE	FALSE	1602	2.63666838275438
NHLRC2	protein_coding	FALSE	FALSE	FALSE	1603	2.63648603723373
RPN1	protein_coding	FALSE	FALSE	FALSE	1604	2.63519828180989
EIF3K	protein_coding	FALSE	FALSE	FALSE	1605	2.63233039876455
GLS	protein_coding	FALSE	FALSE	FALSE	1606	2.63221381923405
LSM14A	protein_coding	FALSE	FALSE	FALSE	1607	2.62849169531326
FAM91A1	protein_coding	FALSE	FALSE	FALSE	1608	2.62577557473746
MEF2C	protein_coding	TRUE	TRUE	FALSE	1609	2.62564448731596
SOAT1	protein_coding	FALSE	FALSE	FALSE	1610	2.62386315193069
SMARCA1	protein_coding	FALSE	FALSE	FALSE	1611	2.62251544059865
CHD9	protein_coding	FALSE	FALSE	FALSE	1612	2.62066401808236
ERG	protein_coding	FALSE	FALSE	FALSE	1613	2.61905123244386
MED14	protein_coding	FALSE	FALSE	FALSE	1614	2.61844906548119
STK4	protein_coding	FALSE	FALSE	FALSE	1615	2.61371293011012
UBA5	protein_coding	FALSE	FALSE	FALSE	1616	2.6135883610348
MRPL19	protein_coding	FALSE	FALSE	FALSE	1617	2.61304376271982
ELOVL5	protein_coding	FALSE	FALSE	FALSE	1618	2.61236306210458
ZC3HAV1	protein_coding	FALSE	FALSE	FALSE	1619	2.61141778809814
PPP1R8	protein_coding	FALSE	FALSE	FALSE	1620	2.61036021049079
SEPTIN11	protein_coding	FALSE	FALSE	FALSE	1621	2.60786379366801
FMOD	protein_coding	FALSE	FALSE	FALSE	1622	2.60554552582758
HADHB	protein_coding	FALSE	FALSE	FALSE	1623	2.60417344977782
SEC61B	protein_coding	FALSE	FALSE	FALSE	1624	2.60316389978527
SCAMP1	protein_coding	FALSE	FALSE	FALSE	1625	2.60113604103141
H4C15	protein_coding	FALSE	FALSE	FALSE	1626	2.59844330654191
DDX46	protein_coding	FALSE	FALSE	FALSE	1627	2.59817297996316
ARHGEF12	protein_coding	FALSE	FALSE	FALSE	1628	2.59811817909473
STYX	protein_coding	FALSE	FALSE	FALSE	1629	2.59782918852843
ATP5F1E	protein_coding	FALSE	FALSE	FALSE	1630	2.59446448586345
NAA50	protein_coding	FALSE	FALSE	FALSE	1631	2.59440589148784
RHOT1	protein_coding	FALSE	FALSE	FALSE	1632	2.59439724212887
EIF3J	protein_coding	FALSE	FALSE	FALSE	1633	2.59277518287849
LTA4H	protein_coding	FALSE	FALSE	FALSE	1634	2.59231763418129
NOLC1	protein_coding	FALSE	FALSE	FALSE	1635	2.5889080840696
EIF2AK1	protein_coding	FALSE	FALSE	FALSE	1636	2.58824875277567
HIVEP1	protein_coding	FALSE	FALSE	FALSE	1637	2.58813539511239
H4C14	protein_coding	FALSE	FALSE	FALSE	1638	2.58776100271541
EML4	protein_coding	FALSE	FALSE	FALSE	1639	2.58734851040814
ATP5F1A	protein_coding	FALSE	FALSE	FALSE	1640	2.582333260931
KPNA5	protein_coding	FALSE	FALSE	FALSE	1641	2.57909743081031
PTPRB	protein_coding	FALSE	FALSE	FALSE	1642	2.57878386055565
PRRC1	protein_coding	FALSE	FALSE	FALSE	1643	2.57703601076131
PPP1R11	protein_coding	FALSE	FALSE	FALSE	1644	2.57621778859366
SNX6	protein_coding	FALSE	FALSE	FALSE	1645	2.57246588733495
ZZZ3	protein_coding	FALSE	FALSE	FALSE	1646	2.57184959725736
POLR2B	protein_coding	FALSE	FALSE	FALSE	1647	2.57098754661666
CDH11	protein_coding	TRUE	TRUE	FALSE	1648	2.5706619614033
TIPRL	protein_coding	FALSE	FALSE	FALSE	1649	2.57031697446014
DDX42	protein_coding	FALSE	FALSE	FALSE	1650	2.57031223555752
TMEM106B	protein_coding	FALSE	FALSE	FALSE	1651	2.5686784921727
KANSL1L	protein_coding	FALSE	FALSE	FALSE	1652	2.5679843690039
COPS3	protein_coding	FALSE	FALSE	FALSE	1653	2.56667040424589
SLC35A4	protein_coding	FALSE	FALSE	FALSE	1654	2.56650773713299
ABHD13	protein_coding	FALSE	FALSE	FALSE	1655	2.5642919312826
FLI1	protein_coding	FALSE	FALSE	FALSE	1656	2.56348359985982
CAP1	protein_coding	FALSE	FALSE	FALSE	1657	2.56316837668863
DCP1A	protein_coding	FALSE	FALSE	FALSE	1658	2.5629719039775
CCNG1	protein_coding	FALSE	FALSE	FALSE	1659	2.56191295111746
UACA	protein_coding	FALSE	FALSE	FALSE	1660	2.55732297935152
RALGAPB	protein_coding	FALSE	FALSE	FALSE	1661	2.55731668354919
ZBTB44	protein_coding	FALSE	FALSE	FALSE	1662	2.55639816493438
UTP23	protein_coding	FALSE	FALSE	FALSE	1663	2.55371644820541
ZNF326	protein_coding	FALSE	FALSE	FALSE	1664	2.55306729605188
TOMM22	protein_coding	FALSE	FALSE	FALSE	1665	2.55290841882467
CNOT6	protein_coding	FALSE	FALSE	FALSE	1666	2.55192756720494
PITPNA	protein_coding	FALSE	FALSE	FALSE	1667	2.54925206998096
HELZ	protein_coding	FALSE	FALSE	FALSE	1668	2.54804979920894
BOD1	protein_coding	FALSE	FALSE	FALSE	1669	2.54753477323616
MGAT4A	protein_coding	FALSE	FALSE	FALSE	1670	2.54519374647423
RBMXL1	protein_coding	FALSE	FALSE	FALSE	1671	2.54404355350639
CSGALNACT2	protein_coding	FALSE	FALSE	FALSE	1672	2.54371733646862
KRR1	protein_coding	FALSE	FALSE	FALSE	1673	2.54180693809237
TAP2	protein_coding	FALSE	FALSE	FALSE	1674	2.54095190456069
DNAJC8	protein_coding	FALSE	FALSE	FALSE	1675	2.54024477562424
MTMR10	protein_coding	FALSE	FALSE	FALSE	1676	2.53974195244322
ANKRD17	protein_coding	FALSE	FALSE	FALSE	1677	2.53761818426484
GDAP2	protein_coding	FALSE	FALSE	FALSE	1678	2.53728470301651
BIRC6	protein_coding	FALSE	FALSE	FALSE	1679	2.5336031954743
FRYL	protein_coding	FALSE	FALSE	FALSE	1680	2.52798572778781
SPPL2A	protein_coding	FALSE	FALSE	FALSE	1681	2.52745013419351
CDC42SE2	protein_coding	FALSE	FALSE	FALSE	1682	2.52587385642893
CHTOP	protein_coding	FALSE	FALSE	FALSE	1683	2.52301265351417
ISCU	protein_coding	FALSE	FALSE	FALSE	1684	2.52291484239516
TMEM39A	protein_coding	FALSE	FALSE	FALSE	1685	2.52290781862005
AFTPH	protein_coding	FALSE	FALSE	FALSE	1686	2.52047004634068
KIF3B	protein_coding	FALSE	FALSE	FALSE	1687	2.51577611156513
PRR13	protein_coding	FALSE	FALSE	FALSE	1688	2.51547921317608
PRKAA1	protein_coding	FALSE	FALSE	FALSE	1689	2.51472734903164
APOL3	protein_coding	FALSE	FALSE	FALSE	1690	2.5104151249487
STXBP3	protein_coding	FALSE	FALSE	FALSE	1691	2.50432166277424
PATL1	protein_coding	FALSE	FALSE	FALSE	1692	2.50243816013731
AMMECR1	protein_coding	FALSE	FALSE	FALSE	1693	2.50117446195967
TBC1D15	protein_coding	FALSE	FALSE	FALSE	1694	2.50075640330638
SEC23IP	protein_coding	FALSE	FALSE	FALSE	1695	2.49950097927052
CBL	protein_coding	FALSE	FALSE	FALSE	1696	2.49793091177473
TMX3	protein_coding	FALSE	FALSE	FALSE	1697	2.49659447466853
PRDX3	protein_coding	FALSE	FALSE	FALSE	1698	2.49658739429996
CNRIP1	protein_coding	FALSE	FALSE	FALSE	1699	2.49568510374846
PSMB2	protein_coding	FALSE	FALSE	FALSE	1700	2.49450748257155
TTC14	protein_coding	FALSE	FALSE	FALSE	1701	2.48738974220982
ESF1	protein_coding	FALSE	FALSE	FALSE	1702	2.48738794772643
ARHGEF6	protein_coding	FALSE	FALSE	FALSE	1703	2.48670310008873
DDX1	protein_coding	FALSE	FALSE	FALSE	1704	2.48661406778995
PIAS1	protein_coding	FALSE	FALSE	FALSE	1705	2.48465906806278
MED6	protein_coding	FALSE	FALSE	FALSE	1706	2.47797710759619
DNAL1	protein_coding	FALSE	FALSE	FALSE	1707	2.4748201226262
ZNF207	protein_coding	FALSE	FALSE	FALSE	1708	2.47471231872025
LUZP1	protein_coding	FALSE	FALSE	FALSE	1709	2.47382537229443
LRRK2	protein_coding	FALSE	FALSE	FALSE	1710	2.47300303224213
MTF1	protein_coding	FALSE	FALSE	FALSE	1711	2.47248693001024
DCTN5	protein_coding	FALSE	FALSE	FALSE	1712	2.47168805061325
CEPT1	protein_coding	FALSE	FALSE	FALSE	1713	2.46888890171686
PROS1	protein_coding	FALSE	FALSE	FALSE	1714	2.46876992434399
CAPZA2	protein_coding	FALSE	FALSE	FALSE	1715	2.46783026775403
GMPS	protein_coding	FALSE	FALSE	FALSE	1716	2.46618222189194
KDM5A	protein_coding	FALSE	FALSE	FALSE	1717	2.46292610937544
THAP12	protein_coding	FALSE	FALSE	FALSE	1718	2.46265364296842
CCT8	protein_coding	FALSE	FALSE	FALSE	1719	2.46201566860566
GAPVD1	protein_coding	FALSE	FALSE	FALSE	1720	2.45954595549103
NUDT16	protein_coding	FALSE	FALSE	FALSE	1721	2.45783631858353
BTBD1	protein_coding	FALSE	FALSE	FALSE	1722	2.45539078310304
LARS1	protein_coding	FALSE	FALSE	FALSE	1723	2.45463140764695
ERAP1	protein_coding	FALSE	FALSE	FALSE	1724	2.4538078633904
IFIT5	protein_coding	FALSE	FALSE	FALSE	1725	2.45357274800786
MRPS16	protein_coding	FALSE	FALSE	FALSE	1726	2.45291074197465
KIDINS220	protein_coding	FALSE	FALSE	FALSE	1727	2.45056987454208
JAM3	protein_coding	FALSE	FALSE	FALSE	1728	2.45049682782435
PSMA3	protein_coding	FALSE	FALSE	FALSE	1729	2.45023928436992
PIKFYVE	protein_coding	FALSE	FALSE	FALSE	1730	2.44937371460725
OTUD4	protein_coding	FALSE	FALSE	FALSE	1731	2.4493656149773
AGFG1	protein_coding	FALSE	FALSE	FALSE	1732	2.44786389050689
ARNT	protein_coding	FALSE	FALSE	FALSE	1733	2.44368008670321
MINDY3	protein_coding	FALSE	FALSE	FALSE	1734	2.43927585757389
MARCHF7	protein_coding	FALSE	FALSE	FALSE	1735	2.43763894935508
IMMT	protein_coding	FALSE	FALSE	FALSE	1736	2.43556297377583
STAM2	protein_coding	FALSE	FALSE	FALSE	1737	2.43472241921638
TRIM32	protein_coding	FALSE	FALSE	FALSE	1738	2.43400906424987
SCRN1	protein_coding	FALSE	FALSE	FALSE	1739	2.43181727645628
ATL2	protein_coding	FALSE	FALSE	FALSE	1740	2.42975195231763
KLHDC10	protein_coding	FALSE	FALSE	FALSE	1741	2.42908418304573
RARS1	protein_coding	FALSE	FALSE	FALSE	1742	2.42568700111279
ZCCHC7	protein_coding	FALSE	FALSE	FALSE	1743	2.42422655679591
EXOC8	protein_coding	FALSE	FALSE	FALSE	1744	2.42353809940161
HADHA	protein_coding	FALSE	FALSE	FALSE	1745	2.41432507110126
DNM1L	protein_coding	FALSE	FALSE	FALSE	1746	2.41262298962525
ZBTB1	protein_coding	FALSE	FALSE	FALSE	1747	2.41019039774219
UQCRC2	protein_coding	FALSE	FALSE	FALSE	1748	2.4057892542807
TASOR	protein_coding	FALSE	FALSE	FALSE	1749	2.40365471938455
IFNAR1	protein_coding	FALSE	FALSE	FALSE	1750	2.40351516402088
RAB21	protein_coding	FALSE	FALSE	FALSE	1751	2.40207874053917
ERLEC1	protein_coding	FALSE	FALSE	FALSE	1752	2.40110600058378
MIER1	protein_coding	FALSE	FALSE	FALSE	1753	2.39939456837938
LONP2	protein_coding	FALSE	FALSE	FALSE	1754	2.39878452121047
CNOT2	protein_coding	FALSE	FALSE	FALSE	1755	2.39801886858928
SLF2	protein_coding	FALSE	FALSE	FALSE	1756	2.39581592146209
SCAF11	protein_coding	FALSE	FALSE	FALSE	1757	2.39501434085512
COA1	protein_coding	FALSE	FALSE	FALSE	1758	2.39075670424675
PKN2	protein_coding	FALSE	FALSE	FALSE	1759	2.38846145816116
TM2D1	protein_coding	FALSE	FALSE	FALSE	1760	2.38267473330729
CAND1	protein_coding	FALSE	FALSE	FALSE	1761	2.38031721499046
ZMYM2	protein_coding	FALSE	FALSE	FALSE	1762	2.37756219082218
PHKB	protein_coding	FALSE	FALSE	FALSE	1763	2.37435018308074
KMT2C	protein_coding	FALSE	FALSE	FALSE	1764	2.37423857344915
PRSS23	protein_coding	TRUE	TRUE	FALSE	1765	2.37208943675493
KPNA1	protein_coding	FALSE	FALSE	FALSE	1766	2.36762389463607
VCPIP1	protein_coding	FALSE	FALSE	FALSE	1767	2.36561956662919
DHX36	protein_coding	FALSE	FALSE	FALSE	1768	2.35209622202875
C6orf89	protein_coding	FALSE	FALSE	FALSE	1769	2.34935363751453
WASHC4	protein_coding	FALSE	FALSE	FALSE	1770	2.34537385152622
ATP6V1B2	protein_coding	TRUE	FALSE	TRUE	1771	2.34526734253498
KITLG	protein_coding	FALSE	FALSE	FALSE	1772	2.34210442588279
PCNX4	protein_coding	FALSE	FALSE	FALSE	1773	2.34097799644246
DNAJB14	protein_coding	FALSE	FALSE	FALSE	1774	2.34029481128016
NF1	protein_coding	FALSE	FALSE	FALSE	1775	2.33291077469617
LRRFIP2	protein_coding	FALSE	FALSE	FALSE	1776	2.32155927283499
MRPS30	protein_coding	FALSE	FALSE	FALSE	1777	2.3210752543769
NCBP1	protein_coding	FALSE	FALSE	FALSE	1778	2.31987520613092
CYLD	protein_coding	FALSE	FALSE	FALSE	1779	2.31763646470833
RB1	protein_coding	FALSE	FALSE	FALSE	1780	2.31716478157596
BBX	protein_coding	FALSE	FALSE	FALSE	1781	2.31370166692864
DAAM1	protein_coding	FALSE	FALSE	FALSE	1782	2.31097435922947
BCL2L13	protein_coding	FALSE	FALSE	FALSE	1783	2.30643579048602
ASXL2	protein_coding	FALSE	FALSE	FALSE	1784	2.30338871555463

## Sheet: Group4
Gene	Biotype	disreg_in_array	disreg_up	disreg_down	gr4Rank FOX mut	gr4L2FC	grSumRank
POTEB3	protein_coding	FALSE	FALSE	FALSE	1	7.87436480385873
TAF11L10	protein_coding	FALSE	FALSE	FALSE	2	7.86875409992945
ADAMTS20	protein_coding	FALSE	FALSE	FALSE	3	7.62732792459887
POTEB	protein_coding	FALSE	FALSE	FALSE	4	7.39913705179318
TAF11L3	protein_coding	FALSE	FALSE	FALSE	5	7.3582337494109
EVPLL	protein_coding	FALSE	FALSE	FALSE	6	-7.35648481965708
AC136352.2	protein_coding	FALSE	FALSE	FALSE	7	7.33362111405847
OR52A1	protein_coding	FALSE	FALSE	FALSE	8	7.31872211004999
HOXD4	protein_coding	FALSE	FALSE	FALSE	9	-7.28735955303704
AL049839.2	protein_coding	FALSE	FALSE	FALSE	10	7.27160088900691
POTEB2	protein_coding	FALSE	FALSE	FALSE	11	7.22070230043359
ZIC4	protein_coding	FALSE	FALSE	FALSE	12	7.2012847358329
MTRNR2L1	protein_coding	FALSE	FALSE	FALSE	13	7.1459860312844
VTCN1	protein_coding	FALSE	FALSE	FALSE	14	7.13373549315984
SLC5A8	protein_coding	FALSE	FALSE	FALSE	15	7.07457822479136
SIM1	protein_coding	FALSE	FALSE	FALSE	16	7.06597889236491
AC004805.1	protein_coding	FALSE	FALSE	FALSE	17	-7.03126583957391
POTEC	protein_coding	FALSE	FALSE	FALSE	18	6.99703221268536
SI	protein_coding	FALSE	FALSE	FALSE	19	6.99496423565493
POTEG	protein_coding	FALSE	FALSE	FALSE	20	6.97740073066614
AC105052.3	protein_coding	FALSE	FALSE	FALSE	21	-6.97718079564371
ADAM2	protein_coding	FALSE	FALSE	FALSE	22	6.9350717952747
TMEM35B	protein_coding	FALSE	FALSE	FALSE	23	-6.93352171450282
RGSL1	protein_coding	FALSE	FALSE	FALSE	24	6.89786267173897
SLC6A15	protein_coding	FALSE	FALSE	FALSE	25	6.87322961155689
POTEH	protein_coding	FALSE	FALSE	FALSE	26	6.84898758942916
NRAP	protein_coding	FALSE	FALSE	FALSE	27	6.83790260755701
OPRM1	protein_coding	FALSE	FALSE	FALSE	28	6.80995134596833
BX072566.1	protein_coding	FALSE	FALSE	FALSE	29	6.80970194202057
TRDN	protein_coding	FALSE	FALSE	FALSE	30	6.77130704170378
SERPINB2	protein_coding	FALSE	FALSE	FALSE	31	6.76280163684344
AS3MT	protein_coding	FALSE	FALSE	FALSE	32	-6.73928767988712
POTED	protein_coding	FALSE	FALSE	FALSE	33	6.7353439910936
LMNTD2	protein_coding	FALSE	FALSE	FALSE	34	-6.38822464573623	331
HEPACAM2	protein_coding	FALSE	FALSE	FALSE	35	6.34719852435811
MTRNR2L10	protein_coding	FALSE	FALSE	FALSE	36	6.15628710488632
CXCL8	protein_coding	FALSE	FALSE	FALSE	37	6.14800430183216
BPIFB2	protein_coding	FALSE	FALSE	FALSE	38	6.13046580015988
CXCL10	protein_coding	FALSE	FALSE	FALSE	39	6.03314730583071
GOLGA6L6	protein_coding	FALSE	FALSE	FALSE	40	6.01080274607301
ST8SIA3	protein_coding	FALSE	FALSE	FALSE	41	6.01078685463213
CDH7	protein_coding	FALSE	FALSE	FALSE	42	6.0029487573611
AMER2	protein_coding	FALSE	FALSE	FALSE	43	5.91853521452607
LCN10	protein_coding	FALSE	FALSE	FALSE	44	-5.90782020999849
MTRNR2L12	protein_coding	FALSE	FALSE	FALSE	45	5.8807566291483
AHSP	protein_coding	FALSE	FALSE	FALSE	46	5.85189363557899	1119
SFTPD	protein_coding	FALSE	FALSE	FALSE	47	-5.84855571700835
LCN6	protein_coding	FALSE	FALSE	FALSE	48	-5.68858109034261
FAM236A	protein_coding	FALSE	FALSE	FALSE	49	-5.68746847577144
FAM236B	protein_coding	FALSE	FALSE	FALSE	50	-5.666110727864
AC007325.2	protein_coding	FALSE	FALSE	FALSE	51	-5.62724948581886	3116
RHAG	protein_coding	FALSE	FALSE	FALSE	52	5.60493829648224
TSPY8	protein_coding	FALSE	FALSE	FALSE	53	5.57805706439605
COL15A1	protein_coding	TRUE	TRUE	FALSE	54	-5.51260982819864
PRODH	protein_coding	FALSE	FALSE	FALSE	55	-5.5103101497107	3154
WFIKKN1	protein_coding	FALSE	FALSE	FALSE	56	-5.4643379540898
PLCXD1	protein_coding	FALSE	FALSE	FALSE	57	-5.45917196101921
PALM3	protein_coding	FALSE	FALSE	FALSE	58	-5.4484559892639
CHKB-CPT1B	protein_coding	FALSE	FALSE	FALSE	59	-5.37199110015833
OR2A5	protein_coding	FALSE	FALSE	FALSE	60	5.36201864719147
HDC	protein_coding	FALSE	FALSE	FALSE	61	-5.31961767280607	1832
TSPY10	protein_coding	FALSE	FALSE	FALSE	62	5.27058377722916
MS4A3	protein_coding	FALSE	FALSE	FALSE	63	5.23826736606371
BIRC7	protein_coding	FALSE	FALSE	FALSE	64	-5.2314932562622
OR10Z1	protein_coding	FALSE	FALSE	FALSE	65	5.2211367243305
KIF12	protein_coding	FALSE	FALSE	FALSE	66	-5.11993961962891	2522
MTRNR2L6	protein_coding	FALSE	FALSE	FALSE	67	5.10245953876396
PIK3R2	protein_coding	FALSE	FALSE	FALSE	68	-5.02097220707666
NTRK2	protein_coding	FALSE	FALSE	FALSE	69	4.99871022452762
GDA	protein_coding	FALSE	FALSE	FALSE	70	4.97678257241546
ULBP1	protein_coding	FALSE	FALSE	FALSE	71	4.94934926360281
ARL6IP4	protein_coding	FALSE	FALSE	FALSE	72	-4.93840716814643
AC012651.1	protein_coding	FALSE	FALSE	FALSE	73	-4.93479647249712
TSPY3	protein_coding	FALSE	FALSE	FALSE	74	4.86124858010036
PKLR	protein_coding	FALSE	FALSE	FALSE	75	4.85687571923982
GOLGA6L1	protein_coding	FALSE	FALSE	FALSE	76	4.85468577625446
MMP3	protein_coding	FALSE	FALSE	FALSE	77	4.81876391074091
GOLGA6L22	protein_coding	FALSE	FALSE	FALSE	78	4.80558831700531
HOXD9	protein_coding	FALSE	FALSE	FALSE	79	-4.79425486777523
SSTR1	protein_coding	FALSE	FALSE	FALSE	80	4.78988992894069
TCN1	protein_coding	FALSE	FALSE	FALSE	81	4.74217247281755
LGI3	protein_coding	FALSE	FALSE	FALSE	82	-4.726460711406
S100A3	protein_coding	FALSE	FALSE	FALSE	83	4.68914663848622
ADAD2	protein_coding	FALSE	FALSE	FALSE	84	-4.67304073411414
CA1	protein_coding	TRUE	FALSE	TRUE	85	4.60979321227154	1596
KIFC2	protein_coding	FALSE	FALSE	FALSE	86	-4.59811664585025	1204
ANO9	protein_coding	FALSE	FALSE	FALSE	87	-4.59160806473666	4060
CACNA2D2	protein_coding	FALSE	FALSE	FALSE	88	-4.53314805755041
SLC6A3	protein_coding	FALSE	FALSE	FALSE	89	-4.49613689743814
NKX2-8	protein_coding	FALSE	FALSE	FALSE	90	-4.49503823759294
MLPH	protein_coding	FALSE	FALSE	FALSE	91	-4.49456914514004
CLIC3	protein_coding	FALSE	FALSE	FALSE	92	-4.47970420860994
HSF4	protein_coding	FALSE	FALSE	FALSE	93	-4.47180881368247
AC006254.1	protein_coding	FALSE	FALSE	FALSE	94	-4.46631364817143
RGL3	protein_coding	FALSE	FALSE	FALSE	95	-4.45789114528013
AL365205.1	protein_coding	FALSE	FALSE	FALSE	96	-4.45488018321825
HEMGN	protein_coding	FALSE	FALSE	FALSE	97	4.43655965106392	481
RNASE10	protein_coding	FALSE	FALSE	FALSE	98	-4.42497796456644
MS4A15	protein_coding	FALSE	FALSE	FALSE	99	-4.38845988011893
ACP5	protein_coding	TRUE	FALSE	TRUE	100	-4.38422277275894
FASN	protein_coding	FALSE	FALSE	FALSE	101	-4.38230532599052
SUSD2	protein_coding	FALSE	FALSE	FALSE	102	-4.38221135222309
PLVAP	protein_coding	FALSE	FALSE	FALSE	103	-4.36823319518464
LMTK3	protein_coding	FALSE	FALSE	FALSE	104	-4.35869788878323	1525
PCP2	protein_coding	FALSE	FALSE	FALSE	105	-4.35844132956633
BGLAP	protein_coding	FALSE	FALSE	FALSE	106	-4.35685623022269
MSLNL	protein_coding	FALSE	FALSE	FALSE	107	-4.35257416049381
MMP8	protein_coding	FALSE	FALSE	FALSE	108	4.35139460049856
EVPL	protein_coding	FALSE	FALSE	FALSE	109	-4.33477380251101	1166
GRIN2A	protein_coding	FALSE	FALSE	FALSE	110	4.32567581997047
ADGRB1	protein_coding	FALSE	FALSE	FALSE	111	-4.32345262072599	1700
ADCYAP1	protein_coding	FALSE	FALSE	FALSE	112	-4.3088642607997
DUOXA2	protein_coding	FALSE	FALSE	FALSE	113	-4.30698871342074
AL049629.2	protein_coding	FALSE	FALSE	FALSE	114	4.29147632461585
TMEM235	protein_coding	FALSE	FALSE	FALSE	115	4.28835535466635
PPP1R2B	protein_coding	FALSE	FALSE	FALSE	116	4.28814536287287
GPRIN2	protein_coding	FALSE	FALSE	FALSE	117	-4.26821052511491	5821
USP17L7	protein_coding	FALSE	FALSE	FALSE	118	-4.26765942640198
CDK3	protein_coding	FALSE	FALSE	FALSE	119	-4.26391906689588
H2AB2	protein_coding	FALSE	FALSE	FALSE	120	-4.25122547047868
SLC16A8	protein_coding	FALSE	FALSE	FALSE	121	-4.20157376452155	3037
HS3ST2	protein_coding	FALSE	FALSE	FALSE	122	-4.19589784745923
ADCY8	protein_coding	FALSE	FALSE	FALSE	123	-4.19443644136088
CR2	protein_coding	FALSE	FALSE	FALSE	124	4.19322121315818
GABRG2	protein_coding	FALSE	FALSE	FALSE	125	4.19309050323475
RASSF7	protein_coding	FALSE	FALSE	FALSE	126	-4.18956897523455
SPACA4	protein_coding	FALSE	FALSE	FALSE	127	-4.18734132483213
CAPG	protein_coding	FALSE	FALSE	FALSE	128	-4.18686258448315
CD5L	protein_coding	FALSE	FALSE	FALSE	129	-4.1534892438446
TMEM100	protein_coding	FALSE	FALSE	FALSE	130	4.14360741840856	1178
EXOC3L2	protein_coding	FALSE	FALSE	FALSE	131	-4.13947613656256
MEGF6	protein_coding	FALSE	FALSE	FALSE	132	-4.1354072616491	1989
SLC6A4	protein_coding	FALSE	FALSE	FALSE	133	4.11185007169562
CDH10	protein_coding	FALSE	FALSE	FALSE	134	4.10907720995002
TRPM2	protein_coding	FALSE	FALSE	FALSE	135	-4.09165762677795
EPS8L2	protein_coding	FALSE	FALSE	FALSE	136	-4.09099750483851	3132
CRACR2B	protein_coding	FALSE	FALSE	FALSE	137	-4.08263887600451	2268
TM4SF19	protein_coding	FALSE	FALSE	FALSE	138	-4.0825624676374
RASGRF1	protein_coding	FALSE	FALSE	FALSE	139	-4.06205910598062
CA4	protein_coding	FALSE	FALSE	FALSE	140	4.04639242415805
RAB6C	protein_coding	FALSE	FALSE	FALSE	141	4.04374559166256
ABCA3	protein_coding	FALSE	FALSE	FALSE	142	-4.03912006517892
RENBP	protein_coding	FALSE	FALSE	FALSE	143	-4.03772724544945
STPG3	protein_coding	FALSE	FALSE	FALSE	144	-4.03712701867843
ESM1	protein_coding	TRUE	FALSE	TRUE	145	4.02704049312745
TSPEAR	protein_coding	FALSE	FALSE	FALSE	146	-4.02645304502719
TLE6	protein_coding	FALSE	FALSE	FALSE	147	-4.02257874015786
BEST3	protein_coding	FALSE	FALSE	FALSE	148	4.02106895465588
GYPA	protein_coding	FALSE	FALSE	FALSE	149	4.01554746728864
AC011498.4	protein_coding	FALSE	FALSE	FALSE	150	-4.01436516281539
RAC3	protein_coding	FALSE	FALSE	FALSE	151	-4.01046372501682
CARD9	protein_coding	FALSE	FALSE	FALSE	152	-4.00905691566099
RAB17	protein_coding	FALSE	FALSE	FALSE	153	-4.00579530584942	7428
NUDT14	protein_coding	FALSE	FALSE	FALSE	154	-3.99916346491475
TMEM125	protein_coding	FALSE	FALSE	FALSE	155	-3.9989326952877
LPCAT1	protein_coding	FALSE	FALSE	FALSE	156	-3.99457854544586
LCNL1	protein_coding	FALSE	FALSE	FALSE	157	-3.99196147655158
CAMSAP3	protein_coding	FALSE	FALSE	FALSE	158	-3.9875402903539
IL6	protein_coding	FALSE	FALSE	FALSE	159	3.97620093289288
ICAM5	protein_coding	FALSE	FALSE	FALSE	160	-3.97570476937207	3828
CYP2B6	protein_coding	FALSE	FALSE	FALSE	161	-3.97312410218603
GPT	protein_coding	FALSE	FALSE	FALSE	162	-3.96143471656444
AC008397.2	protein_coding	FALSE	FALSE	FALSE	163	-3.95846243539203
PIK3R6	protein_coding	FALSE	FALSE	FALSE	164	-3.95492175959429	2973
IRX6	protein_coding	FALSE	FALSE	FALSE	165	-3.95452335474803
MTRNR2L8	protein_coding	FALSE	FALSE	FALSE	166	3.94734299736907
SAMD11	protein_coding	FALSE	FALSE	FALSE	167	-3.94621465988246	2347
GABRA2	protein_coding	FALSE	FALSE	FALSE	168	3.93657913351665
ITPRID1	protein_coding	FALSE	FALSE	FALSE	169	3.93562772519825
NECAB3	protein_coding	FALSE	FALSE	FALSE	170	-3.93432475314422
LPA	protein_coding	FALSE	FALSE	FALSE	171	3.9335538902094
CHL1	protein_coding	FALSE	FALSE	FALSE	172	3.93099665611781
PTGDS	protein_coding	FALSE	FALSE	FALSE	173	-3.93085225644822
SHISAL2B	protein_coding	FALSE	FALSE	FALSE	174	3.92801573719392
CHRM2	protein_coding	FALSE	FALSE	FALSE	175	3.92036802977969
GGT2	protein_coding	FALSE	FALSE	FALSE	176	-3.91767680925296
ZG16B	protein_coding	FALSE	FALSE	FALSE	177	3.8980140582732
DUOXA1	protein_coding	FALSE	FALSE	FALSE	178	-3.88191786492934
CRHBP	protein_coding	FALSE	FALSE	FALSE	179	-3.87660922407353
NPW	protein_coding	FALSE	FALSE	FALSE	180	-3.87280623391812
GREM1	protein_coding	FALSE	FALSE	FALSE	181	3.87118403479508
RAB6D	protein_coding	FALSE	FALSE	FALSE	182	3.86787286907093
PLIN5	protein_coding	FALSE	FALSE	FALSE	183	-3.86318915992266
BAIAP2L2	protein_coding	FALSE	FALSE	FALSE	184	-3.86099394737602	3714
AIFM3	protein_coding	FALSE	FALSE	FALSE	185	-3.85676568347121	3635
NPM2	protein_coding	FALSE	FALSE	FALSE	186	-3.84371698152935
GGT1	protein_coding	FALSE	FALSE	FALSE	187	-3.84064356166394
IL7R	protein_coding	TRUE	FALSE	TRUE	188	3.84027597447869	1185
PLA2G10	protein_coding	FALSE	FALSE	FALSE	189	-3.83921314962775
DUOX2	protein_coding	FALSE	FALSE	FALSE	190	-3.83700195980679
PTP4A1	protein_coding	FALSE	FALSE	FALSE	191	-3.82554798188223	4964
AATK	protein_coding	FALSE	FALSE	FALSE	192	-3.82497336159793
ANO8	protein_coding	FALSE	FALSE	FALSE	193	-3.80917976910448	1571
MROH6	protein_coding	FALSE	FALSE	FALSE	194	-3.79454949282548	3708
C16orf89	protein_coding	FALSE	FALSE	FALSE	195	-3.78088903056855
LRRC45	protein_coding	FALSE	FALSE	FALSE	196	-3.77528504893478	2377
SOWAHD	protein_coding	FALSE	FALSE	FALSE	197	-3.77228743738839
PDE1C	protein_coding	FALSE	FALSE	FALSE	198	3.77193902384276
GTPBP6	protein_coding	FALSE	FALSE	FALSE	199	-3.76934936775745
MMP28	protein_coding	FALSE	FALSE	FALSE	200	-3.75917862060594
D2HGDH	protein_coding	FALSE	FALSE	FALSE	201	-3.75690196201507
AMN	protein_coding	FALSE	FALSE	FALSE	202	-3.75671281163291
IL24	protein_coding	FALSE	FALSE	FALSE	203	3.74519917379332
PDE2A	protein_coding	FALSE	FALSE	FALSE	204	-3.74401696618632
TMEM191B	protein_coding	FALSE	FALSE	FALSE	205	-3.74194216174881
SSUH2	protein_coding	FALSE	FALSE	FALSE	206	-3.73897184174339
SLC9A3	protein_coding	FALSE	FALSE	FALSE	207	-3.73248838794708	5426
HOOK2	protein_coding	FALSE	FALSE	FALSE	208	-3.7321198990193	3925
PLEKHS1	protein_coding	FALSE	FALSE	FALSE	209	3.73162722997816
APOE	protein_coding	TRUE	FALSE	TRUE	210	-3.73013535229793
CCDC154	protein_coding	FALSE	FALSE	FALSE	211	-3.72643031123134	4670
FOXI2	protein_coding	FALSE	FALSE	FALSE	212	-3.72285123106529
SOD2	protein_coding	TRUE	FALSE	TRUE	213	3.72111375817622
DACT2	protein_coding	FALSE	FALSE	FALSE	214	-3.72021450346637
TCIRG1	protein_coding	TRUE	FALSE	TRUE	215	-3.71961411057289
FAAH	protein_coding	FALSE	FALSE	FALSE	216	-3.71278739224008
CYSRT1	protein_coding	FALSE	FALSE	FALSE	217	-3.70768023383183
PLA2G3	protein_coding	FALSE	FALSE	FALSE	218	-3.70606566093638
CCDC88B	protein_coding	FALSE	FALSE	FALSE	219	-3.70572599516218	1526
ACSF2	protein_coding	FALSE	FALSE	FALSE	220	-3.6978971213667
TRIM46	protein_coding	FALSE	FALSE	FALSE	221	-3.69143467412517
SGSM3	protein_coding	FALSE	FALSE	FALSE	222	-3.69076101197882
LPIN3	protein_coding	FALSE	FALSE	FALSE	223	-3.68944424364085
BICDL2	protein_coding	FALSE	FALSE	FALSE	224	-3.68085728730905
IFI30	protein_coding	TRUE	FALSE	TRUE	225	-3.68049776530186
RHPN1	protein_coding	FALSE	FALSE	FALSE	226	-3.67967060624891	4432
MREG	protein_coding	FALSE	FALSE	FALSE	227	-3.67869434601862
SLC34A3	protein_coding	FALSE	FALSE	FALSE	228	-3.6761144708287	3065
NAPSA	protein_coding	FALSE	FALSE	FALSE	229	-3.67550017274926
MAP3K15	protein_coding	FALSE	FALSE	FALSE	230	-3.67144652822639
DUOX1	protein_coding	FALSE	FALSE	FALSE	231	-3.66759982755479
MS4A1	protein_coding	FALSE	FALSE	FALSE	232	3.66683369196564
GDPD3	protein_coding	FALSE	FALSE	FALSE	233	-3.66172358528559
LRRC75B	protein_coding	FALSE	FALSE	FALSE	234	-3.65458808732351
CHKB	protein_coding	FALSE	FALSE	FALSE	235	-3.65011717382413
SORCS2	protein_coding	FALSE	FALSE	FALSE	236	-3.64216699762877
MUC4	protein_coding	FALSE	FALSE	FALSE	237	3.64139287165077	2047
ACOXL	protein_coding	FALSE	FALSE	FALSE	238	-3.63755203255706
PSORS1C1	protein_coding	FALSE	FALSE	FALSE	239	-3.63720001651505
NINL	protein_coding	FALSE	FALSE	FALSE	240	-3.6366447741792	3276
TRIM10	protein_coding	FALSE	FALSE	FALSE	241	3.63626009018735
TREM2	protein_coding	FALSE	FALSE	FALSE	242	-3.63410177896047
HDAC10	protein_coding	FALSE	FALSE	FALSE	243	-3.63239408448332
TENT5B	protein_coding	FALSE	FALSE	FALSE	244	-3.63142094520446
ARHGEF16	protein_coding	FALSE	FALSE	FALSE	245	-3.62913143333981	8370
RHBDL1	protein_coding	FALSE	FALSE	FALSE	246	-3.62651781312389
ULBP2	protein_coding	FALSE	FALSE	FALSE	247	3.62581590052164
SP5	protein_coding	FALSE	FALSE	FALSE	248	-3.62255956078546
CDK5RAP3	protein_coding	FALSE	FALSE	FALSE	249	-3.61947268950914
HPGD	protein_coding	FALSE	FALSE	FALSE	250	3.61839820740865
MSLN	protein_coding	FALSE	FALSE	FALSE	251	-3.61469751425129
CPA3	protein_coding	FALSE	FALSE	FALSE	252	-3.61327051473615
EIF1AY	protein_coding	FALSE	FALSE	FALSE	253	3.60979332954375
MUC1	protein_coding	FALSE	FALSE	FALSE	254	-3.60269546359094
ARHGEF19	protein_coding	FALSE	FALSE	FALSE	255	-3.60032985120303
PGGHG	protein_coding	FALSE	FALSE	FALSE	256	-3.59481812601484	4414
NOL3	protein_coding	FALSE	FALSE	FALSE	257	-3.59402452776899
IRX3	protein_coding	FALSE	FALSE	FALSE	258	-3.59332090288082
SLC5A2	protein_coding	FALSE	FALSE	FALSE	259	-3.57931697892596
OPLAH	protein_coding	FALSE	FALSE	FALSE	260	-3.56566006778688
FABP4	protein_coding	FALSE	FALSE	FALSE	261	-3.56503566316963
UAP1L1	protein_coding	FALSE	FALSE	FALSE	262	-3.56349041417745	7132
CROCC2	protein_coding	FALSE	FALSE	FALSE	263	-3.56251114652599
SIGLEC6	protein_coding	FALSE	FALSE	FALSE	264	-3.56212706837079
IRX1	protein_coding	FALSE	FALSE	FALSE	265	-3.56163156595446
C4orf48	protein_coding	FALSE	FALSE	FALSE	266	-3.5594809771684
FNDC10	protein_coding	FALSE	FALSE	FALSE	267	-3.55751667191349
RXFP1	protein_coding	FALSE	FALSE	FALSE	268	3.55474736674891
PSAPL1	protein_coding	FALSE	FALSE	FALSE	269	-3.54114748210297
KLF1	protein_coding	FALSE	FALSE	FALSE	270	3.53603403690043
IL17RE	protein_coding	FALSE	FALSE	FALSE	271	-3.53449662988209
TNFRSF14	protein_coding	FALSE	FALSE	FALSE	272	-3.52908426604168
FAM83E	protein_coding	FALSE	FALSE	FALSE	273	-3.52226988930857
APOC1	protein_coding	FALSE	FALSE	FALSE	274	-3.5222303520753
PRSS8	protein_coding	FALSE	FALSE	FALSE	275	-3.52082445486044
MLXIPL	protein_coding	FALSE	FALSE	FALSE	276	-3.5194896502703
SFTA3	protein_coding	FALSE	FALSE	FALSE	277	-3.51326982041895
SFTA3	lncRNA	FALSE	FALSE	FALSE	277	-3.51326982041895
SPATC1	protein_coding	FALSE	FALSE	FALSE	278	-3.50532535252843
NKX2-1	protein_coding	FALSE	FALSE	FALSE	279	-3.50459543969224
UBTD1	protein_coding	FALSE	FALSE	FALSE	280	-3.5043684679339
LLGL2	protein_coding	FALSE	FALSE	FALSE	281	-3.5033390746472
ADCY7	protein_coding	FALSE	FALSE	FALSE	282	-3.5018597238655
TEN1-CDK3	protein_coding	FALSE	FALSE	FALSE	283	-3.50183850694582
SLC29A2	protein_coding	FALSE	FALSE	FALSE	284	-3.50110941438776
SPIRE2	protein_coding	FALSE	FALSE	FALSE	285	-3.50048407805398
ABCC6	protein_coding	FALSE	FALSE	FALSE	286	-3.48776496910835
RHOBTB2	protein_coding	FALSE	FALSE	FALSE	287	-3.48514969104841
CEBPA	protein_coding	FALSE	FALSE	FALSE	288	-3.48349828872565
RAPGEF3	protein_coding	FALSE	FALSE	FALSE	289	-3.48256519295246	4064
SLC27A3	protein_coding	FALSE	FALSE	FALSE	290	-3.47797136794331
NAMPT	protein_coding	TRUE	FALSE	TRUE	291	3.47746537453469
FKBP1C	protein_coding	FALSE	FALSE	FALSE	292	3.47416090208581	2047
C20orf144	protein_coding	FALSE	FALSE	FALSE	293	-3.47204634205733
PNPLA7	protein_coding	FALSE	FALSE	FALSE	294	-3.46814632697012
ITGB4	protein_coding	FALSE	FALSE	FALSE	295	-3.4557763038115
PROM2	protein_coding	FALSE	FALSE	FALSE	296	-3.44787898453213
XK	protein_coding	FALSE	FALSE	FALSE	297	3.44513383255549	6402
ADAMTSL1	protein_coding	FALSE	FALSE	FALSE	298	-3.44392368223242
MISP	protein_coding	FALSE	FALSE	FALSE	299	-3.44163146123117
NUDT18	protein_coding	FALSE	FALSE	FALSE	300	-3.4390715324778
CAPN12	protein_coding	FALSE	FALSE	FALSE	301	-3.4319791123592
SLC7A10	protein_coding	FALSE	FALSE	FALSE	302	-3.42764173439828
SFTPB	protein_coding	FALSE	FALSE	FALSE	303	-3.42692946588918
CAVIN3	protein_coding	FALSE	FALSE	FALSE	304	-3.42455996108086
PAX5	protein_coding	FALSE	FALSE	FALSE	305	3.42285695111753
USP17L2	protein_coding	FALSE	FALSE	FALSE	306	-3.42206379661706
VWCE	protein_coding	FALSE	FALSE	FALSE	307	-3.42004198194262
PLA2G6	protein_coding	FALSE	FALSE	FALSE	308	-3.42002349162269
RABEP2	protein_coding	FALSE	FALSE	FALSE	309	-3.417238256171
RAB40C	protein_coding	FALSE	FALSE	FALSE	310	-3.41263497116201
CEP131	protein_coding	FALSE	FALSE	FALSE	311	-3.40890506547984	3141
PDE4C	protein_coding	FALSE	FALSE	FALSE	312	-3.40789906013104
SLC18A2	protein_coding	FALSE	FALSE	FALSE	313	-3.40530051725535
GGTLC3	protein_coding	FALSE	FALSE	FALSE	314	-3.40291844608149
AMDHD2	protein_coding	FALSE	FALSE	FALSE	315	-3.4019929343502
CHTF18	protein_coding	FALSE	FALSE	FALSE	316	-3.40065415398559	3021
SEC14L6	protein_coding	FALSE	FALSE	FALSE	317	-3.39696563617406
SLC16A11	protein_coding	FALSE	FALSE	FALSE	318	-3.39027596506761
GOLGA8B	protein_coding	FALSE	FALSE	FALSE	319	-3.38595281679211
RAP1GAP	protein_coding	FALSE	FALSE	FALSE	320	-3.38442509235052
C5orf38	protein_coding	FALSE	FALSE	FALSE	321	-3.38140044578706
ELMO3	protein_coding	FALSE	FALSE	FALSE	322	-3.38136212461551
HSPG2	protein_coding	FALSE	FALSE	FALSE	323	-3.3765099734817
CYP2D6	protein_coding	FALSE	FALSE	FALSE	324	-3.36461828235075
AGRN	protein_coding	FALSE	FALSE	FALSE	325	-3.35707357609623
FBN3	protein_coding	FALSE	FALSE	FALSE	326	-3.3552155636671
COL6A5	protein_coding	FALSE	FALSE	FALSE	327	3.35425059861124
SYBU	protein_coding	FALSE	FALSE	FALSE	328	-3.35305950221075
NKX3-1	protein_coding	FALSE	FALSE	FALSE	329	3.34891409301563
EIF5AL1	protein_coding	FALSE	FALSE	FALSE	330	3.34682104195222
RFNG	protein_coding	FALSE	FALSE	FALSE	331	-3.34464169095246
C6orf223	protein_coding	FALSE	FALSE	FALSE	332	-3.34099523059179
RPS27	protein_coding	FALSE	FALSE	FALSE	333	3.34094999102206	1371
LDHD	protein_coding	FALSE	FALSE	FALSE	334	-3.34061581653161
RAB24	protein_coding	FALSE	FALSE	FALSE	335	-3.33804278965427
GYPB	protein_coding	FALSE	FALSE	FALSE	336	3.33780145286049
LTF	protein_coding	FALSE	FALSE	FALSE	337	3.33619720195844
HEXD	protein_coding	FALSE	FALSE	FALSE	338	-3.33427660516588
HK3	protein_coding	TRUE	FALSE	TRUE	339	-3.33299784130697
SEMA3B	protein_coding	FALSE	FALSE	FALSE	340	-3.3326189554364	1828
SCGB1A1	protein_coding	FALSE	FALSE	FALSE	341	3.33083268410561
ARG1	protein_coding	FALSE	FALSE	FALSE	342	3.32990969653213
CCL11	protein_coding	FALSE	FALSE	FALSE	343	3.32912101582113
SLAMF8	protein_coding	TRUE	FALSE	TRUE	344	-3.32809209178796
OBSL1	protein_coding	FALSE	FALSE	FALSE	345	-3.32608650720539
CTSH	protein_coding	FALSE	FALSE	FALSE	346	-3.32057645240769
TBC1D2	protein_coding	FALSE	FALSE	FALSE	347	-3.31978471210291
TNNI2	protein_coding	FALSE	FALSE	FALSE	348	-3.3172085635116
ACTL10	protein_coding	FALSE	FALSE	FALSE	349	-3.31700034956232
MAGED4	protein_coding	FALSE	FALSE	FALSE	350	-3.31425356502174
FO681492.1	protein_coding	FALSE	FALSE	FALSE	351	-3.31395364233761
CDK10	protein_coding	FALSE	FALSE	FALSE	352	-3.31222425945129
KCP	protein_coding	FALSE	FALSE	FALSE	353	-3.30050898310734
CROCC	protein_coding	FALSE	FALSE	FALSE	354	-3.30028368888187	2188
PIP5KL1	protein_coding	FALSE	FALSE	FALSE	355	-3.29824397023108
CRTAC1	protein_coding	FALSE	FALSE	FALSE	356	-3.29757263942117
PPP1R16A	protein_coding	FALSE	FALSE	FALSE	357	-3.29639340393653
EPPK1	protein_coding	FALSE	FALSE	FALSE	358	-3.29558106530106
CP	protein_coding	FALSE	FALSE	FALSE	359	3.29019001969906
PRSS36	protein_coding	FALSE	FALSE	FALSE	360	-3.2900652876006
MAGED4B	protein_coding	FALSE	FALSE	FALSE	361	-3.28753849270866
PLEKHG5	protein_coding	FALSE	FALSE	FALSE	362	-3.28184413854193
CAPN3	protein_coding	FALSE	FALSE	FALSE	363	-3.28167121876363
C2	protein_coding	FALSE	FALSE	FALSE	364	-3.28146618199729
NAGS	protein_coding	FALSE	FALSE	FALSE	365	-3.28069603261475
HNF1B	protein_coding	FALSE	FALSE	FALSE	366	-3.27814915561903
CCL18	protein_coding	FALSE	FALSE	FALSE	367	-3.27614823211678
LAMA3	protein_coding	FALSE	FALSE	FALSE	368	-3.27445808771821
CCL2	protein_coding	FALSE	FALSE	FALSE	369	3.27114837363361
EPS8L1	protein_coding	FALSE	FALSE	FALSE	370	-3.27088266532454	5091
IQGAP3	protein_coding	FALSE	FALSE	FALSE	371	-3.27017103312731
GSDMD	protein_coding	FALSE	FALSE	FALSE	372	-3.26995304415266
KCNQ1	protein_coding	FALSE	FALSE	FALSE	373	-3.26865834794125
MIB2	protein_coding	FALSE	FALSE	FALSE	374	-3.26793425425392	3562
PLIN4	protein_coding	FALSE	FALSE	FALSE	375	-3.26123791733758
KIAA0895L	protein_coding	FALSE	FALSE	FALSE	376	-3.26077409528814
CPT1B	protein_coding	FALSE	FALSE	FALSE	377	-3.25805121670659
GCOM1	protein_coding	FALSE	FALSE	FALSE	378	3.25214655146964
PPP2R3B	protein_coding	FALSE	FALSE	FALSE	379	-3.25083168401811	6684
LRRC74B	protein_coding	FALSE	FALSE	FALSE	380	-3.24571052409169
GRB7	protein_coding	FALSE	FALSE	FALSE	381	-3.24481453159662
GGTLC2	protein_coding	FALSE	FALSE	FALSE	382	-3.2427561474243
SELL	protein_coding	FALSE	FALSE	FALSE	383	3.24044373692215
JAG2	protein_coding	FALSE	FALSE	FALSE	384	-3.2359087429294
SLC4A2	protein_coding	FALSE	FALSE	FALSE	385	-3.2353476658075
DBP	protein_coding	FALSE	FALSE	FALSE	386	-3.23456093599372
ALOX5	protein_coding	FALSE	FALSE	FALSE	387	-3.23323261023881
HBM	protein_coding	FALSE	FALSE	FALSE	388	3.23138574696107
ASGR1	protein_coding	FALSE	FALSE	FALSE	389	-3.23013315757464
TMEM150B	protein_coding	FALSE	FALSE	FALSE	390	-3.22843481023563
RILP	protein_coding	FALSE	FALSE	FALSE	391	-3.22686197135711
KAT2A	protein_coding	FALSE	FALSE	FALSE	392	-3.22016787121041
SLC4A3	protein_coding	FALSE	FALSE	FALSE	393	-3.21721839567003	4354
CNTROB	protein_coding	FALSE	FALSE	FALSE	394	-3.20886489550594
EBF3	protein_coding	FALSE	FALSE	FALSE	395	-3.20853239348224
CD3E	protein_coding	FALSE	FALSE	FALSE	396	3.20657476524633
LRRC36	protein_coding	FALSE	FALSE	FALSE	397	-3.20632159122505
MYH14	protein_coding	FALSE	FALSE	FALSE	398	-3.20139006423183	4332
MALRD1	protein_coding	FALSE	FALSE	FALSE	399	-3.20082388351108
NOXA1	protein_coding	FALSE	FALSE	FALSE	400	-3.19822042654987
ST14	protein_coding	FALSE	FALSE	FALSE	401	-3.19566781868512
PARP10	protein_coding	FALSE	FALSE	FALSE	402	-3.19565560394346
CFAP410	protein_coding	FALSE	FALSE	FALSE	403	-3.19424958504252	3813
SYT15	protein_coding	FALSE	FALSE	FALSE	404	-3.19294584612031
PLXNB3	protein_coding	FALSE	FALSE	FALSE	405	-3.19255148135987
IDUA	protein_coding	FALSE	FALSE	FALSE	406	-3.19221112267127	3575
TFCP2L1	protein_coding	FALSE	FALSE	FALSE	407	-3.19112328046274
PDZD4	protein_coding	FALSE	FALSE	FALSE	408	-3.18837642414812	4201
SLC7A11	protein_coding	FALSE	FALSE	FALSE	409	3.18808361053588
TMEM160	protein_coding	FALSE	FALSE	FALSE	410	-3.18359545648541
GPER1	protein_coding	FALSE	FALSE	FALSE	411	-3.18016685315442
NOS2	protein_coding	FALSE	FALSE	FALSE	412	3.18010282353321
BIRC3	protein_coding	FALSE	FALSE	FALSE	413	3.17957906964653
MEOX1	protein_coding	TRUE	TRUE	FALSE	414	-3.17888285632363
SCX	protein_coding	FALSE	FALSE	FALSE	415	-3.17655197853148
MARCO	protein_coding	TRUE	FALSE	TRUE	416	-3.17618034738677
IRX5	protein_coding	FALSE	FALSE	FALSE	417	-3.17488048409856
SAPCD2	protein_coding	FALSE	FALSE	FALSE	418	-3.156891158042
MAPK11	protein_coding	FALSE	FALSE	FALSE	419	-3.15124599305154
ENGASE	protein_coding	FALSE	FALSE	FALSE	420	-3.14921348445891
SRPK3	protein_coding	FALSE	FALSE	FALSE	421	-3.14821686169358
ELFN2	protein_coding	FALSE	FALSE	FALSE	422	-3.14708796931345
ELFN2	lncRNA	FALSE	FALSE	FALSE	422	-3.14708796931345
BPGM	protein_coding	FALSE	FALSE	FALSE	423	3.14155477875439	3399
GRIN3B	protein_coding	FALSE	FALSE	FALSE	424	-3.13911826256272
FBXO44	protein_coding	FALSE	FALSE	FALSE	425	-3.13854974528166
PI15	protein_coding	FALSE	FALSE	FALSE	426	3.1311883429879	1359
SDSL	protein_coding	FALSE	FALSE	FALSE	427	-3.13087702727602
ITPR3	protein_coding	FALSE	FALSE	FALSE	428	-3.12704525056843
SPATA20	protein_coding	FALSE	FALSE	FALSE	429	-3.1263269712068
DHPS	protein_coding	FALSE	FALSE	FALSE	430	-3.12315637290277
GPR39	protein_coding	FALSE	FALSE	FALSE	431	-3.12276869536262
OSCAR	protein_coding	TRUE	FALSE	TRUE	432	-3.12147142191398
S100A8	protein_coding	FALSE	FALSE	FALSE	433	3.12064240794679
CPLX1	protein_coding	FALSE	FALSE	FALSE	434	-3.11561295787988
TMEM238	protein_coding	FALSE	FALSE	FALSE	435	-3.11538645582443
SIGIRR	protein_coding	FALSE	FALSE	FALSE	436	-3.11194185656461
PKP3	protein_coding	FALSE	FALSE	FALSE	437	-3.11027904455903
CCDC159	protein_coding	FALSE	FALSE	FALSE	438	-3.10961213141557
EME2	protein_coding	FALSE	FALSE	FALSE	439	-3.10944978492053
RNF207	protein_coding	FALSE	FALSE	FALSE	440	-3.10842383048717
PICK1	protein_coding	FALSE	FALSE	FALSE	441	-3.10829696639672
HIP1R	protein_coding	FALSE	FALSE	FALSE	442	-3.10685893089778
CYP27A1	protein_coding	TRUE	FALSE	TRUE	443	-3.10506261906667
SLC26A6	protein_coding	FALSE	FALSE	FALSE	444	-3.10389316011591
IRX2	protein_coding	FALSE	FALSE	FALSE	445	-3.09505079649709
SELE	protein_coding	FALSE	FALSE	FALSE	446	-3.09491877602355
PABPC3	protein_coding	FALSE	FALSE	FALSE	447	3.09487345247509
CCDC141	protein_coding	FALSE	FALSE	FALSE	448	-3.09122102826849
TNFAIP6	protein_coding	FALSE	FALSE	FALSE	449	3.08961210678172
DOK7	protein_coding	FALSE	FALSE	FALSE	450	-3.08771543956853
SLC26A2	protein_coding	FALSE	FALSE	FALSE	451	3.08756789805082	2274
SH3D21	protein_coding	FALSE	FALSE	FALSE	452	-3.08459534405823	6365
AK1	protein_coding	FALSE	FALSE	FALSE	453	-3.08296499693381
SEPTIN5	protein_coding	FALSE	FALSE	FALSE	454	-3.08042347618183
AJM1	protein_coding	FALSE	FALSE	FALSE	455	-3.07858179211193
POLR2J2	protein_coding	FALSE	FALSE	FALSE	456	-3.07756435076403
ANKRD29	protein_coding	FALSE	FALSE	FALSE	457	-3.07629543275016
DAPK2	protein_coding	FALSE	FALSE	FALSE	458	-3.0740802709944
PEBP4	protein_coding	FALSE	FALSE	FALSE	459	-3.07133397744882
CCL14	protein_coding	FALSE	FALSE	FALSE	460	-3.06607499551192
FBXL15	protein_coding	FALSE	FALSE	FALSE	461	-3.0656257239014
MROH1	protein_coding	FALSE	FALSE	FALSE	462	-3.06436810978033
VWA1	protein_coding	FALSE	FALSE	FALSE	463	-3.06387283263734
PLCB2	protein_coding	FALSE	FALSE	FALSE	464	-3.06123907944121
TP53I13	protein_coding	FALSE	FALSE	FALSE	465	-3.05973213123677
CPSF1	protein_coding	FALSE	FALSE	FALSE	466	-3.05840596335246
LAMB3	protein_coding	FALSE	FALSE	FALSE	467	-3.0583510420217
NAPRT	protein_coding	FALSE	FALSE	FALSE	468	-3.05808823337463
BNIPL	protein_coding	FALSE	FALSE	FALSE	469	-3.05532506108281
AQP7	protein_coding	FALSE	FALSE	FALSE	470	-3.05477857450193
LARGE2	protein_coding	FALSE	FALSE	FALSE	471	-3.05238012840235
CBLC	protein_coding	FALSE	FALSE	FALSE	472	-3.0523122842871
FBP1	protein_coding	TRUE	FALSE	TRUE	473	-3.04859604781242
AKAP17A	protein_coding	FALSE	FALSE	FALSE	474	-3.04620599668888	4879
GOLGA8A	protein_coding	FALSE	FALSE	FALSE	475	-3.04566218818441
RFESD	protein_coding	FALSE	FALSE	FALSE	476	3.0449406090041
FBXL8	protein_coding	FALSE	FALSE	FALSE	477	-3.0447293318708
RGS11	protein_coding	FALSE	FALSE	FALSE	478	-3.04384205989639
SLC45A3	protein_coding	FALSE	FALSE	FALSE	479	-3.04330164112961
ANKRD65	protein_coding	FALSE	FALSE	FALSE	480	-3.04316709381115
OVOL2	protein_coding	FALSE	FALSE	FALSE	481	-3.0412837096407
DOC2A	protein_coding	FALSE	FALSE	FALSE	482	-3.04096724352966
FGFR2	protein_coding	FALSE	FALSE	FALSE	483	-3.04079399930795
C1QC	protein_coding	TRUE	FALSE	TRUE	484	-3.04078349052534
MYRIP	protein_coding	FALSE	FALSE	FALSE	485	-3.04063275438448
SLC17A9	protein_coding	FALSE	FALSE	FALSE	486	-3.04062274548789
CFAP157	protein_coding	FALSE	FALSE	FALSE	487	-3.03801183551369
HPN	protein_coding	FALSE	FALSE	FALSE	488	-3.03377653567686
STXBP6	protein_coding	FALSE	FALSE	FALSE	489	3.03279116383527
CES4A	protein_coding	FALSE	FALSE	FALSE	490	-3.03272640347266
THSD7A	protein_coding	FALSE	FALSE	FALSE	491	-3.03107115111199
GALNT12	protein_coding	FALSE	FALSE	FALSE	492	-3.02931599455106
NRBP2	protein_coding	FALSE	FALSE	FALSE	493	-3.02833597094938
ZGPAT	protein_coding	FALSE	FALSE	FALSE	494	-3.02593440883768
MVD	protein_coding	FALSE	FALSE	FALSE	495	-3.02449351337805	4008
VWA2	protein_coding	FALSE	FALSE	FALSE	496	-3.02349600532573
HBA1	protein_coding	FALSE	FALSE	FALSE	497	3.0205881687179
FGFR3	protein_coding	FALSE	FALSE	FALSE	498	-3.01873422086853
CHAD	protein_coding	FALSE	FALSE	FALSE	499	-3.01855477213313
PCSK4	protein_coding	FALSE	FALSE	FALSE	500	-3.01344614637245
HBA2	protein_coding	FALSE	FALSE	FALSE	501	3.0119212886984
CELSR1	protein_coding	FALSE	FALSE	FALSE	502	-3.01025946151814
FLCN	protein_coding	FALSE	FALSE	FALSE	503	-3.00859264232329
MTCL1	protein_coding	FALSE	FALSE	FALSE	504	-3.00798427193779	2657
ESRP2	protein_coding	FALSE	FALSE	FALSE	505	-3.00778823961357
ZNF837	protein_coding	FALSE	FALSE	FALSE	506	-3.00442620439505
PNPLA6	protein_coding	FALSE	FALSE	FALSE	507	-3.00270861307099
SCRIB	protein_coding	FALSE	FALSE	FALSE	508	-3.00257401337132	6170
TFPI2	protein_coding	FALSE	FALSE	FALSE	509	3.00092104078799
FAM83H	protein_coding	FALSE	FALSE	FALSE	510	-3.00042555239387
ASIC3	protein_coding	FALSE	FALSE	FALSE	511	-2.99834667615054
UNC13D	protein_coding	FALSE	FALSE	FALSE	512	-2.99718059342253
VNN1	protein_coding	FALSE	FALSE	FALSE	513	2.99651435057205
SLC26A1	protein_coding	FALSE	FALSE	FALSE	514	-2.99639574431222
TNFRSF25	protein_coding	FALSE	FALSE	FALSE	515	-2.99560381460939
B3GNT8	protein_coding	FALSE	FALSE	FALSE	516	-2.99557850837483
PRDM16	protein_coding	FALSE	FALSE	FALSE	517	-2.99446346102232
ALS2CL	protein_coding	FALSE	FALSE	FALSE	518	-2.99328650356582
ENTPD6	protein_coding	FALSE	FALSE	FALSE	519	-2.99326041565727
MYOM3	protein_coding	FALSE	FALSE	FALSE	520	-2.98873858368799
HBD	protein_coding	TRUE	FALSE	TRUE	521	2.98781923812131
GPAT2	protein_coding	FALSE	FALSE	FALSE	522	-2.98740895605353	6785
DYNLT3	protein_coding	FALSE	FALSE	FALSE	523	2.9868542184594	1952
GALNT4	protein_coding	FALSE	FALSE	FALSE	524	-2.98486767390848
ARHGAP4	protein_coding	FALSE	FALSE	FALSE	525	-2.98221955007903
GRN	protein_coding	TRUE	FALSE	TRUE	526	-2.97983452509713
PPL	protein_coding	FALSE	FALSE	FALSE	527	-2.97760449698357
CEL	protein_coding	FALSE	FALSE	FALSE	528	-2.97341594062102
PACS2	protein_coding	FALSE	FALSE	FALSE	529	-2.97333118233004
TSNARE1	protein_coding	FALSE	FALSE	FALSE	530	-2.97305955247676
HAGHL	protein_coding	FALSE	FALSE	FALSE	531	-2.97253873197245
C16orf86	protein_coding	FALSE	FALSE	FALSE	532	-2.9718417418491
CNKSR1	protein_coding	FALSE	FALSE	FALSE	533	-2.96978654295001
ATP10B	protein_coding	FALSE	FALSE	FALSE	534	2.968403711124
TBC1D17	protein_coding	FALSE	FALSE	FALSE	535	-2.96644335580957
ADCK5	protein_coding	FALSE	FALSE	FALSE	536	-2.96616993053205
NINJ2	protein_coding	FALSE	FALSE	FALSE	537	-2.96545420306044
CDH24	protein_coding	FALSE	FALSE	FALSE	538	-2.96355356948591
UBA7	protein_coding	FALSE	FALSE	FALSE	539	-2.96317861685145
LRATD1	protein_coding	FALSE	FALSE	FALSE	540	2.96247355300637
GRIP2	protein_coding	FALSE	FALSE	FALSE	541	-2.96238918580725
PPFIA4	protein_coding	FALSE	FALSE	FALSE	542	-2.96131283464485
STAB1	protein_coding	FALSE	FALSE	FALSE	543	-2.96118075836544
CCDC136	protein_coding	FALSE	FALSE	FALSE	544	-2.96012048445477
AL157935.2	protein_coding	FALSE	FALSE	FALSE	545	-2.95966278105988
NPDC1	protein_coding	FALSE	FALSE	FALSE	546	-2.95873478755984
SNAI3	protein_coding	FALSE	FALSE	FALSE	547	-2.95487351922759
TAS1R3	protein_coding	FALSE	FALSE	FALSE	548	-2.95312291072239
EPHB6	protein_coding	FALSE	FALSE	FALSE	549	-2.9502276319725	6137
SLC11A1	protein_coding	FALSE	FALSE	FALSE	550	-2.94850697022665
CKB	protein_coding	FALSE	FALSE	FALSE	551	-2.94714925582305
CD274	protein_coding	FALSE	FALSE	FALSE	552	2.94479210719311
CEP295NL	protein_coding	FALSE	FALSE	FALSE	553	-2.94294271792209
SLC49A3	protein_coding	FALSE	FALSE	FALSE	554	-2.94174320088662
ASL	protein_coding	FALSE	FALSE	FALSE	555	-2.94125775258496
STARD10	protein_coding	FALSE	FALSE	FALSE	556	-2.94111048019991
ZMYND15	protein_coding	FALSE	FALSE	FALSE	557	-2.94011431407967
GBP4	protein_coding	FALSE	FALSE	FALSE	558	2.93969945555376
THNSL2	protein_coding	FALSE	FALSE	FALSE	559	-2.93873181322133
KMT5C	protein_coding	FALSE	FALSE	FALSE	560	-2.93867377678497
NDUFA13	protein_coding	FALSE	FALSE	FALSE	561	-2.93758208746253
BAIAP2	protein_coding	FALSE	FALSE	FALSE	562	-2.93637141408343
ARAP1	protein_coding	FALSE	FALSE	FALSE	563	-2.9355937103289
ARSA	protein_coding	FALSE	FALSE	FALSE	564	-2.93500506671075
TP53I3	protein_coding	FALSE	FALSE	FALSE	565	-2.93394067736979
MCEMP1	protein_coding	FALSE	FALSE	FALSE	566	-2.93298116267768
MFSD13A	protein_coding	FALSE	FALSE	FALSE	567	-2.93126680807141
CYP4F12	protein_coding	FALSE	FALSE	FALSE	568	-2.92255453471861
PAXX	protein_coding	FALSE	FALSE	FALSE	569	-2.92183995294831
KRT7	protein_coding	FALSE	FALSE	FALSE	570	-2.92072305155883
DOC2B	protein_coding	FALSE	FALSE	FALSE	571	-2.92053553093553
S1PR4	protein_coding	FALSE	FALSE	FALSE	572	-2.91995071338335
BMP1	protein_coding	FALSE	FALSE	FALSE	573	-2.9194736431968
ABCA2	protein_coding	FALSE	FALSE	FALSE	574	-2.91930940457225
MYL5	protein_coding	FALSE	FALSE	FALSE	575	-2.91657088343077
ABTB1	protein_coding	FALSE	FALSE	FALSE	576	-2.91543166803697
ALDH16A1	protein_coding	FALSE	FALSE	FALSE	577	-2.91516704463606
ARVCF	protein_coding	FALSE	FALSE	FALSE	578	-2.91446616241332
BICDL1	protein_coding	FALSE	FALSE	FALSE	579	-2.91264036870299
PPP1R13L	protein_coding	FALSE	FALSE	FALSE	580	-2.91235748793717	9102
TMEM259	protein_coding	FALSE	FALSE	FALSE	581	-2.91228108689601
NME3	protein_coding	FALSE	FALSE	FALSE	582	-2.9091131775903
SCNN1D	protein_coding	FALSE	FALSE	FALSE	583	-2.90785319561775
NUDT16L1	protein_coding	FALSE	FALSE	FALSE	584	-2.9073181402631
SELENBP1	protein_coding	FALSE	FALSE	FALSE	585	-2.90718847757693
SLC39A4	protein_coding	FALSE	FALSE	FALSE	586	-2.90414958931795
STRA6	protein_coding	FALSE	FALSE	FALSE	587	-2.90207968332616
C1QA	protein_coding	TRUE	FALSE	TRUE	588	-2.9018492689578
PNMA6A	protein_coding	FALSE	FALSE	FALSE	589	-2.90170354572956
PAGR1	protein_coding	FALSE	FALSE	FALSE	590	-2.90130105712955
CACNB1	protein_coding	FALSE	FALSE	FALSE	591	-2.89506567766109
LTC4S	protein_coding	FALSE	FALSE	FALSE	592	-2.89445771128634
LSP1	protein_coding	FALSE	FALSE	FALSE	593	-2.8934186981337
ANTKMT	protein_coding	FALSE	FALSE	FALSE	594	-2.89260176086287
SCRN2	protein_coding	FALSE	FALSE	FALSE	595	-2.89223604034806
CDK11A	protein_coding	FALSE	FALSE	FALSE	596	-2.89110679921522
RARRES1	protein_coding	FALSE	FALSE	FALSE	597	2.89007941261137
PNKP	protein_coding	FALSE	FALSE	FALSE	598	-2.88970619501576
ARL6IP1	protein_coding	FALSE	FALSE	FALSE	599	2.88715319449746	1362
DOK1	protein_coding	FALSE	FALSE	FALSE	600	-2.88662016163674
DDX21	protein_coding	FALSE	FALSE	FALSE	601	2.88288447180985
BCAT2	protein_coding	FALSE	FALSE	FALSE	602	-2.8821000735955
FBLN2	protein_coding	TRUE	TRUE	FALSE	603	-2.88004877114529
TMEM54	protein_coding	FALSE	FALSE	FALSE	604	-2.87985764960017
POU5F1	protein_coding	FALSE	FALSE	FALSE	605	-2.87893213238576
SPSB2	protein_coding	FALSE	FALSE	FALSE	606	-2.87813007218202
MAP3K10	protein_coding	FALSE	FALSE	FALSE	607	-2.87663815003137	5456
GPC5	protein_coding	FALSE	FALSE	FALSE	608	-2.87552361155559
TJP3	protein_coding	FALSE	FALSE	FALSE	609	-2.8725116866422
PRAM1	protein_coding	TRUE	FALSE	TRUE	610	-2.86962490369509
ATP8B3	protein_coding	FALSE	FALSE	FALSE	611	-2.86815690878186
NPEPL1	protein_coding	FALSE	FALSE	FALSE	612	-2.86808392253595
NBEAL2	protein_coding	FALSE	FALSE	FALSE	613	-2.86666808506844
SNX22	protein_coding	FALSE	FALSE	FALSE	614	-2.86657482073435
TYMP	protein_coding	FALSE	FALSE	FALSE	615	-2.86386632228093
ZNF784	protein_coding	FALSE	FALSE	FALSE	616	-2.86277732936109
ACACB	protein_coding	FALSE	FALSE	FALSE	617	-2.86264462455572
CCDC57	protein_coding	FALSE	FALSE	FALSE	618	-2.86196360173153
CD300LF	protein_coding	TRUE	FALSE	TRUE	619	-2.8614893489489
TNRC18	protein_coding	FALSE	FALSE	FALSE	620	-2.86023189128748
MVP	protein_coding	FALSE	FALSE	FALSE	621	-2.85761263060399
ABCB9	protein_coding	FALSE	FALSE	FALSE	622	-2.85584353941608
RASA4B	protein_coding	FALSE	FALSE	FALSE	623	-2.85430847663931
PIDD1	protein_coding	FALSE	FALSE	FALSE	624	-2.85374843774123
AC104389.6	protein_coding	FALSE	FALSE	FALSE	625	2.8517035907233
RPH3AL	protein_coding	FALSE	FALSE	FALSE	626	-2.85154996394281
PRSS22	protein_coding	FALSE	FALSE	FALSE	627	-2.85128320268927
SCTR	protein_coding	FALSE	FALSE	FALSE	628	-2.84604959202546
PYROXD2	protein_coding	FALSE	FALSE	FALSE	629	-2.84423109220754
TONSL	protein_coding	FALSE	FALSE	FALSE	630	-2.84245577914197
GRID2IP	protein_coding	FALSE	FALSE	FALSE	631	-2.8422851100875
DVL1	protein_coding	FALSE	FALSE	FALSE	632	-2.84224679095196
RORC	protein_coding	FALSE	FALSE	FALSE	633	-2.84197238130526
ZNF205	protein_coding	FALSE	FALSE	FALSE	634	-2.8413829666023
IER3IP1	protein_coding	FALSE	FALSE	FALSE	635	2.84080933942278
DPP7	protein_coding	FALSE	FALSE	FALSE	636	-2.83898481742292
DNAJB9	protein_coding	FALSE	FALSE	FALSE	637	2.83807212263927
HIGD1A	protein_coding	FALSE	FALSE	FALSE	638	2.83247954032448
VASH1	protein_coding	FALSE	FALSE	FALSE	639	-2.8290087050017
ABCB1	protein_coding	FALSE	FALSE	FALSE	640	-2.82875376926131
HTRA4	protein_coding	FALSE	FALSE	FALSE	641	-2.82874806990555
SPINT1	protein_coding	FALSE	FALSE	FALSE	642	-2.82816776817186
FSCN2	protein_coding	FALSE	FALSE	FALSE	643	-2.82443559605968
KCNAB2	protein_coding	FALSE	FALSE	FALSE	644	-2.82150422091752
NTN4	protein_coding	FALSE	FALSE	FALSE	645	-2.8171349810005
MISP3	protein_coding	FALSE	FALSE	FALSE	646	-2.81105659166701
GMIP	protein_coding	FALSE	FALSE	FALSE	647	-2.81001500229132
PHPT1	protein_coding	FALSE	FALSE	FALSE	648	-2.809697679271
STK11IP	protein_coding	FALSE	FALSE	FALSE	649	-2.80956826150973
ADAM33	protein_coding	FALSE	FALSE	FALSE	650	-2.80650813075889
HSD17B14	protein_coding	FALSE	FALSE	FALSE	651	-2.80334193389128
FLG	protein_coding	FALSE	FALSE	FALSE	652	-2.80316354010266
FGD2	protein_coding	FALSE	FALSE	FALSE	653	-2.80041471815293
GAA	protein_coding	FALSE	FALSE	FALSE	654	-2.79929469272502
ZBTB17	protein_coding	FALSE	FALSE	FALSE	655	-2.79799234182436
PLEKHA7	protein_coding	FALSE	FALSE	FALSE	656	-2.79697749501096
PPP1R35	protein_coding	FALSE	FALSE	FALSE	657	-2.79507371634652	3042
PLXNA3	protein_coding	FALSE	FALSE	FALSE	658	-2.79063629964551
BOK	protein_coding	FALSE	FALSE	FALSE	659	-2.79037470762207
GGT7	protein_coding	FALSE	FALSE	FALSE	660	-2.78890449270203
B4GALNT3	protein_coding	FALSE	FALSE	FALSE	661	-2.78806478706438
SH3TC1	protein_coding	FALSE	FALSE	FALSE	662	-2.78805788578956
C2CD4C	protein_coding	FALSE	FALSE	FALSE	663	-2.78801709734189
CGN	protein_coding	FALSE	FALSE	FALSE	664	-2.78524741890942
ITGA7	protein_coding	FALSE	FALSE	FALSE	665	-2.78456343011121
ACSL6	protein_coding	FALSE	FALSE	FALSE	666	2.7845240005575
LYNX1	protein_coding	FALSE	FALSE	FALSE	667	-2.78371469145488
GRB14	protein_coding	FALSE	FALSE	FALSE	668	-2.78293204688354
ENO3	protein_coding	FALSE	FALSE	FALSE	669	-2.78232813026029	8326
ACAP3	protein_coding	FALSE	FALSE	FALSE	670	-2.77809758572158
LTBP3	protein_coding	FALSE	FALSE	FALSE	671	-2.77751939631376
GALE	protein_coding	FALSE	FALSE	FALSE	672	-2.77358514278092
IZUMO4	protein_coding	FALSE	FALSE	FALSE	673	-2.77351723860037
FGF7	protein_coding	FALSE	FALSE	FALSE	674	2.77244643927602
ARHGEF1	protein_coding	FALSE	FALSE	FALSE	675	-2.7712550711835
MICAL1	protein_coding	FALSE	FALSE	FALSE	676	-2.7650136176037
TBX1	protein_coding	FALSE	FALSE	FALSE	677	-2.76413295810159
NFKBIL1	protein_coding	FALSE	FALSE	FALSE	678	-2.76327656851047
CABLES1	protein_coding	FALSE	FALSE	FALSE	679	-2.76288313632345
ODF3B	protein_coding	FALSE	FALSE	FALSE	680	-2.76144436525969
DKK2	protein_coding	FALSE	FALSE	FALSE	681	2.76122124069641
UNC13B	protein_coding	FALSE	FALSE	FALSE	682	-2.75936710467633
STK32C	protein_coding	FALSE	FALSE	FALSE	683	-2.75925006323596
NUPR1	protein_coding	FALSE	FALSE	FALSE	684	-2.75907129911488
COMP	protein_coding	FALSE	FALSE	FALSE	685	-2.75837105104051
WDR6	protein_coding	FALSE	FALSE	FALSE	686	-2.75796417145376
EPOR	protein_coding	FALSE	FALSE	FALSE	687	-2.75685241883763
TNK2	protein_coding	FALSE	FALSE	FALSE	688	-2.7563029552701
MYH7B	protein_coding	FALSE	FALSE	FALSE	689	-2.75432705357165
MAPK8IP3	protein_coding	FALSE	FALSE	FALSE	690	-2.75082473598807
ALPP	protein_coding	FALSE	FALSE	FALSE	691	-2.75055819322887
ITGB6	protein_coding	FALSE	FALSE	FALSE	692	-2.75021145151868
CDC42BPG	protein_coding	FALSE	FALSE	FALSE	693	-2.74687257586722
SHH	protein_coding	FALSE	FALSE	FALSE	694	-2.74532634225394
GSN	protein_coding	FALSE	FALSE	FALSE	695	-2.74361716760687
CCDC78	protein_coding	FALSE	FALSE	FALSE	696	-2.74330351693519
SYNC	protein_coding	FALSE	FALSE	FALSE	697	-2.74309216812957
CENPT	protein_coding	FALSE	FALSE	FALSE	698	-2.74045439754791
CTSD	protein_coding	TRUE	FALSE	TRUE	699	-2.7399027131611
SEC14L4	protein_coding	FALSE	FALSE	FALSE	700	-2.73606085073279
SERINC2	protein_coding	FALSE	FALSE	FALSE	701	-2.73598945203528
FBXL19	protein_coding	FALSE	FALSE	FALSE	702	-2.73577957175309
VNN3	protein_coding	FALSE	FALSE	FALSE	703	2.73522083707298
POLR2J3	protein_coding	FALSE	FALSE	FALSE	704	-2.73435763480561
POLR2J3	protein_coding	FALSE	FALSE	FALSE	704	-2.73435763480561
SSH3	protein_coding	FALSE	FALSE	FALSE	705	-2.73429023403418
COL4A4	protein_coding	FALSE	FALSE	FALSE	706	-2.73340434000444
RHOF	protein_coding	FALSE	FALSE	FALSE	707	-2.73254633688624
ELFN1	protein_coding	FALSE	FALSE	FALSE	708	-2.73213998526714
REX1BD	protein_coding	FALSE	FALSE	FALSE	709	-2.73113003454152
PRR15L	protein_coding	FALSE	FALSE	FALSE	710	-2.72805466153813
MMGT1	protein_coding	FALSE	FALSE	FALSE	711	2.72617336377988	2677
NCF4	protein_coding	TRUE	FALSE	TRUE	712	-2.72566646145641
INF2	protein_coding	FALSE	FALSE	FALSE	713	-2.72487317428634
CCHCR1	protein_coding	FALSE	FALSE	FALSE	714	-2.72149967500375
SCNN1A	protein_coding	FALSE	FALSE	FALSE	715	-2.71893089433563
TFPT	protein_coding	FALSE	FALSE	FALSE	716	-2.71873558940714
PRMT8	protein_coding	FALSE	FALSE	FALSE	717	-2.71747426125392
SCN4A	protein_coding	FALSE	FALSE	FALSE	718	-2.71697810350894
RBM27	protein_coding	FALSE	FALSE	FALSE	719	2.71679449652292	2577
CPLANE2	protein_coding	FALSE	FALSE	FALSE	720	-2.71307780829487
CCDC102A	protein_coding	FALSE	FALSE	FALSE	721	-2.71285097305543
CLCN7	protein_coding	FALSE	FALSE	FALSE	722	-2.71167600008833
AC105052.1	protein_coding	FALSE	FALSE	FALSE	723	-2.7113597744321
FAM90A1	protein_coding	FALSE	FALSE	FALSE	724	-2.70928937869711
VILL	protein_coding	FALSE	FALSE	FALSE	725	-2.7089964105145
PCED1A	protein_coding	FALSE	FALSE	FALSE	726	-2.70673241373485
FBXW5	protein_coding	FALSE	FALSE	FALSE	727	-2.70663943443179
LILRB5	protein_coding	FALSE	FALSE	FALSE	728	-2.70333984220585
UPK3BL2	protein_coding	FALSE	FALSE	FALSE	729	-2.70097551026385
F8	protein_coding	FALSE	FALSE	FALSE	730	2.69785033456817	2254
ZNF444	protein_coding	FALSE	FALSE	FALSE	731	-2.69594739467935
CFAP73	protein_coding	FALSE	FALSE	FALSE	732	-2.69510738687115
PWWP2B	protein_coding	FALSE	FALSE	FALSE	733	-2.69509158026304
PLEKHG4	protein_coding	TRUE	TRUE	FALSE	734	-2.6927388370872
NEIL1	protein_coding	FALSE	FALSE	FALSE	735	-2.69197695345173
CLN3	protein_coding	FALSE	FALSE	FALSE	736	-2.687873472499
PLA2G7	protein_coding	FALSE	FALSE	FALSE	737	-2.68686768312699
FAM193B	protein_coding	FALSE	FALSE	FALSE	738	-2.68558816335255
IFITM10	protein_coding	FALSE	FALSE	FALSE	739	-2.68527371869624
MAD1L1	protein_coding	FALSE	FALSE	FALSE	740	-2.68140958270772
ROGDI	protein_coding	FALSE	FALSE	FALSE	741	-2.68003804027132
AC007325.4	protein_coding	FALSE	FALSE	FALSE	742	-2.67795193154649
LRSAM1	protein_coding	FALSE	FALSE	FALSE	743	-2.6771791974388
COL18A1	protein_coding	TRUE	TRUE	FALSE	744	-2.67393206149561
ADAMTS13	protein_coding	FALSE	FALSE	FALSE	745	-2.67224303094621
MYCBPAP	protein_coding	FALSE	FALSE	FALSE	746	-2.67208686052753
HDGFL2	protein_coding	FALSE	FALSE	FALSE	747	-2.67165886511178
PPP1R26	protein_coding	FALSE	FALSE	FALSE	748	-2.67158560050956
CORO6	protein_coding	FALSE	FALSE	FALSE	749	-2.67126672121137
PTOV1	protein_coding	FALSE	FALSE	FALSE	750	-2.67012780780859
REM1	protein_coding	FALSE	FALSE	FALSE	751	-2.6693379171796
PLEKHH3	protein_coding	FALSE	FALSE	FALSE	752	-2.66764920320337
TMCO4	protein_coding	FALSE	FALSE	FALSE	753	-2.66707657815507
SDC1	protein_coding	FALSE	FALSE	FALSE	754	-2.66647013597386
JPH1	protein_coding	FALSE	FALSE	FALSE	755	-2.66562186246331
RPS25	protein_coding	FALSE	FALSE	FALSE	756	2.66519924793452
TRABD	protein_coding	FALSE	FALSE	FALSE	757	-2.66430121923073
TSPAN19	protein_coding	FALSE	FALSE	FALSE	758	2.66318578691622
TBC1D3C	protein_coding	FALSE	FALSE	FALSE	759	-2.66166719350721
COL16A1	protein_coding	TRUE	TRUE	FALSE	760	-2.66118643162668	3532
FAM156B	protein_coding	FALSE	FALSE	FALSE	761	-2.65927838482216
WDR24	protein_coding	FALSE	FALSE	FALSE	762	-2.65893385113601
DGKQ	protein_coding	FALSE	FALSE	FALSE	763	-2.65405932213743
SH3GLB2	protein_coding	FALSE	FALSE	FALSE	764	-2.65286571724404
STAC	protein_coding	FALSE	FALSE	FALSE	765	-2.65218598429689
CENPX	protein_coding	FALSE	FALSE	FALSE	766	-2.65029207036581
DTL	protein_coding	FALSE	FALSE	FALSE	767	2.64984402976901
MPP3	protein_coding	FALSE	FALSE	FALSE	768	-2.64940643953051
PPP1R37	protein_coding	FALSE	FALSE	FALSE	769	-2.64656598764952
KLHL17	protein_coding	FALSE	FALSE	FALSE	770	-2.64545849956384
SCART1	protein_coding	FALSE	FALSE	FALSE	771	-2.64508228800183
YES1	protein_coding	FALSE	FALSE	FALSE	772	2.63839732043885	4530
GPR162	protein_coding	FALSE	FALSE	FALSE	773	-2.63004114714061
PSD4	protein_coding	FALSE	FALSE	FALSE	774	-2.62878893925271
PHLDA3	protein_coding	FALSE	FALSE	FALSE	775	-2.62728124259264
TAF1C	protein_coding	FALSE	FALSE	FALSE	776	-2.6255611528928
E2F1	protein_coding	FALSE	FALSE	FALSE	777	-2.62547040979814
ABCC10	protein_coding	FALSE	FALSE	FALSE	778	-2.62415104903079
KRBA1	protein_coding	FALSE	FALSE	FALSE	779	-2.62388294448734
CCDC61	protein_coding	FALSE	FALSE	FALSE	780	-2.62080199182168	4523
CCDC9B	protein_coding	FALSE	FALSE	FALSE	781	-2.61874873493281
ARL2BP	protein_coding	FALSE	FALSE	FALSE	782	-2.61809448149706
ATP10A	protein_coding	FALSE	FALSE	FALSE	783	-2.6180179108053
NYAP2	protein_coding	FALSE	FALSE	FALSE	784	-2.6169916542659
STX10	protein_coding	FALSE	FALSE	FALSE	785	-2.616841611696
SGSM2	protein_coding	FALSE	FALSE	FALSE	786	-2.61661057407619
SLC6A6	protein_coding	FALSE	FALSE	FALSE	787	-2.61601700268617
UNC93B1	protein_coding	FALSE	FALSE	FALSE	788	-2.61579569862987
HMG20B	protein_coding	FALSE	FALSE	FALSE	789	-2.6147991758215
PDXK	protein_coding	FALSE	FALSE	FALSE	790	-2.61255088161152
B3GNT7	protein_coding	FALSE	FALSE	FALSE	791	-2.61224661725328
ADCY4	protein_coding	FALSE	FALSE	FALSE	792	-2.61211585296268
MRPL41	protein_coding	FALSE	FALSE	FALSE	793	-2.61138528982613
C1QB	protein_coding	TRUE	FALSE	TRUE	794	-2.61036598892981
GALNS	protein_coding	FALSE	FALSE	FALSE	795	-2.60979576686261
ANP32E	protein_coding	FALSE	FALSE	FALSE	796	2.60931758145137
DOT1L	protein_coding	FALSE	FALSE	FALSE	797	-2.60889679048723
FADD	protein_coding	FALSE	FALSE	FALSE	798	-2.60768240525339
LDLRAD2	protein_coding	FALSE	FALSE	FALSE	799	-2.60720055937087
DOK4	protein_coding	FALSE	FALSE	FALSE	800	-2.60464966852616
MYO9B	protein_coding	FALSE	FALSE	FALSE	801	-2.60453015302572
MYO15B	protein_coding	FALSE	FALSE	FALSE	802	-2.60326871735333
MCRIP2	protein_coding	FALSE	FALSE	FALSE	803	-2.60265680688021
TMED2	protein_coding	FALSE	FALSE	FALSE	804	2.60187190418683	2741
BRICD5	protein_coding	FALSE	FALSE	FALSE	805	-2.60100232539908
TMUB1	protein_coding	FALSE	FALSE	FALSE	806	-2.60079509535165
RPS13	protein_coding	FALSE	FALSE	FALSE	807	2.5997627286348
RSL24D1	protein_coding	FALSE	FALSE	FALSE	808	2.59847326787577
WDFY4	protein_coding	FALSE	FALSE	FALSE	809	-2.59802880884748
SELENOO	protein_coding	FALSE	FALSE	FALSE	810	-2.59787249475678
ANKRD13B	protein_coding	FALSE	FALSE	FALSE	811	-2.597345298366
IFT140	protein_coding	FALSE	FALSE	FALSE	812	-2.59675024979719
C8orf82	protein_coding	FALSE	FALSE	FALSE	813	-2.59597714585913
RBCK1	protein_coding	FALSE	FALSE	FALSE	814	-2.59561558026987
THTPA	protein_coding	FALSE	FALSE	FALSE	815	-2.59535839484804
GLRX5	protein_coding	FALSE	FALSE	FALSE	816	2.59473712599803
SLC19A1	protein_coding	FALSE	FALSE	FALSE	817	-2.59457958149638
ATG16L2	protein_coding	FALSE	FALSE	FALSE	818	-2.59260186301276
REEP4	protein_coding	FALSE	FALSE	FALSE	819	-2.5922708143249
RFXANK	protein_coding	FALSE	FALSE	FALSE	820	-2.59110696805983
CD302	protein_coding	FALSE	FALSE	FALSE	821	2.5896537727741	2249
TMPRSS6	protein_coding	FALSE	FALSE	FALSE	822	-2.58881382115094
RHOT2	protein_coding	FALSE	FALSE	FALSE	823	-2.58816853133718
GPRC5C	protein_coding	FALSE	FALSE	FALSE	824	-2.58741507525669
NAA10	protein_coding	FALSE	FALSE	FALSE	825	-2.58637658057893
MAPK12	protein_coding	FALSE	FALSE	FALSE	826	-2.58486325952689
ASPSCR1	protein_coding	FALSE	FALSE	FALSE	827	-2.58077074862186
CLEC11A	protein_coding	FALSE	FALSE	FALSE	828	-2.57998786616758
CIAO3	protein_coding	FALSE	FALSE	FALSE	829	-2.57832627594433
PRKCZ	protein_coding	FALSE	FALSE	FALSE	830	-2.57832315037722
INPPL1	protein_coding	FALSE	FALSE	FALSE	831	-2.57568032276885
PRKCD	protein_coding	FALSE	FALSE	FALSE	832	-2.57558885017754
PARVG	protein_coding	TRUE	FALSE	TRUE	833	-2.57549425531939
CDH23	protein_coding	FALSE	FALSE	FALSE	834	-2.57479087120284
FAM156A	protein_coding	FALSE	FALSE	FALSE	835	-2.57468112052365
CUEDC1	protein_coding	TRUE	TRUE	FALSE	836	-2.57416358590967
MMP23B	protein_coding	TRUE	TRUE	FALSE	837	-2.57369560100166	3745
EXOC3L1	protein_coding	FALSE	FALSE	FALSE	838	-2.57311075073127
PPP6R2	protein_coding	FALSE	FALSE	FALSE	839	-2.57223936558282
PPP1R12C	protein_coding	FALSE	FALSE	FALSE	840	-2.57056311743946	3966
UNC45A	protein_coding	FALSE	FALSE	FALSE	841	-2.5669545503162
HES4	protein_coding	TRUE	TRUE	FALSE	842	-2.56600742002315
VMA21	protein_coding	FALSE	FALSE	FALSE	843	2.56414293953226	2940
CHST7	protein_coding	FALSE	FALSE	FALSE	844	-2.5637157172628
TRMT1	protein_coding	FALSE	FALSE	FALSE	845	-2.56356082158418
PMM1	protein_coding	FALSE	FALSE	FALSE	846	-2.56297570165149
IL17RC	protein_coding	FALSE	FALSE	FALSE	847	-2.56292706575322
NAGPA	protein_coding	FALSE	FALSE	FALSE	848	-2.55971006910573
SERPINB8	protein_coding	FALSE	FALSE	FALSE	849	2.55887098288952
SLC38A10	protein_coding	FALSE	FALSE	FALSE	850	-2.55791598010159
DAPK1	protein_coding	FALSE	FALSE	FALSE	851	-2.55659933958469
COL4A3	protein_coding	FALSE	FALSE	FALSE	852	-2.55584525401892
KIF26A	protein_coding	FALSE	FALSE	FALSE	853	-2.55518305705468
ABCA7	protein_coding	FALSE	FALSE	FALSE	854	-2.55351062702607
TM9SF3	protein_coding	FALSE	FALSE	FALSE	855	2.5531101399014	6747
LRFN4	protein_coding	FALSE	FALSE	FALSE	856	-2.55197275742977
TBC1D9B	protein_coding	FALSE	FALSE	FALSE	857	-2.55102159684602
CAPN10	protein_coding	FALSE	FALSE	FALSE	858	-2.55074208705627
ARHGAP45	protein_coding	FALSE	FALSE	FALSE	859	-2.55050250137943
NCOR2	protein_coding	FALSE	FALSE	FALSE	860	-2.55049428153932
ABR	protein_coding	FALSE	FALSE	FALSE	861	-2.5504184053667
ARHGEF18	protein_coding	FALSE	FALSE	FALSE	862	-2.54871511770676
MAPK15	protein_coding	FALSE	FALSE	FALSE	863	-2.54747010456008
ELN	protein_coding	FALSE	FALSE	FALSE	864	-2.54559863474679
IQSEC3	protein_coding	FALSE	FALSE	FALSE	865	-2.54174713128425
TTC7A	protein_coding	FALSE	FALSE	FALSE	866	-2.54139613076933
ZNF414	protein_coding	FALSE	FALSE	FALSE	867	-2.54073972168658
CYP4B1	protein_coding	FALSE	FALSE	FALSE	868	-2.53970437461905
TBC1D3B	protein_coding	FALSE	FALSE	FALSE	869	-2.53683616026938
EVA1A	protein_coding	FALSE	FALSE	FALSE	870	-2.53605520000627
MBD3	protein_coding	FALSE	FALSE	FALSE	871	-2.5359774411654
DAPK3	protein_coding	FALSE	FALSE	FALSE	872	-2.53511225068593	4840
RALA	protein_coding	FALSE	FALSE	FALSE	873	2.53491006741485
TMEM132D	protein_coding	FALSE	FALSE	FALSE	874	-2.5332307383907
INTS1	protein_coding	FALSE	FALSE	FALSE	875	-2.53318699010886
ADAMTS6	protein_coding	FALSE	FALSE	FALSE	876	-2.53220674393495
ZNF692	protein_coding	FALSE	FALSE	FALSE	877	-2.53216297120051
SPPL2B	protein_coding	FALSE	FALSE	FALSE	878	-2.5279751656471
FES	protein_coding	FALSE	FALSE	FALSE	879	-2.52764845134145
GSTT2B	protein_coding	FALSE	FALSE	FALSE	880	-2.52722304278877
JMJD7-PLA2G4B	protein_coding	FALSE	FALSE	FALSE	881	-2.52606717184724
TBC1D3	protein_coding	FALSE	FALSE	FALSE	882	-2.52589979348973
CLASRP	protein_coding	FALSE	FALSE	FALSE	883	-2.52413984541591
SLC26A11	protein_coding	FALSE	FALSE	FALSE	884	-2.52374368121318
CAMKK1	protein_coding	FALSE	FALSE	FALSE	885	-2.5231772161569
ANAPC2	protein_coding	FALSE	FALSE	FALSE	886	-2.522910998656
MAN2C1	protein_coding	FALSE	FALSE	FALSE	887	-2.52270737426002
EVA1B	protein_coding	FALSE	FALSE	FALSE	888	-2.52008493344629
CCDC22	protein_coding	FALSE	FALSE	FALSE	889	-2.51862294893925
ADD2	protein_coding	FALSE	FALSE	FALSE	890	2.5149915391734
MUC16	protein_coding	FALSE	FALSE	FALSE	891	2.51498782972961
SLC16A7	protein_coding	FALSE	FALSE	FALSE	892	2.51401251614275
PKHD1	protein_coding	FALSE	FALSE	FALSE	893	-2.51151435030954
ATP11A	protein_coding	FALSE	FALSE	FALSE	894	-2.50873247273865
FCSK	protein_coding	FALSE	FALSE	FALSE	895	-2.50864037662792
GRAMD4	protein_coding	FALSE	FALSE	FALSE	896	-2.50740861468546
TAZ	protein_coding	FALSE	FALSE	FALSE	897	-2.50735762741703
TBC1D3K	protein_coding	FALSE	FALSE	FALSE	898	-2.50516630040257
ATP2C2	protein_coding	FALSE	FALSE	FALSE	899	-2.50269026048203
CCDC74A	protein_coding	FALSE	FALSE	FALSE	900	-2.50043701593066
LAMA5	protein_coding	FALSE	FALSE	FALSE	901	-2.49933907064622
TEPSIN	protein_coding	FALSE	FALSE	FALSE	902	-2.49878749455599
FAM160B2	protein_coding	FALSE	FALSE	FALSE	903	-2.49840358005917
ABCD1	protein_coding	FALSE	FALSE	FALSE	904	-2.49751831262558
PLXNB2	protein_coding	FALSE	FALSE	FALSE	905	-2.4967603084567
MIGA2	protein_coding	FALSE	FALSE	FALSE	906	-2.49629475275742
SNRK	protein_coding	FALSE	FALSE	FALSE	907	2.49611597737367	2211
TRPM4	protein_coding	FALSE	FALSE	FALSE	908	-2.49607266444965
LRP5	protein_coding	FALSE	FALSE	FALSE	909	-2.49514688828742
CXCL12	protein_coding	FALSE	FALSE	FALSE	910	-2.49287501753702
SLC19A3	protein_coding	FALSE	FALSE	FALSE	911	-2.49254383233484
TBC1D3E	protein_coding	FALSE	FALSE	FALSE	912	-2.49140329425531
KHDRBS2	protein_coding	FALSE	FALSE	FALSE	913	-2.49121716139997
FREM2	protein_coding	FALSE	FALSE	FALSE	914	-2.49102407459071
NISCH	protein_coding	FALSE	FALSE	FALSE	915	-2.48986607629197
MFSD3	protein_coding	FALSE	FALSE	FALSE	916	-2.48873817288783
RNH1	protein_coding	FALSE	FALSE	FALSE	917	-2.48765515252043
ARHGAP33	protein_coding	FALSE	FALSE	FALSE	918	-2.48669211884715
TBC1D3D	protein_coding	FALSE	FALSE	FALSE	919	-2.482857261211
PLCD1	protein_coding	FALSE	FALSE	FALSE	920	-2.48117285931034
ANKRD13D	protein_coding	FALSE	FALSE	FALSE	921	-2.4803176209523
SGSH	protein_coding	FALSE	FALSE	FALSE	922	-2.48025417369003
SARDH	protein_coding	FALSE	FALSE	FALSE	923	-2.48015723363401
ATP2A3	protein_coding	FALSE	FALSE	FALSE	924	-2.48001691368853
ZNF76	protein_coding	FALSE	FALSE	FALSE	925	-2.47860159713732
ZBTB12	protein_coding	FALSE	FALSE	FALSE	926	-2.47797800492978
NAP1L1	protein_coding	FALSE	FALSE	FALSE	927	2.47658538650222
MTHFD2L	protein_coding	FALSE	FALSE	FALSE	928	2.47584415886337
FUZ	protein_coding	FALSE	FALSE	FALSE	929	-2.4740739275979
FLNC	protein_coding	FALSE	FALSE	FALSE	930	-2.47378780848914
INO80E	protein_coding	FALSE	FALSE	FALSE	931	-2.47373805400089
MUC3A	protein_coding	FALSE	FALSE	FALSE	932	2.47234639924386
OBSCN	protein_coding	FALSE	FALSE	FALSE	933	-2.47091506270907
LPCAT4	protein_coding	FALSE	FALSE	FALSE	934	-2.47078469123512
TMEM63B	protein_coding	FALSE	FALSE	FALSE	935	-2.47050102453179
TPRN	protein_coding	FALSE	FALSE	FALSE	936	-2.46498513670075
PIGZ	protein_coding	FALSE	FALSE	FALSE	937	-2.46423212944671
SHROOM1	protein_coding	FALSE	FALSE	FALSE	938	-2.46413196590217
ZNF74	protein_coding	FALSE	FALSE	FALSE	939	-2.46360411448867
ZNF219	protein_coding	FALSE	FALSE	FALSE	940	-2.46178485559814
ARHGEF2	protein_coding	FALSE	FALSE	FALSE	941	-2.46088937771256
TBC1D3H	protein_coding	FALSE	FALSE	FALSE	942	-2.45973523908067
RPL35A	protein_coding	FALSE	FALSE	FALSE	943	2.45971440166896
MTG1	protein_coding	FALSE	FALSE	FALSE	944	-2.4585084007477
NABP1	protein_coding	FALSE	FALSE	FALSE	945	2.4581767278332
RIPK4	protein_coding	FALSE	FALSE	FALSE	946	-2.45753187573182
IQSEC2	protein_coding	FALSE	FALSE	FALSE	947	-2.45733993073399
VPS51	protein_coding	FALSE	FALSE	FALSE	948	-2.45524400097605
AGAP3	protein_coding	FALSE	FALSE	FALSE	949	-2.45157221025832
POLRMT	protein_coding	FALSE	FALSE	FALSE	950	-2.44611348653443
SH2D3A	protein_coding	FALSE	FALSE	FALSE	951	-2.44555961447741
TBC1D3G	protein_coding	FALSE	FALSE	FALSE	952	-2.44327409793156
TMC8	protein_coding	FALSE	FALSE	FALSE	953	-2.44325960919158
SAT2	protein_coding	FALSE	FALSE	FALSE	954	-2.44313701980653
THBS3	protein_coding	FALSE	FALSE	FALSE	955	-2.44288923405219
KIF7	protein_coding	FALSE	FALSE	FALSE	956	-2.44147031076085	4357
SLC2A4RG	protein_coding	FALSE	FALSE	FALSE	957	-2.44102308561313
ZNF775	protein_coding	FALSE	FALSE	FALSE	958	-2.44031519237965
NFATC4	protein_coding	FALSE	FALSE	FALSE	959	-2.43963043529119
RAD9A	protein_coding	FALSE	FALSE	FALSE	960	-2.43934132726867
PLD3	protein_coding	FALSE	FALSE	FALSE	961	-2.43840155922204
MFSD10	protein_coding	FALSE	FALSE	FALSE	962	-2.43765290414823
DMPK	protein_coding	FALSE	FALSE	FALSE	963	-2.43663991369503
USP35	protein_coding	FALSE	FALSE	FALSE	964	-2.43546840083539
ARHGEF10L	protein_coding	FALSE	FALSE	FALSE	965	-2.4341173009351
FP565260.3	protein_coding	FALSE	FALSE	FALSE	966	-2.43125200890559
TSEN54	protein_coding	FALSE	FALSE	FALSE	967	-2.43036854019456
TDRD10	protein_coding	FALSE	FALSE	FALSE	968	-2.42864987218034
REEP3	protein_coding	FALSE	FALSE	FALSE	969	2.42863580243831
CXXC1	protein_coding	FALSE	FALSE	FALSE	970	-2.42790363132882
C1orf35	protein_coding	FALSE	FALSE	FALSE	971	-2.42719691964025
CPTP	protein_coding	FALSE	FALSE	FALSE	972	-2.42681831133562
THOC6	protein_coding	FALSE	FALSE	FALSE	973	-2.42662876497724
CORO1B	protein_coding	FALSE	FALSE	FALSE	974	-2.42545590590423
NUDT17	protein_coding	FALSE	FALSE	FALSE	975	-2.42281884974393
MAST3	protein_coding	FALSE	FALSE	FALSE	976	-2.42263070753617
TBC1D3I	protein_coding	FALSE	FALSE	FALSE	977	-2.42217927319897
EXD3	protein_coding	FALSE	FALSE	FALSE	978	-2.4216585500342
PLEKHG4B	protein_coding	FALSE	FALSE	FALSE	979	-2.4214750320666
PEX6	protein_coding	FALSE	FALSE	FALSE	980	-2.42073436355986
CACFD1	protein_coding	FALSE	FALSE	FALSE	981	-2.41628011588059
TPH1	protein_coding	FALSE	FALSE	FALSE	982	2.41414177853142
ACADVL	protein_coding	FALSE	FALSE	FALSE	983	-2.41360460269424
FAM50A	protein_coding	FALSE	FALSE	FALSE	984	-2.4127616351846
DNAI2	protein_coding	FALSE	FALSE	FALSE	985	-2.41085674947304
SLC25A45	protein_coding	FALSE	FALSE	FALSE	986	-2.40977011797662
NAT14	protein_coding	FALSE	FALSE	FALSE	987	-2.40953180723635
ZNF467	protein_coding	TRUE	TRUE	FALSE	988	-2.40943985967643
CSAD	protein_coding	FALSE	FALSE	FALSE	989	-2.40691572300635
FHOD1	protein_coding	FALSE	FALSE	FALSE	990	-2.40581695803929
MGAT4B	protein_coding	FALSE	FALSE	FALSE	991	-2.40309440890441
CFAP99	protein_coding	FALSE	FALSE	FALSE	992	-2.40036618677429
HBB	protein_coding	FALSE	FALSE	FALSE	993	2.39777548393137	4789
ADAMTS10	protein_coding	FALSE	FALSE	FALSE	994	-2.39493356727966
CFAP100	protein_coding	FALSE	FALSE	FALSE	995	-2.39444778648362
TENT5C	protein_coding	FALSE	FALSE	FALSE	996	2.39192205489434	2566
ZFYVE19	protein_coding	FALSE	FALSE	FALSE	997	-2.39051964304665
CCDC9	protein_coding	FALSE	FALSE	FALSE	998	-2.38932158561339	6322
MST1R	protein_coding	FALSE	FALSE	FALSE	999	-2.38741743771006
WARS1	protein_coding	FALSE	FALSE	FALSE	1000	2.38703216569173
PFKL	protein_coding	FALSE	FALSE	FALSE	1001	-2.38154480341334
PCNT	protein_coding	FALSE	FALSE	FALSE	1002	-2.37715592220875
GTPBP3	protein_coding	FALSE	FALSE	FALSE	1003	-2.37641502381022
MYO5C	protein_coding	FALSE	FALSE	FALSE	1004	-2.37419189510948
EIF2S1	protein_coding	FALSE	FALSE	FALSE	1005	2.37356334176196
LPAR3	protein_coding	FALSE	FALSE	FALSE	1006	2.37197403688353
TMEM44	protein_coding	FALSE	FALSE	FALSE	1007	-2.36745068003709
QSOX1	protein_coding	FALSE	FALSE	FALSE	1008	-2.3665217766172
ACOT2	protein_coding	FALSE	FALSE	FALSE	1009	-2.3663092589387
BCAM	protein_coding	FALSE	FALSE	FALSE	1010	-2.36413886509831
CCDC85A	protein_coding	FALSE	FALSE	FALSE	1011	-2.36184056201648
ATG4B	protein_coding	FALSE	FALSE	FALSE	1012	-2.36135054292824
MGMT	protein_coding	FALSE	FALSE	FALSE	1013	-2.36103009362851
PANK4	protein_coding	FALSE	FALSE	FALSE	1014	-2.35969817774751
EMC10	protein_coding	FALSE	FALSE	FALSE	1015	-2.35637208364722
PLXND1	protein_coding	FALSE	FALSE	FALSE	1016	-2.35530060465522
MINK1	protein_coding	FALSE	FALSE	FALSE	1017	-2.3540516884082
SPTBN2	protein_coding	FALSE	FALSE	FALSE	1018	-2.35397653320023
TMED5	protein_coding	FALSE	FALSE	FALSE	1019	2.35384563287611	4976
AP1G2	protein_coding	FALSE	FALSE	FALSE	1020	-2.35283728173795
MAK16	protein_coding	FALSE	FALSE	FALSE	1021	2.3519032279487
DENND6B	protein_coding	FALSE	FALSE	FALSE	1022	-2.35185028568703
PTDSS2	protein_coding	FALSE	FALSE	FALSE	1023	-2.35043117115481
TSC2	protein_coding	FALSE	FALSE	FALSE	1024	-2.35003087455335
PLCG1	protein_coding	FALSE	FALSE	FALSE	1025	-2.34575617733443
MPST	protein_coding	FALSE	FALSE	FALSE	1026	-2.34507826774634
TBCD	protein_coding	FALSE	FALSE	FALSE	1027	-2.34344857874362
IRF3	protein_coding	FALSE	FALSE	FALSE	1028	-2.34284477199428
CBLL1	protein_coding	FALSE	FALSE	FALSE	1029	2.3334557673736	4438
TMEM94	protein_coding	FALSE	FALSE	FALSE	1030	-2.3322519447221
JOSD2	protein_coding	FALSE	FALSE	FALSE	1031	-2.33222630896432
ZFAND2B	protein_coding	FALSE	FALSE	FALSE	1032	-2.33077916361256
KIAA1522	protein_coding	FALSE	FALSE	FALSE	1033	-2.32921104051543
POLD4	protein_coding	FALSE	FALSE	FALSE	1034	-2.32711646284107
CYTH2	protein_coding	FALSE	FALSE	FALSE	1035	-2.32694270100572
WDR34	protein_coding	FALSE	FALSE	FALSE	1036	-2.32559824636597
SH2B1	protein_coding	FALSE	FALSE	FALSE	1037	-2.32466631948755
UBXN11	protein_coding	FALSE	FALSE	FALSE	1038	-2.32255078824667
USE1	protein_coding	FALSE	FALSE	FALSE	1039	-2.32138066593935
TRIM41	protein_coding	FALSE	FALSE	FALSE	1040	-2.31904463065807
FKBP1A	protein_coding	FALSE	FALSE	FALSE	1041	2.31837343410456
OMG	protein_coding	FALSE	FALSE	FALSE	1042	2.31182461181634
ABHD11	protein_coding	FALSE	FALSE	FALSE	1043	-2.31129252651416
SHANK2	protein_coding	FALSE	FALSE	FALSE	1044	-2.30901382750847
RGS14	protein_coding	FALSE	FALSE	FALSE	1045	-2.30796763798544
MYO18A	protein_coding	FALSE	FALSE	FALSE	1046	-2.30631014852644
ASPG	protein_coding	FALSE	FALSE	FALSE	1047	-2.3055576197517
LIG1	protein_coding	FALSE	FALSE	FALSE	1048	-2.30352550424621
SMARCD3	protein_coding	FALSE	FALSE	FALSE	1049	-2.30335796777128
CATSPERG	protein_coding	FALSE	FALSE	FALSE	1050	-2.30310728926111
MRI1	protein_coding	FALSE	FALSE	FALSE	1051	-2.30290445365736
TBC1D3L	protein_coding	FALSE	FALSE	FALSE	1052	-2.30062493361754
MST1	protein_coding	FALSE	FALSE	FALSE	1053	-2.29810996638367
AGER	protein_coding	FALSE	FALSE	FALSE	1054	-2.29803285833561
EHMT2	protein_coding	FALSE	FALSE	FALSE	1055	-2.2979620186797
STK25	protein_coding	FALSE	FALSE	FALSE	1056	-2.29709621590854
RIPK3	protein_coding	FALSE	FALSE	FALSE	1057	-2.2943266280252
CC2D1A	protein_coding	FALSE	FALSE	FALSE	1058	-2.29387046932464
BRAT1	protein_coding	FALSE	FALSE	FALSE	1059	-2.2911515331971
SLC2A9	protein_coding	FALSE	FALSE	FALSE	1060	-2.28968952874111
TSPO	protein_coding	TRUE	FALSE	TRUE	1061	-2.28506478713445
HSP90AA1	protein_coding	FALSE	FALSE	FALSE	1062	2.28488141883959
STUB1	protein_coding	FALSE	FALSE	FALSE	1063	-2.28295441998071
TMA7	protein_coding	FALSE	FALSE	FALSE	1064	2.28062621118702
SPEG	protein_coding	FALSE	FALSE	FALSE	1065	-2.27984194830084
ALDH3B1	protein_coding	FALSE	FALSE	FALSE	1066	-2.27888111520838
RAB20	protein_coding	FALSE	FALSE	FALSE	1067	-2.27598713372971
NUDT21	protein_coding	FALSE	FALSE	FALSE	1068	2.27478561711627
IFFO1	protein_coding	FALSE	FALSE	FALSE	1069	-2.27470196086296
GAS8	protein_coding	FALSE	FALSE	FALSE	1070	-2.27352770385497
ARHGEF4	protein_coding	FALSE	FALSE	FALSE	1071	-2.27220334609367
MVK	protein_coding	FALSE	FALSE	FALSE	1072	-2.26981517578173
PLXNB1	protein_coding	FALSE	FALSE	FALSE	1073	-2.26907203159003
KDM2B	protein_coding	FALSE	FALSE	FALSE	1074	-2.26551063414325
RPL21	protein_coding	FALSE	FALSE	FALSE	1075	2.26463040495345
RWDD1	protein_coding	FALSE	FALSE	FALSE	1076	2.26377820144725
RRP15	protein_coding	FALSE	FALSE	FALSE	1077	2.26306142491164
ZNF69	protein_coding	FALSE	FALSE	FALSE	1078	-2.26273052869717
VEPH1	protein_coding	FALSE	FALSE	FALSE	1079	-2.26156433967695
TACC2	protein_coding	FALSE	FALSE	FALSE	1080	-2.2610320014952
TMEM234	protein_coding	FALSE	FALSE	FALSE	1081	-2.26009695910309
DENND1C	protein_coding	FALSE	FALSE	FALSE	1082	-2.25693047364468
GRPEL2	protein_coding	FALSE	FALSE	FALSE	1083	2.25456788510942
ADCY6	protein_coding	FALSE	FALSE	FALSE	1084	-2.25208463200322
PLCB3	protein_coding	FALSE	FALSE	FALSE	1085	-2.25151713265852
CMSS1	protein_coding	FALSE	FALSE	FALSE	1086	2.2457174703849
PTPRF	protein_coding	FALSE	FALSE	FALSE	1087	-2.2451395298703
HDAC5	protein_coding	FALSE	FALSE	FALSE	1088	-2.24462766523008
RPL26	protein_coding	FALSE	FALSE	FALSE	1089	2.24418664000741
RPL32	protein_coding	FALSE	FALSE	FALSE	1090	2.24373153095487
RPS6KA4	protein_coding	FALSE	FALSE	FALSE	1091	-2.24318814435208
DGKZ	protein_coding	FALSE	FALSE	FALSE	1092	-2.24241353548439
CLIC4	protein_coding	FALSE	FALSE	FALSE	1093	2.24201837402844
DNASE1	protein_coding	FALSE	FALSE	FALSE	1094	-2.23929816715014
SLCO2B1	protein_coding	FALSE	FALSE	FALSE	1095	-2.23552020602181
B2M	protein_coding	FALSE	FALSE	FALSE	1096	2.23467065084396
VWA3A	protein_coding	FALSE	FALSE	FALSE	1097	-2.23171812119874
LMNA	protein_coding	FALSE	FALSE	FALSE	1098	-2.2313568451047
LARGE1	protein_coding	FALSE	FALSE	FALSE	1099	-2.22642794614034
SPCS1	protein_coding	FALSE	FALSE	FALSE	1100	2.22604341681845
RNF215	protein_coding	FALSE	FALSE	FALSE	1101	-2.22432864607302
TAF6L	protein_coding	FALSE	FALSE	FALSE	1102	-2.22332233766033
CTNNBIP1	protein_coding	FALSE	FALSE	FALSE	1103	-2.22063772196863
IL6R	protein_coding	FALSE	FALSE	FALSE	1104	-2.21859674187208
ERBB2	protein_coding	FALSE	FALSE	FALSE	1105	-2.21848848430892
CTIF	protein_coding	FALSE	FALSE	FALSE	1106	-2.21748165451368
LRRC14	protein_coding	FALSE	FALSE	FALSE	1107	-2.2162394477111
TTYH3	protein_coding	FALSE	FALSE	FALSE	1108	-2.21562657969032
MPC2	protein_coding	FALSE	FALSE	FALSE	1109	2.2132859097911
PPM1M	protein_coding	FALSE	FALSE	FALSE	1110	-2.21274768137958
TAOK2	protein_coding	FALSE	FALSE	FALSE	1111	-2.2118558838448
ICOSLG	protein_coding	FALSE	FALSE	FALSE	1112	-2.21154676785407
RUSF1	protein_coding	FALSE	FALSE	FALSE	1113	-2.20979221126234
NELFB	protein_coding	FALSE	FALSE	FALSE	1114	-2.20856999690884
PLD2	protein_coding	FALSE	FALSE	FALSE	1115	-2.20796211203893
DTX3	protein_coding	FALSE	FALSE	FALSE	1116	-2.20788212817838
DGLUCY	protein_coding	FALSE	FALSE	FALSE	1117	-2.20572130273869
CDK18	protein_coding	FALSE	FALSE	FALSE	1118	-2.20113107740167
STX4	protein_coding	FALSE	FALSE	FALSE	1119	-2.20112545561193
TFAM	protein_coding	FALSE	FALSE	FALSE	1120	2.20049518234874
MRC1	protein_coding	FALSE	FALSE	FALSE	1121	-2.19927214996944
PLXNA4	protein_coding	FALSE	FALSE	FALSE	1122	-2.19804428647216
PYGB	protein_coding	FALSE	FALSE	FALSE	1123	-2.19717413401249
GHDC	protein_coding	FALSE	FALSE	FALSE	1124	-2.19579857983181
PTK7	protein_coding	FALSE	FALSE	FALSE	1125	-2.19457854317603
PAPLN	protein_coding	FALSE	FALSE	FALSE	1126	-2.19412721232661
LAMB2	protein_coding	FALSE	FALSE	FALSE	1127	-2.19387928558331
NLRP1	protein_coding	FALSE	FALSE	FALSE	1128	-2.1931604944358
C1GALT1	protein_coding	FALSE	FALSE	FALSE	1129	2.19198276603085
ING5	protein_coding	FALSE	FALSE	FALSE	1130	-2.19046611408633
TMED10	protein_coding	FALSE	FALSE	FALSE	1131	2.18655894568555
GCLM	protein_coding	FALSE	FALSE	FALSE	1132	2.1856639495434
NUMA1	protein_coding	FALSE	FALSE	FALSE	1133	-2.18296540069547
FBXO32	protein_coding	FALSE	FALSE	FALSE	1134	2.17975008093466
PLXNA1	protein_coding	FALSE	FALSE	FALSE	1135	-2.17852821759174
VPS28	protein_coding	FALSE	FALSE	FALSE	1136	-2.17670765773356
SLC27A1	protein_coding	FALSE	FALSE	FALSE	1137	-2.17594052845321
PLA2G15	protein_coding	FALSE	FALSE	FALSE	1138	-2.17288079456469
SEC31B	protein_coding	FALSE	FALSE	FALSE	1139	-2.15905501815717
CPM	protein_coding	FALSE	FALSE	FALSE	1140	-2.15834782906384
BAIAP3	protein_coding	FALSE	FALSE	FALSE	1141	-2.15700751818358
FAM184A	protein_coding	FALSE	FALSE	FALSE	1142	-2.1554834185031
MYO7A	protein_coding	FALSE	FALSE	FALSE	1143	-2.15340910657621
NR1H3	protein_coding	FALSE	FALSE	FALSE	1144	-2.15306455885592
GOLGA8Q	protein_coding	FALSE	FALSE	FALSE	1145	-2.14515576419097
SUGP2	protein_coding	FALSE	FALSE	FALSE	1146	-2.1442855607518
STARD3	protein_coding	FALSE	FALSE	FALSE	1147	-2.14178965613389
CEP250	protein_coding	FALSE	FALSE	FALSE	1148	-2.12949465140426
CDAN1	protein_coding	FALSE	FALSE	FALSE	1149	-2.12690412096274
TLE2	protein_coding	FALSE	FALSE	FALSE	1150	-2.12397618361842
MYRF	protein_coding	FALSE	FALSE	FALSE	1151	-2.12239976783494
CUL7	protein_coding	FALSE	FALSE	FALSE	1152	-2.1197216169934
DLL1	protein_coding	FALSE	FALSE	FALSE	1153	-2.11548276059627
SPON2	protein_coding	FALSE	FALSE	FALSE	1154	-2.1127789745342
PWWP3A	protein_coding	FALSE	FALSE	FALSE	1155	-2.11216280774562
DENND3	protein_coding	FALSE	FALSE	FALSE	1156	-2.10751992197665
ARHGEF40	protein_coding	FALSE	FALSE	FALSE	1157	-2.10440296713204
CHDH	protein_coding	FALSE	FALSE	FALSE	1158	-2.10314203774937
TTN	protein_coding	FALSE	FALSE	FALSE	1159	-2.10105835462724
RNF213	protein_coding	FALSE	FALSE	FALSE	1160	-2.09135834111984
DAZAP2	protein_coding	FALSE	FALSE	FALSE	1161	2.08677475981409
LITAF	protein_coding	FALSE	FALSE	FALSE	1162	2.08307451731523
SYNE3	protein_coding	FALSE	FALSE	FALSE	1163	-2.0825273219899
GOLGA8R	protein_coding	FALSE	FALSE	FALSE	1164	-2.07005792104778
PABPC1L	protein_coding	FALSE	FALSE	FALSE	1165	-2.06626259489846
GALT	protein_coding	FALSE	FALSE	FALSE	1166	-2.05083538226882
CUL9	protein_coding	FALSE	FALSE	FALSE	1167	-2.0479649675122
PLEKHG3	protein_coding	FALSE	FALSE	FALSE	1168	-2.04554282731119
ZNF135	protein_coding	FALSE	FALSE	FALSE	1169	-2.04226232736617
RAB11FIP1	protein_coding	FALSE	FALSE	FALSE	1170	-2.03105937094474
TUBG2	protein_coding	FALSE	FALSE	FALSE	1171	-2.02315678066552
PCBP4	protein_coding	FALSE	FALSE	FALSE	1172	-2.01321884084267
CARD10	protein_coding	FALSE	FALSE	FALSE	1173	-1.99824675496428
P3H3	protein_coding	FALSE	FALSE	FALSE	1174	-1.99073296014555
FAM122A	protein_coding	FALSE	FALSE	FALSE	1175	1.98453886771308	4605
BTF3L4	protein_coding	FALSE	FALSE	FALSE	1176	1.98001842342429
GAS6	protein_coding	FALSE	FALSE	FALSE	1177	-1.96637673339305
KLHDC8B	protein_coding	FALSE	FALSE	FALSE	1178	-1.95997370043069
SMO	protein_coding	FALSE	FALSE	FALSE	1179	-1.94399634667499
SUGT1	protein_coding	FALSE	FALSE	FALSE	1180	1.94017659427695
STK36	protein_coding	FALSE	FALSE	FALSE	1181	-1.92203654981762
ZNF251	protein_coding	FALSE	FALSE	FALSE	1182	-1.90796882792618

## Sheet: Group5
Gene	Biotype	disreg_in_array	disreg_up	disreg_down	gr5Rank Etiology unknown	gr5L2FC	grSumRank
AHSP	protein_coding	FALSE	FALSE	FALSE	1	11.9334308222742	1119
BEST3	protein_coding	FALSE	FALSE	FALSE	2	9.55659758079495
GYPB	protein_coding	FALSE	FALSE	FALSE	3	8.98898755874455
BPIFB2	protein_coding	FALSE	FALSE	FALSE	4	8.88680766335868
AL049839.2	protein_coding	FALSE	FALSE	FALSE	5	8.80343422032916
GDA	protein_coding	FALSE	FALSE	FALSE	6	8.7641373122661
HEMGN	protein_coding	FALSE	FALSE	FALSE	7	8.58827775995593	481
TCN1	protein_coding	FALSE	FALSE	FALSE	8	8.5144598460705
A1CF	protein_coding	FALSE	FALSE	FALSE	9	8.36805974025239
ANKRD1	protein_coding	FALSE	FALSE	FALSE	10	-8.16032514393963
POTEB3	protein_coding	FALSE	FALSE	FALSE	11	8.02198216964409
TSPY8	protein_coding	FALSE	FALSE	FALSE	12	8.00697223355606
TMEM35B	protein_coding	FALSE	FALSE	FALSE	13	-7.98073022886178
TSPY3	protein_coding	FALSE	FALSE	FALSE	14	7.96652570762729
AC105052.3	protein_coding	FALSE	FALSE	FALSE	15	-7.91753554663837
PPP1R2B	protein_coding	FALSE	FALSE	FALSE	16	7.8776807727073
RHAG	protein_coding	FALSE	FALSE	FALSE	17	7.51568430404049
HBD	protein_coding	TRUE	FALSE	TRUE	18	7.2067328874613
MMP8	protein_coding	FALSE	FALSE	FALSE	19	7.08202065955983
ELMOD1	protein_coding	FALSE	FALSE	FALSE	20	7.04612167775717
SPTA1	protein_coding	FALSE	FALSE	FALSE	21	6.98745959796549
HBM	protein_coding	FALSE	FALSE	FALSE	22	6.85902203903841
SLC4A1	protein_coding	FALSE	FALSE	FALSE	23	6.85868605285916
KLF1	protein_coding	FALSE	FALSE	FALSE	24	6.70447102434163
GYPA	protein_coding	FALSE	FALSE	FALSE	25	6.68602281063475
CA1	protein_coding	TRUE	FALSE	TRUE	26	6.39939630280851	1596
CLDN6	protein_coding	FALSE	FALSE	FALSE	27	-6.39048708120849
KRT1	protein_coding	FALSE	FALSE	FALSE	28	6.34777094221623
MTRNR2L12	protein_coding	FALSE	FALSE	FALSE	29	6.32019486007096
MTRNR2L10	protein_coding	FALSE	FALSE	FALSE	30	6.09563737590552
SELE	protein_coding	FALSE	FALSE	FALSE	31	-5.86325817322837
AL049629.2	protein_coding	FALSE	FALSE	FALSE	32	5.78155394438642
CCL20	protein_coding	TRUE	FALSE	TRUE	33	5.69560383783864
ARL6IP4	protein_coding	FALSE	FALSE	FALSE	34	-5.54340425675925
CAPG	protein_coding	FALSE	FALSE	FALSE	35	-5.46981657973709
TRIM10	protein_coding	FALSE	FALSE	FALSE	36	5.41873853104878
MTRNR2L6	protein_coding	FALSE	FALSE	FALSE	37	5.38325175074565
MEOX1	protein_coding	TRUE	TRUE	FALSE	38	-5.37399510610129
CDH7	protein_coding	FALSE	FALSE	FALSE	39	5.33413748801478
MTMR7	protein_coding	FALSE	FALSE	FALSE	40	5.29743513661082
KRT7	protein_coding	FALSE	FALSE	FALSE	41	-5.25354492634782
ARG1	protein_coding	FALSE	FALSE	FALSE	42	5.248703410219
AMER2	protein_coding	FALSE	FALSE	FALSE	43	5.1798838882142
MTRNR2L8	protein_coding	FALSE	FALSE	FALSE	44	5.17983917379522
HBG2	protein_coding	FALSE	FALSE	FALSE	45	5.17425187038809
RAB6C	protein_coding	FALSE	FALSE	FALSE	46	5.16747696960882
CLIC3	protein_coding	FALSE	FALSE	FALSE	47	-5.16102332927381
MASP2	protein_coding	FALSE	FALSE	FALSE	48	5.12965969590874
IFI30	protein_coding	TRUE	FALSE	TRUE	49	-5.12618688891806
SFN	protein_coding	FALSE	FALSE	FALSE	50	-5.10207989608188
ELN	protein_coding	FALSE	FALSE	FALSE	51	-5.07834531043976
APLN	protein_coding	FALSE	FALSE	FALSE	52	-5.07040728401468
HDC	protein_coding	FALSE	FALSE	FALSE	53	-5.05738466390184	1832
LRRC15	protein_coding	FALSE	FALSE	FALSE	54	-5.04348484511261
APOE	protein_coding	TRUE	FALSE	TRUE	55	-5.02899820967781
PI15	protein_coding	FALSE	FALSE	FALSE	56	5.02524148545975	1359
SAMD11	protein_coding	FALSE	FALSE	FALSE	57	-5.01878987998294	2347
TREM2	protein_coding	FALSE	FALSE	FALSE	58	-4.97410747353256
SUSD2	protein_coding	FALSE	FALSE	FALSE	59	-4.96305040665677
DIO3	protein_coding	FALSE	FALSE	FALSE	60	4.95584669907599
ACP5	protein_coding	TRUE	FALSE	TRUE	61	-4.95018648107973
OSM	protein_coding	FALSE	FALSE	FALSE	62	-4.94955559617831
NUP62CL	protein_coding	FALSE	FALSE	FALSE	63	4.93644123161284
ALAS2	protein_coding	FALSE	FALSE	FALSE	64	4.92472361919772
CATSPER1	protein_coding	FALSE	FALSE	FALSE	65	-4.90119482667159
AC104389.6	protein_coding	FALSE	FALSE	FALSE	66	4.89955062387367
CCN3	protein_coding	FALSE	FALSE	FALSE	67	-4.89879756642148
RENBP	protein_coding	FALSE	FALSE	FALSE	68	-4.893339098615
MEPE	protein_coding	FALSE	FALSE	FALSE	69	4.88119159911003
HKDC1	protein_coding	FALSE	FALSE	FALSE	70	-4.87115995149031
HBG1	protein_coding	FALSE	FALSE	FALSE	71	4.86740757498248
ITGBL1	protein_coding	FALSE	FALSE	FALSE	72	-4.86181574468159
APOC1	protein_coding	FALSE	FALSE	FALSE	73	-4.84794419922715
C2CD4B	protein_coding	FALSE	FALSE	FALSE	74	-4.81515812792863
SCX	protein_coding	FALSE	FALSE	FALSE	75	-4.79165997815757
AADACL2	protein_coding	FALSE	FALSE	FALSE	76	4.78825305330348
F8	protein_coding	FALSE	FALSE	FALSE	77	4.72870700484909	2254
KCNIP4	protein_coding	FALSE	FALSE	FALSE	78	4.72580115398483
EPB42	protein_coding	FALSE	FALSE	FALSE	79	4.72492553486336
PDK4	protein_coding	FALSE	FALSE	FALSE	80	4.6943829922805
MTCL1	protein_coding	FALSE	FALSE	FALSE	81	-4.68119072637072	2657
TMEM52B	protein_coding	FALSE	FALSE	FALSE	82	-4.6760338027987
EXOC3L2	protein_coding	FALSE	FALSE	FALSE	83	-4.67378863383909
RAB6D	protein_coding	FALSE	FALSE	FALSE	84	4.65403844887045
MEGF6	protein_coding	FALSE	FALSE	FALSE	85	-4.65199795601101	1989
SDSL	protein_coding	FALSE	FALSE	FALSE	86	-4.62449250578815
CR2	protein_coding	FALSE	FALSE	FALSE	87	4.61075164926451
MUC4	protein_coding	FALSE	FALSE	FALSE	88	4.5897558607007	2047
SEPTIN5	protein_coding	FALSE	FALSE	FALSE	89	-4.58749029081475
MARCHF4	protein_coding	FALSE	FALSE	FALSE	90	-4.58312135303423
LRRC9	protein_coding	FALSE	FALSE	FALSE	91	4.56097516675436
POTEG	protein_coding	FALSE	FALSE	FALSE	92	4.55895805283612
RXFP1	protein_coding	FALSE	FALSE	FALSE	93	4.55009133371168
IMPG1	protein_coding	FALSE	FALSE	FALSE	94	4.5496819031221
HBA1	protein_coding	FALSE	FALSE	FALSE	95	4.53736275682774
MMP23B	protein_coding	TRUE	TRUE	FALSE	96	-4.53433072482548	3745
FAM83A	protein_coding	FALSE	FALSE	FALSE	97	4.52413673965555
TNNI2	protein_coding	FALSE	FALSE	FALSE	98	-4.49640795097914
HBA2	protein_coding	FALSE	FALSE	FALSE	99	4.48073112756379
IFIT1B	protein_coding	FALSE	FALSE	FALSE	100	4.47726319140554
PALM2AKAP2	protein_coding	FALSE	FALSE	FALSE	101	-4.47342738598856
CRYBG2	protein_coding	FALSE	FALSE	FALSE	102	-4.46088104325825
TMPRSS11D	protein_coding	FALSE	FALSE	FALSE	103	4.45890358783057
APOB	protein_coding	FALSE	FALSE	FALSE	104	4.44611661260961
SEMA3B	protein_coding	FALSE	FALSE	FALSE	105	-4.44157760739476	1828
CARD9	protein_coding	FALSE	FALSE	FALSE	106	-4.41803071192831
MLPH	protein_coding	FALSE	FALSE	FALSE	107	-4.40667643686001
KIFC2	protein_coding	FALSE	FALSE	FALSE	108	-4.39756541435765	1204
CDKN2B	protein_coding	FALSE	FALSE	FALSE	109	-4.38801345556082
KIF26B	protein_coding	FALSE	FALSE	FALSE	110	-4.38260478158404
GPRC5D	protein_coding	FALSE	FALSE	FALSE	111	-4.37935186712988
SOWAHD	protein_coding	FALSE	FALSE	FALSE	112	-4.36701830641469
COL16A1	protein_coding	TRUE	TRUE	FALSE	113	-4.3625515276641	3532
IQGAP3	protein_coding	FALSE	FALSE	FALSE	114	-4.34176018744605
OSGIN1	protein_coding	FALSE	FALSE	FALSE	115	-4.34174348072997
EMILIN1	protein_coding	FALSE	FALSE	FALSE	116	-4.31722656018991
CCN1	protein_coding	FALSE	FALSE	FALSE	117	-4.31419602253308
POF1B	protein_coding	FALSE	FALSE	FALSE	118	4.31419557814895
MARCO	protein_coding	TRUE	FALSE	TRUE	119	-4.30956054791803
PTGER1	protein_coding	FALSE	FALSE	FALSE	120	-4.30726867775035
PPP4R4	protein_coding	FALSE	FALSE	FALSE	121	4.30668576904883
ALKAL1	protein_coding	FALSE	FALSE	FALSE	122	-4.30540778000458
ARVCF	protein_coding	FALSE	FALSE	FALSE	123	-4.30074378886339
AGER	protein_coding	FALSE	FALSE	FALSE	124	-4.30034729676686
TMED7	protein_coding	FALSE	FALSE	FALSE	125	4.3001062359416
UPK3B	protein_coding	FALSE	FALSE	FALSE	126	-4.29395839137842
SLC9C2	protein_coding	FALSE	FALSE	FALSE	127	4.29228140873922
MAB21L4	protein_coding	FALSE	FALSE	FALSE	128	-4.28895202534281
FAM237B	protein_coding	FALSE	FALSE	FALSE	129	4.2822780868335
TAGLN	protein_coding	FALSE	FALSE	FALSE	130	-4.27505106343932
ATP10A	protein_coding	FALSE	FALSE	FALSE	131	-4.2616071974892
UAP1L1	protein_coding	FALSE	FALSE	FALSE	132	-4.24771181877287	7132
CHTF18	protein_coding	FALSE	FALSE	FALSE	133	-4.24548781323205	3021
GPRIN2	protein_coding	FALSE	FALSE	FALSE	134	-4.24449702871446	5821
CD302	protein_coding	FALSE	FALSE	FALSE	135	4.24414706859328	2249
TMEFF2	protein_coding	FALSE	FALSE	FALSE	136	4.23352616961839
PXDNL	protein_coding	FALSE	FALSE	FALSE	137	-4.21007665190325
COL4A4	protein_coding	FALSE	FALSE	FALSE	138	-4.20722373171279
LMNTD2	protein_coding	FALSE	FALSE	FALSE	139	-4.20307610895757	331
NTRK2	protein_coding	FALSE	FALSE	FALSE	140	4.20236977018955
TNFRSF12A	protein_coding	FALSE	FALSE	FALSE	141	-4.19690094547703
IQCJ-SCHIP1	protein_coding	FALSE	FALSE	FALSE	142	-4.19281977097016
PRG4	protein_coding	FALSE	FALSE	FALSE	143	-4.18492327083931
PLXNA4	protein_coding	FALSE	FALSE	FALSE	144	-4.18484284853991
EYS	protein_coding	FALSE	FALSE	FALSE	145	4.17129315473648
RFESD	protein_coding	FALSE	FALSE	FALSE	146	4.16899367174027
GABRB2	protein_coding	FALSE	FALSE	FALSE	147	4.16429627519305
EVPL	protein_coding	FALSE	FALSE	FALSE	148	-4.16412319929051	1166
KRT80	protein_coding	FALSE	FALSE	FALSE	149	-4.1612395292867
TBC1D2	protein_coding	FALSE	FALSE	FALSE	150	-4.15448213921959
MDGA1	protein_coding	FALSE	FALSE	FALSE	151	-4.15424134241653
CBARP	protein_coding	FALSE	FALSE	FALSE	152	-4.14593517091264
CD300LF	protein_coding	TRUE	FALSE	TRUE	153	-4.14093021707026
TYMP	protein_coding	FALSE	FALSE	FALSE	154	-4.13774775408468
ITGA11	protein_coding	FALSE	FALSE	FALSE	155	-4.12289162929618
TAF9B	protein_coding	FALSE	FALSE	FALSE	156	4.12092076133584
FRAS1	protein_coding	FALSE	FALSE	FALSE	157	-4.10223779907002
AC000093.1	protein_coding	FALSE	FALSE	FALSE	158	-4.09742642320219
FIBCD1	protein_coding	FALSE	FALSE	FALSE	159	-4.09644812978056
EPS8L2	protein_coding	FALSE	FALSE	FALSE	160	-4.09014972617036	3132
PHLDA2	protein_coding	FALSE	FALSE	FALSE	161	-4.08920349689199
COL4A3	protein_coding	FALSE	FALSE	FALSE	162	-4.08639820222329
FAM107A	protein_coding	FALSE	FALSE	FALSE	163	4.05757021331457
SPATA20	protein_coding	FALSE	FALSE	FALSE	164	-4.05171380031077
GPAT2	protein_coding	FALSE	FALSE	FALSE	165	-4.05153105628162	6785
AC007325.2	protein_coding	FALSE	FALSE	FALSE	166	-4.04944552024082	3116
KRT18	protein_coding	FALSE	FALSE	FALSE	167	-4.04371073296673
DAPK3	protein_coding	FALSE	FALSE	FALSE	168	-4.0422311235805	4840
NR1D1	protein_coding	FALSE	FALSE	FALSE	169	-4.04192950690633
KRT8	protein_coding	FALSE	FALSE	FALSE	170	-4.03936040642352
AGRN	protein_coding	FALSE	FALSE	FALSE	171	-4.02460901259305
IL7R	protein_coding	TRUE	FALSE	TRUE	172	4.02246304216089	1185
CYSRT1	protein_coding	FALSE	FALSE	FALSE	173	-4.00720331715916
SDS	protein_coding	FALSE	FALSE	FALSE	174	-4.00223985010767
CHKB	protein_coding	FALSE	FALSE	FALSE	175	-4.001423995633
EIF5AL1	protein_coding	FALSE	FALSE	FALSE	176	3.99602966270904
MISP	protein_coding	FALSE	FALSE	FALSE	177	-3.98619507673496
TNFRSF18	protein_coding	FALSE	FALSE	FALSE	178	-3.98254731745285
PGGHG	protein_coding	FALSE	FALSE	FALSE	179	-3.98246415284703	4414
GNLY	protein_coding	FALSE	FALSE	FALSE	180	-3.98140259832801
CCN2	protein_coding	FALSE	FALSE	FALSE	181	-3.96796899058748
CRHBP	protein_coding	FALSE	FALSE	FALSE	182	-3.95621428011694
TRPV6	protein_coding	FALSE	FALSE	FALSE	183	-3.95363929187747
LLGL2	protein_coding	FALSE	FALSE	FALSE	184	-3.94049337146261
SSC5D	protein_coding	FALSE	FALSE	FALSE	185	-3.93741008605741
TNFRSF14	protein_coding	FALSE	FALSE	FALSE	186	-3.93218075872128
C1QA	protein_coding	TRUE	FALSE	TRUE	187	-3.93000123474725
PGBD5	protein_coding	FALSE	FALSE	FALSE	188	-3.92039966752334
H4C13	protein_coding	FALSE	FALSE	FALSE	189	3.91669032504592
CP	protein_coding	FALSE	FALSE	FALSE	190	3.91442354223626
FAM177B	protein_coding	FALSE	FALSE	FALSE	191	3.91015430386679
MRC2	protein_coding	FALSE	FALSE	FALSE	192	-3.90343004603135
NUDT14	protein_coding	FALSE	FALSE	FALSE	193	-3.89890405245742
HR	protein_coding	FALSE	FALSE	FALSE	194	-3.89581484534069
HES4	protein_coding	TRUE	TRUE	FALSE	195	-3.88429358879656
UTP14C	protein_coding	FALSE	FALSE	FALSE	196	3.875951991778
NES	protein_coding	FALSE	FALSE	FALSE	197	-3.86848276831945
ZMYND15	protein_coding	FALSE	FALSE	FALSE	198	-3.86557358374949
AC006254.1	protein_coding	FALSE	FALSE	FALSE	199	-3.86247699694417
CR1L	protein_coding	FALSE	FALSE	FALSE	200	3.85729068872375
AGBL1	protein_coding	FALSE	FALSE	FALSE	201	3.85468052014825
SLC34A3	protein_coding	FALSE	FALSE	FALSE	202	-3.85403558041532	3065
PLAU	protein_coding	FALSE	FALSE	FALSE	203	-3.85339884385112
LOXL1	protein_coding	FALSE	FALSE	FALSE	204	-3.84879541815426
CAVIN3	protein_coding	FALSE	FALSE	FALSE	205	-3.84694353315709
PLA2G4C	protein_coding	FALSE	FALSE	FALSE	206	-3.83706399813905
ACTG2	protein_coding	FALSE	FALSE	FALSE	207	-3.83697693307139
ABCC3	protein_coding	FALSE	FALSE	FALSE	208	-3.83310939409445
SGSM3	protein_coding	FALSE	FALSE	FALSE	209	-3.83007780630696
ANGPTL3	protein_coding	FALSE	FALSE	FALSE	210	3.83004336085888
OPLAH	protein_coding	FALSE	FALSE	FALSE	211	-3.82668461665706
C4orf48	protein_coding	FALSE	FALSE	FALSE	212	-3.82386038489894
PKP1	protein_coding	FALSE	FALSE	FALSE	213	-3.81911170070888
C1QC	protein_coding	TRUE	FALSE	TRUE	214	-3.81783211417725
EPPK1	protein_coding	FALSE	FALSE	FALSE	215	-3.81775234366393
PHLDA3	protein_coding	FALSE	FALSE	FALSE	216	-3.81292214175619
ALG10	protein_coding	FALSE	FALSE	FALSE	217	3.80903392585864
RAB24	protein_coding	FALSE	FALSE	FALSE	218	-3.80675060097011
ITGA7	protein_coding	FALSE	FALSE	FALSE	219	-3.79673737595441
PODNL1	protein_coding	FALSE	FALSE	FALSE	220	-3.79439409277165
RGS18	protein_coding	FALSE	FALSE	FALSE	221	3.7931805512898
CCDC88B	protein_coding	FALSE	FALSE	FALSE	222	-3.7898280777543	1526
MUC16	protein_coding	FALSE	FALSE	FALSE	223	3.78437060485323
HSPG2	protein_coding	FALSE	FALSE	FALSE	224	-3.77791076040946
FNDC10	protein_coding	FALSE	FALSE	FALSE	225	-3.77790421818716
PDGFA	protein_coding	FALSE	FALSE	FALSE	226	-3.77151274582361
UNC13D	protein_coding	FALSE	FALSE	FALSE	227	-3.76871977394342
NOG	protein_coding	FALSE	FALSE	FALSE	228	-3.76822994677076
STC1	protein_coding	FALSE	FALSE	FALSE	229	3.76442383451402
VNN3	protein_coding	FALSE	FALSE	FALSE	230	3.7593348378603
LTBP2	protein_coding	FALSE	FALSE	FALSE	231	-3.75340323963599
LYSMD3	protein_coding	FALSE	FALSE	FALSE	232	3.75209292663124
THBS2	protein_coding	FALSE	FALSE	FALSE	233	-3.74854931617822
NECAB1	protein_coding	FALSE	FALSE	FALSE	234	3.74713843139617
RABEP2	protein_coding	FALSE	FALSE	FALSE	235	-3.74690584313192
CYP51A1	protein_coding	FALSE	FALSE	FALSE	236	-3.72805894442581
IGFBP7	protein_coding	FALSE	FALSE	FALSE	237	-3.72704846329623
NR4A1	protein_coding	FALSE	FALSE	FALSE	238	-3.72639377849531
COL1A2	protein_coding	TRUE	TRUE	FALSE	239	-3.72291410318901
COL5A1	protein_coding	TRUE	TRUE	FALSE	240	-3.72111333903191
PRSS8	protein_coding	FALSE	FALSE	FALSE	241	-3.71929033745653
SLC9A3	protein_coding	FALSE	FALSE	FALSE	242	-3.71670548652214	5426
COL5A2	protein_coding	TRUE	TRUE	FALSE	243	-3.71585436771867
KCNJ5	protein_coding	FALSE	FALSE	FALSE	244	-3.71246240975636
COL3A1	protein_coding	FALSE	FALSE	FALSE	245	-3.71116494253391
GDF5	protein_coding	FALSE	FALSE	FALSE	246	-3.70993322232077
EXOC3L4	protein_coding	FALSE	FALSE	FALSE	247	-3.70954809512985
MYH14	protein_coding	FALSE	FALSE	FALSE	248	-3.70552875991494	4332
PNMA6A	protein_coding	FALSE	FALSE	FALSE	249	-3.70504931943759
CFD	protein_coding	FALSE	FALSE	FALSE	250	-3.69551580632998
CXCL5	protein_coding	TRUE	FALSE	TRUE	251	3.69232685017417
FLNA	protein_coding	FALSE	FALSE	FALSE	252	-3.69069207198318
PDLIM7	protein_coding	FALSE	FALSE	FALSE	253	-3.68054899659351
XK	protein_coding	FALSE	FALSE	FALSE	254	3.67348942983153	6402
CDK5RAP3	protein_coding	FALSE	FALSE	FALSE	255	-3.67171257078478
LCNL1	protein_coding	FALSE	FALSE	FALSE	256	-3.67112365575807
CEBPA	protein_coding	FALSE	FALSE	FALSE	257	-3.66949430239007
ALOX5	protein_coding	FALSE	FALSE	FALSE	258	-3.66616014819299
NBEAL2	protein_coding	FALSE	FALSE	FALSE	259	-3.66321187409472
TMEM160	protein_coding	FALSE	FALSE	FALSE	260	-3.65652087451658
FLG	protein_coding	FALSE	FALSE	FALSE	261	-3.64540175073123
KRT19	protein_coding	FALSE	FALSE	FALSE	262	-3.64321594224409
P2RX2	protein_coding	FALSE	FALSE	FALSE	263	-3.64318095014279
CDH23	protein_coding	FALSE	FALSE	FALSE	264	-3.64304943601881
SYCP3	protein_coding	FALSE	FALSE	FALSE	265	3.63741487783944
EPS8L1	protein_coding	FALSE	FALSE	FALSE	266	-3.63596725814043	5091
MS4A1	protein_coding	FALSE	FALSE	FALSE	267	3.6351725719532
SLC16A8	protein_coding	FALSE	FALSE	FALSE	268	-3.63270343636193	3037
SHISA3	protein_coding	FALSE	FALSE	FALSE	269	-3.63253183811024
LDLRAD2	protein_coding	FALSE	FALSE	FALSE	270	-3.63240942303583
ST14	protein_coding	FALSE	FALSE	FALSE	271	-3.63048328062095
ICOSLG	protein_coding	FALSE	FALSE	FALSE	272	-3.62898751382375
ACTN1	protein_coding	FALSE	FALSE	FALSE	273	-3.62528555638044
PIK3R6	protein_coding	FALSE	FALSE	FALSE	274	-3.62087288985187	2973
MIB2	protein_coding	FALSE	FALSE	FALSE	275	-3.61995011428742	3562
PYCR1	protein_coding	FALSE	FALSE	FALSE	276	-3.61506340146135
CSPG5	protein_coding	FALSE	FALSE	FALSE	277	-3.60961285939725
RFNG	protein_coding	FALSE	FALSE	FALSE	278	-3.60385617287085
PRODH	protein_coding	FALSE	FALSE	FALSE	279	-3.59854526097907	3154
OLR1	protein_coding	TRUE	FALSE	TRUE	280	-3.59761648457348
ANO9	protein_coding	FALSE	FALSE	FALSE	281	-3.59752733293068	4060
LRFN4	protein_coding	FALSE	FALSE	FALSE	282	-3.59662052476841
MBLAC1	protein_coding	FALSE	FALSE	FALSE	283	-3.59303545695077
PLVAP	protein_coding	FALSE	FALSE	FALSE	284	-3.59297907506051
SFTPD	protein_coding	FALSE	FALSE	FALSE	285	-3.59286417942856
ASB2	protein_coding	FALSE	FALSE	FALSE	286	-3.59087005275752
PLAC9	protein_coding	TRUE	TRUE	FALSE	287	-3.58517265557925
ANO8	protein_coding	FALSE	FALSE	FALSE	288	-3.58508757958857	1571
MYO9B	protein_coding	FALSE	FALSE	FALSE	289	-3.58399522313264
NFKBID	protein_coding	FALSE	FALSE	FALSE	290	-3.58284058358715
NYAP2	protein_coding	FALSE	FALSE	FALSE	291	-3.57924442888567
SHOC1	protein_coding	FALSE	FALSE	FALSE	292	3.57415463893827
ADM2	protein_coding	FALSE	FALSE	FALSE	293	-3.57231408074722
ARSI	protein_coding	FALSE	FALSE	FALSE	294	-3.57054883647397
SPOCK2	protein_coding	FALSE	FALSE	FALSE	295	-3.56953725639395
TMEM54	protein_coding	FALSE	FALSE	FALSE	296	-3.56788948961752
MSLN	protein_coding	FALSE	FALSE	FALSE	297	-3.56738216298514
ADAMTSL1	protein_coding	FALSE	FALSE	FALSE	298	-3.56720856073372
IER5L	protein_coding	FALSE	FALSE	FALSE	299	-3.56481390293127
FLNC	protein_coding	FALSE	FALSE	FALSE	300	-3.56260788168887
GGT6	protein_coding	FALSE	FALSE	FALSE	301	-3.56211049627906
GPC5	protein_coding	FALSE	FALSE	FALSE	302	-3.5620253793639
ITGAX	protein_coding	TRUE	FALSE	TRUE	303	-3.56042889723863
CGN	protein_coding	FALSE	FALSE	FALSE	304	-3.55799650344336
PLEKHN1	protein_coding	FALSE	FALSE	FALSE	305	-3.55696944868638
RSPO4	protein_coding	FALSE	FALSE	FALSE	306	-3.55634577846688
UBA7	protein_coding	FALSE	FALSE	FALSE	307	-3.5512510831041
PPP1R13L	protein_coding	FALSE	FALSE	FALSE	308	-3.5511587334513	9102
GSDMD	protein_coding	FALSE	FALSE	FALSE	309	-3.55091790291152
MTHFD2L	protein_coding	FALSE	FALSE	FALSE	310	3.54946943363489
ITGA3	protein_coding	FALSE	FALSE	FALSE	311	-3.54813228083354
TMEM132D	protein_coding	FALSE	FALSE	FALSE	312	-3.54714249804804
ALDH16A1	protein_coding	FALSE	FALSE	FALSE	313	-3.54194015865552
HAUS7	protein_coding	FALSE	FALSE	FALSE	314	-3.53996498518693
LMNA	protein_coding	FALSE	FALSE	FALSE	315	-3.53595729727803
CLEC11A	protein_coding	FALSE	FALSE	FALSE	316	-3.53054236511014
ARL2BP	protein_coding	FALSE	FALSE	FALSE	317	-3.53012410219528
PSORS1C1	protein_coding	FALSE	FALSE	FALSE	318	-3.52218905937232
SERINC2	protein_coding	FALSE	FALSE	FALSE	319	-3.52191466588094
CPXM1	protein_coding	FALSE	FALSE	FALSE	320	-3.52149375773373
TEN1-CDK3	protein_coding	FALSE	FALSE	FALSE	321	-3.52077818444249
SCRIB	protein_coding	FALSE	FALSE	FALSE	322	-3.52056323544011	6170
INSYN1	protein_coding	FALSE	FALSE	FALSE	323	-3.51374120156737
PAMR1	protein_coding	FALSE	FALSE	FALSE	324	-3.51325525102138
BCAN	protein_coding	FALSE	FALSE	FALSE	325	-3.51253547422769
SHISAL2B	protein_coding	FALSE	FALSE	FALSE	326	3.50947231840048
FP565260.3	protein_coding	FALSE	FALSE	FALSE	327	-3.50637989806213
PLXNA3	protein_coding	FALSE	FALSE	FALSE	328	-3.49878464165437
HLA-F	protein_coding	TRUE	FALSE	TRUE	329	-3.49624690201161
EVI2A	protein_coding	FALSE	FALSE	FALSE	330	3.4884670893695
BBC3	protein_coding	FALSE	FALSE	FALSE	331	-3.4884254977475
MAFK	protein_coding	FALSE	FALSE	FALSE	332	-3.48805481800067
VASN	protein_coding	FALSE	FALSE	FALSE	333	-3.48468898416577
SLC27A3	protein_coding	FALSE	FALSE	FALSE	334	-3.48233910557559
MAP9	protein_coding	FALSE	FALSE	FALSE	335	3.48073434043367
RNH1	protein_coding	FALSE	FALSE	FALSE	336	-3.47838408637222
CST6	protein_coding	FALSE	FALSE	FALSE	337	-3.47780453241865
TRPM4	protein_coding	FALSE	FALSE	FALSE	338	-3.47682623163156
MANEA	protein_coding	FALSE	FALSE	FALSE	339	3.47298702831294
KIF12	protein_coding	FALSE	FALSE	FALSE	340	-3.47241267877994	2522
TCIRG1	protein_coding	TRUE	FALSE	TRUE	341	-3.46803297427894
MYRF	protein_coding	FALSE	FALSE	FALSE	342	-3.46582123083732
ARHGAP4	protein_coding	FALSE	FALSE	FALSE	343	-3.46285059409589
GPR88	protein_coding	FALSE	FALSE	FALSE	344	-3.45572022448307
AMDHD2	protein_coding	FALSE	FALSE	FALSE	345	-3.45558496174995
MEOX2	protein_coding	FALSE	FALSE	FALSE	346	-3.45546960341954
ICAM1	protein_coding	FALSE	FALSE	FALSE	347	-3.45264371695213
THOC6	protein_coding	FALSE	FALSE	FALSE	348	-3.4523172144845
SPON2	protein_coding	FALSE	FALSE	FALSE	349	-3.45125007425402
MUC21	protein_coding	FALSE	FALSE	FALSE	350	-3.450221487663
COL8A1	protein_coding	FALSE	FALSE	FALSE	351	-3.44430444750171
FN1	protein_coding	FALSE	FALSE	FALSE	352	-3.4440496476835
CRACR2B	protein_coding	FALSE	FALSE	FALSE	353	-3.44265233913861	2268
CYP27A1	protein_coding	TRUE	FALSE	TRUE	354	-3.44050877197273
NAPRT	protein_coding	FALSE	FALSE	FALSE	355	-3.43642605170514
DDAH2	protein_coding	FALSE	FALSE	FALSE	356	-3.43390145547976
DUSP8	protein_coding	FALSE	FALSE	FALSE	357	-3.43291394529299
ACAP3	protein_coding	FALSE	FALSE	FALSE	358	-3.43094185862542
MAPK11	protein_coding	FALSE	FALSE	FALSE	359	-3.42965140360857
MVD	protein_coding	FALSE	FALSE	FALSE	360	-3.42563365449286	4008
MDFI	protein_coding	FALSE	FALSE	FALSE	361	-3.42420669544442
ICAM5	protein_coding	FALSE	FALSE	FALSE	362	-3.41760254154369	3828
APLP1	protein_coding	FALSE	FALSE	FALSE	363	-3.41703580437
HLA-DPB1	protein_coding	FALSE	FALSE	FALSE	364	-3.41645814690529
CFAP410	protein_coding	FALSE	FALSE	FALSE	365	-3.41490522706222	3813
FLCN	protein_coding	FALSE	FALSE	FALSE	366	-3.41392643585698
METRNL	protein_coding	TRUE	FALSE	TRUE	367	-3.41333712305624
PP2D1	protein_coding	FALSE	FALSE	FALSE	368	3.41256533834925
DHPS	protein_coding	FALSE	FALSE	FALSE	369	-3.41158563890407
EPHB3	protein_coding	FALSE	FALSE	FALSE	370	-3.41049493426008
PARP10	protein_coding	FALSE	FALSE	FALSE	371	-3.40950265504992
SLC45A3	protein_coding	FALSE	FALSE	FALSE	372	-3.40373104913423
NOXA1	protein_coding	FALSE	FALSE	FALSE	373	-3.40370751693461
MICAL1	protein_coding	FALSE	FALSE	FALSE	374	-3.40265513398115
DYNLT3	protein_coding	FALSE	FALSE	FALSE	375	3.39897234140666	1952
LYNX1	protein_coding	FALSE	FALSE	FALSE	376	-3.39396978654674
PRAG1	protein_coding	FALSE	FALSE	FALSE	377	-3.39392220235414
CCDC154	protein_coding	FALSE	FALSE	FALSE	378	-3.39135500855108	4670
PODXL2	protein_coding	FALSE	FALSE	FALSE	379	-3.3912339159437
PLXNA1	protein_coding	FALSE	FALSE	FALSE	380	-3.38877638924736
CTSD	protein_coding	TRUE	FALSE	TRUE	381	-3.38764699307347
COL4A2	protein_coding	FALSE	FALSE	FALSE	382	-3.38734215250209
SQSTM1	protein_coding	FALSE	FALSE	FALSE	383	-3.38660808602182
RGS11	protein_coding	FALSE	FALSE	FALSE	384	-3.38598134770717
HK3	protein_coding	TRUE	FALSE	TRUE	385	-3.38527165494444
LPA	protein_coding	FALSE	FALSE	FALSE	386	3.38322928769317
ARHGAP45	protein_coding	FALSE	FALSE	FALSE	387	-3.38190630117782
PTP4A1	protein_coding	FALSE	FALSE	FALSE	388	-3.37543705236992	4964
LAMB3	protein_coding	FALSE	FALSE	FALSE	389	-3.37527366646197
PRSS36	protein_coding	FALSE	FALSE	FALSE	390	-3.37169583478614
PARVG	protein_coding	TRUE	FALSE	TRUE	391	-3.37023444807329
IFITM10	protein_coding	FALSE	FALSE	FALSE	392	-3.3699919535042
RUSC2	protein_coding	FALSE	FALSE	FALSE	393	-3.36997251803158
OSCAR	protein_coding	TRUE	FALSE	TRUE	394	-3.36287161482912
DEPDC1	protein_coding	FALSE	FALSE	FALSE	395	3.36163540914357
KIAA0895L	protein_coding	FALSE	FALSE	FALSE	396	-3.36057271317821
TRPM2	protein_coding	FALSE	FALSE	FALSE	397	-3.3598259539958
IDUA	protein_coding	FALSE	FALSE	FALSE	398	-3.35449492475814	3575
RHOD	protein_coding	FALSE	FALSE	FALSE	399	-3.35356361343185
GYPE	protein_coding	FALSE	FALSE	FALSE	400	3.3518255240152
HLA-DRB5	protein_coding	FALSE	FALSE	FALSE	401	-3.34329774844489
GPT	protein_coding	FALSE	FALSE	FALSE	402	-3.34294598289799
SOD3	protein_coding	FALSE	FALSE	FALSE	403	-3.33423773135269
AKAP17A	protein_coding	FALSE	FALSE	FALSE	404	-3.32828549318167	4879
KIF7	protein_coding	FALSE	FALSE	FALSE	405	-3.3279941984966	4357
ADAMTS7	protein_coding	FALSE	FALSE	FALSE	406	-3.32345580917868
SH3D21	protein_coding	FALSE	FALSE	FALSE	407	-3.32253330903436	6365
PIGF	protein_coding	FALSE	FALSE	FALSE	408	3.32185775709467
ACTA2	protein_coding	FALSE	FALSE	FALSE	409	-3.31419764722745
FBP1	protein_coding	TRUE	FALSE	TRUE	410	-3.3140648435781
FBLN2	protein_coding	TRUE	TRUE	FALSE	411	-3.31278225835278
ART4	protein_coding	FALSE	FALSE	FALSE	412	3.31202950646614
QTRT1	protein_coding	FALSE	FALSE	FALSE	413	-3.30842949648204
PLCB2	protein_coding	FALSE	FALSE	FALSE	414	-3.30719112041277
TP53I13	protein_coding	FALSE	FALSE	FALSE	415	-3.30618072346073
DVL1	protein_coding	FALSE	FALSE	FALSE	416	-3.30597064818431
HDAC10	protein_coding	FALSE	FALSE	FALSE	417	-3.30558779331294
TSPAN19	protein_coding	FALSE	FALSE	FALSE	418	3.30365559822601
AIFM3	protein_coding	FALSE	FALSE	FALSE	419	-3.30313897945822	3635
VWA1	protein_coding	FALSE	FALSE	FALSE	420	-3.30307086101088
ADCY7	protein_coding	FALSE	FALSE	FALSE	421	-3.29849401454722
CNN1	protein_coding	FALSE	FALSE	FALSE	422	-3.29815792518215
CEP131	protein_coding	FALSE	FALSE	FALSE	423	-3.2968658004909	3141
GRN	protein_coding	TRUE	FALSE	TRUE	424	-3.29664698151894
JPH2	protein_coding	FALSE	FALSE	FALSE	425	-3.29314089906137
ARHGEF10L	protein_coding	FALSE	FALSE	FALSE	426	-3.29194286362691
C1QB	protein_coding	TRUE	FALSE	TRUE	427	-3.29009942373173
GPIHBP1	protein_coding	FALSE	FALSE	FALSE	428	3.28801812919149
EPHA2	protein_coding	FALSE	FALSE	FALSE	429	-3.27768560684465
ASAH2	protein_coding	FALSE	FALSE	FALSE	430	3.27678800398109
PIEZO1	protein_coding	FALSE	FALSE	FALSE	431	-3.27431534701079
CCDC181	protein_coding	FALSE	FALSE	FALSE	432	3.27356552555402
BORA	protein_coding	FALSE	FALSE	FALSE	433	3.27352650734442
MMP28	protein_coding	FALSE	FALSE	FALSE	434	-3.27203658802763
RPS6KA4	protein_coding	FALSE	FALSE	FALSE	435	-3.26787279210606
PKP3	protein_coding	FALSE	FALSE	FALSE	436	-3.26618606094772
GPR34	protein_coding	FALSE	FALSE	FALSE	437	3.26448716583507
HOOK2	protein_coding	FALSE	FALSE	FALSE	438	-3.26413405929418	3925
TAS2R14	protein_coding	FALSE	FALSE	FALSE	439	3.25834389199194
P3H3	protein_coding	FALSE	FALSE	FALSE	440	-3.25814901590899
NSA2	protein_coding	FALSE	FALSE	FALSE	441	3.25684523992965
UNC45A	protein_coding	FALSE	FALSE	FALSE	442	-3.2533026253955
FAM50A	protein_coding	FALSE	FALSE	FALSE	443	-3.25088993850069
SLC4A2	protein_coding	FALSE	FALSE	FALSE	444	-3.24819872895969
LOXL2	protein_coding	FALSE	FALSE	FALSE	445	-3.24740629655114
TMEM259	protein_coding	FALSE	FALSE	FALSE	446	-3.24430701820438
D2HGDH	protein_coding	FALSE	FALSE	FALSE	447	-3.24319284028042
FADS3	protein_coding	FALSE	FALSE	FALSE	448	-3.24224005013862
DPYSL4	protein_coding	FALSE	FALSE	FALSE	449	-3.24145267550818
LAMC3	protein_coding	FALSE	FALSE	FALSE	450	-3.24112018458029
MRPL41	protein_coding	FALSE	FALSE	FALSE	451	-3.23787783261703
KLHL30	protein_coding	FALSE	FALSE	FALSE	452	-3.23744445701426
PPP1R16A	protein_coding	FALSE	FALSE	FALSE	453	-3.23597596223359
LRRN4	protein_coding	FALSE	FALSE	FALSE	454	-3.23264349197172
CEP295NL	protein_coding	FALSE	FALSE	FALSE	455	-3.23153490290822
HBEGF	protein_coding	FALSE	FALSE	FALSE	456	-3.23070010637621
MGAT2	protein_coding	FALSE	FALSE	FALSE	457	-3.23018009620062
CD151	protein_coding	FALSE	FALSE	FALSE	458	-3.22607726789925
GSTM1	protein_coding	FALSE	FALSE	FALSE	459	-3.22590817751539
GSN	protein_coding	FALSE	FALSE	FALSE	460	-3.22387507693296
SPINT1	protein_coding	FALSE	FALSE	FALSE	461	-3.22375045535333
ARL6	protein_coding	FALSE	FALSE	FALSE	462	3.22331769912938
CFAP157	protein_coding	FALSE	FALSE	FALSE	463	-3.22329294995014
ATF3	protein_coding	FALSE	FALSE	FALSE	464	-3.22162778705313
DES	protein_coding	FALSE	FALSE	FALSE	465	-3.22048943091464
CXXC4	protein_coding	FALSE	FALSE	FALSE	466	3.22033975075608
G0S2	protein_coding	TRUE	FALSE	TRUE	467	-3.21988276980133
C16orf89	protein_coding	FALSE	FALSE	FALSE	468	-3.21921539704423
OMD	protein_coding	FALSE	FALSE	FALSE	469	3.21866013182688
NDUFB7	protein_coding	FALSE	FALSE	FALSE	470	-3.21634572698937
ALS2CL	protein_coding	FALSE	FALSE	FALSE	471	-3.21562708907649
CDH24	protein_coding	FALSE	FALSE	FALSE	472	-3.21513587958252
NUP210L	protein_coding	FALSE	FALSE	FALSE	473	3.21506119608234
CCHCR1	protein_coding	FALSE	FALSE	FALSE	474	-3.21470330091682
ARHGEF40	protein_coding	FALSE	FALSE	FALSE	475	-3.21198810379209
PAXX	protein_coding	FALSE	FALSE	FALSE	476	-3.2093503176412
SREBF1	protein_coding	FALSE	FALSE	FALSE	477	-3.20399529321517
RASSF7	protein_coding	FALSE	FALSE	FALSE	478	-3.20303109512679
MAGED4	protein_coding	FALSE	FALSE	FALSE	479	-3.20279486502663
KCNMB1	protein_coding	FALSE	FALSE	FALSE	480	-3.19981946145529
CRB3	protein_coding	FALSE	FALSE	FALSE	481	-3.19755263083369
BOK	protein_coding	FALSE	FALSE	FALSE	482	-3.19607382947597
NCF2	protein_coding	FALSE	FALSE	FALSE	483	-3.19579934163068
CPSF1	protein_coding	FALSE	FALSE	FALSE	484	-3.18349761906394
SIGLEC7	protein_coding	FALSE	FALSE	FALSE	485	-3.18212392648082
CROCC2	protein_coding	FALSE	FALSE	FALSE	486	-3.18086671217279
MAGED4B	protein_coding	FALSE	FALSE	FALSE	487	-3.17981931154337
LSP1	protein_coding	FALSE	FALSE	FALSE	488	-3.17476950546069
GPC1	protein_coding	FALSE	FALSE	FALSE	489	-3.17473234731493
CACNG4	protein_coding	FALSE	FALSE	FALSE	490	-3.17353789772669
SAPCD2	protein_coding	FALSE	FALSE	FALSE	491	-3.17320786424349
C6orf223	protein_coding	FALSE	FALSE	FALSE	492	-3.16719539014859
CBLC	protein_coding	FALSE	FALSE	FALSE	493	-3.16697151813906
LILRB5	protein_coding	FALSE	FALSE	FALSE	494	-3.16679002464658
MATK	protein_coding	FALSE	FALSE	FALSE	495	-3.166600812348
MROH1	protein_coding	FALSE	FALSE	FALSE	496	-3.16533055322382
SLC2A4RG	protein_coding	FALSE	FALSE	FALSE	497	-3.16240982685527
ARL6IP1	protein_coding	FALSE	FALSE	FALSE	498	3.16123538911772	1362
PLEKHG3	protein_coding	FALSE	FALSE	FALSE	499	-3.16110685653061
PLCD1	protein_coding	FALSE	FALSE	FALSE	500	-3.16071870631275
DUSP2	protein_coding	FALSE	FALSE	FALSE	501	-3.15857534645794
COL18A1	protein_coding	TRUE	TRUE	FALSE	502	-3.15832684466118
LGALS3BP	protein_coding	FALSE	FALSE	FALSE	503	-3.15829876692712
XIRP1	protein_coding	FALSE	FALSE	FALSE	504	-3.1569278960721
CCDC9B	protein_coding	FALSE	FALSE	FALSE	505	-3.15682748083118
SDC1	protein_coding	FALSE	FALSE	FALSE	506	-3.15440553043175
PIMREG	protein_coding	FALSE	FALSE	FALSE	507	-3.15421940486593
ENPP5	protein_coding	FALSE	FALSE	FALSE	508	3.15262251990377
PRIMA1	protein_coding	FALSE	FALSE	FALSE	509	3.15162832803972
SLIT3	protein_coding	FALSE	FALSE	FALSE	510	-3.15033477614495
ANTKMT	protein_coding	FALSE	FALSE	FALSE	511	-3.15019981650903
TMEM100	protein_coding	FALSE	FALSE	FALSE	512	3.15018353263593	1178
HIGD1A	protein_coding	FALSE	FALSE	FALSE	513	3.14907425030557
DOK1	protein_coding	FALSE	FALSE	FALSE	514	-3.1462650005846
FMNL1	protein_coding	FALSE	FALSE	FALSE	515	-3.14543030538642
GABARAP	protein_coding	FALSE	FALSE	FALSE	516	-3.1427416679963
GOLGA8B	protein_coding	FALSE	FALSE	FALSE	517	-3.14201793798795
PYCARD	protein_coding	FALSE	FALSE	FALSE	518	-3.14153152798293
IER3IP1	protein_coding	FALSE	FALSE	FALSE	519	3.14012955789489
RAP1GAP	protein_coding	FALSE	FALSE	FALSE	520	-3.14011145928824
PLAG1	protein_coding	FALSE	FALSE	FALSE	521	3.13966890438841
PRRG1	protein_coding	FALSE	FALSE	FALSE	522	3.13889461421869
NTM	protein_coding	FALSE	FALSE	FALSE	523	-3.13769781720529
ADAM33	protein_coding	FALSE	FALSE	FALSE	524	-3.1369702516145
PRH1	protein_coding	FALSE	FALSE	FALSE	525	3.13688188685783
STAC	protein_coding	FALSE	FALSE	FALSE	526	-3.13477258951328
MYL4	protein_coding	FALSE	FALSE	FALSE	527	3.13444170752314
PDZD4	protein_coding	FALSE	FALSE	FALSE	528	-3.1341831004425	4201
TRMT1	protein_coding	FALSE	FALSE	FALSE	529	-3.13075379201398
DUSP15	protein_coding	FALSE	FALSE	FALSE	530	-3.13065554447915
INF2	protein_coding	FALSE	FALSE	FALSE	531	-3.12927663985676
USE1	protein_coding	FALSE	FALSE	FALSE	532	-3.1284984869555
CLIP2	protein_coding	FALSE	FALSE	FALSE	533	-3.12819007626651
GPR22	protein_coding	FALSE	FALSE	FALSE	534	3.12793248755173
ENTPD6	protein_coding	FALSE	FALSE	FALSE	535	-3.12725915151248
CENPT	protein_coding	FALSE	FALSE	FALSE	536	-3.12557994931548
FHOD3	protein_coding	FALSE	FALSE	FALSE	537	-3.12504918138983
SH3TC1	protein_coding	FALSE	FALSE	FALSE	538	-3.12318404453653
IRAK1	protein_coding	FALSE	FALSE	FALSE	539	-3.12226737573548
PNPLA6	protein_coding	FALSE	FALSE	FALSE	540	-3.11974796946628
COL4A1	protein_coding	FALSE	FALSE	FALSE	541	-3.11792725874517
GGTLC2	protein_coding	FALSE	FALSE	FALSE	542	-3.11711413435942
LEPR	protein_coding	FALSE	FALSE	FALSE	543	3.11517523265716
TRIB3	protein_coding	FALSE	FALSE	FALSE	544	-3.11183280299849
GLI2	protein_coding	FALSE	FALSE	FALSE	545	-3.11165355656263
SLC18A2	protein_coding	FALSE	FALSE	FALSE	546	-3.1107597361934
AEBP1	protein_coding	FALSE	FALSE	FALSE	547	-3.11037953203035
SMTNL2	protein_coding	FALSE	FALSE	FALSE	548	-3.10981812975658
NINL	protein_coding	FALSE	FALSE	FALSE	549	-3.10967853298654	3276
CLCN7	protein_coding	FALSE	FALSE	FALSE	550	-3.10967763351871
AC012651.1	protein_coding	FALSE	FALSE	FALSE	551	-3.10830680770257
CACNA1C	protein_coding	FALSE	FALSE	FALSE	552	-3.10796083882882
PLEKHH3	protein_coding	FALSE	FALSE	FALSE	553	-3.105786110172
TCTEX1D1	protein_coding	FALSE	FALSE	FALSE	554	3.10555160643236
COL12A1	protein_coding	FALSE	FALSE	FALSE	555	-3.10340733340819
CROCC	protein_coding	FALSE	FALSE	FALSE	556	-3.10042011173036	2188
COL6A3	protein_coding	FALSE	FALSE	FALSE	557	-3.0997232716172
RILP	protein_coding	FALSE	FALSE	FALSE	558	-3.09967338387242
TONSL	protein_coding	FALSE	FALSE	FALSE	559	-3.09631485610523
SHANK1	protein_coding	FALSE	FALSE	FALSE	560	-3.09553508471155
ABCA2	protein_coding	FALSE	FALSE	FALSE	561	-3.09390195810661
ARAP1	protein_coding	FALSE	FALSE	FALSE	562	-3.087352689061
ENO3	protein_coding	FALSE	FALSE	FALSE	563	-3.08709470697321	8326
KAT2A	protein_coding	FALSE	FALSE	FALSE	564	-3.08666527497242
FBXW5	protein_coding	FALSE	FALSE	FALSE	565	-3.08510581744925
TAS2R4	protein_coding	FALSE	FALSE	FALSE	566	3.08499770145444
CAMK2A	protein_coding	FALSE	FALSE	FALSE	567	-3.08103321845455
ZBTB17	protein_coding	FALSE	FALSE	FALSE	568	-3.08023923840016
SPEG	protein_coding	FALSE	FALSE	FALSE	569	-3.07955733465584
CLDN23	protein_coding	FALSE	FALSE	FALSE	570	-3.07943558401751
NCF4	protein_coding	TRUE	FALSE	TRUE	571	-3.07894150676676
ACOT2	protein_coding	FALSE	FALSE	FALSE	572	-3.07815511751431
LRRC20	protein_coding	FALSE	FALSE	FALSE	573	-3.07724561277769
CRACD	protein_coding	FALSE	FALSE	FALSE	574	-3.07566795726489
CDK10	protein_coding	FALSE	FALSE	FALSE	575	-3.07540510762903
CDK11A	protein_coding	FALSE	FALSE	FALSE	576	-3.07044435951851
ZNF681	protein_coding	FALSE	FALSE	FALSE	577	3.06815885661668
CD74	protein_coding	TRUE	FALSE	TRUE	578	-3.06788888590421
PALM3	protein_coding	FALSE	FALSE	FALSE	579	-3.06771572805525
CCDC9	protein_coding	FALSE	FALSE	FALSE	580	-3.0669190033794	6322
NAT14	protein_coding	FALSE	FALSE	FALSE	581	-3.06680496458262
PTK7	protein_coding	FALSE	FALSE	FALSE	582	-3.06647887279114
RBM27	protein_coding	FALSE	FALSE	FALSE	583	3.06512735792443	2577
BICDL1	protein_coding	FALSE	FALSE	FALSE	584	-3.06494915832158
PNKP	protein_coding	FALSE	FALSE	FALSE	585	-3.06039617407268
SLC4A3	protein_coding	FALSE	FALSE	FALSE	586	-3.05968953176088	4354
LAMC2	protein_coding	FALSE	FALSE	FALSE	587	-3.05732049154546
JUNB	protein_coding	FALSE	FALSE	FALSE	588	-3.05709082562044
FAM83H	protein_coding	FALSE	FALSE	FALSE	589	-3.0524425964519
BAIAP2L2	protein_coding	FALSE	FALSE	FALSE	590	-3.05189105023975	3714
HMOX1	protein_coding	FALSE	FALSE	FALSE	591	-3.04547831637151
PLAUR	protein_coding	TRUE	FALSE	TRUE	592	-3.04348591891951
WDR6	protein_coding	FALSE	FALSE	FALSE	593	-3.04286192328566
PACS2	protein_coding	FALSE	FALSE	FALSE	594	-3.04259744271894
EPHB6	protein_coding	FALSE	FALSE	FALSE	595	-3.0418247459052	6137
ACOT7	protein_coding	FALSE	FALSE	FALSE	596	-3.04127483597184
GTF2IRD1	protein_coding	FALSE	FALSE	FALSE	597	-3.04124247433184
CCDC159	protein_coding	FALSE	FALSE	FALSE	598	-3.03830535243635
RGL3	protein_coding	FALSE	FALSE	FALSE	599	-3.03804569592282
MYH10	protein_coding	FALSE	FALSE	FALSE	600	-3.03776393287809
GDPD3	protein_coding	FALSE	FALSE	FALSE	601	-3.03730713776592
UBE2K	protein_coding	FALSE	FALSE	FALSE	602	3.03599704108212
STK11IP	protein_coding	FALSE	FALSE	FALSE	603	-3.03527465038296
MCEMP1	protein_coding	FALSE	FALSE	FALSE	604	-3.03435906221034
STAB1	protein_coding	FALSE	FALSE	FALSE	605	-3.03372152912156
PCBP4	protein_coding	FALSE	FALSE	FALSE	606	-3.03348190872329
ENPP4	protein_coding	FALSE	FALSE	FALSE	607	3.03155563554644
SMARCD3	protein_coding	FALSE	FALSE	FALSE	608	-3.03093788122196
SH3RF2	protein_coding	FALSE	FALSE	FALSE	609	-3.03005076773948
SLC26A11	protein_coding	FALSE	FALSE	FALSE	610	-3.02804580349966
RASAL3	protein_coding	FALSE	FALSE	FALSE	611	-3.02784555383514
AMOTL2	protein_coding	FALSE	FALSE	FALSE	612	-3.02664260038181
TRABD	protein_coding	FALSE	FALSE	FALSE	613	-3.02635312138795
B4GALNT3	protein_coding	FALSE	FALSE	FALSE	614	-3.02555252298788
PPL	protein_coding	FALSE	FALSE	FALSE	615	-3.02543313960166
SAT2	protein_coding	FALSE	FALSE	FALSE	616	-3.02410680792886
CORO1B	protein_coding	FALSE	FALSE	FALSE	617	-3.02331756194786
DDX39A	protein_coding	FALSE	FALSE	FALSE	618	-3.02331755370006
NRBP2	protein_coding	FALSE	FALSE	FALSE	619	-3.01942775521762
HSD17B14	protein_coding	FALSE	FALSE	FALSE	620	-3.01850269634266
NAA10	protein_coding	FALSE	FALSE	FALSE	621	-3.0163220973524
SHB	protein_coding	FALSE	FALSE	FALSE	622	-3.01586199585833
ZNF784	protein_coding	FALSE	FALSE	FALSE	623	-3.01422119998833
CHPF	protein_coding	FALSE	FALSE	FALSE	624	-3.01118924979778
PICK1	protein_coding	FALSE	FALSE	FALSE	625	-3.01006585439137
PLN	protein_coding	FALSE	FALSE	FALSE	626	3.00858622989023
SNAI3	protein_coding	FALSE	FALSE	FALSE	627	-3.00846297538512
EGR2	protein_coding	FALSE	FALSE	FALSE	628	-3.00714561934558
TMED1	protein_coding	FALSE	FALSE	FALSE	629	-3.00576893223223
ITPR3	protein_coding	FALSE	FALSE	FALSE	630	-3.00506335994531
TRIP6	protein_coding	FALSE	FALSE	FALSE	631	-3.0049563483756
KCP	protein_coding	FALSE	FALSE	FALSE	632	-3.00289730114953
HACD4	protein_coding	FALSE	FALSE	FALSE	633	3.00240480689164
TP53I3	protein_coding	FALSE	FALSE	FALSE	634	-3.00113726691505
CCDC22	protein_coding	FALSE	FALSE	FALSE	635	-2.99744748134388
SPDYA	protein_coding	FALSE	FALSE	FALSE	636	2.99589867460646
RPGR	protein_coding	FALSE	FALSE	FALSE	637	2.9954227364483
POLRMT	protein_coding	FALSE	FALSE	FALSE	638	-2.99504148536315
ZFAND2B	protein_coding	FALSE	FALSE	FALSE	639	-2.99486044545823
ADAM8	protein_coding	FALSE	FALSE	FALSE	640	-2.9948439937836
NAV2	protein_coding	FALSE	FALSE	FALSE	641	-2.99218555849021
RHPN1	protein_coding	FALSE	FALSE	FALSE	642	-2.98911303809518	4432
PCMTD1	protein_coding	FALSE	FALSE	FALSE	643	2.98823476034178
TELO2	protein_coding	FALSE	FALSE	FALSE	644	-2.98797600626795
PDXK	protein_coding	FALSE	FALSE	FALSE	645	-2.98779091679783
ANO1	protein_coding	FALSE	FALSE	FALSE	646	-2.98705202798109
SIL1	protein_coding	FALSE	FALSE	FALSE	647	-2.98375211574495
LGR6	protein_coding	FALSE	FALSE	FALSE	648	-2.98362084554418
FAAH	protein_coding	FALSE	FALSE	FALSE	649	-2.98088334717911
CYP2B6	protein_coding	FALSE	FALSE	FALSE	650	-2.98043305705644
MAN2C1	protein_coding	FALSE	FALSE	FALSE	651	-2.98008749064266
TENT5C	protein_coding	FALSE	FALSE	FALSE	652	2.9799620994128	2566
CRELD2	protein_coding	FALSE	FALSE	FALSE	653	-2.9793435357442
EXOC3L1	protein_coding	FALSE	FALSE	FALSE	654	-2.97850110852774
ZAP70	protein_coding	FALSE	FALSE	FALSE	655	-2.97640478078078
PDLIM2	protein_coding	FALSE	FALSE	FALSE	656	-2.97495846287932
TMED5	protein_coding	FALSE	FALSE	FALSE	657	2.97424899850136	4976
CX3CL1	protein_coding	FALSE	FALSE	FALSE	658	-2.97231217579369
ATG101	protein_coding	FALSE	FALSE	FALSE	659	-2.97083072172095
OBSL1	protein_coding	FALSE	FALSE	FALSE	660	-2.97002463862575
PKN1	protein_coding	FALSE	FALSE	FALSE	661	-2.96961686452588
SLC39A13	protein_coding	FALSE	FALSE	FALSE	662	-2.96900820723149
PLA2G15	protein_coding	FALSE	FALSE	FALSE	663	-2.96883814682457
AC244197.3	protein_coding	FALSE	FALSE	FALSE	664	-2.96730675936955
HAGHL	protein_coding	FALSE	FALSE	FALSE	665	-2.96626452127393
TSR3	protein_coding	FALSE	FALSE	FALSE	666	-2.96525150951944
P3H4	protein_coding	FALSE	FALSE	FALSE	667	-2.96486330843123
TTC7A	protein_coding	FALSE	FALSE	FALSE	668	-2.96442032615925
RAB8B	protein_coding	FALSE	FALSE	FALSE	669	2.96178342179781
ABR	protein_coding	FALSE	FALSE	FALSE	670	-2.96113648667835
SCARF2	protein_coding	FALSE	FALSE	FALSE	671	-2.96105528955995
LTBP3	protein_coding	FALSE	FALSE	FALSE	672	-2.96062807413466
IRF5	protein_coding	FALSE	FALSE	FALSE	673	-2.9593112693902
STX4	protein_coding	FALSE	FALSE	FALSE	674	-2.95897571877132
THOP1	protein_coding	FALSE	FALSE	FALSE	675	-2.95852939060233
ATP5MG	protein_coding	FALSE	FALSE	FALSE	676	2.95731982959005
PRELID3A	protein_coding	FALSE	FALSE	FALSE	677	-2.95506998721751
ARID5A	protein_coding	FALSE	FALSE	FALSE	678	-2.95453297319982
PCED1A	protein_coding	FALSE	FALSE	FALSE	679	-2.95273570996114
SLC26A1	protein_coding	FALSE	FALSE	FALSE	680	-2.95214622825016
RAB11FIP1	protein_coding	FALSE	FALSE	FALSE	681	-2.95155803991545
SLITRK6	protein_coding	FALSE	FALSE	FALSE	682	2.95136074026317
MAPK12	protein_coding	FALSE	FALSE	FALSE	683	-2.95054883947321
HLA-DMA	protein_coding	FALSE	FALSE	FALSE	684	-2.95017440913825
SLC39A4	protein_coding	FALSE	FALSE	FALSE	685	-2.94900992006595
CLEC10A	protein_coding	FALSE	FALSE	FALSE	686	-2.9480101561716
ASAH2B	protein_coding	FALSE	FALSE	FALSE	687	2.94393984548485
ZGPAT	protein_coding	FALSE	FALSE	FALSE	688	-2.94239738077877
TBC1D9B	protein_coding	FALSE	FALSE	FALSE	689	-2.94219082095777
PLEC	protein_coding	FALSE	FALSE	FALSE	690	-2.9414677258383
CENPX	protein_coding	FALSE	FALSE	FALSE	691	-2.94085751672535
AC105052.1	protein_coding	FALSE	FALSE	FALSE	692	-2.94028212529521
LAMA3	protein_coding	FALSE	FALSE	FALSE	693	-2.9391779278293
PCDH7	protein_coding	FALSE	FALSE	FALSE	694	-2.939079397943
DUS1L	protein_coding	FALSE	FALSE	FALSE	695	-2.93674442116562
AATK	protein_coding	FALSE	FALSE	FALSE	696	-2.93569122469247
DNM1	protein_coding	FALSE	FALSE	FALSE	697	-2.93428971427549
CELSR1	protein_coding	FALSE	FALSE	FALSE	698	-2.93306582481814
TMEM106B	protein_coding	FALSE	FALSE	FALSE	699	2.93285497038321
WNT11	protein_coding	FALSE	FALSE	FALSE	700	-2.93206269120786
LDLR	protein_coding	FALSE	FALSE	FALSE	701	-2.93112629280568
LRRC45	protein_coding	FALSE	FALSE	FALSE	702	-2.93019076694979	2377
ADAMTS2	protein_coding	FALSE	FALSE	FALSE	703	-2.92996906973498
FAM216B	protein_coding	FALSE	FALSE	FALSE	704	2.92832706720769
CEMIP	protein_coding	FALSE	FALSE	FALSE	705	-2.92699195623145
NCAPH2	protein_coding	FALSE	FALSE	FALSE	706	-2.92663904745391
LMF2	protein_coding	FALSE	FALSE	FALSE	707	-2.92579388103893
SNRK	protein_coding	FALSE	FALSE	FALSE	708	2.9252380450242	2211
TMEM141	protein_coding	FALSE	FALSE	FALSE	709	-2.9231497169414
STXBP4	protein_coding	FALSE	FALSE	FALSE	710	2.92272330245941
DPP3	protein_coding	FALSE	FALSE	FALSE	711	-2.9224400000226
ITGB6	protein_coding	FALSE	FALSE	FALSE	712	-2.91986546006423
CENPM	protein_coding	FALSE	FALSE	FALSE	713	-2.91927919243973
DDIT3	protein_coding	FALSE	FALSE	FALSE	714	-2.91795931860793
ADAMTS10	protein_coding	FALSE	FALSE	FALSE	715	-2.91564435426418
FAM124B	protein_coding	FALSE	FALSE	FALSE	716	2.91558889697355
CBS	protein_coding	FALSE	FALSE	FALSE	717	-2.91505626196912
TFPT	protein_coding	FALSE	FALSE	FALSE	718	-2.91412643314102
P3H1	protein_coding	FALSE	FALSE	FALSE	719	-2.91221928049431
FPGT	protein_coding	FALSE	FALSE	FALSE	720	2.91141136732878
PIDD1	protein_coding	FALSE	FALSE	FALSE	721	-2.91115671588268
NUDT18	protein_coding	FALSE	FALSE	FALSE	722	-2.91078713585204
ACTN4	protein_coding	FALSE	FALSE	FALSE	723	-2.9106595192259
TAS2R30	protein_coding	FALSE	FALSE	FALSE	724	2.90999035808188
GALE	protein_coding	FALSE	FALSE	FALSE	725	-2.909367338628
DBN1	protein_coding	TRUE	TRUE	FALSE	726	-2.90732886310627
TMC8	protein_coding	FALSE	FALSE	FALSE	727	-2.90680823074334
FHOD1	protein_coding	FALSE	FALSE	FALSE	728	-2.90319342786688
LMTK3	protein_coding	FALSE	FALSE	FALSE	729	-2.90312055865594	1525
NME3	protein_coding	FALSE	FALSE	FALSE	730	-2.89997094308704
TRPV2	protein_coding	TRUE	FALSE	TRUE	731	-2.89879642572438
PPP2R3B	protein_coding	FALSE	FALSE	FALSE	732	-2.89834681875704	6684
NAB2	protein_coding	FALSE	FALSE	FALSE	733	-2.89490247991028
CHMP6	protein_coding	FALSE	FALSE	FALSE	734	-2.89454527890921
LRRC75B	protein_coding	FALSE	FALSE	FALSE	735	-2.89444373031418
KLC2	protein_coding	FALSE	FALSE	FALSE	736	-2.89328118416474
ADCK5	protein_coding	FALSE	FALSE	FALSE	737	-2.89274647320265
NDUFA13	protein_coding	FALSE	FALSE	FALSE	738	-2.89222705055709
CEP170B	protein_coding	FALSE	FALSE	FALSE	739	-2.89200840094124
NFKBIL1	protein_coding	FALSE	FALSE	FALSE	740	-2.89198649202814
KMT5C	protein_coding	FALSE	FALSE	FALSE	741	-2.89111427985433
PFKP	protein_coding	FALSE	FALSE	FALSE	742	-2.89062524724279
FSCN1	protein_coding	TRUE	TRUE	FALSE	743	-2.89029554633007
FKBP10	protein_coding	FALSE	FALSE	FALSE	744	-2.8897826340228
CA8	protein_coding	FALSE	FALSE	FALSE	745	2.88896785756521
ZSWIM4	protein_coding	FALSE	FALSE	FALSE	746	-2.88805418597828
ITGB2	protein_coding	TRUE	FALSE	TRUE	747	-2.88753285379908
GGT1	protein_coding	FALSE	FALSE	FALSE	748	-2.88734128554715
FADD	protein_coding	FALSE	FALSE	FALSE	749	-2.88648197183933
COMTD1	protein_coding	FALSE	FALSE	FALSE	750	-2.8851020343079
COL6A2	protein_coding	TRUE	TRUE	FALSE	751	-2.88289974904963
TSPO	protein_coding	TRUE	FALSE	TRUE	752	-2.88262212127974
EMID1	protein_coding	FALSE	FALSE	FALSE	753	-2.88232559388481
REX1BD	protein_coding	FALSE	FALSE	FALSE	754	-2.88191277523688
GNB1L	protein_coding	FALSE	FALSE	FALSE	755	-2.88067607012961
GMIP	protein_coding	FALSE	FALSE	FALSE	756	-2.88039711540043
SLC17A9	protein_coding	FALSE	FALSE	FALSE	757	-2.87989677803594
ARSA	protein_coding	FALSE	FALSE	FALSE	758	-2.87879471438176
ARFGAP1	protein_coding	FALSE	FALSE	FALSE	759	-2.8785497411779
AJUBA	protein_coding	FALSE	FALSE	FALSE	760	-2.87765636786113
PHETA1	protein_coding	FALSE	FALSE	FALSE	761	-2.87513560040778
FBXO32	protein_coding	FALSE	FALSE	FALSE	762	2.87508475535029
PPP1R12C	protein_coding	FALSE	FALSE	FALSE	763	-2.87447148822768	3966
C7orf50	protein_coding	FALSE	FALSE	FALSE	764	-2.87352558282163
MVP	protein_coding	FALSE	FALSE	FALSE	765	-2.87332418608594
IKBKG	protein_coding	FALSE	FALSE	FALSE	766	-2.87316324615984
GIPC1	protein_coding	FALSE	FALSE	FALSE	767	-2.87258396885557
ITGB5	protein_coding	FALSE	FALSE	FALSE	768	-2.87186014436346
UBTD1	protein_coding	FALSE	FALSE	FALSE	769	-2.87157246051736
WDR78	protein_coding	FALSE	FALSE	FALSE	770	2.87053875997689
POLR2J3	protein_coding	FALSE	FALSE	FALSE	771	-2.87050643339923
POLR2J3	protein_coding	FALSE	FALSE	FALSE	771	-2.87050643339923
SHROOM1	protein_coding	FALSE	FALSE	FALSE	772	-2.86958016041488
MIIP	protein_coding	FALSE	FALSE	FALSE	773	-2.86893410948096
GTPBP6	protein_coding	FALSE	FALSE	FALSE	774	-2.86774850316361
PLXNB2	protein_coding	FALSE	FALSE	FALSE	775	-2.8664460717596
LAMB2	protein_coding	FALSE	FALSE	FALSE	776	-2.8663178598735
NUDT3	protein_coding	FALSE	FALSE	FALSE	777	-2.86620174726957
LRSAM1	protein_coding	FALSE	FALSE	FALSE	778	-2.8658792657148
APOBR	protein_coding	FALSE	FALSE	FALSE	779	-2.86455765037233
FDXR	protein_coding	FALSE	FALSE	FALSE	780	-2.86336276318947
MGAT4B	protein_coding	FALSE	FALSE	FALSE	781	-2.86157734354284
SLC37A2	protein_coding	FALSE	FALSE	FALSE	782	-2.86100220790501
CERCAM	protein_coding	FALSE	FALSE	FALSE	783	-2.86035798808358
STUB1	protein_coding	FALSE	FALSE	FALSE	784	-2.85972012799358
SRPK3	protein_coding	FALSE	FALSE	FALSE	785	-2.85948287468968
C1orf122	protein_coding	FALSE	FALSE	FALSE	786	-2.85854106805654
FSCN2	protein_coding	FALSE	FALSE	FALSE	787	-2.8578737249819
TBX1	protein_coding	FALSE	FALSE	FALSE	788	-2.85712864091061
WDFY4	protein_coding	FALSE	FALSE	FALSE	789	-2.8559413680457
[truncated: 1,080 more rows]
