# Supplementary material for: Perturbation of semaphorin and VEGF signaling in ACDMPV lungs due to FOXF1 deficiency
Source: Respir Res. 2021 Jul 27;22:212. doi: 10.1186/s12931-021-01797-7 (PMC8314029; doi:10.1186/s12931-021-01797-7)
Supplement: Supplementary file 5 — Additional file 5. List of 94 genes commonly deregulated in all ACDMPV individuals. [file 12931_2021_1797_MOESM5_ESM.xlsx]

## Sheet: Description
Additional file 5. List of 94 genes commonly deregulated in all ACDMPV individuals.

## Sheet: DE genes in ACDMPV
Gene name	Gene stable ID	Chromosome/scaffold name	Karyotype band	Gene start (bp)	Gene end (bp)	Gene description	MIM Gene	Lung disease or lung function
SAMD11	ENSG00000187634	1	p36.33	923928	944581	sterile alpha motif domain containing 11 [Source:HGNC Symbol;Acc:HGNC:28706]	616765	-
MIB2	ENSG00000197530	1	p36.33	1615415	1630610	mindbomb E3 ubiquitin protein ligase 2 [Source:HGNC Symbol;Acc:HGNC:30577]	611141	-
MMP23B	ENSG00000189409	1	p36.33	1632163	1635263	matrix metallopeptidase 23B [Source:HGNC Symbol;Acc:HGNC:7171]	603321	Pulmonary fibrois, lung cancer
ARHGEF16	ENSG00000130762	1	p36.32	3454665	3481113	Rho guanine nucleotide exchange factor 16 [Source:HGNC Symbol;Acc:HGNC:15515]	618871	Lung cancer
MEGF6	ENSG00000162591	1	p36.32	3487951	3611508	multiple EGF like domains 6 [Source:HGNC Symbol;Acc:HGNC:3232]	604266	Lung ECM
CROCC	ENSG00000058453	1	p36.13	16740273	16972964	ciliary rootlet coiled-coil, rootletin [Source:HGNC Symbol;Acc:HGNC:21299]	615776	-
COL16A1	ENSG00000084636	1	p35.2	31652263	31704319	collagen type XVI alpha 1 chain [Source:HGNC Symbol;Acc:HGNC:2193]	120326	Lung ECM
SH3D21	ENSG00000214193	1	p34.3	36306368	36329340	SH3 domain containing 21 [Source:HGNC Symbol;Acc:HGNC:26236]	-	-
TMED5	ENSG00000117500	1	p22.1	93149742	93180516	transmembrane p24 trafficking protein 5 [Source:HGNC Symbol;Acc:HGNC:24251]	616876	-
TENT5C	ENSG00000183508	1	p12	117606048	117628389	terminal nucleotidyltransferase 5C [Source:HGNC Symbol;Acc:HGNC:24712]	613952	-
RPS27	ENSG00000177954	1	q21.3	153990762	153992155	ribosomal protein S27 [Source:HGNC Symbol;Acc:HGNC:10416]	603702	Lung cancer
GPRIN2	ENSG00000204175	10	q11.22	46549044	46555530	G protein regulated inducer of neurite outgrowth 2 [Source:HGNC Symbol;Acc:HGNC:23730]	611240	Pulmonary sclerosing pneumocytoma
TM9SF3	ENSG00000077147	10	q24.1	96518110	96587452	transmembrane 9 superfamily member 3 [Source:HGNC Symbol;Acc:HGNC:21529]	616872	-
PGGHG	ENSG00000142102	11	p15.5	289126	296107	protein-glucosylgalactosylhydroxylysine glucosidase [Source:HGNC Symbol;Acc:HGNC:26210]	617032	-
ANO9	ENSG00000185101	11	p15.5	417933	442011	anoctamin 9 [Source:HGNC Symbol;Acc:HGNC:20679]	-	-
LMNTD2	ENSG00000185522	11	p15.5	554850	560738	lamin tail domain containing 2 [Source:HGNC Symbol;Acc:HGNC:28561]	-	-
EPS8L2	ENSG00000177106	11	p15.5	694438	727727	EPS8 like 2 [Source:HGNC Symbol;Acc:HGNC:21296]	614988	-
CRACR2B	ENSG00000177685	11	p15.5	826144	831991	calcium release activated channel regulator 2B [Source:HGNC Symbol;Acc:HGNC:28703]	614177	-
HBB	ENSG00000244734	11	p15.4	5225464	5229395	hemoglobin subunit beta [Source:HGNC Symbol;Acc:HGNC:4827]	141900	Oxygen delivery
CCDC88B	ENSG00000168071	11	q13.1	64340204	64357534	coiled-coil domain containing 88B [Source:HGNC Symbol;Acc:HGNC:26757]	611205	-
RAPGEF3	ENSG00000079337	12	q13.11	47734363	47771040	Rap guanine nucleotide exchange factor 3 [Source:HGNC Symbol;Acc:HGNC:16629]	606057	Pulmoary fibrosis, COPD
TMED2	ENSG00000086598	12	q24.31	123584533	123598582	transmembrane p24 trafficking protein 2 [Source:HGNC Symbol;Acc:HGNC:16996]	-	Lung cancer
HDC	ENSG00000140287	15	q21.2	50241947	50265965	histidine decarboxylase [Source:HGNC Symbol;Acc:HGNC:4855]	142704	-
KIF7	ENSG00000166813	15	q26.1	89608789	89655467	kinesin family member 7 [Source:HGNC Symbol;Acc:HGNC:30497]	611254	Congenital diaphragmatic hernia
CHTF18	ENSG00000127586	16	p13.3	788046	800737	chromosome transmission fidelity factor 18 [Source:HGNC Symbol;Acc:HGNC:18435]	613201	Lung cancer
CCDC154	ENSG00000197599	16	p13.3	1434383	1444556	coiled-coil domain containing 154 [Source:HGNC Symbol;Acc:HGNC:34454]	618740	-
ARL6IP1	ENSG00000170540	16	p12.3	18791669	18801572	ADP ribosylation factor like GTPase 6 interacting protein 1 [Source:HGNC Symbol;Acc:HGNC:697]	607669	-
AHSP	ENSG00000169877	16	p11.2	31527900	31528803	alpha hemoglobin stabilizing protein [Source:HGNC Symbol;Acc:HGNC:18075]	605821	Oxygen delivery
MVD	ENSG00000167508	16	q24.2	88651935	88663161	mevalonate diphosphate decarboxylase [Source:HGNC Symbol;Acc:HGNC:7529]	603236	-
ENO3	ENSG00000108515	17	p13.2	4948092	4957131	enolase 3 [Source:HGNC Symbol;Acc:HGNC:3354]	131370	Lung Cancer
PIK3R6	ENSG00000276231	17	p13.1	8802722	8867677	phosphoinositide-3-kinase regulatory subunit 6 [Source:HGNC Symbol;Acc:HGNC:27101]	611462	-
TMEM100	ENSG00000166292	17	q22	55719627	55732121	transmembrane protein 100 [Source:HGNC Symbol;Acc:HGNC:25607]	616334	Lung cancer, vascular development
EVPL	ENSG00000167880	17	q25.1	76004502	76027306	envoplakin [Source:HGNC Symbol;Acc:HGNC:3503]	601590	-
CEP131	ENSG00000141577	17	q25.3	81189593	81222999	centrosomal protein 131 [Source:HGNC Symbol;Acc:HGNC:29511]	613479	Lung cancer
LRRC45	ENSG00000169683	17	q25.3	82023305	82031151	leucine rich repeat containing 45 [Source:HGNC Symbol;Acc:HGNC:28302]	-	COPD
YES1	ENSG00000176105	18	p11.32	721588	812546	YES proto-oncogene 1, Src family tyrosine kinase [Source:HGNC Symbol;Acc:HGNC:12841]	164880	Lung cancer
MTCL1	ENSG00000168502	18	p11.22	8705661	8832778	microtubule crosslinking factor 1 [Source:HGNC Symbol;Acc:HGNC:29121]	615766	COPD
DAPK3	ENSG00000167657	19	p13.3	3958453	3971123	death associated protein kinase 3 [Source:HGNC Symbol;Acc:HGNC:2676]	603289	Lung cancer
ICAM5	ENSG00000105376	19	p13.2	10289952	10296778	intercellular adhesion molecule 5 [Source:HGNC Symbol;Acc:HGNC:5348]	601852	-
HOOK2	ENSG00000095066	19	p13.13	12763003	12872740	hook microtubule tethering protein 2 [Source:HGNC Symbol;Acc:HGNC:19885]	607824	-
ANO8	ENSG00000074855	19	p13.11	17323223	17334855	anoctamin 8 [Source:HGNC Symbol;Acc:HGNC:29329]	610216	Cl- ion transport in pulmonary epithelium
MAP3K10	ENSG00000130758	19	q13.2	40191426	40215575	mitogen-activated protein kinase kinase kinase 10 [Source:HGNC Symbol;Acc:HGNC:6849]	600137	-
PPP1R13L	ENSG00000104881	19	q13.32	45379638	45406349	protein phosphatase 1 regulatory subunit 13 like [Source:HGNC Symbol;Acc:HGNC:18838]	607463	Lung cancer
CCDC61	ENSG00000104983	19	q13.32	45995461	46021318	coiled-coil domain containing 61 [Source:HGNC Symbol;Acc:HGNC:33629]	-	-
CCDC9	ENSG00000105321	19	q13.32	47255980	47273701	coiled-coil domain containing 9 [Source:HGNC Symbol;Acc:HGNC:24560]	-	-
LMTK3	ENSG00000142235	19	q13.33	48485271	48513935	lemur tyrosine kinase 3 [Source:HGNC Symbol;Acc:HGNC:19295]	-	Lung cancer
MYH14	ENSG00000105357	19	q13.33	50188186	50310542	myosin heavy chain 14 [Source:HGNC Symbol;Acc:HGNC:23212]	608568	-
EPS8L1	ENSG00000131037	19	q13.42	55072020	55087923	EPS8 like 1 [Source:HGNC Symbol;Acc:HGNC:21295]	614987	-
PPP1R12C	ENSG00000125503	19	q13.42	55090914	55117637	protein phosphatase 1 regulatory subunit 12C [Source:HGNC Symbol;Acc:HGNC:14947]	613245	Lung cancer
GPAT2	ENSG00000186281	2	q11.2	96021946	96039451	glycerol-3-phosphate acyltransferase 2, mitochondrial [Source:HGNC Symbol;Acc:HGNC:27168]	616431	-
CD302	ENSG00000241399	2	q24.2	159768628	159798255	CD302 molecule [Source:HGNC Symbol;Acc:HGNC:30843]	612246	-
SLC4A3	ENSG00000114923	2	q35	219627394	219641980	solute carrier family 4 member 3 [Source:HGNC Symbol;Acc:HGNC:11029]	106195	-
RAB17	ENSG00000124839	2	q37.3	237574322	237601614	RAB17, member RAS oncogene family [Source:HGNC Symbol;Acc:HGNC:16523]	602206	Lung cancer, smoking dependent loci
NINL	ENSG00000101004	20	p11.21	25452697	25585531	ninein like [Source:HGNC Symbol;Acc:HGNC:29163]	609580	-
CFAP410	ENSG00000160226	21	q22.3	44328944	44339402	cilia and flagella associated protein 410 [Source:HGNC Symbol;Acc:HGNC:1260]	603191	-
PRODH	ENSG00000100033	22	q11.21	18912777	18936553	proline dehydrogenase 1 [Source:HGNC Symbol;Acc:HGNC:9453]	606810	Lung cancer
AIFM3	ENSG00000183773	22	q11.21	20965108	20981360	apoptosis inducing factor mitochondria associated 3 [Source:HGNC Symbol;Acc:HGNC:26398]	617298	-
SLC16A8	ENSG00000100156	22	q13.1	38078134	38084093	solute carrier family 16 member 8 [Source:HGNC Symbol;Acc:HGNC:16270]	610409	-
BAIAP2L2	ENSG00000128298	22	q13.1	38084900	38110684	BAR/IMD domain containing adaptor protein 2 like 2 [Source:HGNC Symbol;Acc:HGNC:26203]	617536	Lung cancer
SNRK	ENSG00000163788	3	p22.1	43286512	43424764	SNF related kinase [Source:HGNC Symbol;Acc:HGNC:30598]	612760	Angiogenesis, lung cancer
SEMA3B	ENSG00000012171	3	p21.31	50267558	50277546	semaphorin 3B [Source:HGNC Symbol;Acc:HGNC:10724]	601281	Lung caner, lung branching?
MUC4	ENSG00000145113	3	q29	195746765	195811973	mucin 4, cell surface associated [Source:HGNC Symbol;Acc:HGNC:7514]	158372	Pulmonary fibrosis, lung cancer, airway epithelium
IDUA	ENSG00000127415	4	p16.3	986997	1004564	alpha-L-iduronidase [Source:HGNC Symbol;Acc:HGNC:5391]	252800	Mucopolysaccharidosis Type I
SLC9A3	ENSG00000066230	5	p15.33	470456	524449	solute carrier family 9 member A3 [Source:HGNC Symbol;Acc:HGNC:11073]	182307	CF
IL7R	ENSG00000168685	5	p13.2	35852695	35879603	interleukin 7 receptor [Source:HGNC Symbol;Acc:HGNC:6024]	146661	Lung cancer
RBM27	ENSG00000091009	5	q32	146203605	146289223	RNA binding motif protein 27 [Source:HGNC Symbol;Acc:HGNC:29243]	-	-
SLC26A2	ENSG00000155850	5	q32	149960758	149993455	solute carrier family 26 member 2 [Source:HGNC Symbol;Acc:HGNC:10994]	606718	Atelosteogenesis Type 2 (secondary pulmonary hypoplasia)
FKBP1C	ENSG00000198225	6	q12	63211446	63213024	FKBP prolyl isomerase 1C [Source:HGNC Symbol;Acc:HGNC:21376]	-	-
PTP4A1	ENSG00000112245	6	q12	63521746	63583436	protein tyrosine phosphatase 4A1 [Source:HGNC Symbol;Acc:HGNC:9634]	601585	Pulmonary fibrosis, lung cancer
PPP1R35	ENSG00000160813	7	q22.1	100435282	100436497	protein phosphatase 1 regulatory subunit 35 [Source:HGNC Symbol;Acc:HGNC:28320]	-	-
CBLL1	ENSG00000105879	7	q22.3	107743949	107761667	Cbl proto-oncogene like 1 [Source:HGNC Symbol;Acc:HGNC:21225]	606872	Lung cancer
BPGM	ENSG00000172331	7	q33	134646811	134679816	bisphosphoglycerate mutase [Source:HGNC Symbol;Acc:HGNC:1093]	613896	Hypoxia
EPHB6	ENSG00000106123	7	q34	142855061	142871094	EPH receptor B6 [Source:HGNC Symbol;Acc:HGNC:3396]	602757	Lung cancer
PI15	ENSG00000137558	8	q21.13	74824534	74855029	peptidase inhibitor 15 [Source:HGNC Symbol;Acc:HGNC:8946]	607076	Idiopathic Interstitial Pneumonias
CA1	ENSG00000133742	8	q21.2	85327608	85379014	carbonic anhydrase 1 [Source:HGNC Symbol;Acc:HGNC:1368]	114800	Lung cancer
ADGRB1	ENSG00000181790	8	q24.3	142449430	142545009	adhesion G protein-coupled receptor B1 [Source:HGNC Symbol;Acc:HGNC:943]	602682	-
RHPN1	ENSG00000158106	8	q24.3	143368876	143384221	rhophilin Rho GTPase binding protein 1 [Source:HGNC Symbol;Acc:HGNC:19973]	601031	-
MROH6	ENSG00000204839	8	q24.3	143566192	143572772	maestro heat like repeat family member 6 [Source:HGNC Symbol;Acc:HGNC:27814]	-	-
SCRIB	ENSG00000180900	8	q24.3	143790920	143815773	scribble planar cell polarity protein [Source:HGNC Symbol;Acc:HGNC:30377]	607733	Lung cancer
KIFC2	ENSG00000167702	8	q24.3	144466043	144474202	kinesin family member C2 [Source:HGNC Symbol;Acc:HGNC:29530]	615216	-
FAM122A	ENSG00000187866	9	q21.11	68780065	68785566	family with sequence similarity 122A [Source:HGNC Symbol;Acc:HGNC:23490]	617249	-
HEMGN	ENSG00000136929	9	q22.33	97926791	97944856	hemogen [Source:HGNC Symbol;Acc:HGNC:17509]	610715	-
KIF12	ENSG00000136883	9	q32	114086126	114099291	kinesin family member 12 [Source:HGNC Symbol;Acc:HGNC:21495]	611278	-
UAP1L1	ENSG00000197355	9	q34.3	137077517	137084539	UDP-N-acetylglucosamine pyrophosphorylase 1 like 1 [Source:HGNC Symbol;Acc:HGNC:28082]	-	-
SLC34A3	ENSG00000198569	9	q34.3	137230757	137236555	solute carrier family 34 member 3 [Source:HGNC Symbol;Acc:HGNC:20305]	609826	-
PPP2R3B	ENSG00000167393	X	p22.33	333933	386955	protein phosphatase 2 regulatory subunit B''beta [Source:HGNC Symbol;Acc:HGNC:13417]	300339	-
AKAP17A	ENSG00000197976	X	p22.33	1591604	1602520	A-kinase anchoring protein 17A [Source:HGNC Symbol;Acc:HGNC:18783]	312095	-
XK	ENSG00000047597	X	p21.1	37685791	37732130	X-linked Kx blood group [Source:HGNC Symbol;Acc:HGNC:12811]	314850	-
DYNLT3	ENSG00000165169	X	p11.4	37836757	37847571	dynein light chain Tctex-type 3 [Source:HGNC Symbol;Acc:HGNC:11694]	300302	-
MMGT1	ENSG00000169446	X	q26.3	135962070	135974063	membrane magnesium transporter 1 [Source:HGNC Symbol;Acc:HGNC:28100]	-	-
VMA21	ENSG00000160131	X	q28	151396515	151409364	vacuolar ATPase assembly factor VMA21 [Source:HGNC Symbol;Acc:HGNC:22082]	300913	Lung cancer
PDZD4	ENSG00000067840	X	q28	153802166	153830565	PDZ domain containing 4 [Source:HGNC Symbol;Acc:HGNC:21167]	300634	-
F8	ENSG00000185010	X	q28	154835788	155026940	coagulation factor VIII [Source:HGNC Symbol;Acc:HGNC:3546]	300841	-
AC007325.2	ENSG00000277196					proline dehydrogenase 1, mitochondrial [Source:NCBI gene (formerly Entrezgene);Acc:102724788	-	-
