# Supplementary material for: Perturbation of semaphorin and VEGF signaling in ACDMPV lungs due to FOXF1 deficiency
Source: Respir Res. 2021 Jul 27;22:212. doi: 10.1186/s12931-021-01797-7 (PMC8314029; doi:10.1186/s12931-021-01797-7)
Supplement: Supplementary file 6 — Additional file 6. Molecular pathways affected in ACDMPV lungs, identified by RNA-seq (ConsensusPathDB analysis). Case grouping is described in Additional file 1. [file 12931_2021_1797_MOESM6_ESM.xlsx]

## Sheet: Description
Additional file 6. Molecular pathways affected in ACDMPV lungs, identified by RNA-seq (ConsensusPathDB analysis). Case grouping is described in Additional file 1.

## Sheet: Group1
p-value	q-value	pathway	source	external_id	members_input_overlap	members_input_overlap_geneids	size	effective_size
3.46541845568e-06	0.00295253652424	Erythrocytes take up oxygen and release carbon dioxide	Reactome	R-HSA-1247673	HBA1; CA1; HBA2; SLC4A1; HBB	3043; 3040; 6521; 3039; 759	9	9
7.55649515559e-06	0.00321906693628	Collagen chain trimerization	Reactome	R-HSA-8948216	COL15A1; COL7A1; COL18A1; COL5A1; COL4A4; COL23A1; COL6A1; COL16A1; COL6A2	1306; 1292; 80781; 1291; 1286; 1294; 1307; 91522; 1289	44	44
3.18717191461e-05	0.00678867617811	Erythrocytes take up carbon dioxide and release oxygen	Reactome	R-HSA-1237044	HBA1; CA1; HBA2; SLC4A1; HBB	3043; 3040; 6521; 759; 3039	13	13
3.18717191461e-05	0.00678867617811	O2/CO2 exchange in erythrocytes	Reactome	R-HSA-1480926	HBA1; CA1; HBA2; SLC4A1; HBB	3043; 3040; 6521; 759; 3039	13	13
4.96699842053e-05	0.00846376530859	Collagen biosynthesis and modifying enzymes	Reactome	R-HSA-1650814	COL15A1; COL7A1; BMP1; COL18A1; COL4A4; COL23A1; COL6A1; COL5A1; COL6A2; COL16A1	1306; 1292; 1291; 80781; 1286; 1294; 1289; 1307; 91522; 649	68	68
8.81471300756e-05	0.0124387641371	NCAM signaling for neurite out-growth	Reactome	R-HSA-375165	HRAS; CACNA1G; AGRN; COL4A4; COL6A1; SPTBN5; COL6A2; SPTBN2; KRAS	3265; 1292; 1291; 375790; 1286; 8913; 51332; 6712; 3845	59	59
0.000114452639575	0.0124387641371	Assembly of collagen fibrils and other multimeric structures	Reactome	R-HSA-2022090	COL15A1; COL7A1; BMP1; COL18A1; COL4A4; PLEC; COL6A1; COL6A2	1306; 1292; 5339; 80781; 1291; 1286; 1294; 649	48	48
0.000133068924406	0.0124387641371	Malaria - Homo sapiens (human)	KEGG	path:hsa05144	CCL2; SELE; CD36; HBB; CXCL8; HBA1; GYPA; HBA2	6401; 2993; 948; 6347; 3039; 3040; 3043; 3576	49	49
0.00013594895855	0.0124387641371	Rho GTPase cycle	Reactome	R-HSA-194840	ARHGAP45; RAC3; ARHGEF16; PLEKHG5; ARHGEF19; ARHGAP42; ARHGEF10L; ARHGEF1; ARHGAP22; ABR; GMIP; ARHGAP4; RHOF; RHOD	9138; 23526; 57449; 54509; 143872; 29; 29984; 393; 5881; 58504; 51291; 55160; 128272; 27237	144	140
0.000145994884238	0.0124387641371	Collagen formation	Reactome	R-HSA-1474290	COL15A1; COL7A1; BMP1; COL18A1; COL5A1; COL4A4; PLEC; COL23A1; COL6A1; COL16A1; COL6A2	1306; 1292; 91522; 1286; 1294; 649; 5339; 80781; 1291; 1307; 1289	92	92
0.000269193693812	0.0184235119449	Non-genomic actions of 1,25 dihydroxyvitamin D3	Wikipathways	WP4341	CCL2; PLCB2; CXCL8; HRAS; IFI44L; OAS2; PRKCZ; PLCD1; KRAS	5330; 5333; 6347; 3265; 5590; 10964; 4939; 3845; 3576	68	68
0.000277480171515	0.0184235119449	Transport of small molecules	Reactome	R-HSA-382551	ANO8; ANO9; MMGT1; HBB; SLC29A4; SLC4A1; SLC29A2; SLC4A3; SLC4A2; SLC30A7; SLC30A6; EIF2S1; TCIRG1; APOD; APOE; SKP1; CLCNKB; SLC34A3; ABCD1; TRPV6; ATP6V0C; ATP10A; ATP1B2; SLC24A3; SLC26A1; SLC26A2; HBA1; HBA2; SLC39A6; SLC16A8; SLC6A20; ADCY7; ABCG4; BMP1; CA1; SLC9A3; SLC2A1; ATP8B3	55503; 23539; 148229; 759; 57419; 6508; 25800; 3043; 3177; 64137; 10861; 215; 6513; 142680; 222962; 347; 57194; 93380; 55676; 10312; 6522; 482; 1965; 348; 3039; 3040; 57719; 54716; 338440; 113; 6521; 649; 1188; 6500; 148867; 527; 1836; 6550	666	664
0.000281109924042	0.0184235119449	AGE-RAGE signaling pathway in diabetic complications - Homo sapiens (human)	KEGG	path:hsa04933	CCL2; PLCB2; SELE; HRAS; COL4A4; PLCD3; PLCD1; AGTR1; CXCL8; PRKCZ; KRAS	6401; 3845; 185; 3265; 6347; 5330; 5333; 1286; 113026; 5590; 3576	99	99
0.0010657453801	0.0648582188458	Extracellular matrix organization	Reactome	R-HSA-1474244	COL15A1; AGRN; MMP17; LTBP3; COL7A1; BMP1; LAMA1; COL18A1; DDR1; CAPN10; CEACAM1; COL5A1; ICAM5; COL4A4; PLEC; COL23A1; COL6A1; COL16A1; COL6A2; MMP15	1306; 1292; 1286; 1294; 11132; 1307; 649; 5339; 780; 4054; 284217; 80781; 4326; 7087; 1291; 634; 91522; 375790; 4324; 1289	294	294
0.00131514710326	0.0747003554653	Hedgehog Signaling Pathway	Wikipathways	WP47	SHH; KIF7; SMO; SAP18	6469; 374654; 10284; 6608	16	16
0.00167827335163	0.0893680559743	Binding and Uptake of Ligands by Scavenger Receptors	Reactome	R-HSA-2173782	APOE; SSC5D; CD36; HBB; HBA1; HBA2	3043; 348; 3039; 948; 3040; 284297	41	41
0.00192052907618	0.0962523984064	SLC-mediated transmembrane transport	Reactome	R-HSA-425407	SLC16A8; SLC6A20; SLC9A3; APOD; SLC2A1; SLC24A3; SLC26A1; SLC34A3; SLC29A4; SLC4A1; SLC29A2; SLC4A3; SLC4A2; SLC26A2; SLC30A7; SLC30A6; SLC39A6	347; 3177; 6522; 6508; 6521; 54716; 222962; 55676; 10861; 57419; 6513; 142680; 23539; 148867; 1836; 25800; 6550	245	244
0.00209968262963	0.0993849778026	Protein digestion and absorption - Homo sapiens (human)	KEGG	path:hsa04974	COL15A1; COL7A1; COL4A4; SLC9A3; COL18A1; ATP1B2; COL5A1; COL6A1; COL6A2	1291; 1286; 1289; 1292; 1294; 1306; 80781; 6550; 482	90	90
0.00317228211157	0.142251808371	Bicarbonate transporters	Reactome	R-HSA-425381	SLC4A1; SLC4A3; SLC4A2	6522; 6508; 6521	10	10
0.00399374149138	0.170133387533	African trypanosomiasis - Homo sapiens (human)	KEGG	path:hsa05143	HBA1; SELE; PLCB2; HBA2; HBB	6401; 5330; 3039; 3040; 3043	35	34
0.00554887868758	0.210050860804	Scavenging of heme from plasma	Reactome	R-HSA-2168880	HBA1; HBA2; HBB	3043; 3040; 3039	12	12
0.00554887868758	0.210050860804	RalA downstream regulated genes	Wikipathways	WP2290	HRAS; RAC3; KRAS	5881; 3265; 3845	12	12
0.00579174608272	0.210050860804	NCAM1 interactions	Reactome	R-HSA-419037	AGRN; COL6A1; COL6A2; COL4A4; CACNA1G	1292; 8913; 375790; 1286; 1291	37	37
0.00591692565646	0.210050860804	Transport of inorganic cations/anions and amino acids/oligopeptides	Reactome	R-HSA-425393	SLC6A20; SLC9A3; SLC24A3; SLC26A1; SLC34A3; SLC4A1; SLC4A3; SLC4A2; SLC26A2	6522; 6508; 6521; 54716; 10861; 57419; 142680; 1836; 6550	105	105
0.00704644133254	0.240142720613	EDA Signalling in Hair Follicle Development	Wikipathways	WP3930	SHH; SOSTDC1; BMP1	6469; 649; 25928	13	13
0.00876079289967	0.265143755504	Synthesis of PE	Reactome	R-HSA-1483213	SELENOI; CPT1B; LPIN3	1375; 85465; 64900	14	14
0.0093245066855	0.265143755504	Activation of RAS in B cells	Reactome	R-HSA-1169092	HRAS; KRAS	3845; 3265	5	5
0.00954570482841	0.265143755504	Axon guidance	Reactome	R-HSA-422475	LAMA1; MYH14; RAP1GAP; COL4A4; PLXNA3; HRAS; SPTBN5; CACNA1G; AGRN; GPC1; DOK1; YES1; TREM2; COL6A1; EPHB6; CD24; COL6A2; SPTBN2; PAK2; KRAS	5062; 1796; 1291; 1286; 3265; 1292; 5909; 2817; 79784; 55558; 3845; 2051; 54209; 8913; 284217; 7525; 375790; 100133941; 6712; 51332	358	357
0.00957664433948	0.265143755504	Axon guidance - Homo sapiens (human)	KEGG	path:hsa04360	SMO; SEMA3B; EPHB6; RAC3; PLXNA3; HRAS; PDK1; PRKCZ; SHH; RHOD; PAK2; KRAS	2051; 5163; 7869; 3265; 6469; 5881; 3845; 55558; 29984; 5062; 6608; 5590	175	175
0.00964724931999	0.265143755504	Collecting duct acid secretion - Homo sapiens (human)	KEGG	path:hsa04966	TCIRG1; ATP6V0C; CLCNKB; SLC4A1	527; 1188; 10312; 6521	27	27
0.00964724931999	0.265143755504	Synthesis of IP3 and IP4 in the cytosol	Reactome	R-HSA-1855204	PLCB2; PLCD3; INPPL1; PLCD1	5330; 113026; 3636; 5333	27	27

## Sheet: Group2
p-value	q-value	pathway	source	external_id	members_input_overlap	members_input_overlap_geneids	size	effective_size
9.94707285318e-26	2.45294816559e-22	Metabolism of RNA	Reactome	R-HSA-8953854	NCBP1; NCBP2; HSPA8; SRSF11; SRSF10; PPWD1; SMG1; SMG8; HBS1L; METTL14; DHX9; DIMT1; WDR3; NUP98; COL23A1; GTF2F2; DDX42; DDX46; SNRNP27; YBX1; ELAVL1; RPS27A; EDC3; KRR1; XPO1; WDR43; EFTUD2; XPOT; SNRPB2; DNAJC8; WDR36; TTC37; WDR33; EIF4A2; NUP133; RTRAF; RPS4Y1; PHAX; PLRG1; RBM17; BUD23; TNKS1BP1; GEMIN5; CDC40; RPL23A; CPSF7; CPSF3; CPSF2; CPSF1; CNOT9; CNOT8; CNOT2; CNOT1; CNOT7; CNOT6; TR…	6627; 6426; 55339; 23350; 9972; 2965; 10285; 23160; 23020; 80746; 10236; 6155; 4928; 10436; 134353; 9879; 57122; 6229; 8731; 63892; 6133; 6144; 677; 988; 54464; 130916; 55749; 6166; 25929; 5903; 23521; 6130; 55599; 84991; 85437; 10914; 6628; 6431; 26097; 1975; 55746; 23049; 6189; 25926; 55181; 339; 6123; 23165; 10528; 6156; 11218; 255967; 3191; 6607; 11056; 8732; 283989; 6191; 6142; 23451; 22938;…	586	584
1.99423335327e-19	2.45888972458e-16	SRP-dependent cotranslational protein targeting to membrane	Reactome	R-HSA-1799339	RPN1; RPN2; SRP9; RPL22; RPL14; RPL15; RPL10; RPL11; RPL12; RPL13; RPL19; UBA52; RPL37A; RPL8; RPL9; RPL6; RPL7; RPL4; RPL5; RPL7A; SRP14; RPS3A; RPLP2; RPLP1; RPLP0; RPL18A; RPL35A; RPS15A; RPS7; RPS6; RPS5; RPL36AL; RPL41; RPS8; RPS4Y1; SRPRB; RPL23A; SRPRA; SPCS1; SPCS3; RPL13A; SRP72; RPL27A; RPS26; RPS27; RPS24; RPS27A; RPS23; RPS20; RPS21; RPS28; RPS29; RPS4X; TRAM1; SRP68; RPL10A; RPS13; R…	4736; 6745; 6124; 6137; 6227; 6161; 6748; 55176; 9789; 6176; 6189; 6206; 6233; 6155; 6230; 6726; 6164; 1650; 6192; 6134; 6205; 6158; 6229; 6171; 6729; 6210; 6133; 6144; 6157; 6232; 29927; 6185; 6746; 6202; 6136; 6160; 6173; 23521; 6734; 6130; 6201; 6143; 6154; 6167; 58477; 9349; 6129; 6204; 6731; 6228; 6170; 11224; 6181; 25873; 6123; 6747; 6132; 6147; 6222; 2197; 6156; 6235; 6169; 6184; 6208; 731…	124	123
9.40178829358e-19	5.850908482e-16	Processing of Capped Intron-Containing Pre-mRNA	Reactome	R-HSA-72203	NCBP1; NCBP2; HSPA8; SF1; PPIL1; PPIL3; SRSF11; SRSF10; PPWD1; CWC27; NUDT21; CWC22; PRPF4; SNRNP200; DDX39B; NDC1; PCF11; NUP214; MAGOH; METTL14; DHX9; NUP98; CHTOP; ZCRB1; TPR; COL23A1; THOC2; THOC1; GTF2F2; THOC7; CWC15; SNRPD3; SNRPD2; SNRPD1; PRPF8; SNRNP70; DDX42; CSTF2T; PQBP1; DDX46; DDX5; SNRNP27; PPIL4; YBX1; NUP205; NUP58; SYF2; ELAVL1; SEH1L; DHX15; CDC5L; CCAR1; PRPF3; NXF1; SRSF5; S…	6627; 10286; 6426; 51692; 57703; 7536; 1994; 51729; 23350; 23511; 10921; 9972; 3183; 5094; 10285; 83443; 55749; 6434; 10236; 4904; 91522; 4116; 5440; 6634; 7919; 6629; 9343; 6428; 11325; 9879; 57122; 51503; 65109; 51585; 5432; 27339; 25949; 6632; 57187; 9295; 84844; 57721; 22916; 988; 2521; 5430; 6626; 8233; 3188; 51340; 23398; 7175; 1477; 84950; 10569; 8896; 5903; 6625; 53371; 3185; 84248; 84991…	240	240
9.49052470721e-19	5.850908482e-16	Cytoplasmic Ribosomal Proteins	Wikipathways	WP477	RPS13; RPS12; RPS11; RPL37A; RPS17; RPS16; RPL23A; RPS14; RPL6; RPL7; RPL4; RPS18; RPL18A; RPL35A; RPS15A; RPS7; RPS6; RPL3L; RPS10; RPS27A; FAU; RPL41; RPS8; RPS21; RPS4Y1; RPL29; RPL28; RPL24; RPL27; RPL26; RPL21; RPL23; RPL22; RPS26; RPL13A; RPLP2; RPS3A; RPL8; RPL27A; RPL36A; RPS27; RPS24; RPL5; RPS23; RPS20; RPS6KB1; RPS25; MRPL19; RPLP1; RPS28; RPS29; RPL14; RPL15; RPL7A; RPL10; RPL11; RPL9…	6125; 6124; 6123; 6129; 6128; 6222; 6224; 6152; 6154; 6155; 6156; 6157; 6158; 6159; 4736; 7311; 6143; 6142; 6147; 6146; 6144; 6217; 6193; 6176; 6175; 6173; 6170; 6171; 25873; 6169; 6168; 2197; 6161; 6160; 11224; 6165; 6164; 6167; 6204; 6205; 6206; 6207; 6201; 6202; 6208; 23521; 6194; 6191; 6192; 6210; 6198; 6218; 9349; 9801; 6227; 6181; 6228; 6229; 6189; 9045; 6138; 6132; 6133; 6130; 6136; 6137; …	88	88
1.57990256869e-17	7.79207946875e-15	GTP hydrolysis and joining of the 60S ribosomal subunit	Reactome	R-HSA-72706	RPL22; EIF3H; EIF3I; EIF3J; EIF3K; EIF3L; EIF3M; EIF3B; EIF1AX; EIF3E; EIF3F; EIF3G; RPLP2; RPL14; RPL15; RPL10; RPL11; RPL12; RPL13; RPL19; UBA52; RPL37A; RPL8; RPL9; RPL6; RPL7; RPL27A; RPL5; EIF5B; RPL7A; RPL10A; EIF4H; EIF4E; EIF4B; EIF4A2; EIF3D; RPLP1; RPLP0; RPL18A; RPL35A; RPS15A; RPS7; RPS6; RPS5; RPL36AL; RPL41; RPS8; RPS4Y1; RPL13A; RPL4; RPS26; RPS27; RPS24; RPS27A; RPS23; RPS20; RPS2…	4736; 6124; 6137; 6227; 1983; 6161; 6176; 51386; 6189; 6206; 6233; 6155; 6230; 6164; 8666; 8664; 6192; 6134; 6205; 7458; 6158; 6229; 6171; 8665; 6210; 6133; 6144; 6157; 6232; 10480; 8668; 6202; 1965; 6136; 9669; 6160; 8662; 6173; 23521; 6130; 6201; 1968; 6143; 6154; 6167; 27335; 9349; 6129; 6204; 1975; 6228; 6170; 11224; 6181; 25873; 6123; 6132; 6147; 6222; 2197; 6156; 6235; 3646; 6169; 6208; 731…	126	124
2.17369999262e-17	8.93390696967e-15	mRNA Splicing	Reactome	R-HSA-72172	NCBP1; NCBP2; HSPA8; SF1; PRPF8; PPIL3; SRSF11; SRSF10; PPWD1; CWC27; NUDT21; CWC22; PRPF4; SNRNP200; PCF11; MAGOH; DHX9; HNRNPL; ZCRB1; SNU13; COL23A1; GTF2F2; CWC15; SNRPD3; SNRPD2; SNRPD1; PPIL1; DDX42; CSTF2T; PQBP1; DDX46; DDX5; SNRNP27; PPIL4; YBX1; SYF2; ELAVL1; DHX15; CDC5L; CCAR1; PRPF3; SRSF5; SRSF4; SRSF7; SRSF6; SRSF1; SRSF3; SRSF2; U2AF1; EFTUD2; PCBP2; SF3A1; SF3A3; RNPS1; POLR2D; P…	6627; 10286; 6426; 51692; 57703; 7536; 1994; 51729; 23350; 10921; 3183; 5094; 10285; 83443; 55749; 10236; 4904; 91522; 4116; 5440; 6634; 55660; 6629; 9343; 6428; 11325; 9879; 6434; 55599; 65109; 51503; 51585; 5432; 27339; 25949; 6632; 9295; 84844; 22916; 988; 2521; 5430; 6626; 8233; 3188; 51340; 23398; 1477; 84950; 8896; 6625; 3185; 6635; 84991; 10250; 23020; 11051; 85437; 51362; 23451; 3181; 662…	186	186
3.16336036904e-17	1.11440666715e-14	L13a-mediated translational silencing of Ceruloplasmin expression	Reactome	R-HSA-156827	FAU; EIF3H; EIF3I; EIF3J; EIF3K; EIF3L; EIF3M; EIF3B; EIF1AX; EIF3E; EIF3F; EIF3G; RPLP2; RPL14; RPL15; RPL10; RPL11; RPL12; RPL13; RPL19; UBA52; RPL37A; RPL8; RPL9; RPL6; PABPC1; RPL27A; RPL5; RPL7A; RPL10A; EIF4H; EIF4E; EIF4B; EIF4A2; EIF3D; RPLP1; RPLP0; RPL18A; RPL35A; RPS15A; RPS7; RPS6; RPS5; RPL36AL; RPL41; RPS8; RPS4Y1; RPL13A; RPL7; RPL4; RPS26; RPS27; RPS24; RPS27A; RPS23; RPS20; RPS21…	4736; 6124; 6137; 6227; 6161; 6176; 51386; 6189; 6206; 26986; 6233; 6155; 6230; 6164; 8666; 8664; 6192; 6134; 6205; 7458; 6158; 6229; 6171; 8665; 6210; 6133; 6144; 6157; 6232; 10480; 8668; 6202; 1965; 6136; 6160; 8662; 6173; 23521; 6130; 6201; 1968; 6143; 6154; 6167; 27335; 9349; 6129; 6204; 1975; 6228; 6170; 11224; 6181; 25873; 6123; 6132; 6147; 6222; 2197; 6156; 6235; 3646; 6169; 6208; 7311; 19…	125	123
4.7917643898e-17	1.36048951765e-14	Metabolism of proteins	Reactome	R-HSA-392499	PGAP1; SCFD1; PCSK9; MFGE8; SUMO1; SUMO3; SUMO2; RAB2A; CS; RARS2; SEC23IP; PMM2; ADAMTS18; TOMM70; OTUD7A; HSPA5; NTNG2; DMBT1; COMMD2; DYNLL2; COMMD6; COMMD7; NAPG; PSMB8; MRPL50; NAPB; MRPL52; RPS3A; GALNT17; HSPA9; HSPA8; NUP98; WRN; MUC2; MUC1; SP3; F2; MUC4; SERP1; CAT; MUC19; MUC17; MUC13; RAB40B; PTRH2; UBXN7; COL7A1; TUBB4B; TRAPPC2; TRAPPC4; PTEN; TNKS; MRPL10; FBXW10; FBXW11; ANO8; DTL…	63971; 23011; 54165; 56667; 8237; 4240; 79868; 6155; 54534; 1509; 54344; 91851; 6133; 6144; 7322; 966; 80273; 6502; 23287; 84961; 6130; 6201; 432; 9215; 22926; 2157; 64426; 1975; 4287; 54620; 6123; 55350; 23165; 847; 22948; 26190; 2197; 10528; 7844; 9616; 6885; 8074; 10568; 8614; 51299; 6342; 6231; 253827; 114785; 643847; 351; 10966; 4087; 29844; 79139; 6399; 219402; 64924; 25879; 6950; 80349; 78…	2008	1999
4.96529021042e-17	1.36048951765e-14	mRNA Processing	Wikipathways	WP411	NCBP1; NCBP2; PRPF4B; PRPF8; SRSF10; DHX15; NUDT21; PRPF4; TMED10; PTBP2; DHX8; DHX9; SNU13; SNRPD3; SNRPD2; SNRPD1; CSTF2T; DDX1; XRN2; YBX1; FUS; CELF4; CELF2; CELF1; RNGTT; PRPF3; RNPS1; PPM1G; SRSF4; SRSF7; SRSF6; SRSF1; SRSF3; SRSF2; U2AF1; EFTUD2; PCBP2; SF3A1; SF3A3; RBM39; SMC1A; NXF1; SFPQ; POLR2A; SNRPB2; DNAJC8; CLK1; CLK4; HNRNPH1; HNRNPH2; HNRNPR; SNRPA1; PRPF40A; HNRNPK; RBM17; HNRN…	10291; 84991; 11051; 6729; 7307; 83443; 4904; 10594; 1665; 23283; 1660; 51692; 10236; 22916; 5496; 58155; 2521; 51362; 10972; 4809; 5094; 1659; 1653; 8732; 56339; 8731; 11218; 6426; 6427; 6421; 8899; 6428; 6429; 9410; 56853; 10659; 10658; 9128; 9129; 23405; 23450; 10250; 5430; 6434; 6432; 6431; 6430; 10914; 29894; 1477; 3178; 22803; 9584; 53981; 4686; 10921; 6628; 9343; 8106; 6629; 6626; 6627; 66…	127	127
5.52882052849e-17	1.36340714232e-14	mRNA Splicing - Major Pathway	Reactome	R-HSA-72163	NCBP1; NCBP2; HSPA8; SF1; PPIL1; PPIL3; SRSF11; SRSF10; PPWD1; CWC27; NUDT21; CWC22; PRPF4; SNRNP200; PCF11; MAGOH; DHX9; SNU13; COL23A1; GTF2F2; CWC15; SNRPD3; SNRPD2; SNRPD1; PRPF8; DDX42; CSTF2T; PQBP1; DDX46; DDX5; SNRNP27; PPIL4; YBX1; SYF2; ELAVL1; DHX15; CDC5L; CCAR1; PRPF3; SRSF5; SRSF4; SRSF7; SRSF6; SRSF1; SRSF3; SRSF2; U2AF1; EFTUD2; PCBP2; SF3A1; SF3A3; RNPS1; POLR2D; POLR2G; POLR2A; …	6627; 10286; 6426; 51692; 57703; 7536; 1994; 51729; 23350; 10921; 3183; 5094; 10285; 83443; 55749; 10236; 4904; 91522; 4116; 5440; 6634; 55660; 6629; 9343; 6428; 11325; 9879; 6434; 65109; 51503; 51585; 5432; 27339; 25949; 6632; 9295; 84844; 22916; 988; 2521; 5430; 6626; 3188; 51340; 23398; 1477; 84950; 8896; 6625; 3185; 6635; 84991; 10250; 23020; 11051; 51645; 51362; 23451; 3181; 6628; 10291; 643…	178	178
7.4885753225e-17	1.53890222877e-14	Cap-dependent Translation Initiation	Reactome	R-HSA-72737	RPL22; EIF3H; EIF3I; EIF3J; EIF3K; EIF3L; EIF3M; EIF3B; EIF1AX; EIF3E; EIF3F; EIF3G; RPLP2; RPL14; RPL15; RPL10; RPL11; RPL12; RPL13; RPL19; UBA52; RPL37A; RPL8; RPL9; RPL6; PABPC1; RPL27A; RPL5; EIF5B; RPL7A; RPL10A; EIF4H; EIF4E; EIF4B; EIF4EBP1; EIF4A2; EIF3D; RPLP1; RPLP0; RPL18A; RPL35A; RPS15A; EIF2B1; RPS7; RPS6; RPS5; RPL36AL; RPL41; RPS8; RPS4Y1; RPL13A; RPL7; RPL4; RPS26; RPS27; RPS24; …	4736; 6124; 6137; 6227; 1983; 6161; 6176; 6189; 6206; 26986; 6233; 6155; 6230; 6164; 8666; 8664; 6192; 6134; 6205; 7458; 6158; 6229; 6171; 8665; 6210; 6133; 6144; 6157; 6232; 10480; 8668; 6202; 1965; 6136; 9669; 6160; 8662; 6173; 23521; 6130; 6201; 1968; 6143; 6154; 6167; 51386; 27335; 9349; 6129; 6204; 1975; 6228; 6170; 11224; 6181; 25873; 6123; 6132; 6147; 6222; 2197; 1978; 6156; 6235; 3646; 61…	133	131
7.4885753225e-17	1.53890222877e-14	Eukaryotic Translation Initiation	Reactome	R-HSA-72613	RPL22; EIF3H; EIF3I; EIF3J; EIF3K; EIF3L; EIF3M; EIF3B; EIF1AX; EIF3E; EIF3F; EIF3G; RPLP2; RPL14; RPL15; RPL10; RPL11; RPL12; RPL13; RPL19; UBA52; RPL37A; RPL8; RPL9; RPL6; PABPC1; RPL27A; RPL5; EIF5B; RPL7A; RPL10A; EIF4H; EIF4E; EIF4B; EIF4EBP1; EIF4A2; EIF3D; RPLP1; RPLP0; RPL18A; RPL35A; RPS15A; EIF2B1; RPS7; RPS6; RPS5; RPL36AL; RPL41; RPS8; RPS4Y1; RPL13A; RPL7; RPL4; RPS26; RPS27; RPS24; …	4736; 6124; 6137; 6227; 1983; 6161; 6176; 6189; 6206; 26986; 6233; 6155; 6230; 6164; 8666; 8664; 6192; 6134; 6205; 7458; 6158; 6229; 6171; 8665; 6210; 6133; 6144; 6157; 6232; 10480; 8668; 6202; 1965; 6136; 9669; 6160; 8662; 6173; 23521; 6130; 6201; 1968; 6143; 6154; 6167; 51386; 27335; 9349; 6129; 6204; 1975; 6228; 6170; 11224; 6181; 25873; 6123; 6132; 6147; 6222; 2197; 1978; 6156; 6235; 3646; 61…	133	131
1.17507748847e-15	2.20811151316e-13	Translation	Reactome	R-HSA-72766	TRMT112; RPN1; RPN2; PARS2; WARS2; SRP9; RARS2; RPL22; EIF3H; EIF3I; EIF3J; EIF3K; EIF3L; EIF3M; EIF3B; EIF3D; EIF3E; EIF3F; EIF3G; RPS26; MRPL50; MRPL51; MRPL52; MRPL37; MRPL35; MRPL32; MRPL33; MRPS9; MRPS7; NARS2; MRPL39; RPL14; RPL15; RPL10; RPL11; RPL12; RPL13; RPL19; MRRF; MRPL43; MRPL42; MRPL41; MRPS23; MRPL47; MRPL45; MRPL49; RPL37A; MRPL20; RPL8; RPL9; RPL6; PABPC1; RPL4; RPL5; EIF5B; IAR…	1965; 4736; 6124; 2107; 6726; 6137; 25873; 6227; 55157; 6133; 6161; 6748; 1917; 55176; 64983; 54516; 6205; 6176; 55052; 60488; 8667; 6206; 26986; 6233; 6155; 6230; 1974; 6164; 26284; 8664; 54534; 51021; 9255; 1650; 6229; 6192; 6134; 9789; 7458; 6158; 9669; 1968; 6171; 6135; 122704; 56945; 54460; 9801; 6210; 1983; 6144; 6125; 10240; 6218; 25973; 63931; 6157; 6232; 29927; 54148; 10480; 8666; 8668; …	310	307
1.2535912889e-15	2.20811151316e-13	Formation of a pool of free 40S subunits	Reactome	R-HSA-72689	RPS13; RPS12; RPS11; RPS10; RPL5; RPS16; RPL27A; RPL9; RPL6; RPL21; RPL4; RPS27A; RPS18; RPL35A; RPS15A; EIF3E; RPS7; RPS6; RPL3L; RPL37A; RPS14; RPL23; RPL36AL; FAU; EIF1AX; RPL41; RPS8; EIF3H; EIF3I; EIF3J; RPS4Y1; EIF3L; RPL28; RPL30; RPL27; RPL26; EIF3D; RPLP2; EIF3F; EIF3G; RPS26; RPL13A; RPL22; RPL7; RPS3A; RPS17; RPLP1; RPL36A; RPS27; RPS24; RPS25; RPS23; RPL23A; RPS21; RPLP0; RPL18A; RPS2…	4736; 6124; 6137; 6227; 6161; 6176; 51386; 6189; 6206; 6233; 6155; 6230; 6164; 8666; 8664; 6192; 6134; 6205; 6158; 6229; 6171; 8665; 6210; 6133; 6144; 6157; 6232; 10480; 8668; 6202; 6136; 6160; 8662; 6173; 23521; 6130; 6201; 6143; 6154; 6167; 27335; 9349; 6129; 6204; 6228; 6170; 11224; 6181; 25873; 6123; 6132; 6147; 6222; 2197; 6156; 6235; 3646; 6169; 6208; 7311; 9045; 6191; 6125; 6142; 6224; 616…	115	113
8.91840810642e-15	1.3745496494e-12	Nonsense Mediated Decay (NMD) enhanced by the Exon Junction Complex (EJC)	Reactome	R-HSA-975957	NCBP1; NCBP2; FAU; SMG1; SMG8; MAGOH; RPL14; RPL15; RPL10; RPL11; RPL12; RPL13; RPL19; UBA52; RPL37A; RPL8; RPL9; RPL6; PABPC1; RPL27A; RPL5; RPL7A; RPL10A; GSPT1; RNPS1; RPLP2; RPLP1; RPLP0; RPL18A; RPL35A; RPS15A; RPS7; RPS6; RPS5; UPF2; RPL36AL; RPL41; RPS8; RPS4Y1; RBM8A; ETF1; RPL13A; RPL7; RPL4; RPS26; RPS27; RPS24; RPS27A; RPS23; RPS20; RPS21; RPS28; RPS29; RPS4X; RPS3A; RPS13; RPS12; RPS1…	4736; 6124; 6137; 6227; 6161; 10921; 6176; 6189; 6206; 26986; 6233; 6155; 6230; 2935; 6164; 65109; 6192; 6134; 6205; 6158; 6229; 6171; 6210; 6133; 6144; 6157; 6232; 22916; 6202; 6136; 6160; 6173; 23521; 4686; 6130; 6201; 6143; 6154; 6167; 9349; 6129; 6204; 23049; 6228; 6170; 55181; 11224; 6181; 25873; 6123; 6132; 6147; 6222; 2197; 6156; 6235; 6169; 26019; 6208; 7311; 9045; 6191; 6125; 6142; 6224;…	118	117
8.91840810642e-15	1.3745496494e-12	Nonsense-Mediated Decay (NMD)	Reactome	R-HSA-927802	NCBP1; NCBP2; FAU; SMG1; SMG8; MAGOH; RPL14; RPL15; RPL10; RPL11; RPL12; RPL13; RPL19; UBA52; RPL37A; RPL8; RPL9; RPL6; PABPC1; RPL27A; RPL5; RPL7A; RPL10A; GSPT1; RNPS1; RPLP2; RPLP1; RPLP0; RPL18A; RPL35A; RPS15A; RPS7; RPS6; RPS5; UPF2; RPL36AL; RPL41; RPS8; RPS4Y1; RBM8A; ETF1; RPL13A; RPL7; RPL4; RPS26; RPS27; RPS24; RPS27A; RPS23; RPS20; RPS21; RPS28; RPS29; RPS4X; RPS3A; RPS13; RPS12; RPS1…	4736; 6124; 6137; 6227; 6161; 10921; 6176; 6189; 6206; 26986; 6233; 6155; 6230; 2935; 6164; 65109; 6192; 6134; 6205; 6158; 6229; 6171; 6210; 6133; 6144; 6157; 6232; 22916; 6202; 6136; 6160; 6173; 23521; 4686; 6130; 6201; 6143; 6154; 6167; 9349; 6129; 6204; 23049; 6228; 6170; 55181; 11224; 6181; 25873; 6123; 6132; 6147; 6222; 2197; 6156; 6235; 6169; 26019; 6208; 7311; 9045; 6191; 6125; 6142; 6224;…	118	117
6.03233928168e-14	8.75044039331e-12	Nonsense Mediated Decay (NMD) independent of the Exon Junction Complex (EJC)	Reactome	R-HSA-975956	RPS13; RPS12; RPS11; RPS10; RPL5; NCBP1; RPL27A; RPL9; RPL6; PABPC1; RPL4; RPS27A; RPS18; RPS24; RPS15A; RPS7; RPS6; RPL3L; RPL37A; RPS14; RPL30; RPL36AL; RPL22; RPL41; RPS8; ETF1; RPS17; RPS4Y1; RPL29; RPL28; RPL24; RPL27; RPL26; RPL21; RPLP2; RPL23; FAU; RPS26; RPL13A; RPL7; RPS3A; NCBP2; RPLP1; RPS16; RPL36A; RPS27; GSPT1; RPS25; RPS23; RPL23A; RPS21; RPL35A; RPL18A; RPS28; RPS29; RPL14; RPL15…	4736; 6124; 6137; 6227; 6161; 6176; 6189; 6206; 26986; 6233; 6155; 6230; 2935; 6164; 6192; 6134; 6205; 6158; 6229; 6171; 6210; 6133; 6144; 6157; 6232; 22916; 6202; 6136; 6160; 6173; 23521; 4686; 6130; 6201; 6143; 6154; 6167; 9349; 6129; 6204; 6228; 6170; 11224; 6181; 25873; 6123; 6132; 6147; 6222; 2197; 6156; 6235; 6169; 6208; 7311; 9045; 6191; 6125; 6142; 6224; 6166; 6194; 6128; 6207; 6218; 6152…	106	105
2.30997527651e-13	3.16466612882e-11	Eukaryotic Translation Termination	Reactome	R-HSA-72764	TRMT112; RPS12; RPS11; RPS10; RPL5; RPS16; RPL27A; RPL9; RPL6; RPL7; RPL4; RPS27A; RPS18; RPS24; RPS15A; RPS7; RPS6; RPL3L; RPL37A; RPS14; RPL30; RPL36AL; RPL22; RPL41; RPS8; ETF1; RPS4Y1; RPL29; RPL28; RPS26; RPL24; RPL27; RPL26; RPL21; RPL23; FAU; RPS13; RPL13A; RPLP2; RPS3A; RPS17; RPLP1; RPL36A; RPS27; GSPT1; RPS25; RPS23; RPL23A; RPS21; RPL35A; RPL18A; RPS28; RPS29; RPL14; RPL15; RPL7A; RPL1…	4736; 6124; 6137; 6227; 6161; 6176; 6189; 6206; 6233; 6155; 6230; 2935; 6164; 6192; 6134; 6205; 6158; 6229; 6171; 6210; 6133; 6144; 6157; 6232; 6202; 6136; 6160; 6173; 23521; 6130; 6201; 6143; 6154; 6167; 9349; 6129; 6204; 6228; 6170; 11224; 6181; 25873; 6123; 6132; 6147; 6222; 2197; 6156; 6235; 6169; 6208; 7311; 51504; 9045; 6191; 6125; 6142; 6224; 6166; 6194; 6128; 6207; 6218; 6152; 6231; 6165;…	104	103
3.72578770806e-13	4.83568025689e-11	Peptide chain elongation	Reactome	R-HSA-156902	RPS13; RPS12; RPS11; RPS10; RPL5; RPS16; RPL8; RPL9; RPL6; RPL7; RPL27A; RPS27A; RPS18; RPL35A; RPS15A; RPS7; RPS6; RPL3L; RPL37A; RPS14; RPL36AL; RPL22; RPL41; RPS8; EEF1A1; RPS4Y1; RPL29; RPL28; RPL24; RPL27; RPL26; RPL21; RPL23; FAU; RPS26; RPL13A; RPLP2; RPS3A; RPS17; RPL4; RPL36A; RPS27; RPS24; RPS25; RPS23; RPL23A; RPS21; RPL18A; RPLP1; RPS28; RPS29; RPL14; RPL15; RPL7A; RPL10; RPL11; RPL12…	4736; 6124; 6137; 6227; 6161; 6176; 6189; 6206; 6155; 6230; 6164; 6192; 6134; 6205; 6158; 6229; 6171; 6210; 6133; 6144; 6157; 6232; 6233; 6202; 6136; 6160; 6173; 23521; 6130; 6201; 6143; 6154; 6167; 9349; 6129; 6204; 6228; 6170; 11224; 6181; 25873; 6123; 6132; 6147; 6222; 2197; 6156; 6235; 6169; 6208; 7311; 9045; 6191; 6125; 6142; 6224; 6166; 6194; 6128; 6207; 6218; 6152; 6231; 6165; 6193; 6135; …	101	100
1.03559534705e-12	1.27688906291e-10	Selenocysteine synthesis	Reactome	R-HSA-2408557	RPS13; RPS12; RPS11; RPS10; RPL5; RPS16; RPL8; RPL9; RPL6; RPL7; RPL27A; RPS27A; RPS18; RPL35A; RPS15A; RPS7; RPS6; RPL3L; RPL37A; RPS14; RPL36AL; RPL22; RPL41; RPS8; RPS4Y1; RPL29; RPL28; RPL24; RPL27; RPL26; RPL21; RPL23; FAU; RPS26; RPL13A; RPLP2; RPS3A; RPS17; RPL4; RPL36A; RPS27; RPS24; RPS25; RPS23; RPL23A; RPS21; RPL18A; RPLP1; RPS28; RPS29; RPL14; RPL15; RPL7A; RPL10; RPL11; RPL12; RPL13;…	4736; 6124; 6137; 6227; 6161; 6176; 6189; 6206; 6233; 6155; 6230; 6164; 6192; 6134; 6205; 6158; 6229; 6171; 6210; 6133; 6144; 6157; 6232; 6202; 6136; 6160; 6173; 23521; 6130; 6201; 6143; 6154; 6167; 9349; 6129; 6204; 6228; 6170; 11224; 6181; 25873; 6123; 6132; 6147; 6222; 2197; 6156; 6235; 6169; 6208; 7311; 9045; 6191; 6125; 6142; 6224; 6166; 6194; 6128; 6207; 6218; 6152; 6231; 6165; 6193; 6135; …	104	103
1.21716757875e-12	1.42930249961e-10	Eukaryotic Translation Elongation	Reactome	R-HSA-156842	RPS13; RPS12; RPS11; RPS10; RPL5; RPS16; RPL27A; RPL9; RPL6; RPL7; RPLP1; RPS27A; RPS18; RPL35A; RPS15A; RPS7; RPS6; RPL3L; RPL37A; RPS14; RPL30; RPL36AL; RPL22; RPL41; RPS8; EEF1A1; RPS4Y1; RPL29; RPL28; RPL24; RPL27; RPL26; RPL21; RPL23; FAU; RPS26; RPL13A; RPLP2; RPS3A; RPS17; RPL4; EEF1A2; RPL36A; RPS27; RPS24; RPS25; RPS23; RPL23A; RPS21; RPL18A; RPS28; EEF1B2; RPL14; RPL15; RPL7A; RPL10; RP…	4736; 6124; 6137; 6227; 6161; 1917; 6176; 6189; 6206; 6233; 6155; 6230; 6164; 6192; 6134; 6205; 6158; 6229; 6171; 6210; 6133; 6144; 6157; 6232; 6202; 6136; 6160; 6173; 23521; 6130; 6201; 6143; 6154; 6167; 9349; 6129; 6204; 6228; 6170; 1933; 11224; 6181; 25873; 6123; 6132; 6147; 6222; 2197; 6156; 6235; 6169; 6208; 7311; 9045; 6191; 6125; 6142; 6224; 6166; 6194; 6128; 6207; 6218; 6152; 6231; 6165; …	106	105
6.83172943406e-11	7.65774762927e-09	Post-translational protein modification	Reactome	R-HSA-597592	PGAP1; SCFD1; PCSK9; MFGE8; SUMO1; SUMO3; SUMO2; SEC23IP; MELTF; PMM2; ADAMTS18; TOMM70; OTUD7A; NTNG2; CDC73; COMMD2; COMMD1; COMMD6; COMMD7; NAPG; PSMB8; NAPB; HSPA8; NUP98; WRN; MUC2; MUC1; SP3; F2; MUC4; MUC19; MUC17; MUC13; RAB40B; PTRH2; UBXN7; COL7A1; TUBB4B; TRAPPC2; TRAPPC4; PTEN; TNKS; CAPZB; FBXW10; FBXW11; ANO8; DTL; RPS27A; UBE2D2; RAB6A; HSP90B1; UBE2D1; APOA5; APOE; APOB; WDR48; FK…	23011; 54165; 8237; 4240; 79868; 54344; 91851; 7322; 966; 6502; 23287; 84961; 432; 9215; 2157; 64426; 56667; 4287; 54620; 55350; 23165; 26190; 7844; 9616; 6885; 8074; 51005; 8614; 5279; 2147; 80070; 57695; 10966; 4087; 29844; 79139; 6399; 25879; 80349; 7874; 10959; 23556; 25793; 5694; 1650; 22955; 7158; 10254; 8883; 8693; 65264; 330; 2813; 10232; 51604; 26259; 161725; 5862; 5716; 10054; 5709; 838…	1383	1378
1.10518031101e-10	1.18494549868e-08	Spliceosome - Homo sapiens (human)	KEGG	path:hsa03040	HSPA2; NCBP1; NCBP2; HSPA8; PRPF8; SRSF10; DHX15; PRPF3; PRPF4; SNRNP200; DDX39B; MAGOH; DHX8; SNU13; THOC2; THOC1; CWC15; SNRPD3; SNRPD2; SNRPD1; PPIL1; DDX42; PQBP1; DDX46; DDX5; SNRNP27; SYF2; SRSF5; SRSF4; SRSF7; SRSF6; SRSF1; SRSF3; SRSF2; U2AF1; SRSF8; EFTUD2; SF3A1; SF3A3; SART1; SNRPB2; RBM25; RBM22; BUD31; PHF5A; TCERG1; BCAS2; RBM8A; PLRG1; SNRPA1; PRPF40A; HNRNPK; RBM17; SNRNP70; SMNDC…	51729; 4116; 10262; 494115; 10285; 10286; 10291; 11325; 51639; 4686; 144983; 23658; 3183; 3190; 1655; 10772; 1659; 3178; 9343; 1665; 55660; 7307; 51340; 10946; 58517; 9879; 51362; 10915; 10929; 27316; 8896; 9410; 4809; 27339; 9939; 3306; 5356; 7919; 3312; 9984; 11017; 22916; 6426; 6428; 6429; 6430; 6431; 6432; 6434; 51503; 23350; 220988; 10569; 25949; 10594; 57187; 10084; 84844; 6634; 6635; 9092;…	134	134
1.77124065596e-10	1.819949774e-08	Selenoamino acid metabolism	Reactome	R-HSA-2408522	RPS13; RPS12; RPS11; RPS10; RPL5; RPS16; RPL27A; RPL9; RPL6; RPL7; RPL4; RPS18; RPL18A; PAPSS2; RPS15A; AIMP1; RPS7; RPS6; RPL3L; GSR; RPS14; RPL30; RPL36AL; RPL31; RPL41; RPS8; PAPSS1; RPS4Y1; RPL29; RPL28; RPL24; RPL27; RPL26; RPL21; RPL23; FAU; RPS26; RPL13A; RPL37A; RPL22; RPLP2; RPS3A; RPS17; RPLP1; TXNRD1; RPL36A; RPS27; RPS24; RPS25; RPS23; RPL23A; RPS21; RPL35A; RPS28; RPS29; RPL14; RPL15…	4736; 6124; 6137; 6227; 6161; 7296; 6176; 6206; 6155; 6230; 6164; 9255; 6229; 6192; 6134; 6205; 140739; 6158; 6171; 6210; 6133; 6144; 6157; 6232; 6202; 6136; 6160; 6173; 23521; 6130; 6201; 9061; 6143; 6167; 9349; 6129; 6204; 6228; 6189; 6154; 6170; 11224; 6181; 191; 25873; 6123; 6132; 6147; 6222; 2197; 6156; 6235; 2936; 6169; 6208; 7311; 11185; 9045; 6191; 6125; 9060; 6142; 6224; 6166; 6194; 6128…	130	129
2.17475433921e-10	2.1451776802e-08	Membrane Trafficking	Reactome	R-HSA-199991	SCFD1; DYNC1I2; DYNLL1; YWHAE; SNX9; DYNLL2; PRKAG1; PRKAG3; HSPA8; CPD; FCHO2; RIC1; CHMP2B; AKT3; TRAPPC8; KIFAP3; DAB2; KIF2A; ZW10; TMED10; GAPVD1; CHML; DENND2A; COPG1; SNAP91; CALM1; ITSN2; SYS1; GRK3; NAPG; TBC1D20; GOLGA4; NAPB; CLINT1; SYNJ1; TOR1A; RAB33B; RAB5A; RAB5C; RAB5B; COG2; TMF1; CTSC; CHM; COG5; GBF1; YWHAB; PIK3C2A; RINT1; SEC24A; SEC24C; SEC24B; SEC23IP; ALS2CL; KIFC2; MAN1A…	51028; 8675; 23011; 7251; 10987; 51534; 10945; 63908; 7018; 832; 5571; 25978; 10920; 5286; 5869; 1212; 27348; 867; 10092; 7110; 3312; 9698; 26153; 10905; 112574; 5866; 54453; 80006; 26958; 113220; 9950; 90411; 5565; 8301; 64786; 9342; 6305; 339122; 57589; 3799; 11267; 50618; 2060; 9892; 966; 81631; 137492; 4012; 27131; 5049; 10802; 157; 51622; 55582; 10097; 285643; 9026; 4952; 414059; 950; 738; 4…	582	582
3.22715583497e-10	3.06083318809e-08	Vesicle-mediated transport	Reactome	R-HSA-5653656	SCFD1; DYNC1I2; DYNLL1; YWHAE; SNX9; DYNLL2; PRKAG1; PRKAG3; HSPA8; CPD; FCHO2; CD36; RIC1; CHMP2B; AKT3; TRAPPC8; KIFAP3; APOL1; DAB2; RAB31; KIF2A; ZW10; TMED10; GAPVD1; CHML; DENND2A; COPG1; SNAP91; CALM1; ITSN2; SYS1; GRK3; NAPG; TFRC; GOLGA4; NAPB; CLINT1; HBB; SYNJ1; TOR1A; RAB33B; RAB5A; TBC1D20; RAB5C; RAB5B; COG2; TMF1; CTSC; CHM; COG5; GBF1; YWHAB; PIK3C2A; RINT1; SEC24A; SEC24C; SEC24B…	51028; 23011; 8675; 7251; 10987; 26958; 10945; 63908; 7018; 8578; 832; 948; 5571; 25978; 10920; 5286; 5869; 1212; 27348; 867; 10092; 966; 3312; 9698; 26153; 6712; 112574; 5866; 54453; 80006; 51534; 113220; 9950; 90411; 5565; 8301; 64786; 9342; 6305; 339122; 57589; 128866; 11267; 50618; 2060; 9892; 81631; 137492; 4012; 27131; 5049; 51762; 5878; 157; 51622; 10097; 285643; 9026; 4952; 414059; 950; 7…	620	620
4.86451254178e-10	4.44292145482e-08	Neddylation	Reactome	R-HSA-8951664	ASB10; ASB11; ASB16; ASB18; PSMF1; FBXO11; LRRC41; ASB2; ASB1; ASB7; COMMD2; ASB8; COMMD1; COMMD6; COMMD7; CUL5; CUL1; CUL2; CUL3; KLHL5; COPS3; KLHL9; SOCS6; FEM1B; FBXL3; RBBP7; FBXL4; RBBP5; UBA52; UBB; UBC; RBX1; FBXW10; FBXW11; DTL; COPS2; FBXL5; RPS27A; UBE2D2; UBE2D3; HIF1A; COPS5; KBTBD7; TULP4; FBXL15; WSB1; WSB2; FBXL16; FBXL19; UBXN7; DCUN1D1; DCUN1D3; DCUN1D4; UBA3; RNF7; EPAS1; PSMD1…	84085; 5691; 5702; 200845; 51122; 23198; 149951; 10987; 54165; 143471; 25793; 10238; 55827; 5694; 5701; 6233; 5718; 56995; 56929; 140460; 23291; 8454; 64708; 9491; 10213; 122416; 92369; 5693; 5704; 140739; 5717; 8065; 136371; 8453; 8816; 5711; 7322; 26043; 51725; 5720; 55527; 10116; 51667; 51676; 27252; 10517; 5690; 8883; 401036; 114907; 6502; 84961; 50813; 5714; 7321; 50717; 140456; 8450; 84078;…	235	234
1.86995696083e-09	1.64689780907e-07	Ribosome - Homo sapiens (human)	KEGG	path:hsa03010	RPL22; MRPL35; MRPL32; MRPL33; MRPS9; MRPS7; MRPS6; RPL14; RPL15; RPL10; RPL11; RPL12; RPL13; RPL19; UBA52; RPL37A; MRPL20; MRPL23; MRPL22; RPL6; RPL7; RPL27A; RPS27A; RPL7A; RPL5; RPS3A; MRPL10; MRPL14; MRPL16; MRPL17; MRPL19; MRPL3; MRPL9; MRPS21; RSL24D1; RPLP2; RPLP1; RPLP0; RPL18A; RPL35A; RPS15A; RPS7; RPS6; RPS5; RPL36AL; RPL41; RPS8; RPS4Y1; RPL8; RPL9; RPL13A; RPL4; RPS26; RPS27; RPS24; …	6144; 6146; 6147; 6150; 6152; 6154; 6156; 6157; 6158; 6159; 6155; 6161; 6164; 6165; 6166; 6167; 6168; 6169; 6170; 6171; 6173; 6175; 6176; 6181; 6189; 6191; 6192; 6193; 6194; 6201; 6202; 6204; 6205; 6206; 6207; 6210; 124995; 6208; 6217; 6218; 6222; 6224; 6227; 6228; 6229; 6230; 6231; 6232; 6233; 6234; 6235; 6160; 51318; 4736; 9349; 7311; 2197; 54948; 54460; 55052; 25873; 9045; 55168; 63875; 55173;…	153	153
6.87198726315e-09	5.84355882446e-07	Class I MHC mediated antigen processing & presentation	Reactome	R-HSA-983169	TRIM11; ASB10; TAP2; UBE2J1; HSPA5; ASB11; ASB18; HUWE1; CD36; LRRC41; B2M; IKBKG; SAR1B; CANX; ASB2; MRC1; ASB1; ASB7; STUB1; ASB8; ANAPC13; RNF114; RNF111; CUL5; KLHL9; CUL1; CUL2; CUL3; UNKL; CBLB; FBXO11; CTSL; TAP1; FBXL19; KLHL5; SEC24A; SEC24C; SEC24B; UBR1; CTSS; CTSV; UBR4; RNF41; UBE4A; PJA2; DZIP3; SNAP23; FBXL3; FZR1; FBXL5; FBXL4; TLR2; UBA52; TLR1; TLR4; UBC; RNF6; RBX1; RNF4; FBXW1…	84085; 929; 51665; 8697; 79876; 9554; 6891; 89910; 55176; 23480; 26268; 7337; 51444; 29882; 25793; 10075; 6049; 9666; 8773; 84078; 821; 51434; 9690; 55905; 140460; 23291; 8454; 6477; 10425; 9354; 92369; 3133; 81559; 948; 140739; 8065; 7334; 3309; 23352; 136371; 8453; 23376; 6047; 567; 8916; 10477; 1536; 7322; 7099; 51725; 9246; 7319; 1515; 51676; 51132; 27252; 6500; 64718; 10517; 9632; 4591; 4010…	324	323
9.87344630898e-09	8.11597286598e-07	Asparagine N-linked glycosylation	Reactome	R-HSA-446203	SCFD1; RPN1; RPN2; DYNLL1; DYNLL2; DHDDS; SEC23IP; PMM2; CANX; TMED10; TUSC3; NAPG; NAPB; COG2; CTSC; COG5; SEC24D; SEC24A; SEC24C; SEC24B; MAN1A2; COL7A1; RNF185; TRAPPC2; TRAPPC4; ARCN1; UBA52; RNF103; UBC; COPB1; KDELR3; COPB2; GBF1; GOLGB1; CAPZB; ALG8; ALG9; ALG3; RPS27A; ARFGAP3; MANEA; SEC16A; NGLY1; COPZ1; DERL1; DERL2; TBC1D20; PPP6C; SLC35A1; B4GALT1; RNF139; B4GALT3; BET1L; B4GALT5; B4…	3630; 10959; 5537; 8774; 23256; 144245; 10175; 55860; 829; 381; 22820; 79694; 10945; 22796; 29906; 256281; 63908; 7903; 79868; 4253; 1650; 375; 129807; 821; 832; 1798; 8818; 54187; 54344; 4759; 22818; 79796; 378; 4249; 2673; 23243; 6396; 4597; 81562; 1315; 11320; 966; 140735; 377; 10195; 10559; 51164; 5373; 84920; 2530; 6185; 64377; 128637; 9632; 51046; 23193; 10020; 10540; 7109; 25834; 1314; 178…	286	285
3.01308230816e-08	2.39685837804e-06	Activation of the mRNA upon binding of the cap-binding complex and eIFs, and subsequent binding to 43S	Reactome	R-HSA-72662	RPS13; RPS12; RPS11; RPS10; RPS17; RPS16; RPS14; PABPC1; RPS18; RPS15A; RPS7; RPS6; RPS5; RPS27A; EIF3G; EIF2S1; EIF2S3; EIF2S2; EIF3H; EIF3I; EIF3J; EIF3K; EIF3L; EIF3M; EIF3B; EIF1AX; EIF3E; EIF3F; FAU; EIF4EBP1; RPS8; RPS26; RPS27; RPS24; RPS25; RPS23; EIF3D; RPS21; RPS28; RPS29; RPS4Y1; EIF4H; RPS4X; EIF4E; EIF4B; RPS20; RPS3A; EIF4A2	6228; 27335; 1965; 1964; 6232; 6194; 6227; 10480; 6207; 6218; 8668; 1974; 8665; 6231; 6222; 2197; 8666; 1978; 6235; 6189; 8894; 6206; 26986; 6193; 6230; 51386; 6217; 6208; 6234; 8664; 6201; 6192; 6205; 8662; 7458; 6229; 6202; 6191; 3646; 6233; 1977; 6224; 8667; 6204; 1968; 8669; 1975; 6210	69	67
4.4945620072e-08	3.4636218468e-06	Organelle biogenesis and maintenance	Reactome	R-HSA-1852241	DYNLL1; DYNLL2; PRKAG1; PRKAG3; IQCB1; CETN2; KIFAP3; TTC30A; CALM1; CNGB1; TFB2M; RAB3IP; ALMS1; MAPRE1; IFT52; SOD2; CREB1; CEP83; LZTFL1; SMO; INPP5E; TUBB4B; AKAP9; CEP70; RHO; GBF1; IFT46; PCM1; PPRC1; CEP97; CCT8; HAUS6; CCT3; TUBA1A; HAUS2; HAUS3; CCT4; CCT5; RAB11A; TTC21B; TRAF3IP1; DYNC2LI1; NINL; ARL13B; PRKAB2; CEP72; IFT140; CCP110; DYNC2H1; GABPA; TMEM67; ATP5PO; ATP5PD; ATP5F1E; AT…	79989; 64216; 2553; 516; 95681; 140735; 54801; 57728; 85302; 983; 2746; 9702; 1069; 51134; 22948; 10476; 8766; 22981; 60412; 26123; 9321; 55770; 79969; 57560; 1432; 6010; 1385; 5571; 132320; 56623; 378; 539; 7846; 10576; 23082; 121441; 11064; 10694; 55763; 8100; 54536; 9793; 10632; 55142; 6648; 23332; 5566; 1258; 6102; 3842; 7203; 89891; 9742; 515; 498; 9727; 522; 79441; 6300; 79659; 5565; 92104;…	240	240
5.69442160258e-08	4.13013049175e-06	Translation initiation complex formation	Reactome	R-HSA-72649	RPS13; RPS12; RPS11; RPS10; RPS17; RPS16; RPS14; PABPC1; RPS18; RPS15A; RPS7; RPS6; RPS5; RPS27A; FAU; EIF2S1; EIF2S3; EIF2S2; EIF3H; EIF3I; EIF3J; RPS4Y1; EIF3L; EIF3M; EIF3B; EIF1AX; EIF3E; EIF3F; EIF3G; RPS8; RPS26; RPS27; RPS24; RPS25; RPS23; EIF3D; RPS21; RPS28; RPS29; EIF3K; EIF4H; RPS4X; EIF4E; EIF4B; RPS20; RPS3A; EIF4A2	6228; 1965; 1964; 6232; 6194; 6227; 10480; 6207; 6218; 8668; 1974; 8665; 6231; 6222; 6205; 8666; 6202; 6235; 6189; 8894; 6206; 3646; 26986; 6193; 6230; 51386; 6217; 6208; 6234; 8664; 6201; 2197; 6192; 8662; 7458; 6229; 6191; 27335; 6233; 1977; 6224; 8667; 6204; 1968; 8669; 1975; 6210	68	66
5.69442160258e-08	4.13013049175e-06	Ribosomal scanning and start codon recognition	Reactome	R-HSA-72702	RPS13; RPS12; RPS11; RPS10; RPS17; RPS16; RPS14; EIF3D; RPS18; EIF5; RPS15A; RPS7; RPS6; RPS5; RPS27A; FAU; EIF2S1; EIF2S3; RPS8; EIF3H; EIF3I; EIF3J; RPS4Y1; EIF3L; EIF3M; EIF3B; EIF1AX; EIF3E; EIF3F; EIF3G; EIF2S2; RPS26; RPS27; RPS24; RPS25; RPS23; RPS20; RPS21; RPS28; RPS29; EIF3K; EIF4H; RPS4X; EIF4E; EIF4B; RPS3A; EIF4A2	6228; 1965; 1964; 6232; 6194; 6227; 10480; 6207; 6218; 8668; 1974; 8894; 6231; 6222; 6205; 8666; 6202; 6235; 6189; 3646; 6206; 6193; 6230; 51386; 6217; 6208; 6234; 8664; 6201; 2197; 6192; 8662; 7458; 6229; 6191; 8665; 27335; 6233; 1977; 6224; 8667; 6204; 1968; 8669; 1975; 6210; 1983	68	66
7.86675881562e-08	5.54269349695e-06	mRNA Splicing - Minor Pathway	Reactome	R-HSA-72165	NCBP1; NCBP2; SF3B5; SF3B4; SF3B6; SF3B1; SF3B3; PRPF8; SNRNP200; ZRSR2; SRSF6; SRSF1; SRSF2; SNRPF; EFTUD2; PDCD7; SRSF7; LSM2; POLR2D; POLR2G; POLR2A; SNU13; POLR2C; POLR2B; SNRPB; POLR2L; POLR2I; POLR2K; SNRPE; SNRNP40; ZCRB1; SNRPD3; SNRPD2; SNRPD1; GTF2F2; SNRNP48; DDX42; RNPC3; YBX1	5441; 23450; 6636; 22916; 6635; 5430; 10594; 8233; 6427; 4686; 85437; 6432; 6426; 83443; 57819; 23020; 5438; 6634; 4904; 4809; 5440; 10081; 5433; 2963; 9343; 11325; 154007; 6633; 55599; 5432; 51639; 6628; 6431; 23451; 5436; 10262; 6632; 5431; 9410	52	52
9.51151461571e-08	6.51538751176e-06	ER to Golgi Anterograde Transport	Reactome	R-HSA-199977	SCFD1; CAPZB; DYNC1I2; DYNLL1; DYNC1LI2; SEC31A; DYNLL2; KDELR3; CD59; DCTN5; NSF; MIA3; ARFGAP3; SEC23IP; DCTN3; DCTN2; SEC16A; SPTBN5; SPTBN4; DCTN6; SPTBN2; DCTN4; TMED10; CNIH1; SERPINA1; TMED2; ARF3; ARF1; CD55; ARF5; ARF4; NAPG; TBC1D20; PPP6C; NAPB; COPG1; COPG2; BET1L; LMAN2L; TRAPPC10; COPZ1; COPA; YKT6; SEC23A; SEC22B; RAB1A; COG2; SEC13; CTSC; COG5; COPB1; GOSR2; TMED7; USO1; PPP6R3; S…	3630; 10959; 5537; 8774; 23256; 10175; 381; 10484; 26958; 10945; 22796; 63908; 22818; 4253; 375; 832; 11014; 51272; 1314; 378; 23243; 140735; 81562; 966; 377; 51164; 9632; 22820; 10540; 7109; 1783; 8615; 1604; 11196; 55860; 90411; 2157; 51399; 1075; 9276; 8655; 51014; 3998; 9919; 128637; 9570; 2804; 55014; 8729; 830; 6396; 9117; 9871; 55291; 5861; 829; 1294; 6712; 10121; 26286; 1781; 10427; 22872…	137	137
9.88525912063e-08	6.58839161932e-06	Transport to the Golgi and subsequent modification	Reactome	R-HSA-948021	SCFD1; DYNLL1; DYNLL2; SEC23IP; TMED10; NAPG; NAPB; COG2; CTSC; COG5; SEC24D; SEC24A; SEC24C; SEC24B; MAN1A2; COL7A1; TRAPPC2; TRAPPC4; ARCN1; KDELR2; KDELR3; COPB2; GBF1; CAPZB; ARFGAP3; MANEA; SEC16A; COPZ1; TBC1D20; PPP6C; B4GALT1; B4GALT3; BET1L; B4GALT5; B4GALT4; SEC13; CHST8; DYNC1LI1; DYNC1LI2; MIA2; SEC23A; KDELR1; ST8SIA3; ST8SIA2; INS; CGA; GOSR2; COPB1; MGAT5; MIA3; DCTN2; DCTN3; DCTN6…	3630; 10959; 5537; 8774; 23256; 10175; 381; 10484; 26958; 10945; 22796; 63908; 22818; 4253; 375; 832; 11014; 51272; 1314; 378; 79694; 23243; 140735; 81562; 11320; 966; 377; 51164; 2530; 64377; 9632; 51046; 10905; 22820; 10540; 7109; 25834; 1783; 2683; 8615; 1081; 1604; 11196; 55860; 90411; 2157; 51399; 1075; 9276; 8703; 8655; 51014; 3998; 9919; 128637; 9570; 2804; 55014; 8729; 830; 6396; 9117; 98…	168	168
2.25599876508e-07	1.46402446176e-05	Disease	Reactome	R-HSA-1643685	FGFR1OP2; AGK; SND1; NCBP2; NELFB; NELFA; PDGFRA; CHMP2B; ZFYVE9; B2M; AKT3; HDAC10; CCNT1; CCNT2; FGFR4; CANX; NCBP1; MAPKAP1; RBPJ; BAG4; CALM1; RAN; PIK3CA; PIK3CB; CCNC; MIB1; NDC1; LIG4; FAM114A2; LIG1; NUP214; CUL5; HEY1; FGB; VAMP2; ZMYM2; ERBB3; FAM131B; NUP98; ERLEC1; CREB1; RAP1B; JAG2; RAE1; KITLG; FGFR3; KRAS; JAG1; NELFCD; FN1; GTF2F2; RNF185; RBX1; PTPN11; GSK3A; AKAP9; KIT; KPNA7; …	3978; 9972; 3843; 51534; 2965; 6924; 27044; 238; 4928; 2244; 55869; 6880; 25978; 8065; 8731; 399687; 6917; 8817; 9794; 6868; 867; 79872; 5062; 6048; 904; 8315; 5903; 7529; 3082; 283455; 80853; 7001; 2335; 55746; 10613; 7040; 9542; 3981; 23165; 128866; 8480; 22938; 2060; 7469; 3714; 137492; 8074; 8732; 5291; 57085; 8826; 6873; 2280; 8503; 8148; 9525; 56829; 83464; 7852; 10000; 4893; 4087; 7316; 79…	510	508
2.94951966511e-07	1.86500397286e-05	Formation of the ternary complex, and subsequently, the 43S complex	Reactome	R-HSA-72695	RPS13; RPS12; RPS11; RPS10; RPS17; RPS16; RPS14; EIF3D; RPS18; RPS15A; RPS7; RPS6; RPS5; RPS27A; EIF3G; EIF2S1; EIF2S3; EIF2S2; EIF3H; EIF3I; EIF3J; RPS4Y1; EIF3L; EIF3M; EIF3B; EIF1AX; EIF3E; EIF3F; FAU; RPS8; RPS26; RPS27; RPS24; RPS25; RPS23; RPS20; RPS21; RPS28; RPS29; EIF3K; RPS4X; RPS3A	6228; 1965; 1964; 6232; 6194; 6227; 10480; 6207; 6218; 8668; 8665; 6231; 6222; 2197; 8666; 6202; 6235; 6189; 8894; 6206; 3646; 6193; 6230; 51386; 6217; 6208; 6234; 8664; 6201; 6192; 6205; 8662; 6229; 6191; 27335; 6233; 6224; 8667; 6204; 1968; 8669; 6210	61	59
5.77987593972e-07	3.56329351683e-05	Ubiquitin mediated proteolysis - Homo sapiens (human)	KEGG	path:hsa04120	BTRC; UBE2J1; ITCH; UBE2QL1; UBA6; BIRC6; HUWE1; UBE2D2; UBE2D3; RNF7; UBE2D1; UBE2L6; FBXW11; ELOB; UBE2L3; MID1; RCHY1; TRIM37; CDC16; SKP1; STUB1; UBE3C; UBE3A; NEDD4; CDC27; ANAPC13; FBXW8; CUL4B; UBE2G2; TRIM32; CUL5; DDB1; UBR5; CUL1; CUL2; CUL3; CBLC; CBLB; SIAH1; TRAF6; UBE2H; BIRC3; UBE2E1; UBE4A; UBE2E3; BIRC2; HERC1; HERC3; UBA2; UBA3; UBA1; ANAPC1; SKP2; TRIP12; ANAPC2; ANAPC5; ANAPC4…	7189; 8452; 9246; 10273; 10277; 326; 23624; 6500; 57448; 1642; 9320; 4734; 3093; 9354; 51343; 26259; 7317; 7319; 7321; 7322; 7323; 7324; 7327; 7328; 7332; 7334; 7337; 64682; 8881; 4281; 29882; 27339; 8916; 8925; 51433; 51434; 10477; 65264; 8945; 25847; 29945; 9978; 8450; 8453; 8454; 51465; 6923; 83737; 25898; 89910; 134111; 10055; 329; 330; 6477; 9039; 10075; 867; 868; 6502; 9063; 8554; 8065; 559…	137	137
1.5056254432e-06	9.05578620227e-05	RNA transport - Homo sapiens (human)	KEGG	path:hsa03013	NCBP1; NCBP2; SUMO1; SUMO3; SUMO2; EIF3H; EIF3I; EIF3J; DDX39B; RAN; EIF3B; EIF3D; EIF1AY; NDC1; STRAP; SAP18; NUP214; MAGOH; NUP98; FXR1; TPR; THOC2; THOC1; EIF2B1; THOC7; EIF4G3; EIF4G2; NUP205; POM121C; SEH1L; PABPC1; PABPC3; PABPC4; EIF5B; XPOT; XPO1; XPO5; CLNS1A; NXF1; SEC13; SENP2; PYM1; EIF4E; EIF4B; NUP153; EIF4EBP1; EIF4EBP2; EIF4A2; NUP133; EIF1AX; RPP30; EIF3E; EIF3F; UPF2; EIF3G; RBM…	285190; 7175; 81929; 10762; 4116; 10284; 10289; 8761; 3646; 4686; 65109; 9818; 51808; 8664; 80145; 55916; 10250; 53371; 23165; 100101267; 23191; 57510; 10921; 7341; 653489; 1207; 8894; 9939; 6607; 11260; 23279; 10482; 9972; 84220; 3837; 9470; 9984; 22794; 5901; 5903; 8665; 2332; 8480; 57122; 5411; 8668; 727851; 10556; 4928; 25929; 84305; 8021; 7514; 57187; 26986; 129401; 1915; 51068; 1917; 9086; …	171	171
1.72878364882e-06	0.000101504297095	Protein processing in endoplasmic reticulum - Homo sapiens (human)	KEGG	path:hsa04141	RPN1; RPN2; UBE2J1; HSPA5; HSPA2; HSPA8; CANX; STUB1; NFE2L2; TUSC3; HSP90AB1; NSFL1C; UFD1; CUL1; ERLEC1; SEC24D; SEC24A; EDEM3; SEC24C; SEC24B; MAN1A2; DNAJA2; UBE4B; DNAJA1; MBTPS2; MBTPS1; RNF185; RBX1; RNF5; EDEM1; UBE2D2; UBE2D3; HSP90B1; UBE2D1; NGLY1; HSPH1; DERL1; DERL2; ERP29; SEC13; STT3B; STT3A; DNAJC3; ATXN3; GANAB; BAG1; RAD23A; SEC23A; SEC23B; SKP1; MAPK8; MAPK9; UGGT2; UGGT1; SEL1…	7184; 55829; 10277; 6184; 6185; 10802; 56886; 10808; 573; 1603; 51128; 6745; 6746; 6747; 6748; 8720; 27248; 1650; 3703; 5886; 55432; 6500; 9871; 10905; 7322; 7323; 9373; 55968; 4780; 7353; 10427; 4287; 10273; 10952; 10961; 5599; 7321; 3301; 29927; 3306; 3309; 3312; 10483; 10484; 3320; 9978; 6396; 3326; 6400; 8454; 29978; 29979; 79139; 821; 7991; 11231; 91445; 51009; 10294; 7494; 22872; 51465; 566…	165	165
1.89813456724e-06	0.000108855810298	Proteasome - Homo sapiens (human)	KEGG	path:hsa03050	PSMD8; PSMB11; PSMF1; PSMD6; PSMD1; PSMD3; PSMD2; PSMA3; PSMA4; PSMA5; PSMC1; PSMC2; PSMC3; PSMC4; PSMC6; POMP; PSME4; PSME2; PSME3; PSME1; PSMA8; SEM1; PSMD14; PSMD11; PSMD12; PSMB8; PSMB7; PSMB6; PSMB5; PSMB4; PSMB3; PSMB2; PSMB1	51371; 9861; 9491; 23198; 7979; 5684; 5685; 5686; 5689; 5690; 5691; 5692; 5693; 5694; 5695; 5696; 5700; 5701; 5702; 5704; 5706; 5707; 5708; 5709; 5714; 5717; 5718; 5720; 5721; 10213; 122706; 143471; 10197	45	45
2.10045588211e-06	0.000117721004665	Iron uptake and transport	Reactome	R-HSA-917937	ATP6V1D; FLVCR1; ATP6V1F; ATP6V1A; LCN2; ATP6V1E1; RPS27A; ATP6V1H; GLRX3; NEDD8; FBXL5; SLC11A2; CAND1; SKP1; ATP6AP1; CYBRD1; FTL; TFRC; TF; ATP6V0D2; ATP6V0D1; FTH1; CUL1; IREB2; ATP6V0B; ATP6V0A2; ACO1; CP; ATP6V1B2; SLC40A1; HMOX1; UBB; TCIRG1; UBA52; ATP6V0A1; ATP6V1G1; UBC; ATP6V0E1; ATP6V1C1; STEAP2	245972; 9114; 23545; 2495; 3658; 529; 28982; 7037; 51382; 9550; 533; 8992; 537; 528; 7018; 523; 79901; 4738; 7316; 7311; 3162; 261729; 8454; 55832; 51606; 3934; 48; 10539; 535; 526; 26234; 1356; 4891; 30061; 7314; 6233; 6500; 10312; 2512; 9296	58	58
4.62601921659e-06	0.000253505853069	Influenza Infection	Reactome	R-HSA-168254	TGFB1; NUP58; NUP133; CLTC; CANX; XPO1; KPNA7; SEH1L; RAN; NUP107; NDC1; NUP188; NUP214; RANBP2; PABPN1; NUP98; NUP160; KPNB1; POLR2D; POLR2G; POLR2A; TPR; POLR2C; POLR2B; POLR2L; GTF2F2; POLR2I; POLR2K; NUP50; NUP54; EIF2AK2; NUP35; NUP153; KPNA5; KPNA4; KPNA3; KPNA2; KPNA1; HSP90AA1; IPO5; NUP205; RAE1	7040; 55706; 9818; 5901; 1213; 129401; 5440; 5430; 23165; 23511; 9972; 3843; 8480; 23279; 5441; 3320; 7175; 5438; 5610; 3836; 821; 4928; 5903; 7514; 53371; 2963; 3839; 10762; 3840; 5433; 57122; 8021; 3837; 3841; 5432; 3838; 8106; 5436; 402569; 5431; 55746; 81929	63	63
5.04996060295e-06	0.0002649617627	Cleavage of Growing Transcript in the Termination Region	Reactome	R-HSA-109688	NCBP1; NCBP2; CSTF1; FYTTD1; SRSF11; THOC2; CPSF7; NUDT21; CPSF3; CPSF2; CPSF1; SRSF5; SRSF4; SRSF7; SRSF6; SRSF1; RBM8A; SRSF3; SRSF2; U2AF1; SNRPF; LSM11; PCF11; DNAJC14; FIP1L1; MAGOH; PABPN1; RNPS1; CHTOP; CASC3; SNRPB; DDX39B; THOC1; THOC7; PAPOLA; SNRPE; SNRPD3; SRRM1; CSTF2T; SLU7; CSTF3; UPF3B; WDR33; CDC40	57187; 10921; 9984; 22794; 6426; 6636; 22916; 9939; 6430; 55339; 6635; 79869; 9295; 4686; 7919; 80145; 23283; 1477; 51362; 6634; 7307; 6429; 10569; 4116; 29894; 84248; 10250; 134353; 6428; 11051; 81608; 10914; 65109; 51585; 6427; 51692; 1479; 6628; 6432; 6431; 8106; 26097; 85406; 53981	67	67
5.04996060295e-06	0.0002649617627	RNA Polymerase II Transcription Termination	Reactome	R-HSA-73856	NCBP1; NCBP2; CSTF1; FYTTD1; SRSF11; THOC2; CPSF7; NUDT21; CPSF3; CPSF2; CPSF1; SRSF5; SRSF4; SRSF7; SRSF6; SRSF1; RBM8A; SRSF3; SRSF2; U2AF1; SNRPF; LSM11; PCF11; DNAJC14; FIP1L1; MAGOH; PABPN1; RNPS1; CHTOP; CASC3; SNRPB; DDX39B; THOC1; THOC7; PAPOLA; SNRPE; SNRPD3; SRRM1; CSTF2T; SLU7; CSTF3; UPF3B; WDR33; CDC40	57187; 10921; 9984; 22794; 6426; 6636; 22916; 9939; 6430; 55339; 6635; 79869; 9295; 4686; 7919; 80145; 23283; 1477; 51362; 6634; 7307; 6429; 10569; 4116; 29894; 84248; 10250; 134353; 6428; 11051; 81608; 10914; 65109; 51585; 6427; 51692; 1479; 6628; 6432; 6431; 8106; 26097; 85406; 53981	67	67
6.13371893943e-06	0.000315119810513	Intra-Golgi and retrograde Golgi-to-ER traffic	Reactome	R-HSA-6811442	DYNLL1; DYNLL2; RIC1; KIFAP3; KIF2A; TMED10; KDELR1; NAPG; SYS1; PLA2G6; GOLGA4; NAPB; COG2; TMF1; COG5; RINT1; KIFC2; MAN1A2; PAFAH1B2; SCOC; KIF5B; SNAP29; ARCN1; RAB43; KDELR2; KDELR3; KLC2; COPB2; RGP1; KIF27; CAPZB; RAB6A; ARFGAP3; COPZ1; GCC2; GCC1; BET1L; SURF4; RAB3GAP2; RAB3GAP1; COPB1; DYNC1LI1; DYNC1LI2; KIF3B; GALNT1; KLC3; GBF1; GOSR2; VPS51; KIF12; DCTN2; DCTN3; IGF2R; DCTN6; DCTN4;…	8675; 10959; 8774; 140735; 381; 22920; 147700; 26958; 10945; 22796; 63908; 60560; 22818; 83452; 375; 5870; 832; 11014; 8677; 339122; 51272; 9367; 1314; 10618; 378; 22930; 1783; 9371; 23095; 3796; 547; 7110; 377; 51164; 25782; 8674; 26153; 8398; 10905; 22820; 2589; 113220; 9950; 9648; 9342; 9276; 10121; 90196; 8655; 51014; 27314; 143187; 57589; 84316; 3799; 9570; 10228; 8729; 2803; 830; 64837; 400…	186	186
7.37152742632e-06	0.00037098340068	mRNA 3,-end processing	Reactome	R-HSA-72187	NCBP1; NCBP2; CSTF1; FYTTD1; SRSF11; THOC2; CPSF7; NUDT21; CPSF3; CPSF2; CPSF1; SRSF5; SRSF4; SRSF7; SRSF6; SRSF1; RBM8A; SRSF3; SRSF2; U2AF1; PCF11; DNAJC14; FIP1L1; MAGOH; PABPN1; RNPS1; CHTOP; CASC3; DDX39B; THOC1; THOC7; PAPOLA; SRRM1; CSTF2T; SLU7; CSTF3; UPF3B; WDR33; CDC40	57187; 10921; 9984; 10250; 6426; 51692; 22916; 9939; 6430; 55339; 79869; 9295; 4686; 6432; 7919; 80145; 23283; 1477; 51362; 7307; 6429; 10569; 4116; 29894; 84248; 22794; 6428; 11051; 81608; 10914; 65109; 51585; 6427; 1479; 6431; 8106; 26097; 85406; 53981	58	58
8.35562918879e-06	0.000410270215443	Cilium Assembly	Reactome	R-HSA-5617833	DYNLL1; DYNLL2; IQCB1; CETN2; KIFAP3; TTC30A; CNGB1; RAB3IP; ALMS1; MAPRE1; IFT52; CEP192; CEP83; LZTFL1; INPP5E; TUBB4B; AKAP9; CEP70; RHO; GBF1; IFT46; PCM1; CEP97; CCT8; HAUS6; TCTN3; TUBA1A; HAUS2; HAUS3; CCT4; CCT5; RAB11A; TTC21B; TRAF3IP1; DYNC2LI1; NINL; ARL13B; CEP72; SCLT1; CCP110; DYNC2H1; TMEM67; TUBB; WDR35; WDR34; SDCCAG8; AHI1; SMO; KIF17; DCTN2; DCTN3; IFT140; TNPO1; CEP162; NEDD1…	79989; 57560; 140735; 54801; 85302; 983; 9702; 1069; 8100; 8766; 22981; 60412; 91147; 27241; 79598; 55770; 9742; 56623; 132320; 6010; 79738; 7846; 11064; 10576; 80321; 146057; 121441; 10694; 54536; 9793; 22920; 55142; 5310; 23332; 5566; 1258; 6102; 3842; 7203; 9727; 9738; 79441; 79659; 92104; 51626; 57728; 8655; 10142; 83658; 10806; 5108; 22948; 95681; 22919; 22994; 8729; 7532; 10640; 57545; 1038…	187	187
8.48490713203e-06	0.000410270215443	Proteasome Degradation	Wikipathways	WP183	RPN1; RPN2; PSMD8; HLA-C; HLA-B; HLA-A; PSMD6; UBE2D2; UBE2D3; PSMD3; PSMD2; NEDD4; PSMA3; PSMA4; PSMA5; PSMC1; PSMC2; PSMC3; PSMC4; PSMC6; PSMD5; PSMD1; PSMB8; PSME2; PSME3; PSME1; HLA-E; UBA1; UBE2D1; UBE2B; PSMD11; PSMD10; PSMD12; UBB; UBC; PSMB7; PSMB6; PSMB5; PSMB4; PSMB3; PSMB2; PSMB1	5714; 3107; 5708; 5711; 7320; 5709; 7322; 7323; 5704; 5720; 5706; 5700; 5701; 5702; 6185; 6184; 5689; 5685; 5684; 5686; 3106; 5695; 3133; 9861; 5707; 5721; 7321; 10197; 4734; 5718; 5717; 5716; 7317; 7316; 5692; 5693; 5690; 5691; 5696; 5694; 3105; 7314	64	64
1.07357217045e-05	0.000509120956217	Phagosome - Homo sapiens (human)	KEGG	path:hsa04145	TAP1; ITGB1; ATP6V1F; ATP6V1A; ACTG1; RILP; HLA-C; HLA-B; HLA-A; FCGR3A; ITGA5; HLA-E; RAC1; SFTPD; TAP2; STX7; RAB5A; DYNC1LI1; CANX; MBL2; TLR2; HLA-DRA; CTSS; RAB5C; EEA1; TUBA1B; TUBA1A; DYNC1I2; ATP6AP1; ATP6V0D1; ATP6V0A2; ATP6V1H; TFRC; HLA-DQB1; C3; SFTPA2; ATP6V1B2; ITGA2; ATP6V0B; NOS1; ITGB3; ATP6V0E1; RAB7A; TLR4; TUBB8; RAB5B; CD36; HLA-DRB1; VAMP3; FCGR2A; CYBB; LAMP2; DYNC1LI2; ATP…	1536; 523; 526; 528; 529; 533; 535; 537; 3105; 3106; 3107; 3113; 3117; 3118; 3119; 3122; 3123; 4153; 60; 3133; 71; 10312; 6890; 9296; 7097; 3673; 83547; 10332; 3678; 3685; 3688; 3690; 23673; 9341; 10376; 10383; 729238; 2212; 7846; 5289; 51382; 7879; 10952; 715; 718; 245972; 8411; 8417; 29927; 4842; 6891; 5868; 5869; 347688; 1781; 5878; 1783; 929; 4360; 8992; 6441; 79659; 821; 84790; 203068; 3916;…	152	151
1.45150852093e-05	0.000675362266529	Infectious disease	Reactome	R-HSA-5663205	NCBP1; NCBP2; NELFB; NELFA; CHMP2B; B2M; CHMP2A; CCNT1; CCNT2; CANX; CALM1; RAN; NDC1; LIG4; LIG1; NUP214; CUL5; NUP98; SLC25A5; TPR; GTF2F2; KPNA7; UBA52; KPNA4; KPNA3; KPNA2; KPNA1; UBC; RBX1; CCNH; ELMO1; NUP205; TSG101; NUP58; TAF15; SEH1L; HLA-A; RPS27A; ATP6V1H; FEN1; CLTC; RNGTT; STAM; XRCC5; AP2B1; XRCC6; XPO1; GTF2E1; UBAP1; KPNA5; VPS37A; GTF2B; VTA1; NUP160; UBB; POLR2D; POLR2G; POLR2A…	3978; 6872; 7175; 7251; 51510; 904; 23511; 9972; 292; 51534; 2965; 8815; 6924; 8027; 11198; 2547; 6879; 163; 238; 821; 25920; 2959; 57122; 10254; 6880; 25978; 8065; 8731; 5432; 3838; 927; 6844; 567; 402569; 79872; 801; 5062; 129401; 22916; 1500; 27243; 5430; 9844; 928; 5478; 9150; 6917; 5879; 5903; 7514; 3843; 53371; 6873; 10762; 2958; 6749; 9978; 3841; 10015; 8106; 55746; 81929; 7040; 3981; 2316…	253	251
1.57677503284e-05	0.000720060598329	COPI-mediated anterograde transport	Reactome	R-HSA-6807878	CAPZB; DYNLL1; DYNLL2; TMED10; CD59; ARFGAP3; DCTN2; DCTN3; SPTBN5; SPTBN4; DCTN6; SPTBN2; DCTN4; DCTN5; COPZ1; TMED2; ARF3; ARF1; DYNC1I2; ARF5; ARF4; NAPG; COPG2; NAPB; COPG1; BET1L; CD55; TMED7; COPA; RAB1A; COG2; COG5; COPB1; USO1; YKT6; DYNC1LI2; NSF; GOSR2; CAPZA2; CAPZA1; KDELR1; ACTR10; ARCN1; INS; GOLGB1; ACTR1A; KDELR2; KDELR3; COPB2; GBF1; DYNC1LI1	3630; 1781; 8655; 1315; 8774; 51332; 51164; 140735; 11015; 381; 10466; 4905; 63908; 26958; 11014; 2804; 22796; 10959; 830; 26286; 8729; 84516; 9570; 966; 377; 1783; 55860; 832; 57731; 10540; 1314; 8615; 1604; 9276; 5861; 22820; 10652; 829; 51272; 378; 22818; 51014; 10671; 11258; 10945; 6712; 51143; 375; 10972; 372; 10121	83	83
1.73725120058e-05	0.000769489677604	Protein export - Homo sapiens (human)	KEGG	path:hsa03060	SEC11A; SRP54; SRPRB; SPCS1; HSPA5; SRPRA; OXA1L; SRP72; SPCS3; SEC62; SEC63; SRP68; SRP9; SRP14; SEC61G; SPCS2; SEC61B; SEC61A1; SEC61A2	55176; 3309; 5018; 28972; 10952; 23478; 7095; 23480; 9789; 6726; 6727; 6729; 6730; 6731; 6734; 60559; 11231; 29927; 58477	23	23
1.74742181451e-05	0.000769489677604	Antigen processing: Ubiquitination & Proteasome degradation	Reactome	R-HSA-983168	TRIM11; ASB10; UBE2J1; RNF14; ASB11; ASB18; HUWE1; LRRC41; ASB2; ASB1; ASB7; STUB1; ASB8; ANAPC13; RNF114; RNF111; CUL5; RNF19A; CUL1; CUL2; CUL3; UNKL; CBLB; FBXO11; FBXL19; KLHL5; MYLIP; UBR1; UBR4; RNF41; UBE4A; DZIP3; FBXL3; FZR1; FBXL5; FBXL4; UBA52; UBB; UBC; RNF6; RBX1; RNF4; FBXW10; FBXW11; TRIM32; RPS27A; UBE2D2; TRIM36; UBE2D1; UBE2L6; UBE2L3; KBTBD7; CDC16; RNF7; UBE3B; UBE3C; ASB16; U…	84085; 6049; 200845; 8697; 79876; 89910; 7337; 51444; 29882; 25793; 10075; 7319; 197131; 246184; 90933; 9690; 55905; 140460; 23291; 8454; 6477; 10425; 9354; 92369; 81559; 140739; 8065; 7334; 10477; 23352; 136371; 8453; 6047; 8916; 51665; 255488; 7322; 23608; 51725; 9246; 65264; 51676; 51132; 27252; 6500; 64718; 4591; 401036; 6502; 84961; 7321; 26046; 51434; 23376; 140456; 25847; 84078; 126433; 26…	264	263
2.40864555545e-05	0.00104205612978	HIV Infection	Reactome	R-HSA-162906	NCBP1; NCBP2; NELFB; NELFA; CHMP2B; B2M; CHMP2A; CCNT1; CCNT2; RAN; NDC1; LIG4; LIG1; NUP214; CUL5; NUP98; SLC25A5; TPR; GTF2F2; UBA52; UBB; UBC; RBX1; CCNH; ELMO1; NUP205; TSG101; SEH1L; HLA-A; RPS27A; ATP6V1H; FEN1; RNGTT; XRCC5; AP2B1; XRCC6; XPO1; GTF2E1; UBAP1; VPS37A; GTF2B; VTA1; NUP160; KPNA1; POLR2D; POLR2G; POLR2A; POLR2C; POLR2B; POLR2L; POLR2I; POLR2K; TAF7; PSIP1; TAF2; TAF1; AP1G1; …	3978; 6872; 51510; 904; 23511; 9972; 51534; 2965; 8815; 6924; 11198; 2547; 6879; 375; 163; 238; 9525; 5440; 2959; 7852; 57122; 6880; 25978; 8065; 8731; 5432; 4869; 927; 567; 6917; 5062; 129401; 22916; 27243; 5430; 9844; 51616; 5478; 7175; 51606; 9150; 5879; 5903; 7514; 53371; 10762; 2958; 9978; 10015; 55746; 81929; 3981; 23165; 128866; 4686; 1173; 8480; 7469; 164; 5438; 2960; 6908; 6923; 8905; 13…	197	195
2.52677449179e-05	0.00107276125675	Regulation of PTEN stability and activity	Reactome	R-HSA-8948751	TNKS; MKRN1; RPS27A; PREX2; USP13; STUB1; NEDD4; TRIM27; OTUD3; PTEN; FRK; UBA52; AKT3; UBB; UBC; TNKS2; CSNK2A3; CSNK2A2; CSNK2A1; RNF146	23252; 5987; 10273; 283106; 7311; 2444; 8658; 80243; 10000; 80351; 1457; 7316; 8975; 5728; 23608; 7314; 6233; 1459; 4734; 81847	25	25
2.56662263375e-05	0.00107276125675	Transport of Mature Transcript to Cytoplasm	Reactome	R-HSA-72202	NCBP1; NCBP2; SRSF11; FYTTD1; CPSF3; CPSF2; CPSF1; NXF1; SRSF5; SRSF4; SRSF7; SRSF6; DDX39B; RBM8A; SRSF3; SRSF2; U2AF1; NUP107; NDC1; NUP188; DNAJC14; NUP214; FIP1L1; MAGOH; RANBP2; NUP133; RNPS1; NUP98; NUP160; CHTOP; CASC3; NUP50; RAE1; EIF4E; THOC2; THOC1; THOC7; SEH1L; SRSF1; NUP54; SRRM1; NUP58; NUP35; SLU7; NUP153; UPF3B; WDR33; CDC40; NUP205; TPR	57187; 10921; 9984; 10250; 55706; 51692; 65109; 129401; 22916; 9939; 23165; 23511; 9295; 9972; 4686; 8480; 23279; 22794; 7919; 7175; 85406; 80145; 51362; 6426; 7307; 6429; 29894; 26097; 10569; 4116; 6431; 4928; 5903; 9818; 53371; 84248; 10482; 10762; 6428; 55339; 81608; 57122; 8021; 6430; 6432; 1977; 6427; 53981; 55746; 81929	82	82
3.68828595014e-05	0.00151588552551	mRNA surveillance pathway - Homo sapiens (human)	KEGG	path:hsa03015	PPP2R1B; NCBP1; NCBP2; PPP2R3B; PPP2R3C; PABPC3; PABPC4; PABPN1; CPSF7; WDR82; UPF2; PABPC1; CPSF6; RNGTT; CPSF3; CPSF2; CPSF1; NXF1; PCF11; SMG7; SMG1; RBM8A; ETF1; PELO; SAP18; MSI2; FIP1L1; HBS1L; MAGOH; RNMT; GSPT1; RNPS1; PPP2R2D; PPP2R2A; CSTF1; PPP2R2B; CASC3; PYM1; DDX39B; PAPOLG; PAPOLA; NUDT21; PPP1CC; SRRM1; PPP2CA; CSTF2T; CSTF3; NXT2; UPF3B; WDR33; PNN; PPP2R5D; PPP2R5A; PPP2R5C	23049; 10250; 10767; 4116; 8731; 8732; 55844; 55339; 10284; 8761; 2107; 28227; 4686; 65109; 55916; 124540; 53918; 9887; 10914; 10921; 29894; 81608; 9939; 53981; 55012; 7919; 10482; 23283; 22794; 5411; 11051; 11052; 84305; 26986; 2935; 5501; 64895; 51585; 22916; 5515; 5519; 5520; 5521; 5525; 5527; 5528; 26019; 8106; 5042; 1477; 1479; 80335; 51692; 79869	91	91
4.22139929213e-05	0.00170655256629	RNA degradation - Homo sapiens (human)	KEGG	path:hsa03018	PARN; HSPA9; PABPC3; PABPC4; PNPT1; EDC3; EXOSC8; EXOSC9; DCP1A; EXOSC3; EXOSC1; DHX36; EXOSC10; BTG3; BTG2; BTG1; MPHOSPH6; HSPD1; CNOT9; PFKL; CNOT4; PABPC1; CNOT2; CNOT1; WDR61; CNOT7; CNOT6; PATL1; DCP2; LSM5; CNOT8; LSM2; ENO1; ENO2; ENO3; NUDT16; TOB1; CNOT6L; DIS3; PNLDC1; ZCCHC7; C1D; MTREX; DDX6; TTC37; XRN1; XRN2; PAN3	57472; 3329; 170506; 10950; 5393; 5394; 22803; 7832; 80153; 10140; 131870; 246175; 4848; 5211; 9125; 3313; 80349; 5042; 9652; 694; 8761; 29883; 87178; 54464; 51010; 51013; 10438; 11340; 2027; 5073; 219988; 154197; 10200; 167227; 84186; 57819; 23517; 255967; 2023; 26986; 23019; 22894; 4850; 2026; 1656; 9337; 55802; 23658	79	79
4.63074608461e-05	0.00184184191043	Ciliary landscape	Wikipathways	WP4352	DYNC1I2; DYNLL1; LRPPRC; DYNLL2; IQCB1; LZTFL1; MYL6; RB1; MFAP1; TTC30A; CALM1; DYNLT3; MKLN1; ZYG11B; MAPRE2; IFT52; CDH23; ACSL3; NME8; SNAP29; VIM; DDX5; APC; UQCC1; COPS8; IFT46; COPS2; COPS3; COPS6; COPS4; COPS5; EXOSC9; ARFGAP3; RNGTT; EIF5B; CEP97; YPEL5; EFTUD2; ANKS3; TIPRL; TRAF3IP1; NINL; COX6C; GID8; DYNC1LI1; UBE2H; SNRPB2; CEP170; PSMD12; WDR34; RALB; HDAC2; NUP133; VAPB; STOM; IFT…	79989; 1781; 261726; 4236; 51552; 124401; 10128; 55763; 8655; 57136; 4175; 6990; 10051; 64072; 1499; 8533; 9669; 8732; 64708; 79874; 92482; 50813; 55245; 9859; 10432; 8526; 25980; 4289; 51646; 7431; 83658; 55746; 1655; 84515; 9255; 7021; 9318; 5718; 5899; 22981; 26146; 89891; 10987; 10980; 10982; 27152; 79598; 5879; 5706; 167691; 5393; 25852; 57560; 1345; 56912; 4637; 2040; 27241; 140735; 5704; 4…	213	213
5.32860494541e-05	0.00208576822149	Antigen Presentation: Folding, assembly and peptide loading of class I MHC	Reactome	R-HSA-983170	TAP1; TAP2; SEC23A; HSPA5; HLA-C; HLA-B; HLA-A; PDIA3; HLA-E; FAM20B; SEC24D; B2M; SEC24A; CANX; SEC24C; SEC24B; SAR1B; SEC13; SEC31A	3105; 10427; 22872; 10802; 2923; 6891; 10484; 3133; 9632; 6890; 6396; 3107; 821; 9871; 9917; 3106; 3309; 51128; 567	24	24
5.69042734496e-05	0.00219259278635	HIV Life Cycle	Reactome	R-HSA-162587	TSG101; POLR2C; NCBP2; SSRP1; CHMP4B; NELFA; CTDP1; CHMP2B; CHMP3; FEN1; CHMP2A; ELOB; GTF2A1; GTF2A2; ELOA; CCNT1; RNGTT; LIG4; NCBP1; CHMP5; XRCC6; XPO1; GTF2B; UBAP1; CCNT2; NUP133; RAN; XRCC5; NUP98; VPS37A; NUP188; NELFB; LIG1; CXCR4; NUP214; GTF2E1; VTA1; NUP160; RNMT; NDC1; UBB; NUP107; SUPT16H; GTF2H1; NELFCD; TCEA1; POLR2D; POLR2G; POLR2A; TPR; VPS4B; POLR2B; POLR2L; HMGA1; POLR2I; POLR2…	6872; 7251; 51510; 904; 23511; 9972; 51534; 2965; 8815; 6924; 11198; 2547; 6879; 9525; 5440; 2959; 7852; 57122; 6880; 25978; 8731; 5432; 6917; 129401; 22916; 27243; 5430; 51616; 5478; 7175; 9150; 5903; 7514; 53371; 10762; 2958; 55746; 81929; 3981; 23165; 128866; 4686; 8480; 7469; 5438; 2960; 6908; 6923; 137492; 7311; 51652; 3836; 3978; 8732; 8021; 27183; 51271; 7314; 6873; 2957; 6749; 5431; 905; …	156	154
8.86542557e-05	0.00335213146988	Clathrin-mediated endocytosis	Reactome	R-HSA-8856828	OCRL; IL7R; COPS8; UBQLN1; NECAP1; NECAP2; COPS2; COPS3; SNX9; HSPA8; EGFR; FCHO2; COPS4; COPS5; SNAP91; WASL; CLTC; CLTB; DAB2; STAM; AP2B1; HIP1R; GAPVD1; AP2M1; IGF2R; FZD4; TFRC; UBQLN2; STAM2; ITSN2; GRK3; SNX18; TGOLN2; EPS15; SYT11; TOR1A; TOR1B; TF; SYNJ1; FNBP1L; PACSIN1; PACSIN3; RPS27A; RAB5A; STON1; RAB5C; RAB5B; ARPC3; ARPC2; UBC; ARPC5; ARPC4; PIK3C2A; ARF6; APOB; COPS7B; COPS7A; SY…	29978; 10096; 10987; 10109; 8027; 1956; 7018; 157; 163; 8673; 185; 64708; 8301; 10254; 10618; 23208; 5286; 5869; 1212; 6845; 27348; 867; 10092; 3312; 8674; 7037; 1601; 112574; 10920; 6844; 50618; 55707; 9341; 51138; 5868; 115548; 50813; 1173; 2060; 9892; 1861; 8322; 90019; 7311; 29763; 51429; 5878; 25977; 3267; 8533; 29979; 7314; 10097; 9026; 10093; 3482; 8867; 4952; 22848; 950; 29993; 10980; 931…	138	138
8.97164140356e-05	0.00335213146988	Transport of small molecules	Reactome	R-HSA-382551	FXYD6; SLC2A3; FLVCR1; PCSK9; SLC6A7; SLC6A5; ATP10D; NIPA1; ANO3; GLRX3; ATP9B; SLC30A5; MIP; ATP2B2; ATP2C1; SLC30A1; SLC30A3; SLC5A12; NCEH1; SLC15A1; ADD1; SLC39A14; NALCN; RYR1; RYR3; SLC28A1; ATP6AP1; GNG11; GNG12; CYBRD1; SLC34A1; SLC34A3; SLC34A2; SLC15A4; SLC12A3; TTYH3; TRPV5; SLC47A2; ATP6V0D1; TRPV6; CUL1; TRPV3; IREB2; AQP6; ADCY4; AQP4; SLC38A1; AQP12A; SLC38A2; WNK2; CLCN1; SLC35A3…	55503; 23457; 4018; 1193; 65268; 55630; 57113; 6564; 23539; 7018; 115286; 9512; 7419; 55117; 27032; 196883; 10367; 6646; 6717; 361; 483; 148229; 4891; 29850; 23516; 80727; 91689; 79054; 6048; 495; 55515; 358; 8720; 25769; 759; 3988; 5824; 10396; 10539; 55970; 6542; 54822; 57552; 57419; 4023; 115584; 284111; 54407; 162514; 6569; 5350; 8435; 57127; 6514; 816; 10568; 6566; 56301; 23120; 444; 6508; 3…	666	664
0.000103743960468	0.00381839711214	Citrate cycle (TCA cycle) - Homo sapiens (human)	KEGG	path:hsa00020	PCK1; CS; MDH2; MDH1; FH; IDH3A; OGDH; IDH3B; PDHB; OGDHL; DLD; IDH1; SUCLG2; SUCLG1; ACO1; DLST; SUCLA2; DLAT; ACLY; SDHC; SDHB; SDHD	1431; 5162; 47; 48; 1737; 4191; 55753; 1738; 1743; 3417; 3419; 3420; 4190; 2271; 8801; 8802; 8803; 4967; 5105; 6390; 6391; 6392	30	30
0.000113880792878	0.00412985345938	Transport of Mature mRNA derived from an Intron-Containing Transcript	Reactome	R-HSA-159236	NCBP1; NCBP2; SRSF11; THOC2; FYTTD1; NXF1; SRSF5; SRSF4; SRSF7; SRSF6; SRSF1; RBM8A; SRSF3; SRSF2; U2AF1; NUP107; NDC1; NUP188; DNAJC14; NUP214; MAGOH; RANBP2; NUP133; RNPS1; NUP98; NUP160; CHTOP; CASC3; RAE1; DDX39B; THOC1; THOC7; SEH1L; NUP50; NUP54; SRRM1; NUP58; NUP35; SLU7; NUP153; UPF3B; CDC40; NUP205; TPR	57187; 10921; 9984; 10250; 55706; 129401; 22916; 9939; 23165; 23511; 9295; 9972; 4686; 8480; 23279; 22794; 7919; 7175; 80145; 51362; 6426; 7307; 6429; 26097; 4116; 6431; 4928; 5903; 9818; 53371; 84248; 10482; 65109; 10762; 6428; 6432; 57122; 8021; 6430; 85406; 6427; 10569; 55746; 81929	73	73
0.000119929425456	0.00421888295962	PTEN Regulation	Reactome	R-HSA-6807070	TNKS; KDM1A; HDAC3; HDAC2; UBC; RPS27A; OTUD3; USP7; MKRN1; AKT3; TNRC6C; TNRC6B; TNRC6A; AGO2; PREX2; STUB1; MBD3; EGR1; NEDD4; MAPK1; PHC3; PHC2; TNKS2; RNF146; RRAGA; SUZ12; RRAGC; RRAGB; FRK; TRIM27; REST; USP13; MTOR; NR2E1; SCMH1; LAMTOR5; CSNK2A3; CSNK2A2; CSNK2A1; GATAD2A; TP53; RNF2; RBBP7; RING1; RBBP4; PTEN; UBA52; UBB; ATN1; GATAD2B; AGO4; ATF2; AGO1; AGO3; LAMTOR3	192670; 22955; 1386; 1457; 192669; 5928; 8649; 5594; 2475; 23112; 10325; 8841; 23252; 5987; 10670; 7157; 7314; 283106; 5978; 80012; 80243; 8975; 57690; 5931; 7101; 5728; 26523; 4734; 81847; 10542; 23512; 27327; 23028; 53615; 1912; 8658; 27161; 80351; 6045; 7311; 6015; 1958; 23608; 1459; 10273; 64121; 1822; 2444; 57459; 10000; 7316; 3066; 6233; 54815; 7874	96	96
0.000120442550748	0.00421888295962	Influenza Life Cycle	Reactome	R-HSA-168255	NUP133; CLTC; CANX; XPO1; SEH1L; RAN; NUP107; NDC1; NUP188; NUP214; RANBP2; NUP98; NUP160; KPNB1; POLR2D; POLR2G; POLR2A; TPR; POLR2C; POLR2B; POLR2L; GTF2F2; POLR2I; POLR2K; NUP50; NUP54; NUP58; NUP35; NUP153; KPNA1; HSP90AA1; IPO5; NUP205; RAE1	55706; 9818; 5901; 1213; 129401; 5440; 5430; 23165; 23511; 9972; 3843; 8480; 23279; 5441; 3320; 7175; 5438; 3836; 821; 4928; 5903; 7514; 53371; 2963; 10762; 5433; 57122; 8021; 3837; 5432; 5436; 5431; 55746; 81929	53	53
0.000121468244174	0.00421888295962	Mitophagy - animal - Homo sapiens (human)	KEGG	path:hsa04137	USP8; BCL2L1; HRAS; RRAS2; HIF1A; RHOT1; RHOT2; BECN1; TOMM7; GABARAPL1; TBK1; GABARAPL2; CALCOCO2; NRAS; USP15; ATG5; CITED2; RELA; KRAS; RAB7A; ULK1; BNIP3L; SP1; AMBRA1; MAPK8; ATG9A; USP30; CSNK2A3; CSNK2A2; CSNK2A1; BNIP3; TAX1BP1; MAPK9; TP53; BCL2L13; NBR1; MFN2; MFN1; UBB; TBC1D15	10241; 9474; 3845; 64786; 6667; 84749; 54543; 22800; 7314; 3091; 664; 665; 4893; 23710; 10370; 7879; 1457; 1459; 29110; 8887; 7157; 3265; 9927; 55626; 283106; 9101; 11345; 5970; 89941; 598; 8408; 79065; 5599; 5601; 8678; 9958; 23786; 4077; 55669; 55288	65	65
0.000142010680485	0.00483106906415	IKK complex recruitment mediated by RIP1	Reactome	R-HSA-937041	RPS27A; UBB; TRAF6; UBE2N; UBE2D2; UBE2D3; BIRC3; BIRC2; UBE2D1; RIPK1; CD14; UBA52; IKBKG; TLR4; UBC; CHUK; TMEM189; SARM1; UBE2V1	7322; 8737; 7099; 330; 7189; 23098; 387521; 929; 7321; 8517; 329; 7316; 7311; 1147; 7335; 7323; 7334; 7314; 6233	25	25
0.000143012182353	0.00483106906415	Oxidative phosphorylation - Homo sapiens (human)	KEGG	path:hsa00190	NDUFA6; ATP6V1F; ATP6V1A; COX5A; NDUFB9; NDUFB8; UQCR10; COX15; NDUFB5; NDUFB4; NDUFB3; ATP6V1H; COX8C; SDHC; PPA2; UQCRH; ATP5MC1; COX6B1; ATP5MC3; ATP5MC2; UQCRB; ATP5F1C; NDUFV2; ATP5F1B; COX5B; ATP4A; ATP6AP1; NDUFB10; PPA1; NDUFA10; COX8A; ATP5MG; ATP6V0D2; ATP5ME; COX7A2L; ATP5PD; NDUFS5; ATP6V0B; NDUFC1; NDUFA4; NDUFA5; NDUFA2; ATP6V0A2; ATP6V0D1; COX4I1; COX7A2; UQCRQ; COX6A1; ATP6V1B2; C…	514; 515; 516; 517; 518; 513; 521; 522; 523; 526; 528; 529; 533; 535; 537; 539; 10312; 9296; 4695; 4697; 4698; 4700; 4705; 29796; 4709; 4710; 4711; 4714; 4715; 4716; 4717; 4719; 4722; 4724; 4725; 4729; 9377; 51382; 245972; 7381; 7385; 7386; 7388; 10476; 6390; 6392; 8992; 1327; 1329; 1337; 1340; 1345; 1347; 1349; 1350; 1351; 1355; 9550; 5464; 27068; 10632; 51606; 9114; 341947; 6391; 9167; 27089; 4…	133	133
0.000148661919622	0.00490822272868	Gene and protein expression by JAK-STAT signaling after Interleukin-12 stimulation	Wikipathways	WP4100	HSPA9; RPLP0; RAP1B; PITPNA; ARF1; SNRPA1; HNRNPA2B1; PDCD4; HNRNPF; ANXA2; SOD2; SOD1; PSME2; GSTO1; CFL1; PPIA; LCP1; CAPZA1; LMNB1; HNRNPDL; CNN2; CA1; TCP1; PAK2; RALA	1265; 6627; 5478; 6648; 4001; 6647; 1072; 3185; 3181; 5062; 302; 6950; 9446; 759; 3936; 5898; 9987; 3313; 6175; 5908; 27250; 5306; 829; 375; 5721	36	36
0.00015080160422	0.00490822272868	Huntington disease - Homo sapiens (human)	KEGG	path:hsa05016	TGM2; NDUFB9; NDUFB8; DNAH8; NDUFB5; NDUFB4; NDUFB3; UQCRQ; UQCRH; UQCRB; NDUFB10; COX8C; COX8A; GRIN1; SOD2; SOD1; SP1; CREB1; COX6A1; UQCRFS1; UQCRC2; DCTN2; SLC25A31; CLTC; CLTB; COX6B1; AP2B1; COX6C; PLCB2; PLCB3; POLR2D; POLR2G; POLR2A; POLR2C; POLR2B; POLR2L; COX7A2; POLR2I; POLR2K; TBPL1; ATP5PO; TP53; DNAH7; DNAH5; ATP5PD; ATP5F1E; ATP5PF; ATP5F1A; ATP5F1B; ATP5F1C; HDAC2; VDAC3; VDAC2; V…	514; 515; 516; 2902; 518; 513; 522; 6667; 1340; 539; 517; 292; 4695; 83544; 4697; 4698; 4700; 4705; 4709; 4710; 4714; 4711; 4716; 4717; 4719; 4724; 4725; 4729; 7802; 1173; 163; 4722; 7350; 1212; 1213; 5330; 5331; 7381; 7385; 84699; 7388; 506; 1767; 1769; 10476; 6390; 9001; 7417; 7419; 64764; 1327; 7386; 4899; 83447; 10540; 9519; 1329; 5430; 5431; 5432; 5433; 5436; 5438; 5440; 5441; 1347; 836; 134…	193	193
0.000151267204939	0.00490822272868	Global Genome Nucleotide Excision Repair (GG-NER)	Reactome	R-HSA-5696399	COPS8; RAD23A; COPS2; COPS3; SUMO3; SUMO2; ERCC4; INO80; RFC3; COPS5; POLK; UBE2V2; CHD1L; USP45; TFPT; CETN2; SUMO1; CUL4B; LIG1; RNF111; DDB1; GTF2H1; PCNA; RPS27A; RFC1; COPS6; XPA; ACTR8; PARP1; COPS4; RBX1; INO80D; RFC2; COPS7B; COPS7A; UBE2N; RPA1; RPA3; RPA2; PIAS3; UBA52; PIAS1; POLE3; ACTL6A; UBB; UBC; POLD3; ACTB; CCNH	29844; 85015; 7341; 8554; 6119; 7507; 6612; 10987; 54891; 50813; 51426; 93973; 54107; 9318; 1069; 5983; 1642; 86; 10920; 5111; 8450; 7316; 7311; 10714; 902; 2072; 64708; 5982; 8533; 3978; 10401; 2965; 142; 6613; 9978; 54778; 7336; 7334; 7314; 6233; 10980; 5886; 6117; 9557; 60; 5981; 6118; 51138; 54617	84	84
0.00015957864265	0.00511066146462	Golgi-to-ER retrograde transport	Reactome	R-HSA-8856688	CAPZB; DYNC1I2; DYNLL1; KIF12; DYNLL2; RAB6A; ARFGAP3; KIFAP3; SEC22B; DCTN2; DCTN3; KIF2A; DCTN4; TMED10; COPZ1; PLA2G6; TMED2; ARF3; DCTN6; ARF1; ACTR10; KIF4B; ARF5; ARF4; NAPG; RAB18; COPG2; NAPB; COPG1; DCTN5; NBAS; SURF4; TMED7; COPA; RAB3GAP2; RAB3GAP1; RAB1A; KIF26A; COPB1; COPB2; DYNC1LI1; DYNC1LI2; NSF; ZW10; KIF3B; KIFC2; GALNT1; BICD1; PAFAH1B2; CAPZA2; CAPZA1; KLC3; KIF1A; KIF1B; KIF…	10959; 8774; 11015; 140735; 381; 22920; 147700; 26958; 10945; 63908; 1314; 375; 5870; 832; 11014; 22818; 378; 22930; 23095; 3796; 377; 51164; 25782; 26153; 8398; 22820; 2589; 1783; 547; 113220; 9276; 8655; 51014; 3799; 8729; 830; 64837; 9183; 55860; 5049; 5861; 51594; 829; 6836; 285643; 10121; 26286; 1781; 55582; 60561; 10972; 4905; 372; 9554; 84516; 636; 1315; 90990; 10540; 22931; 10671; 11258; …	116	116
0.000173920048112	0.00549854921339	Transcriptional Regulation by TP53	Reactome	R-HSA-3700989	PLK2; GSR; LRPPRC; PRKAG1; RAD9A; STK11; CASP10; HIPK2; HIPK1; AKT3; TNRC6C; TNRC6B; TNRC6A; CCNT1; CCNT2; TPX2; BRD7; CSNK2A3; CNOT9; NELFB; TP53AIP1; CNOT4; COX8A; PIP4K2A; PRKAG3; PIP4K2C; NELFA; GPI; WRN; CHM; MEAF6; RFC2; COX6A1; CSNK2A2; CSNK2A1; RBBP8; NELFCD; GTF2F2; PPP2CA; AGO4; RBBP7; RBBP4; PTEN; UBA52; UBB; UBC; ELOB; PLAGL1; CCNH; TNFRSF10D; TP53INP1; RPS27A; LAMTOR3; COX6B1; MAPKAP…	5876; 2965; 6924; 6118; 6879; 1457; 238; 5519; 4292; 6794; 5571; 10325; 6880; 2821; 51230; 8445; 8550; 665; 57690; 51499; 5565; 50484; 8797; 2744; 91875; 5934; 1350; 472; 5562; 7469; 7832; 192669; 6873; 1459; 834; 8148; 545; 7531; 7994; 5458; 10000; 7316; 1337; 7533; 85456; 54815; 7874; 57472; 6446; 604; 5430; 983; 1386; 5928; 25920; 5883; 6117; 1820; 2475; 1327; 7159; 79109; 246175; 1351; 23019;…	374	371
0.000182175661982	0.0056155647806	Clathrin derived vesicle budding	Reactome	R-HSA-421837	OCRL; GNS; NECAP1; CLTC; SNX5; SNX2; SNX9; HSPA8; CPD; CHMP2A; AP1S2; CLTB; IGF2R; HIP1R; AP3B1; BLOC1S6; BLOC1S1; ARF1; TGOLN2; CLVS1; TFRC; CLINT1; FTH1; SNAPIN; RAB5C; PIK3C2A; M6PR; AP3S1; FTL; VAMP2; VAMP7; SNAP23; SH3D19; AP1G1; APP; PUM1; GOLGB1; VAMP8; SORT1; CLVS2; GBF1; PICALM; YIPF6	6272; 3482; 4952; 9698; 3312; 2495; 27243; 7037; 2647; 8546; 2804; 164; 6845; 2799; 6643; 134829; 1362; 8729; 286451; 27131; 375; 8905; 4074; 8673; 351; 1176; 6844; 51429; 8773; 25977; 5878; 1213; 157807; 9685; 10618; 5286; 8301; 26258; 23557; 2512; 1212; 152503; 9026	72	72
0.000182175661982	0.0056155647806	trans-Golgi Network Vesicle Budding	Reactome	R-HSA-199992	OCRL; GNS; NECAP1; CLTC; SNX5; SNX2; SNX9; HSPA8; CPD; CHMP2A; AP1S2; CLTB; IGF2R; HIP1R; AP3B1; BLOC1S6; BLOC1S1; ARF1; TGOLN2; CLVS1; TFRC; CLINT1; FTH1; SNAPIN; RAB5C; PIK3C2A; M6PR; AP3S1; FTL; VAMP2; VAMP7; SNAP23; SH3D19; AP1G1; APP; PUM1; GOLGB1; VAMP8; SORT1; CLVS2; GBF1; PICALM; YIPF6	6272; 3482; 4952; 9698; 3312; 2495; 27243; 7037; 2647; 8546; 2804; 164; 6845; 2799; 6643; 134829; 1362; 8729; 286451; 27131; 375; 8905; 4074; 8673; 351; 1176; 6844; 51429; 8773; 25977; 5878; 1213; 157807; 9685; 10618; 5286; 8301; 26258; 23557; 2512; 1212; 152503; 9026	72	72
0.000199346459315	0.00601622497134	Exercise-induced Circadian Regulation	Wikipathways	WP410	CLOCK; SUMO1; ZFR; ERC2; HSPA8; VAPA; PURA; NR1D2; CBX3; UGP2; ARNTL; QKI; PPP1R3C; NCOA4; CRY1; NCKAP1; PSMA4; SF3A3; SUMO3; PIGF; HERPUD1; TOB1; DAZAP2; DNAJA1; BTG1; EIF4G2; GSTM3; AZIN1; GSTP1; GFRA1; TAB2	10140; 8031; 7341; 2947; 5507; 694; 3301; 7360; 2950; 406; 9975; 26059; 5685; 1407; 5281; 9444; 9709; 9218; 11335; 1982; 3312; 6612; 23118; 9802; 51663; 2674; 9575; 51582; 10787; 5813; 10946	48	48
0.000202748391627	0.00601622497134	Translation Factors	Wikipathways	WP107	EIF1; EEF1A2; EIF5; EIF2B1; EIF3F; EIF5B; EIF3E; EIF2S3; EIF2S2; EEF1A1; EIF3I; EIF3J; EIF2S1; EIF3B; EIF1AX; EIF1AY; EIF3D; EIF3G; ETF1; PABPC1; EIF5A; EIF3H; EEF1B2; EIF4H; EIF4E; EIF4B; EIF2AK1; EIF2AK2; EIF4G3; EIF4EBP1; EIF4EBP2; EIF4A2	8894; 1984; 1968; 27102; 1964; 1965; 26986; 1967; 7458; 8672; 9669; 9086; 1933; 3646; 1915; 1917; 10209; 1983; 1979; 1978; 1977; 5610; 1974; 8662; 8664; 8665; 8666; 8667; 8668; 8669; 2107; 1975	50	50
0.000204932237467	0.00601622497134	snRNP Assembly	Reactome	R-HSA-191859	SMN2; SMN1; NCBP1; NCBP2; NUP133; PHAX; NUP107; NDC1; NUP188; NUP214; RANBP2; CLNS1A; NUP98; NUP160; NUP50; TGS1; RAE1; SNRPB; SNRPF; SEH1L; SNRPE; DDX20; SNRPD3; SNRPD2; SNRPD1; NUP54; NUP58; NUP35; GEMIN5; NUP153; WDR77; NUP205; TPR	6607; 55706; 79084; 129401; 22916; 6635; 23511; 9972; 6606; 23165; 8480; 23279; 7175; 11218; 6636; 6634; 96764; 4686; 25929; 4928; 5903; 9818; 53371; 10762; 57122; 6633; 8021; 51808; 6628; 6632; 1207; 55746; 81929	52	52
0.000204932237467	0.00601622497134	Metabolism of non-coding RNA	Reactome	R-HSA-194441	SMN2; SMN1; NCBP1; NCBP2; NUP133; PHAX; NUP107; NDC1; NUP188; NUP214; RANBP2; CLNS1A; NUP98; NUP160; NUP50; TGS1; RAE1; SNRPB; SNRPF; SEH1L; SNRPE; DDX20; SNRPD3; SNRPD2; SNRPD1; NUP54; NUP58; NUP35; GEMIN5; NUP153; WDR77; NUP205; TPR	6607; 55706; 79084; 129401; 22916; 6635; 23511; 9972; 6606; 23165; 8480; 23279; 7175; 11218; 6636; 6634; 96764; 4686; 25929; 4928; 5903; 9818; 53371; 10762; 57122; 6633; 8021; 51808; 6628; 6632; 1207; 55746; 81929	52	52
0.000246713537977	0.00715759511354	Nucleotide Excision Repair	Reactome	R-HSA-5696398	COPS8; RAD23A; COPS2; COPS3; SUMO3; SUMO2; RFC1; INO80; COPS4; RFC2; ZNF830; COPS6; POLK; INO80D; CUL4B; USP7; CHD1L; AQR; USP45; POLR2I; TFPT; CETN2; SUMO1; POLD3; LIG1; RNF111; DDB1; XPA; PCNA; RPS27A; ERCC4; GTF2H1; ACTR8; PARP1; TCEA1; POLR2D; POLR2G; POLR2A; RFC3; POLR2C; POLR2B; POLR2L; UBE2V2; COPS5; COPS7B; POLR2K; COPS7A; UBE2N; RPA1; RPA3; RPA2; PRPF19; UBA52; PIAS1; POLE3; ACTL6A; UBB;…	10987; 5430; 2965; 54107; 6118; 1069; 8554; 86; 5440; 10714; 64708; 5982; 8533; 7336; 7334; 5432; 5886; 6917; 27339; 5981; 7316; 85015; 91603; 93973; 10920; 8450; 9716; 6613; 9978; 54617; 60; 51138; 7507; 50813; 5438; 1642; 7311; 3978; 10401; 9557; 7314; 5431; 6612; 6119; 54891; 51426; 5441; 9318; 7341; 5983; 5111; 29844; 902; 2072; 5433; 142; 54778; 6233; 10980; 6117; 5436; 7874	113	113
0.000269462093627	0.00772666887074	Neutrophil degranulation	Reactome	R-HSA-6798695	DYNLL1; HSPA8; TSPAN14; CD36; HBB; IST1; TARM1; C5AR1; IDH1; S100A11; CPPED1; NHLRC3; PECAM1; B2M; VPS35L; GSDMD; LYZ; ATP6AP2; HSP90AB1; GOLGA7; UBR4; PYGL; STK11IP; CRISPLD2; LTA4H; HUWE1; DDX3X; GPI; RAB5C; RAB5B; FPR1; ENPP4; CTSC; CTSD; OSTF1; SIGLEC14; VAPA; SERPINB1; CTSS; PA2G4; SLC15A4; PAFAH1B2; CXCL1; VAT1; ORMDL3; CNN2; TUBB4B; SLC2A5; SNAP23; SLC2A3; SNAP29; RAB31; TLR2; PPIA; BST2; …	929; 8560; 6590; 5701; 10857; 258010; 1509; 8694; 948; 8826; 5869; 2821; 11240; 5175; 10092; 966; 6727; 3312; 9535; 10493; 51316; 8673; 11010; 374395; 1992; 9342; 84418; 83716; 6518; 391; 25852; 1143; 5473; 5049; 1476; 2588; 5878; 3106; 47; 634; 5836; 10097; 138050; 29952; 2357; 3146; 441864; 9588; 684; 4893; 1315; 960; 388698; 22931; 55860; 51552; 3615; 51816; 3043; 719; 55313; 3265; 10075; 1650…	490	485
0.000279151006425	0.00791248714764	The citric acid (TCA) cycle and respiratory electron transport	Reactome	R-HSA-1428517	MPC2; LRPPRC; NDUFB9; NDUFB8; NDUFB5; NDUFB4; NDUFB3; UQCRQ; UQCRH; UQCRB; OGDH; NDUFB10; NDUFA10; COX8A; GLO1; NNT; COX6A1; NDUFAF4; D2HGDH; UQCRFS1; LDHC; UQCRC2; COX6B1; PDHX; PDPR; PDHB; COX6C; DLD; DLAT; ATP5PO; ATP5F1D; ATP5F1E; ATP5PF; ATP5F1A; ATP5F1B; ATP5F1C; COX14; TMEM126B; ATP5PB; NDUFAF3; ME2; FH; NDUFV2; TIMMDC1; ETFA; NDUFA4; NDUFA5; NDUFA2; COX4I1; CS; DLST; SUCLA2; ATP5PD; COX7B…	5166; 4725; 1743; 55066; 4967; 516; 4700; 10632; 4719; 3419; 5165; 23539; 2271; 4191; 8801; 8802; 4722; 4711; 29796; 3945; 1327; 539; 1351; 51300; 2739; 5162; 55863; 3939; 3948; 4715; 7350; 4724; 1329; 6391; 498; 522; 54205; 4717; 25874; 80219; 2108; 521; 9167; 9377; 10476; 25915; 1350; 1738; 3420; 515; 728294; 1349; 10128; 4714; 1737; 84987; 518; 8050; 27089; 6390; 4729; 1431; 6566; 7385; 517; 8…	173	173
0.000313707436146	0.00879093792654	Shigellosis - Homo sapiens (human)	KEGG	path:hsa05131	FBXW11; ACTG1; DOCK1; UBE2D2; ITGA5; MAPK14; WASL; MAPK12; CRK; WASF2; U2AF1; MAPK1; MAPK11; ATG5; NFKB1; RELA; MAPK9; ITGB1; DIAPH1; RAC1; ARPC3; CD44; ARPC2; VCL; CHUK; ARPC5; ARPC4; U2AF1L5; RHOG; MAPK8; CXCL8; BTRC; PFN1; PFN2; ACTB; ELMO3; ELMO1; ELMO2; IKBKG	1793; 9474; 391; 7307; 8976; 1432; 5601; 79767; 7322; 6300; 8517; 8945; 5217; 63916; 10163; 4790; 60; 960; 1729; 7414; 71; 5970; 5594; 3678; 5599; 5216; 3688; 10092; 10093; 10094; 102724594; 9844; 5600; 1398; 5879; 3576; 23291; 1147; 10109	65	65
0.000330389152481	0.00914990629223	TP53 Regulates Metabolic Genes	Reactome	R-HSA-5628897	GSR; COX5A; COX5B; PRKAG1; PRKAG3; PRDX2; CYCS; AKT3; TNRC6C; TNRC6B; TNRC6A; COX6B1; PRKAB2; GLS; LRPPRC; YWHAZ; TXN; COX14; YWHAE; YWHAQ; YWHAH; RRM2B; COX8A; YWHAB; TSC1; YWHAG; COX6C; TXNRD1; NDUFA4; RRAGA; GPI; RRAGC; RRAGB; COX4I1; MTOR; PRDX1; LAMTOR5; COX6A1; COX7A2L; PRKAA1; TP53; COX7B; PTEN; AGO4; AGO2; AGO1; COX7C; AGO3; LAMTOR3	7296; 192670; 192669; 1350; 8649; 5571; 7295; 2475; 23112; 7529; 10325; 1327; 1351; 2821; 10670; 7157; 7532; 10971; 1329; 57690; 5052; 54205; 50484; 5728; 26523; 2744; 7001; 10542; 53632; 9167; 9377; 27327; 5565; 5562; 2936; 27161; 1349; 10128; 84987; 7248; 64121; 7531; 1345; 10000; 7534; 1337; 7533; 4697; 1340	86	86
0.000337648610135	0.00914990629223	TRIF(TICAM1)-mediated TLR4 signaling	Reactome	R-HSA-937061	RELA; PPP2R1B; FBXW11; HMGB1; RPS27A; BIRC3; BIRC2; UBE2D1; RIPK1; IKBKG; MAP2K4; MAP3K7; MAPK14; TANK; TBK1; SKP1; UBC; MEF2A; MAPK1; MAPK11; UBA52; NFKB1; TMEM189; MYD88; CUL1; DUSP3; DHX9; UBB; TRAF6; UBE2D2; MAPK8; CHUK; CREB1; UBE2D3; DUSP4; UBE2V1; SARM1; NKIRAS2; NKIRAS1; DUSP6; UBE2N; PPP2CA; MAPK9; PTPN11; BTRC; CASP8; MEF2C; TAB3; CD14; ELK1; TLR4; TAB2; PPP2R5D; ATF1; APP; ATF2	10010; 929; 1846; 1386; 28511; 5519; 5594; 23291; 8454; 5528; 1385; 7334; 1848; 329; 7322; 7099; 330; 4790; 23098; 4615; 7321; 5515; 841; 5601; 1147; 4205; 257397; 4208; 2002; 23118; 5781; 387521; 466; 8517; 5599; 7311; 6885; 5600; 7314; 6500; 8737; 1845; 3146; 29110; 7189; 5970; 6416; 351; 1660; 7316; 1432; 7335; 28512; 7323; 6233; 8945	101	101
0.000337648610135	0.00914990629223	MyD88-independent TLR4 cascade	Reactome	R-HSA-166166	RELA; PPP2R1B; FBXW11; HMGB1; RPS27A; BIRC3; BIRC2; UBE2D1; RIPK1; IKBKG; MAP2K4; MAP3K7; MAPK14; TANK; TBK1; SKP1; UBC; MEF2A; MAPK1; MAPK11; UBA52; NFKB1; TMEM189; MYD88; CUL1; DUSP3; DHX9; UBB; TRAF6; UBE2D2; MAPK8; CHUK; CREB1; UBE2D3; DUSP4; UBE2V1; SARM1; NKIRAS2; NKIRAS1; DUSP6; UBE2N; PPP2CA; MAPK9; PTPN11; BTRC; CASP8; MEF2C; TAB3; CD14; ELK1; TLR4; TAB2; PPP2R5D; ATF1; APP; ATF2	10010; 929; 1846; 1386; 28511; 5519; 5594; 23291; 8454; 5528; 1385; 7334; 1848; 329; 7322; 7099; 330; 4790; 23098; 4615; 7321; 5515; 841; 5601; 1147; 4205; 257397; 4208; 2002; 23118; 5781; 387521; 466; 8517; 5599; 7311; 6885; 5600; 7314; 6500; 8737; 1845; 3146; 29110; 7189; 5970; 6416; 351; 1660; 7316; 1432; 7335; 28512; 7323; 6233; 8945	101	101
0.000344397247471	0.00923134361156	Retrograde transport at the Trans-Golgi-Network	Reactome	R-HSA-6811440	ARL1; RAB6A; RIC1; IGF2R; TGOLN2; SYS1; NSF; NAPG; GOLGA4; NAPB; GCC1; USP6NL; GCC2; COG2; TMF1; COG5; SCOC; RAB9A; VAMP3; NAA38; VAMP4; NAA35; NAA30; STX6; STX10; VTI1A; RAB43; STX16; VPS51; RGP1; M6PR	90196; 9827; 57589; 3482; 8675; 8774; 339122; 79571; 9712; 84316; 9341; 738; 4905; 10228; 122830; 22796; 63908; 2803; 60560; 8674; 4074; 400; 7110; 10466; 5870; 8677; 9648; 60592; 9367; 10618; 143187	49	49
0.000367162885477	0.00973573844716	Processing of Intronless Pre-mRNAs	Reactome	R-HSA-77595	PABPN1; NCBP1; NCBP2; CSTF1; CSTF2T; CSTF3; PAPOLA; PCF11; WDR33; CPSF7; FIP1L1; NUDT21; CPSF3; CPSF2; CPSF1	53981; 4686; 51585; 51692; 1479; 22916; 23283; 1477; 10914; 8106; 55339; 11051; 79869; 81608; 29894	19	19
0.000378249036453	0.00992300131802	Signaling by Receptor Tyrosine Kinases	Reactome	R-HSA-9006934	NCBP1; NCBP2; SPRED1; SPRED2; BRK1; AKT3; FGFR4; CAV1; AHCYL1; CALM1; STUB1; PIK3CA; PIK3CB; ATP6AP1; NTRK1; NTRK2; CUL5; ATP6V0D1; CDH5; ERBB3; DIAPH1; CREB1; FLRT3; KITLG; PIK3C3; FGFR3; KRAS; SOCS6; GTF2F2; PPP2CA; PTPN12; PTPN11; KIT; UBA52; ELK1; TIAL1; UBC; MAPK1; TLR9; PAK1; ELMO2; ATP6V1D; ATP6V1F; ATP6V1A; ADCYAP1; HRAS; RPS27A; ATP6V1H; RIT1; FRS2; CLTC; CRK; STAM; AP2B1; NCKAP1; TIAM1;…	7073; 5289; 83737; 5519; 1286; 5515; 8065; 1848; 8817; 10006; 6868; 867; 5062; 200734; 116; 528; 5590; 2670; 3082; 9365; 4205; 9542; 8829; 5796; 1291; 2324; 8074; 5291; 8503; 7424; 10603; 83464; 56034; 55824; 10000; 4893; 7316; 5528; 7410; 5433; 3908; 533; 5663; 1499; 23545; 4254; 2065; 5430; 5156; 3265; 1292; 8027; 523; 7529; 163; 5440; 2475; 10254; 1285; 3185; 2251; 5921; 4914; 1500; 51382; 677…	423	423
0.00038580631732	0.0100147197738	Processing of Capped Intronless Pre-mRNA	Reactome	R-HSA-75067	PABPN1; CPSF2; SNRPD3; NCBP1; NCBP2; CPSF3; CSTF2T; CSTF1; CSTF3; LSM11; PCF11; SNRPB; WDR33; CPSF7; FIP1L1; NUDT21; SNRPF; PAPOLA; CPSF1; SNRPE	51692; 22916; 6636; 11051; 6635; 4686; 79869; 23283; 1477; 6634; 29894; 134353; 55339; 81608; 10914; 51585; 1479; 6628; 8106; 53981	28	28
0.000455126139876	0.0115883524037	Host Interactions of HIV factors	Reactome	R-HSA-162909	BTRC; NUP133; HLA-A; RPS27A; UBB; B2M; ELOB; AP1S2; CCNT1; AP2B1; XPO1; AP2M1; SEH1L; SKP1; RAN; ARF1; NUP107; NDC1; NUP188; NUP214; CUL5; NUP205; RANBP2; KPNA1; NUP98; NUP160; KPNB1; SLC25A5; HMGA1; ATP6V1H; TPR; NPM1; NUP50; PSIP1; ALK; NUP54; AP1G1; CD8B2; NUP58; NUP35; NUP153; BANF1; UBA52; PAK2; RAC1; UBC; RBX1; ELMO1; PPIA; RAE1	904; 23511; 9972; 292; 8815; 375; 163; 238; 4928; 57122; 8065; 4869; 927; 567; 5062; 129401; 3837; 9844; 11168; 5478; 7175; 5879; 5903; 7514; 53371; 10762; 9978; 55746; 81929; 23165; 1173; 8480; 164; 3836; 6923; 8905; 7311; 8021; 7314; 6500; 55706; 3105; 5901; 3159; 23279; 7316; 9818; 51606; 6233; 8945	89	89
0.000462653330684	0.0115883524037	InlA-mediated entry of Listeria monocytogenes into host cells	Reactome	R-HSA-8876493	CTNND1; RPS27A; CTNNB1; UBA52; CBLL1; UBB; UBC; CDH1	7316; 79872; 7311; 1499; 999; 7314; 6233; 1500	8	8
0.000469648648123	0.0115883524037	TICAM1, RIP1-mediated IKK complex recruitment	Reactome	R-HSA-168927	TRAF6; UBE2N; BIRC3; RPS27A; UBE2D2; UBE2D3; CHUK; RIPK1; UBA52; IKBKG; UBB; UBC; BIRC2; UBE2V1; TMEM189; UBE2D1	7316; 7189; 7311; 7322; 387521; 7323; 7334; 8737; 7335; 7314; 6233; 8517; 330; 1147; 329; 7321	21	21
0.000469925077197	0.0115883524037	Epithelial cell signaling in Helicobacter pylori infection - Homo sapiens (human)	KEGG	path:hsa05120	ATP6V1D; ATP6V1F; ATP6V1A; IGSF5; ADAM17; EGFR; ATP6V1H; MAPK14; IKBKG; MAPK12; MAP2K4; RAC1; ATP6AP1; NFKB1; ATP6V1B2; MAPK9; ATP6V0B; LYN; ATP6V1G1; JAM2; JAM3; MAPK8; CHUK; ATP6V0D2; ATP6V0D1; F11R; CXCL1; ADAM10; RELA; CASP3; CXCL8; PTPN11; ATP6V1E1; TCIRG1; ATP6V0A1; ATP6V0A2; ATP6V0E1; ATP6V1C1; PAK1; MAPK11	537; 51606; 9296; 523; 23545; 526; 6416; 1147; 5781; 535; 1432; 836; 9114; 6300; 51382; 50848; 1956; 4790; 8992; 5058; 150084; 8517; 10312; 9550; 5970; 6868; 5599; 5600; 5601; 4067; 245972; 102; 529; 2919; 83700; 528; 5879; 3576; 58494; 533	68	68
0.000469925077197	0.0115883524037	RAC1-PAK1-p38-MMP2 Pathway	Wikipathways	WP3303	PTK2; STMN1; HRAS; EGFR; CTNNB1; FOXO1; MAPK11; MAPK12; CRK; MAPK14; TEK; STAT3; PIK3CA; NRAS; MAPK1; SOS1; ANGPT2; NFKB1; MAPK8; ANGPT1; ANGPT4; ITGB1; NOS1; RAC1; CHUK; TNIP1; RASA1; KRAS; CASP7; RELA; TP53; NCK1; FN1; MAPK9; PTPN11; GRB14; EIF4EBP1; ANGPTL1; PAK1; IKBKG	1147; 3925; 4893; 5290; 5058; 5600; 5921; 7010; 840; 4690; 5599; 7157; 2888; 5781; 1499; 285; 284; 4842; 10318; 8517; 5747; 9068; 1398; 3265; 1432; 4790; 5594; 5970; 3688; 2335; 1978; 6774; 51378; 6654; 6300; 2308; 1956; 3845; 5601; 5879	68	68
0.000497385316804	0.0120940791354	COPI-independent Golgi-to-ER retrograde traffic	Reactome	R-HSA-6811436	CAPZB; DYNLL1; DYNLL2; RAB6A; DCTN2; DCTN3; DCTN6; DCTN4; DCTN5; DYNC1I2; PLA2G6; RAB18; RAB3GAP2; RAB3GAP1; DYNC1LI1; DYNC1LI2; GALNT1; BICD1; PAFAH1B2; CAPZA2; CAPZA1; ACTR10; ACTR1A	1781; 8655; 140735; 51164; 25782; 8398; 830; 84516; 636; 2589; 1783; 5870; 832; 10540; 5049; 22931; 829; 55860; 10671; 11258; 51143; 22930; 10121	34	34
0.000500241716065	0.0120940791354	rRNA processing	Reactome	R-HSA-72312	TRMT112; UTP6; UTP3; RPS14; MTERF4; RPS7; RPS6; KRR1; WDR43; NOP58; DDX52; TSR3; NOP56; UTP11; BUD23; NOL11; MRM2; IMP3; DIMT1; WDR3; UTP20; HEATR1; RCL1; UTP14C; SNU13; MPHOSPH10; DCAF13; RRP36; NOP10; FCF1; NSUN4; WDR36; EMG1; DKC1; NHP2; WDR75; PNO1; FBL	55651; 51118; 10171; 25926; 6194; 2091; 115939; 10199; 88745; 10528; 10885; 1736; 23160; 55127; 55813; 11103; 9724; 56902; 4809; 6208; 57050; 6201; 10436; 51504; 387338; 55505; 27292; 84128; 25879; 114049; 27340; 134430; 51602; 130916; 29960; 51077; 11056; 55272	65	64
0.000539664976021	0.0124121193921	Parkinson disease - Homo sapiens (human)	KEGG	path:hsa05012	SLC18A1; ATP5F1B; COX5A; NDUFB9; NDUFB8; UQCR10; NDUFB5; NDUFB4; NDUFB3; CYCS; COX8C; UBE2L6; SDHC; SLC25A31; UBE2L3; UQCRH; COX6B1; ATP5MC1; VDAC2; ATP5MC3; ATP5MC2; GNAI2; GNAI3; UBE2J1; NDUFV2; COX5B; LRRK2; UQCRB; PARK7; ATP5F1C; NDUFB10; NDUFA10; UBE2G2; COX8A; COX7B; SLC18A2; VDAC1; COX6C; NDUFA6; NDUFC1; NDUFA4; NDUFA5; NDUFA2; TH; SLC25A5; COX4I1; UBA1; PRKACA; COX7A2; UQCRQ; COX6A1; ATP5…	514; 515; 516; 517; 518; 513; 522; 539; 9246; 11315; 120892; 4695; 4697; 4698; 4700; 4705; 4709; 4710; 4711; 4714; 4715; 4716; 4717; 4719; 4722; 4724; 4725; 4729; 7314; 7317; 111; 7327; 9377; 7332; 54205; 2771; 2773; 7385; 7386; 9167; 7388; 10476; 6390; 6391; 6392; 7417; 7419; 7381; 51465; 1813; 292; 1327; 1329; 1337; 1340; 1345; 1347; 836; 1349; 1350; 1351; 29796; 10105; 7054; 6570; 6571; 341947…	142	142
0.000540658194048	0.0124121193921	rRNA modification in the nucleus and cytosol	Reactome	R-HSA-6790901	TRMT112; UTP6; UTP3; RPS14; RPS7; RPS6; KRR1; WDR43; NOP58; DDX52; TSR3; NOP56; UTP11; BUD23; NOL11; IMP3; DIMT1; WDR3; UTP20; HEATR1; RCL1; UTP14C; SNU13; MPHOSPH10; DCAF13; RRP36; NOP10; FCF1; WDR36; EMG1; DKC1; NHP2; WDR75; PNO1; FBL	55651; 51118; 10171; 25926; 6194; 2091; 115939; 10199; 88745; 10528; 10885; 1736; 23160; 55127; 55813; 11103; 9724; 56902; 4809; 6208; 57050; 6201; 10436; 51504; 55505; 27292; 84128; 25879; 114049; 27340; 134430; 51602; 51077; 11056; 55272	59	58
0.000540658194048	0.0124121193921	rRNA processing in the nucleus and cytosol	Reactome	R-HSA-8868773	TRMT112; UTP6; UTP3; RPS14; RPS7; RPS6; KRR1; WDR43; NOP58; DDX52; TSR3; NOP56; UTP11; BUD23; NOL11; IMP3; DIMT1; WDR3; UTP20; HEATR1; RCL1; UTP14C; SNU13; MPHOSPH10; DCAF13; RRP36; NOP10; FCF1; WDR36; EMG1; DKC1; NHP2; WDR75; PNO1; FBL	55651; 51118; 10171; 25926; 6194; 2091; 115939; 10199; 88745; 10528; 10885; 1736; 23160; 55127; 55813; 11103; 9724; 56902; 4809; 6208; 57050; 6201; 10436; 51504; 55505; 27292; 84128; 25879; 114049; 27340; 134430; 51602; 51077; 11056; 55272	59	58
0.000551948893914	0.0124121193921	Golgi Associated Vesicle Biogenesis	Reactome	R-HSA-432722	OCRL; SNX2; NECAP1; CLTC; SNX5; SNX9; HSPA8; CPD; PUM1; AP1S2; IGF2R; HIP1R; AP3B1; BLOC1S6; BLOC1S1; ARF1; TGOLN2; TFRC; CLINT1; FTH1; SNAPIN; RAB5C; PIK3C2A; FTL; VAMP2; VAMP7; SH3D19; AP1G1; AP3S1; GOLGB1; VAMP8; SORT1; PICALM; YIPF6	6272; 3482; 4952; 9698; 25977; 3312; 2495; 7037; 2647; 8546; 2804; 6845; 6643; 1362; 164; 286451; 375; 8905; 8673; 27131; 1176; 51429; 5878; 1213; 9685; 10618; 5286; 8301; 26258; 23557; 2512; 6844; 152503; 9026	56	56
0.000559016620361	0.0124121193921	Ferroptosis - Homo sapiens (human)	KEGG	path:hsa04216	SAT1; VDAC3; VDAC2; GCLM; SLC11A2; SLC39A14; PRNP; TFRC; PCBP2; LPCAT3; ATG5; TF; MAP1LC3B; CYBB; CP; FTL; SLC40A1; FTH1; TP53; NCOA4; SLC3A2; ACSL3; ACSL1; HMOX1; ACSL4; ACSL5	1536; 9474; 2180; 2181; 2182; 4891; 6303; 7419; 2730; 10162; 8031; 1356; 2512; 7417; 3162; 23516; 81631; 5094; 7018; 5621; 30061; 7157; 51703; 6520; 2495; 7037	40	40
0.000559016620361	0.0124121193921	Ferroptosis	Wikipathways	WP4313	SAT1; VDAC3; VDAC2; GCLM; SLC11A2; NCOA4; SLC39A14; PRNP; TFRC; PCBP2; LPCAT3; ATG5; TF; FTH1; CYBB; CP; FTL; MAP1LC3B; TP53; SLC40A1; SLC3A2; ACSL3; ACSL1; HMOX1; ACSL4; ACSL5	4891; 10162; 9474; 7018; 7037; 2730; 3162; 7157; 5094; 5621; 30061; 8031; 7417; 7419; 6303; 1356; 6520; 2181; 2180; 23516; 51703; 2182; 2495; 1536; 81631; 2512	40	40
0.000559016620361	0.0124121193921	Transport of Mature mRNA Derived from an Intronless Transcript	Reactome	R-HSA-159231	NCBP1; NCBP2; CPSF3; CPSF2; CPSF1; NUP133; NUP107; NDC1; NUP188; NUP214; FIP1L1; RANBP2; NXF1; NUP98; NUP160; TPR; EIF4E; SEH1L; NUP50; NUP54; NUP58; NUP35; NUP153; WDR33; NUP205; RAE1	55706; 51692; 29894; 129401; 22916; 23511; 9972; 4686; 23165; 8480; 23279; 7175; 4928; 5903; 9818; 53371; 10482; 1977; 10762; 55339; 81608; 57122; 8021; 53981; 55746; 81929	40	40
0.000566167900439	0.0124121193921	Regulation of Hypoxia-inducible Factor (HIF) by oxygen	Reactome	R-HSA-1234174	EGLN3; EPAS1; ARNT; HIF1AN; RPS27A; UBE2D2; UBE2D3; HIF1A; UBE2D1; UBA52; ELOB; UBB; UBC; RBX1; WTIP; EGLN2; CUL2	7322; 7311; 405; 7321; 6923; 7316; 55662; 112399; 2034; 3091; 112398; 9978; 7323; 126374; 7314; 6233; 8453	23	23
0.000566167900439	0.0124121193921	Cellular response to hypoxia	Reactome	R-HSA-2262749	EGLN3; EPAS1; ARNT; HIF1AN; RPS27A; UBE2D2; UBE2D3; HIF1A; UBE2D1; UBA52; ELOB; UBB; UBC; RBX1; WTIP; EGLN2; CUL2	7322; 7311; 405; 7321; 6923; 7316; 55662; 112399; 2034; 3091; 112398; 9978; 7323; 126374; 7314; 6233; 8453	23	23
0.000566167900439	0.0124121193921	Regulation of RAS by GAPs	Reactome	R-HSA-5658442	KBTBD7; UBB; HRAS; RPS27A; NRAS; SPRED1; SPRED2; UBA52; NF1; UBC; RASAL1; RBX1; RASAL3; KRAS; RASA1; RASA2; CUL3	8437; 5921; 8452; 200734; 161742; 3265; 4893; 7316; 84078; 7311; 5922; 9978; 4763; 64926; 7314; 6233; 3845	24	23
0.000572518384895	0.0124121193921	TCA Cycle and Deficiency of Pyruvate Dehydrogenase complex (PDHc)	Wikipathways	WP2453	CS; IDH3A; OGDH; PCK1; DLD; DLST; IDH1; SUCLG2; ACO1; DLAT; MDH1; FH; ACLY	1738; 1737; 2271; 48; 1431; 47; 4190; 3419; 3417; 8801; 4967; 5105; 1743	16	16
0.000576395511969	0.0124121193921	Influenza Viral RNA Transcription and Replication	Reactome	R-HSA-168273	NUP133; SEH1L; NUP107; NDC1; NUP188; NUP214; RANBP2; NUP98; NUP160; POLR2D; POLR2G; POLR2A; TPR; POLR2C; POLR2B; POLR2L; GTF2F2; POLR2I; POLR2K; NUP50; NUP54; NUP58; NUP35; NUP153; HSP90AA1; IPO5; NUP205; RAE1	55706; 129401; 5440; 5430; 23165; 23511; 9972; 3843; 8480; 23279; 5441; 3320; 7175; 5438; 4928; 5903; 9818; 53371; 2963; 10762; 5433; 57122; 8021; 5432; 5436; 5431; 55746; 81929	44	44
0.000578829574247	0.0124121193921	Rett syndrome causing genes	Wikipathways	WP4312	HDAC8; FOXG1; STXBP1; SMARCA1; CRK; GABBR2; SMARCA4; NCOR2; NCOR1; GRIN2B; GPS2; CDKL5; IMPDH2; SCN2A; GABRA3; SMC1A; TCF4; MECP2; SCN8A; TRRAP; HAP1; SYNE2; TAF1B; TBL1X; TBL1XR1; MEF2C; GRIN2A; BRAF; ACTL6B; HIVEP2	2903; 6594; 51412; 2904; 2290; 6907; 4208; 8295; 6925; 9612; 6597; 3615; 23224; 9611; 6326; 4204; 1398; 9568; 3097; 6812; 2874; 673; 55869; 9001; 8243; 9014; 6792; 2556; 6334; 79718	48	48
0.00065201661956	0.0138609739986	Electron Transport Chain (OXPHOS system in mitochondria)	Wikipathways	WP111	COX5A; COX5B; NDUFB8; UQCR10; NDUFB5; NDUFB4; NDUFB3; UQCRQ; NDUFA5; ATP5F1B; UQCRH; ATP5MC1; COX6B1; ATP5MC3; ATP5MC2; UQCRB; UCP2; NDUFV2; NDUFB9; NDUFS1; NDUFB10; NDUFA10; COX8A; ATP5MG; ATP5ME; COX6C; ATP5IF1; NDUFA6; NDUFC1; NDUFA4; COX15; NDUFA2; SLC25A5; COX4I1; COX7C; UCP1; COX7A2; COX6A1; UQCRFS1; COX7A2L; ATP5PO; ATP5F1D; COX7B; ATP5PF; ATP5F1A; ATP5PB; ATP5F1C; ATP5PD; NDUFS3; NDUFS4; …	7388; 498; 7381; 7386; 7385; 4705; 4700; 4709; 9377; 6392; 6390; 6391; 292; 539; 1327; 1329; 9167; 4729; 4725; 4724; 4722; 521; 522; 1337; 518; 513; 515; 10632; 517; 516; 1349; 1340; 1345; 1347; 509; 506; 27089; 1351; 1350; 1355; 7351; 7350; 29796; 10476; 93974; 4695; 4697; 4714; 4715; 4716; 4717; 4710; 4711; 4719; 514; 4698	103	103
0.000667175612522	0.0140620090639	Toll-Like Receptors Cascades	Reactome	R-HSA-168898	RELA; PPP2R1B; FBXW11; UBE2V1; HMGB1; RPS27A; UBE2D2; BIRC2; CD36; UBE2D1; MAPK14; UBA52; IKBKG; MAP2K4; UNC93B1; MAP3K7; DHX36; IRAK3; TLR2; RIPK1; CTSS; TANK; TBK1; SKP1; EEA1; TLR1; MEF2A; MAPK11; SARM1; MAPK1; S100A9; S100A8; DUSP4; TMEM189; DUSP6; CUL1; FGB; DHX9; DUSP3; CTSL; SIGIRR; TRAF6; PELI1; BIRC3; CTSB; UBC; CHUK; CREB1; UBE2D3; HSP90B1; NFKB1; APOB; PIK3C3; MAPK8; CTSV; PTPN4; NKIRA…	10010; 929; 1846; 5289; 6279; 1386; 28511; 5519; 5594; 23291; 8454; 1432; 2244; 338; 59307; 1385; 948; 7334; 1848; 841; 7322; 7099; 57162; 4790; 8411; 4615; 7321; 7184; 5515; 54106; 5601; 1147; 170506; 4205; 5641; 257397; 329; 4208; 466; 1515; 6280; 23118; 5781; 387521; 2002; 8517; 5599; 7311; 7097; 6885; 5600; 30849; 7314; 6500; 330; 8737; 1845; 1520; 3146; 29110; 5775; 1508; 7189; 5970; 6416; 3…	154	154
0.00070765244529	0.0147887366956	COPII-mediated vesicle transport	Reactome	R-HSA-204005	SCFD1; CD59; SEC23IP; USO1; SEC16A; SEC31A; TMED10; CNIH1; SERPINA1; TMED2; NSF; NAPG; TBC1D20; PPP6C; TRAPPC10; ANKRD28; LMAN2L; NAPB; RAB1A; SEC13; CTSC; YKT6; SEC24D; LMAN1; PPP6R3; SEC24C; SEC24B; MCFD2; SAR1B; SEC23A; SEC22C; SEC22B; COL7A1; F8; TFG; TRAPPC2; TRAPPC4; STX17; GOSR2; SEC24A	10959; 81562; 5537; 10427; 8774; 23256; 10802; 3998; 9919; 5265; 10972; 128637; 6399; 9570; 4905; 10484; 9632; 1075; 10342; 9554; 63908; 7109; 6396; 9117; 9871; 22872; 55291; 55014; 8615; 5861; 966; 10652; 90411; 1294; 2157; 51128; 51399; 11196; 23243; 10175	69	69
0.000748175017556	0.015504198263	Late Phase of HIV Life Cycle	Reactome	R-HSA-162599	TSG101; VPS4B; NCBP2; NELFB; CHMP4B; NELFA; CTDP1; CHMP2B; CHMP3; CHMP2A; ELOB; GTF2A1; GTF2A2; ELOA; CCNT1; RNGTT; CCNT2; CHMP5; NCBP1; XPO1; NUP188; UBAP1; NUP133; RAN; NUP98; VPS37A; GTF2B; SSRP1; POLR2K; NUP214; GTF2E1; VTA1; NUP160; RNMT; NDC1; NUP107; SUPT16H; GTF2H1; NELFCD; TCEA1; POLR2D; POLR2G; POLR2A; TPR; POLR2C; POLR2B; POLR2L; GTF2F2; POLR2I; SEH1L; TAF7; TAF15; VPS4A; NUP50; TAF2; …	6872; 7251; 5430; 904; 23511; 9972; 51534; 905; 6924; 11198; 6879; 9525; 25920; 2959; 57122; 6880; 25978; 8731; 5432; 129401; 22916; 27243; 51510; 51616; 5478; 7175; 9150; 6917; 5903; 7514; 53371; 2965; 10762; 2958; 55746; 81929; 2957; 5440; 23165; 128866; 4686; 8480; 7469; 5438; 2960; 6908; 6923; 137492; 7311; 51652; 8732; 8021; 27183; 51271; 7314; 6873; 6749; 5431; 8148; 55706; 5901; 4928; 5149…	143	141
0.000765965892942	0.0155545609865	Cristae formation	Reactome	R-HSA-8949613	ATP5PO; ATP5F1D; ATP5F1E; ATP5PF; ATP5F1A; ATP5F1B; ATP5F1C; ATP5PD; ATP5MG; ATP5PB; ATP5MC1; ATP5MC3; ATP5MC2; ATP5ME	515; 509; 506; 513; 10476; 539; 518; 498; 516; 517; 522; 10632; 514; 521	18	18
0.000765965892942	0.0155545609865	Formation of ATP by chemiosmotic coupling	Reactome	R-HSA-163210	ATP5PO; ATP5F1D; ATP5F1E; ATP5PF; ATP5F1A; ATP5F1B; ATP5F1C; ATP5PD; ATP5MG; ATP5PB; ATP5MC1; ATP5MC3; ATP5MC2; ATP5ME	515; 509; 506; 513; 10476; 539; 518; 498; 516; 517; 522; 10632; 514; 521	18	18
0.000769528159104	0.0155545609865	Toll Like Receptor 3 (TLR3) Cascade	Reactome	R-HSA-168164	RELA; PPP2R1B; FBXW11; HMGB1; RPS27A; BIRC3; BIRC2; UBE2D1; RIPK1; IKBKG; MAP2K4; MAP3K7; MAPK14; TANK; TBK1; SKP1; UBC; UBA52; MAPK1; MAPK11; NFKB1; TMEM189; MYD88; CUL1; DUSP3; DHX9; TRAF6; UBE2D2; MAPK8; CHUK; CREB1; UBE2D3; DUSP4; UBE2V1; SARM1; NKIRAS2; NKIRAS1; DUSP6; UBE2N; PPP2CA; MAPK9; APP; BTRC; CASP8; MEF2C; TAB3; MEF2A; ELK1; UBB; TAB2; PPP2R5D; ATF1; ATF2	10010; 1846; 1386; 28511; 5519; 5594; 23291; 8454; 5528; 1385; 7334; 1848; 329; 7322; 330; 4790; 23098; 4615; 7321; 5515; 841; 5601; 1147; 4205; 257397; 4208; 2002; 23118; 387521; 466; 8517; 5599; 7311; 6885; 5600; 7314; 6500; 8737; 1845; 3146; 29110; 7189; 5970; 6416; 351; 1660; 7316; 1432; 7335; 28512; 7323; 6233; 8945	97	97
0.000826642479386	0.0165731736111	Autophagy - animal - Homo sapiens (human)	KEGG	path:hsa04140	BCL2L1; VMP1; LAMP1; PRKAA1; ATG101; UVRAG; HMGB1; STK11; IGBP1; HIF1A; AKT3; CTSB; RRAGA; RB1CC1; EIF2S1; TSC1; ATG2B; GABARAPL1; TRAF6; GABARAPL2; PIK3CA; PIK3CB; NRAS; RPS6KB1; MAP3K7; ATG3; PIK3R4; PIK3R3; ATG5; ATG9A; MAPK8; NRBF2; DAPK3; DAPK2; MAPK1; RAB7A; ULK1; CTSL; SUPT20H; RRAGC; RRAGB; AMBRA1; CTSD; SH3GLB1; ATG4A; ATG13; MTOR; LAMP2; HRAS; PRKACA; KRAS; PIK3C3; BNIP3; MAPK9; BECN1; …	115201; 3091; 7189; 3630; 9776; 5170; 23604; 6198; 3146; 1613; 7879; 7248; 10325; 598; 9821; 5728; 10000; 64121; 9342; 30849; 6794; 664; 23710; 5289; 5290; 5291; 29982; 3265; 8408; 79065; 6885; 55014; 7405; 89849; 60673; 9474; 3845; 81671; 55054; 22800; 55578; 4893; 8503; 55102; 8673; 55626; 3916; 3920; 1508; 1509; 1514; 5515; 3476; 51100; 64422; 2475; 1965; 10670; 9140; 5562; 5566; 5594; 5599; 5…	128	128
0.000850128995837	0.0167713448299	Synthesis of active ubiquitin: roles of E1 and E2 enzymes	Reactome	R-HSA-8866652	UBE2E3; UBE2H; UBE2K; UBA1; UBE2A; UBE2D2; UBE2B; UBE2E1; USP9X; OTULIN; UBE2D1; UBA6; UBA52; UBE2Z; RPS27A; UBE2L3; UBB; UBC; USP7; UBE2W; UBE2G2	7322; 7324; 65264; 55284; 3093; 7328; 7321; 7332; 7316; 7311; 7320; 55236; 7317; 90268; 7319; 8239; 10477; 7314; 6233; 7327; 7874	31	31
0.000850128995837	0.0167713448299	Recognition of DNA damage by PCNA-containing replication complex	Reactome	R-HSA-110314	PCNA; UBE2B; RFC1; DTL; WDR48; USP1; RPS27A; RAD18; RPA1; RPA2; RFC3; RFC2; UBA52; CUL4B; POLE3; RPA3; UBB; UBC; POLD3; DDB1; RBX1	56852; 6119; 51514; 54107; 7398; 5983; 1642; 5111; 8450; 7316; 7311; 10714; 7320; 5982; 6117; 57599; 9978; 7314; 6233; 5981; 6118	31	31
0.000888247312821	0.0172117117571	Alzheimer disease - Homo sapiens (human)	KEGG	path:hsa05010	NDUFB9; NDUFB8; NDUFB5; NDUFB4; NDUFB3; UQCRQ; UQCRH; UQCRB; CALM2; CALM3; CALM1; RYR3; NDUFB10; NDUFA10; COX8A; GRIN1; CACNA1S; LPL; COX6A1; APP; NOS1; UQCRFS1; UQCRC2; ATP2A3; GAPDH; NCSTN; PSENEN; APOE; COX6C; COX8C; PLCB2; PLCB3; NDUFV2; COX6B1; ITPR2; COX7A2; ATP5PO; ATP5PD; ATP5F1E; ATP5PF; ATP5F1A; ATP5F1B; ATP5F1C; PPP3R1; IL1B; IDE; APH1B; APH1A; PSEN1; MAPK1; NAE1; NDUFA6; NDUFA4; NDUFA…	514; 515; 516; 517; 518; 513; 83464; 522; 2904; 539; 5663; 2597; 55851; 779; 10313; 4695; 4697; 4698; 4700; 4705; 29796; 4709; 4710; 4711; 4714; 4715; 4716; 4717; 4719; 4722; 4724; 4725; 6263; 4729; 9377; 8883; 5330; 5331; 6868; 7381; 7385; 7386; 7388; 4842; 10476; 3709; 6390; 6392; 801; 805; 808; 1327; 1329; 1337; 1340; 1345; 1347; 836; 1349; 1350; 1351; 840; 841; 2902; 2903; 3416; 23385; 348; 3…	171	171
0.000891382107985	0.0172117117571	Legionellosis - Homo sapiens (human)	KEGG	path:hsa05134	HSPA2; EEF1A1; EEF1A2; HSPA8; IL12B; CYCS; IL1B; IL6; BCL2L13; ARF1; HSPD1; C3; NFKB1; RELA; HBS1L; MYD88; SEC22B; RAB1A; NAIP; SAR1A; SAR1B; BNIP3; CXCL1; CASP7; CXCL2; CASP3; CASP1; CXCL8; CASP8; TLR2; CD14; TLR4; CLK1	3329; 4615; 3593; 10767; 664; 929; 1195; 4790; 51128; 7097; 54205; 56681; 834; 836; 3553; 840; 841; 375; 718; 9554; 2920; 3306; 7099; 5861; 23786; 2919; 5970; 3312; 3569; 3576; 4671; 1915; 1917	55	55
0.000893389742461	0.0172117117571	NOD1/2 Signaling Pathway	Reactome	R-HSA-168638	ITCH; BIRC3; BIRC2; MAPK14; IKBKG; MAPK12; CASP8; MAP3K7; CARD9; TMEM189; TRAF6; CHUK; UBE2V1; CASP4; CASP2; UBE2N; TAB3; TAB2; CASP1; TNFAIP3; CYLD; MAPK11	257397; 7128; 1540; 330; 23118; 7189; 387521; 83737; 837; 8517; 841; 1147; 1432; 7335; 6885; 6300; 835; 5600; 7334; 64170; 329; 834	33	33
0.000913073412481	0.0174545661642	Mitochondrial biogenesis	Reactome	R-HSA-1592230	ATP5F1B; PRKAG1; PRKAG3; PPRC1; CYCS; MAPK14; ATP5PB; MAPK12; ATP5MC1; PRKAB2; ATP5MC3; ATP5MC2; CALM1; TFB2M; ALAS1; MAPK11; ATP5MG; ATP5ME; GABPB1; TFAM; CREB1; ATP5PO; ATP5PD; ATP5F1E; ATP5PF; ATP5F1A; GLUD1; ATP5F1C; SOD2; ATP5F1D; GABPA; NRF1	53632; 801; 10476; 64216; 2553; 516; 211; 7019; 509; 10632; 515; 54205; 2746; 6648; 2551; 514; 4899; 518; 1432; 498; 522; 5565; 6300; 1385; 5571; 5600; 506; 513; 539; 517; 23082; 521	53	53
0.000932451651415	0.0176878905569	Cargo trafficking to the periciliary membrane	Reactome	R-HSA-5620920	RAB3IP; ARL3; LZTFL1; SMO; ARF4; CCT8; CNGB1; CCT3; CCT4; CCT5; RAB11A; ARL13B; RP2; RAB11FIP3; EXOC2; BBS9; EXOC1; EXOC6; INPP5E; EXOC4; EXOC5; BBIP1; PKD1; BBS5; ASAP1; BBS10; TCP1; RHO; CCT2; GBF1; EXOC8	10575; 10694; 129880; 6608; 200894; 55763; 54536; 8766; 8729; 22948; 5310; 10640; 1258; 60412; 6102; 27241; 50807; 7203; 55770; 149371; 6010; 117177; 403; 9727; 54585; 378; 56623; 79738; 6950; 10576; 92482	51	51
0.000948985879682	0.0178438941509	DNA Damage Bypass	Reactome	R-HSA-73893	DTL; USP1; RAD18; RFC1; RFC3; RFC2; UBE2L6; POLK; POLI; POLH; RCHY1; WDR48; POLD3; UFD1; DDB1; PCNA; RPS27A; TRIM25; USP10; REV3L; UBE2B; RPA1; RPA3; RPA2; UBA52; CUL4B; POLE3; UBB; UBC; RBX1	56852; 7706; 6119; 9246; 5980; 51426; 51514; 11201; 9100; 54107; 7398; 5983; 1642; 5111; 8450; 7316; 5429; 7311; 10714; 7320; 7353; 5982; 6117; 57599; 9978; 7314; 6233; 25898; 5981; 6118	49	49
0.00097106740061	0.0178438941509	Glycolysis and Gluconeogenesis	Wikipathways	WP534	PCK1; MPC2; SLC2A3; GAPDH; TPI1; MDH2; MDH1; PGAM1; PFKL; GOT2; GOT1; PGK2; LDHA; LDHB; PGK1; GPI; DLD; GCK; HK1; ENO1; ENO2; DLAT; SLC2A5; G6PC; SLC2A2; SLC2A1; ENO3; LDHC	3948; 2597; 3945; 6515; 5211; 2806; 2821; 2805; 6518; 1738; 5230; 5232; 6513; 6514; 2538; 3939; 2645; 4190; 4191; 5105; 1737; 5223; 7167; 2026; 2027; 2023; 3098; 25874	45	45
0.00097371737265	0.0178438941509	Transport of Mature mRNAs Derived from Intronless Transcripts	Reactome	R-HSA-159234	NCBP1; NCBP2; CPSF3; CPSF2; CPSF1; NUP133; NUP107; NDC1; NUP188; NUP214; FIP1L1; RANBP2; NXF1; NUP98; NUP160; TPR; EIF4E; SEH1L; NUP50; NUP54; NUP58; NUP35; NUP153; WDR33; NUP205; RAE1	55706; 51692; 29894; 129401; 22916; 23165; 23511; 9972; 4686; 8480; 23279; 7175; 4928; 5903; 9818; 53371; 10482; 10762; 55339; 1977; 81608; 57122; 8021; 53981; 55746; 81929	41	41
0.000975214423035	0.0178438941509	Formation of Incision Complex in GG-NER	Reactome	R-HSA-5696395	RAD23A; SUMO1; SUMO3; SUMO2; ERCC4; CHD1L; USP45; CETN2; CUL4B; RNF111; DDB1; XPA; RPS27A; GTF2H1; PARP1; UBE2V2; UBE2N; RPA1; RPA3; RPA2; PIAS3; UBA52; PIAS1; UBB; UBC; RBX1; CCNH	1069; 6119; 7507; 1642; 2965; 6118; 7341; 5886; 8554; 7336; 8450; 7316; 7311; 2072; 902; 142; 85015; 6613; 10401; 6612; 9557; 54778; 9978; 7334; 7314; 6233; 6117	43	43
0.000976855519208	0.0178438941509	Metabolism of amino acids and derivatives	Reactome	R-HSA-71291	RPL26; SLC6A7; AGXT2; DHTKD1; OAT; PAH; RPL22; OGDH; PDHX; GOT2; ASRGL1; GOT1; SMS; BCAT1; GSR; RPL15; RPL10; RPL11; RPL12; RPL13; GPT; RPL19; UBA52; DBT; RPL37A; RPL8; RPL9; RPL6; RPL7; RPL4; RPL5; SERINC1; AZIN1; SERINC3; SAT1; HIBADH; GLUL; HDC; DLAT; CPS1; IYD; RPL7A; UROC1; ASMT; GLDC; CBSL; RPS3A; PDHB; KYAT3; TXNRD1; DLD; ASPG; DDC; MCCC2; ETHE1; SDSL; SLC3A2; ALDH6A1; UBE2F; PRODH; CBS; S…	6155; 26275; 6191; 140739; 6229; 162417; 6133; 6144; 23521; 6130; 6201; 6167; 2744; 6189; 2875; 191; 6123; 1160; 2197; 6156; 6208; 9060; 6142; 56267; 1629; 6231; 36; 6135; 6146; 64902; 6168; 79048; 339896; 51582; 6124; 6161; 4942; 2746; 55217; 9255; 6192; 6158; 131669; 80150; 6210; 6232; 6611; 6136; 121278; 169355; 6173; 58478; 10955; 7054; 38; 6129; 6204; 1757; 3081; 57571; 6170; 11224; 4947; 25…	342	339
0.000999069224859	0.0181154757978	HIF-1 signaling pathway - Homo sapiens (human)	KEGG	path:hsa04066	EDN1; MKNK1; EGFR; GAPDH; HIF1A; RPS6; AKT3; ELOB; IFNGR1; SERPINE1; FLT1; IL6; TEK; STAT3; TFRC; HKDC1; PIK3CA; PIK3CB; RPS6KB1; PFKL; PIK3R3; ANGPT2; NFKB1; PDHB; ANGPT1; LDHA; CUL2; PGK1; CAMK2D; HK1; CAMK2B; CYBB; TF; ENO2; ENO3; MTOR; PRKCG; EIF4E; RELA; ENO1; EGLN3; EGLN2; EIF4E2; ARNT; HMOX1; SLC2A1; INS; PDK1; MAPK1; EIF4EBP1; ANGPT4; TLR4; EIF4E1B; RBX1	1536; 3091; 3098; 2597; 5162; 5163; 3630; 6194; 6198; 3162; 5211; 5230; 6774; 5290; 5291; 51378; 4790; 9978; 8453; 6923; 253314; 112398; 112399; 10000; 2321; 284; 285; 816; 817; 80201; 8503; 5970; 7010; 3939; 7018; 6513; 1906; 8569; 7037; 3459; 405; 1956; 3569; 2475; 1977; 1978; 7099; 5054; 5582; 5594; 2023; 2026; 2027; 9470	100	100
0.00104551446569	0.0188192603824	Glycolysis	Reactome	R-HSA-70171	PGM2L1; PPP2R1B; PFKFB2; BPGM; GNPDA2; GNPDA1; GAPDH; TPI1; ADPGK; PGAM1; NUP133; NUP107; NDC1; NUP188; PFKL; NUP214; PGK2; GCK; PGK1; GPI; NUP98; NUP160; HK1; GCKR; ENO1; ENO2; ENO3; RAE1; SEH1L; NUP50; NUP54; PPP2CA; NUP58; NUP35; NUP153; PRKACA; PPP2R5D; RANBP2; NUP205; TPR	55706; 3098; 9818; 5208; 2023; 129401; 2597; 83440; 2027; 5519; 9972; 23165; 8480; 23279; 5211; 7175; 23511; 5566; 2821; 2026; 5515; 2646; 669; 283209; 5230; 132789; 4928; 5903; 53371; 5528; 5223; 8021; 7167; 10762; 10007; 57122; 2645; 5232; 55746; 81929	71	70
0.00110884768918	0.0196720748311	Autodegradation of Cdh1 by Cdh1:APC/C	Reactome	R-HSA-174084	RPS27A; CDC16; CDC27; CDC26; FZR1; CDC23; UBE2E1; UBE2D1; UBA52; UBB; UBC; ANAPC1; ANAPC2; ANAPC5; ANAPC4; ANAPC7	8697; 51343; 29882; 7321; 51434; 8881; 246184; 7316; 7311; 7324; 29945; 51433; 7314; 6233; 996; 64682	22	22
0.00110884768918	0.0196720748311	Citric acid cycle (TCA cycle)	Reactome	R-HSA-71403	IDH3A; OGDH; IDH3B; DLD; DLST; SUCLA2; SDHB; SUCLG2; CS; SUCLG1; MDH2; ME2; FH; SDHC; NNT; SDHD	8803; 1743; 4967; 1738; 3420; 8802; 3419; 6392; 2271; 23530; 6391; 4191; 8801; 6390; 1431; 4200	22	22
0.0011608821509	0.0200191285602	NS1 Mediated Effects on Host Pathways	Reactome	R-HSA-168276	PABPN1; KPNB1; EIF2AK2; KPNA7; KPNA5; KPNA4; KPNA3; KPNA2; KPNA1	3840; 5610; 3841; 3838; 3839; 8106; 3836; 3837; 402569	10	10
0.0011608821509	0.0200191285602	Processing and activation of SUMO	Reactome	R-HSA-3215018	RWDD3; SUMO1; SUMO3; SUMO2; SENP2; SENP1; SAE1; UBA2; SENP5	6612; 6613; 59343; 10054; 7341; 10055; 29843; 25950; 205564	10	10
0.0011608821509	0.0200191285602	Folding of actin by CCT/TriC	Reactome	R-HSA-390450	CCT8; CCT2; CCT3; CCT7; CCT4; CCT5; TCP1; ACTB; CCT6A	7203; 10574; 10575; 908; 6950; 22948; 10576; 60; 10694	10	10
0.0011608821509	0.0200191285602	Cohesin Loading onto Chromatin	Reactome	R-HSA-2470946	SMC1A; RAD21; STAG2; SMC3; STAG1; PDS5A; PDS5B; NIPBL; WAPL	10735; 8243; 23244; 9126; 23047; 23063; 25836; 5885; 10274	10	10
0.00120861318694	0.0206975008263	Post-transcriptional silencing by small RNAs	Reactome	R-HSA-426496	TNRC6C; TNRC6B; TNRC6A; AGO4; AGO1; AGO3; AGO2	57690; 26523; 27161; 192670; 27327; 192669; 23112	7	7
0.00124833414749	0.0212302897084	Physiological and Pathological Hypertrophy of the Heart	Wikipathways	WP1528	RHOA; NFATC4; MYEF2; CALM1; CAMK2D; MAPK8; PRKCE; IL6ST; MAPK14; MAPK1; LIFR; RAC1; EDN1; STAT3; GATA4; PPP3CB; MAPK11	5600; 1906; 5581; 3572; 3977; 50804; 817; 2626; 4776; 5532; 387; 1432; 5594; 5599; 6774; 801; 5879	24	24
0.00140767339654	0.023729021263	Ebola Virus Pathway on Host	Wikipathways	WP4217	TSG101; VAV2; ACTG1; MFGE8; HLA-C; ITGA1; ITGA2; CLTB; EGFR; ITGA5; ITGA6; ITGB3; TOP1; CLTC; ADAM17; CTSL; EIF2S1; CAV2; IQGAP1; CAV1; EPS15; HLA-DRA; STAT1; TIAM1; PIK3CA; PIK3CB; NEDD4; NPC2; MAPK1; PIK3R3; ITGAV; HLA-B; NFKB1; RELA; MBL2; HLA-A; ITGB1; RAB7A; HLA-DQB1; RAB5A; KPNA1; RAC1; ITGA4; CTSB; HLA-DRB1; DDX58; ASGR1; HLA-E; RHOA; RASA2; RAB9A; CLEC4M; TBK1; VPS4A; CLEC4G; EIF2AK2; VPS…	3133; 9367; 3655; 3122; 3123; 29110; 1956; 55823; 5594; 7251; 4734; 5610; 2060; 10332; 3678; 3672; 3673; 3676; 7879; 339390; 6772; 6868; 5879; 432; 8503; 387; 60; 7150; 857; 3690; 858; 7099; 7410; 8826; 5868; 1508; 1212; 1213; 23339; 5290; 3688; 3685; 3117; 1514; 3836; 4240; 5291; 2621; 5058; 10577; 27183; 7074; 1965; 3106; 3107; 5922; 23586; 71; 4790; 4153; 5970; 3119; 3118; 3113; 3105; 684; 2318	130	130
0.00142412617474	0.023729021263	Signaling by PTK6	Reactome	R-HSA-8848021	HRAS; DOCK1; EGFR; HIF1A; PELP1; CRK; PTPN1; STAT3; ARAP1; NRAS; CDK2; NRG3; NRG2; ERBB3; NR3C1; RPS27A; RAC1; KHDRBS1; SFPQ; RHOA; KHDRBS2; RASA1; KRAS; EPAS1; LRRK2; CBL; UBA52; CDK4; UBB; UBC; ELMO1; ELMO2	867; 5921; 9542; 1017; 10657; 2065; 1398; 9844; 3265; 1956; 4893; 116985; 5879; 7316; 27043; 7311; 387; 63916; 1019; 2908; 3091; 10718; 6421; 2034; 5770; 6774; 1793; 7314; 6233; 3845; 120892; 202559	54	54
0.00142412617474	0.023729021263	Signaling by Non-Receptor Tyrosine Kinases	Reactome	R-HSA-9006927	HRAS; DOCK1; EGFR; HIF1A; PELP1; CRK; PTPN1; STAT3; ARAP1; NRAS; CDK2; NRG3; NRG2; ERBB3; NR3C1; RPS27A; RAC1; KHDRBS1; SFPQ; RHOA; KHDRBS2; RASA1; KRAS; EPAS1; LRRK2; CBL; UBA52; CDK4; UBB; UBC; ELMO1; ELMO2	867; 5921; 9542; 1017; 10657; 2065; 1398; 9844; 3265; 1956; 4893; 116985; 5879; 7316; 27043; 7311; 387; 63916; 1019; 2908; 3091; 10718; 6421; 2034; 5770; 6774; 1793; 7314; 6233; 3845; 120892; 202559	54	54
0.00143708194005	0.0237841883501	Cargo recognition for clathrin-mediated endocytosis	Reactome	R-HSA-8856825	IL7R; COPS8; ITSN2; NECAP1; NECAP2; COPS2; COPS3; RPS27A; EGFR; FCHO2; COPS4; COPS5; SNAP91; CLTC; CLTB; DAB2; STAM; AP2B1; AP2M1; IGF2R; FZD4; TFRC; UBQLN2; STAM2; UBQLN1; GRK3; TGOLN2; SYT11; TOR1A; TOR1B; TF; STON1; EPS15; COPS6; UBC; AAK1; APOB; COPS7B; COPS7A; SYT8; VAMP3; VAMP2; VAMP4; VAMP7; VAMP8; CBL; UBA52; UBB; SCARB2; AGTR1; M6PR; PICALM; AGFG1	29978; 10987; 7037; 8027; 1956; 7018; 157; 163; 185; 64708; 10254; 10618; 23208; 29979; 6844; 6845; 27348; 867; 8674; 50813; 1601; 8673; 10920; 1212; 55707; 51138; 115548; 9341; 1173; 50618; 2060; 9892; 1861; 8322; 90019; 7311; 25977; 3267; 8533; 7314; 8301; 3482; 22848; 950; 9318; 338; 4074; 11037; 3575; 7316; 1213; 6233; 10980	99	99
0.00156587804667	0.0251949053435	PI Metabolism	Reactome	R-HSA-1483255	OCRL; MTMR6; PIK3R3; SBF1; SBF2; PI4K2B; PITPNB; INPPL1; PTEN; ARF3; PIK3CA; ARF1; MTMR10; TPTE; PIK3R4; PNPLA7; SACM1L; MTMR9; SYNJ1; PIP4K2A; RAB14; MTMR1; INPP5E; RAB5A; MTMR12; PIKFYVE; MTM1; PLEKHA3; PIK3R6; PIK3C2A; PIK3C2G; GDE1; PTPN13; PIK3C3; GDPD3; TNFAIP8; INPP5F; TPTE2; PIP4P1; MTMR2; PLEKHA5; PIP4K2C; PLEKHA2; GDPD5; PLEKHA8; PIK3CB	84725; 200576; 8867; 6305; 5868; 90809; 25816; 93492; 377; 55300; 54545; 22876; 81846; 81544; 4534; 5289; 66036; 51573; 8776; 375775; 22908; 7179; 5305; 375; 4952; 54477; 65977; 9107; 5728; 59339; 5291; 5783; 146850; 3636; 51552; 30849; 5288; 5286; 54893; 79153; 56623; 23760; 5290; 79837; 8503; 8898	84	84
0.00157655743715	0.0251949053435	TCA Cycle (aka Krebs or citric acid cycle)	Wikipathways	WP78	IDH3A; OGDH; IDH3B; DLD; DLST; SUCLG2; CS; SUCLG1; MDH2; FH; SDHC; SDHB; SDHD	1738; 6391; 2271; 1431; 6392; 3420; 4191; 8801; 8802; 4967; 3419; 6390; 1743	17	17
0.00157655743715	0.0251949053435	Translesion synthesis by POLK	Reactome	R-HSA-5655862	PCNA; RFC1; RPS27A; RPA1; RPA3; RPA2; UBA52; REV3L; RFC3; UBB; UBC; RFC2; POLK	7316; 7311; 6118; 6119; 7314; 6233; 5982; 6117; 5983; 5980; 5981; 5111; 51426	17	17
0.00157655743715	0.0251949053435	Translesion synthesis by POLI	Reactome	R-HSA-5656121	PCNA; RFC1; RPS27A; RPA1; RPA3; RPA2; UBA52; REV3L; RFC3; UBB; UBC; RFC2; POLI	7316; 7311; 11201; 6118; 6119; 7314; 6233; 5982; 6117; 5983; 5980; 5981; 5111	17	17
0.00158054101919	0.0251949053435	Switching of origins to a post-replicative state	Reactome	R-HSA-69052	RPS27A; UBE2D1; CDC16; CCNA2; SKP1; CDK2; CUL1; UBE2E1; ORC4; ORC5; ORC2; ORC3; MCM6; ANAPC1; SKP2; ANAPC2; ANAPC5; ANAPC4; ANAPC7; MCM8; CDC27; CDC26; FZR1; CDC23; UBA52; UBB; UBC; RBX1	4175; 29945; 8454; 7321; 5000; 51343; 996; 29882; 6502; 4999; 51434; 8881; 246184; 7316; 84515; 7311; 8697; 7324; 23595; 1017; 51433; 890; 9978; 7314; 6233; 6500; 64682; 5001	46	46
0.0015836213821	0.0251949053435	Vpr-mediated nuclear import of PICs	Reactome	R-HSA-180910	NUP188; NUP54; PSIP1; NUP133; RAE1; NUP98; NUP160; NUP58; NUP35; NDC1; HMGA1; NUP153; BANF1; NUP107; NUP50; SEH1L; TPR; KPNA1; NUP214; NUP205; RANBP2	55706; 129401; 23165; 3159; 9972; 11168; 23279; 7175; 23511; 3836; 4928; 5903; 9818; 53371; 10762; 8480; 57122; 8815; 8021; 55746; 81929	32	32
0.00163009209639	0.0257120770692	Viral Messenger RNA Synthesis	Reactome	R-HSA-168325	NUP133; SEH1L; NUP107; NDC1; NUP188; NUP214; RANBP2; NUP98; NUP160; POLR2D; POLR2G; POLR2A; TPR; POLR2C; POLR2B; POLR2L; GTF2F2; POLR2I; POLR2K; NUP50; NUP54; NUP58; NUP35; NUP153; NUP205; RAE1	55706; 129401; 5440; 5430; 23165; 23511; 9972; 8480; 23279; 5441; 7175; 5438; 4928; 5903; 9818; 53371; 2963; 10762; 5433; 57122; 8021; 5432; 5436; 5431; 55746; 81929	42	42
0.00163998938322	0.0257120770692	Regulation of APC/C activators between G1/S and early anaphase	Reactome	R-HSA-176408	BTRC; RPS27A; UBE2D1; CDC16; SKP1; CDK2; CUL1; BUB3; UBE2E1; ANAPC1; CCNA2; ANAPC2; ANAPC5; ANAPC4; ANAPC7; CDC27; CDC26; FZR1; CDC23; CDK1; UBA52; UBB; UBC	29945; 1017; 7321; 983; 51343; 996; 29882; 51434; 8881; 246184; 7316; 7311; 8697; 8454; 7324; 51433; 9184; 890; 7314; 6233; 6500; 64682; 8945	36	36
0.00164740801985	0.0257120770692	DNA Damage Recognition in GG-NER	Reactome	R-HSA-5696394	COPS8; RAD23A; COPS2; COPS3; RPS27A; COPS6; INO80; COPS4; COPS5; TFPT; CETN2; DDB1; ACTR8; PARP1; INO80D; COPS7B; COPS7A; UBA52; CUL4B; ACTL6A; UBB; UBC; RBX1; ACTB	29844; 54891; 10987; 50813; 93973; 9318; 1069; 1642; 86; 10920; 8450; 7316; 7311; 64708; 142; 8533; 9978; 7314; 6233; 10980; 5886; 60; 51138; 54617	38	38
0.00166884478565	0.0258828379963	Signaling by TGF-beta Receptor Complex	Reactome	R-HSA-170834	TGFB1; TRIM33; RPS27A; SMAD2; ZFYVE9; USP9X; CCNT1; CCNT2; NCOR2; NCOR1; NEDD8; PPM1A; CGN; STUB1; STRAP; XPO1; RNF111; TGFBR2; TGFBR1; RBL1; SP1; UBC; PARP1; PRKCZ; SKIL; USP15; UCHL5; RHOA; FKBP1A; F11R; SNW1; PPP1CC; WWTR1; CBL; UBA52; UBB; CCNC; TFDP2	867; 7029; 7040; 6667; 22938; 10273; 892; 7048; 6498; 387; 5501; 50848; 57530; 9612; 904; 9958; 5933; 51377; 9611; 5590; 4087; 4738; 7316; 11171; 7311; 7514; 7046; 25937; 9372; 5494; 142; 8239; 54778; 51592; 7314; 6233; 2280; 905	67	67
0.00174689277481	0.0269239848917	Protein ubiquitination	Reactome	R-HSA-8852135	HLA-A; RAD18; UBE2D2; UBE2D3; UBE2D1; USP9X; UBE2L3; PEX13; SHPRH; USP7; CDC73; SELENOS; UBA52; BCL10; DERL1; UBE2G2; WDR61; PCNA; RPS27A; RRAGA; OTULIN; RNF144A; UBE2E1; UBE2E3; UBA6; RTF1; UBA1; WAC; UBE2V2; PRKDC; RNF20; UBE2H; UBE2K; PEX2; UBE2N; UBE2A; UBE2B; RNF181; CTR9; UBE2Z; UBB; UBC; HLTF; UBE2W	9646; 23168; 7322; 3105; 257218; 10670; 7324; 8915; 7321; 65264; 56852; 79577; 5591; 55284; 3093; 7328; 7332; 56254; 7336; 5111; 5194; 7316; 79139; 7317; 9781; 7311; 7320; 5828; 90268; 7319; 55236; 6596; 8239; 51322; 7323; 7334; 10477; 55829; 7314; 6233; 7327; 80349; 51255; 7874	80	80
0.00181802919828	0.027846335422	UCH proteinases	Reactome	R-HSA-5689603	TGFB1; PSMD8; PSMB11; PSMD5; PSMF1; PSMD6; PSMD1; INO80; PSMD3; PSMD2; NEDD8; TFPT; ASXL2; PSMA3; PSMB8; PSMA4; PSMA5; PSMC1; PSMA8; PSMC3; PSMC4; PSMC6; TGFBR2; TGFBR1; RPS27A; PSME4; ACTR8; PSME2; PSME3; PSME1; USP15; UCHL5; INO80D; PSMD14; PSMC2; SEM1; ACTB; OGT; PSMD11; PSMD10; PSMD12; MBD5; UBA52; MBD6; ACTL6A; UBB; UBC; PSMB7; PSMB6; PSMB5; PSMB4; PSMB3; PSMB2; PSMB1	5691; 5702; 23198; 7048; 143471; 8473; 5694; 5701; 5718; 114785; 9491; 10213; 5693; 5704; 5717; 7316; 5711; 5720; 54891; 93973; 5690; 5714; 55777; 5689; 5700; 7979; 10197; 54617; 9861; 5692; 5707; 5716; 7040; 5686; 9958; 51377; 4738; 5685; 5696; 5709; 86; 7314; 55252; 5695; 5706; 6233; 7311; 122706; 29844; 7046; 60; 5684; 5708; 5721	102	102
0.00188261431385	0.0286575734441	Translesion Synthesis by POLH	Reactome	R-HSA-110320	RCHY1; PCNA; RFC1; RPS27A; RPA1; RPA3; RPA2; UBA52; RFC3; UBB; UBC; UFD1; RFC2; POLH	7316; 5429; 7311; 6118; 6119; 7314; 6233; 5982; 6117; 25898; 7353; 5981; 5111; 5983	19	19
0.00190659917417	0.0286687412409	Host Interactions with Influenza Factors	Reactome	R-HSA-168253	TGFB1; PABPN1; KPNB1; EIF2AK2; KPNA7; KPNA5; KPNA4; KPNA3; KPNA2; KPNA1	7040; 5610; 3841; 3838; 3839; 8106; 3836; 3840; 3837; 402569	12	12
0.00190659917417	0.0286687412409	RalA downstream regulated genes	Wikipathways	WP2290	EXOC2; RAC2; RAC3; RALBP1; RAC1; EXOC8; NRAS; HRAS; RALA; KRAS	149371; 5879; 4893; 55770; 5881; 5880; 3265; 3845; 5898; 10928	12	12
0.00203826427256	0.0304627860372	Regulation of PLK1 Activity at G2/M Transition	Reactome	R-HSA-2565942	FBXW11; DYNLL1; SDCCAG8; CEP57; RPS27A; CETN2; DCTN2; ALMS1; NDE1; DCTN3; TUBB; SKP1; HAUS6; NEDD1; TUBA1A; DYNC1I2; HAUS2; HAUS3; PPP1R12A; ACTR1A; PCM1; PRKACA; MAPRE1; YWHAG; YWHAE; UBB; CLASP1; CEP63; CEP41; CUL1; CEP192; PPP1R12B; PCNT; CCP110; BTRC; TUBB4B; CEP131; AKAP9; NINL; CDK1; UBA52; CEP70; CEP72; UBC; HSP90AA1; CNTRL; CKAP5	54801; 983; 9702; 1069; 5116; 121441; 23291; 8454; 7846; 11064; 80321; 7532; 10383; 9793; 55142; 23332; 5566; 22981; 9738; 79441; 4659; 55722; 8655; 10142; 10806; 5108; 95681; 22919; 22994; 55125; 11258; 7314; 6500; 10121; 1781; 7531; 7311; 7840; 3320; 54820; 7316; 10540; 4660; 6233; 80254; 8945; 203068	87	87
0.00214034982898	0.0314172778469	VxPx cargo-targeting to cilium	Reactome	R-HSA-5620916	EXOC2; RAB11FIP3; EXOC1; EXOC6; EXOC4; EXOC5; CNGB1; PKD1; RAB3IP; ARF4; RAB11A; RHO; ASAP1; GBF1; EXOC8	6010; 55770; 54536; 5310; 8729; 55763; 8766; 10640; 1258; 149371; 60412; 378; 117177; 50807; 9727	21	21
0.00214034982898	0.0314172778469	Oxygen-dependent proline hydroxylation of Hypoxia-inducible Factor Alpha	Reactome	R-HSA-1234176	EGLN3; EGLN2; EPAS1; RPS27A; UBE2D2; UBE2D3; HIF1A; UBE2D1; UBA52; ELOB; UBB; UBC; RBX1; WTIP; CUL2	7316; 112398; 7322; 112399; 9978; 7323; 126374; 2034; 7314; 6233; 3091; 8453; 7321; 6923; 7311	21	21
0.00214034982898	0.0314172778469	Unfolded Protein Response (UPR)	Reactome	R-HSA-381119	MBTPS2; HSPA5; MBTPS1; SEC61B; SEC62; SEC63; CREB3L2; CREB3L3; SERP1; CREBRF; SEC61G; ATF6; EIF2S1; SEC61A1; SEC61A2	84699; 22926; 3309; 51360; 23480; 55176; 153222; 1965; 7095; 29927; 27230; 8720; 11231; 64764; 10952	21	21
0.00217801223608	0.0317809359418	Signaling by TGF-beta family members	Reactome	R-HSA-9006936	TGFB1; AMHR2; SMAD9; ACVR1C; TGFBR2; TRIM33; SMAD5; RPS27A; TGFBR1; SMAD2; ZFYVE9; USP9X; CCNT1; STRAP; NCOR2; NCOR1; XPO1; CCNT2; UBC; PPM1A; CGN; STUB1; ACVR1B; ZFYVE16; FSTL1; INHBB; RNF111; ACVR2A; ACVR2B; ACVRL1; RBL1; SP1; FKBP1A; CHRDL1; PARP1; NEDD8; PRKCZ; SKIL; USP15; UCHL5; RHOA; F11R; SNW1; PPP1CC; WWTR1; CBL; UBA52; BMPR2; UBB; CCNC; TFDP2	92; 5501; 7048; 57530; 6667; 11167; 91851; 867; 7314; 4090; 3625; 904; 892; 9611; 5590; 7514; 659; 9372; 5494; 7029; 7040; 9765; 6498; 91; 9958; 5933; 51377; 4738; 11171; 7311; 94; 8239; 51592; 93; 2280; 905; 22938; 10273; 269; 4093; 387; 50848; 9612; 130399; 4087; 7316; 7046; 25937; 142; 54778; 6233	96	96
0.00231284497767	0.0335498571466	Mitochondrial translation	Reactome	R-HSA-5368287	MRPL20; MTRF1L; MRPL22; OXA1L; MRPS23; MRPS16; MRPS14; MTIF3; MRPS10; MRPL14; ERAL1; MRPL16; MRPS35; MRPS31; MRPS30; MRPL50; MRPL51; MRPL52; MRPL19; MRPL10; MRPL37; MRPL35; MRPL32; MRPL33; MRPS9; MRPL17; MRPS7; MRPS6; MRPS18A; MRPS18B; MRPL39; MRPL3; MRPL23; MRPL9; MRRF; MRPS26; GFM1; GFM2; MRPS25; MRPS22; PTCD3; MRPS21; MRPL43; MRPL42; MRPL41; MRPL47; MRPL45; MRPS27; MRPL49; TUFM	64983; 54516; 55052; 26284; 54534; 51021; 60488; 122704; 56945; 54460; 10240; 63931; 54148; 55037; 84311; 7284; 51258; 84545; 64965; 28977; 11222; 64432; 64968; 85476; 55168; 64975; 51649; 28973; 54948; 51253; 124995; 6150; 65005; 51081; 5018; 10884; 29093; 57129; 84340; 63875; 92399; 9801; 64949; 219402; 9553; 64928; 51318; 23107; 740; 55173	95	94
0.00234925863488	0.0338787824188	APC/C:Cdc20 mediated degradation of Securin	Reactome	R-HSA-174154	CDC16; CDC27; CDC26; RPS27A; CDC23; UBE2E1; UBE2D1; UBA52; UBB; UBC; ANAPC1; PTTG1; ANAPC2; ANAPC5; ANAPC4; ANAPC7	8697; 29882; 7321; 9232; 51434; 8881; 246184; 7316; 7311; 7324; 29945; 51433; 7314; 6233; 996; 64682	23	23
0.00239946401952	0.0342153030443	Sterol Regulatory Element-Binding Proteins (SREBP) signalling	Wikipathways	WP1982	HMGCR; PRKAG1; PRKAG3; SEC24B; PRKAA1; NFYA; MDH1; ACACA; SQLE; SEC31A; SEC23A; SEC23B; PIK3CA; FASN; CYP51A1; RNF139; HMGCS1; SIRT1; PRKAB2; SP1; SEC13; KPNB1; CREB1; SEC24D; LPL; MVD; SEC24C; ACLY; SAR1A; SAR1B; MBTPS2; MBTPS1; GSK3A; SEC24A; PRKACA; SCD; MTOR; ATF6	2475; 23411; 22872; 5290; 2194; 4023; 9632; 9871; 4800; 51360; 5565; 5566; 6667; 5562; 3157; 4597; 10483; 10484; 22926; 3837; 4190; 2931; 1595; 47; 3156; 1385; 53632; 6713; 10427; 11236; 6319; 31; 6396; 5571; 51128; 56681; 8720; 10802	68	68
0.00241364001692	0.0342153030443	S Phase	Reactome	R-HSA-69242	PCNA; POLA1; RPA1; RPS27A; RFC1; RFC3; RFC2; CDC16; FEN1; ANAPC2; CCNA2; SKP1; ANAPC5; ESCO1; UBA52; RB1; POLD3; LIG1; PDS5A; CDK4; CUL1; SMC1A; ORC2; ORC5; RAD21; STAG2; UBE2E1; ORC4; STAG1; PDS5B; ORC3; MCM6; CKS1B; ANAPC1; SKP2; UBE2D1; WAPL; ANAPC4; ANAPC7; MCM8; CDC27; CDC26; FZR1; CDC23; RPA3; RPA2; CDK2; AKT3; POLE3; UBB; UBC; RBX1; CCNH; SMC3	1017; 5925; 5000; 114799; 29882; 54107; 6118; 10714; 8454; 5982; 6117; 8697; 890; 5981; 4175; 5885; 10735; 6502; 23047; 7321; 51434; 84515; 7324; 23063; 51433; 9978; 996; 8243; 5422; 29945; 4999; 8881; 7311; 1019; 3978; 10274; 23244; 9126; 7314; 6500; 5001; 6119; 51343; 10000; 5983; 1163; 246184; 5111; 7316; 902; 23595; 2237; 6233; 64682	103	103
0.00241421846298	0.0342153030443	Antigen processing-Cross presentation	Reactome	R-HSA-1236975	TAP1; TAP2; HLA-C; HLA-B; HLA-A; HLA-E; B2M; IKBKG; MRC1; MYD88; CTSL; CHUK; CYBB; CD36; SEC61G; CTSS; SEC61B; CTSV; SEC22B; SNAP23; FAM20B; ITGAV; TLR2; CD14; TLR1; TLR4; LNPEP; SEC61A1; SEC61A2	1536; 929; 7099; 29927; 3106; 1515; 6891; 4360; 23480; 8773; 3133; 3105; 4615; 9554; 8517; 6890; 3107; 1514; 4012; 1147; 55176; 3685; 7097; 10952; 948; 9917; 7096; 567; 1520	49	49
0.00250907097088	0.0353563943668	Diseases of signal transduction	Reactome	R-HSA-5663202	FGFR1OP2; AGK; PDGFRA; ZFYVE9; AKT3; FGFR4; PEBP1; PIK3CA; RBPJ; MIB1; MIB2; FAM114A2; ZC3HAV1; FGB; ZMYM2; ERBB3; FAM131B; ERLEC1; CREB1; RAP1B; FXR1; SMAD2; KITLG; FGFR3; KRAS; NRG2; FN1; PTPN11; GSK3A; AKAP9; KIT; UBA52; HES5; UBB; FKBP1A; HDAC10; TNKS; HRAS; RPS27A; KAT2A; FRS2; MYO18A; PSENEN; RICTOR; MAML2; MAML1; DERL2; PIK3R3; BCR; KSR2; TNKS2; CCNC; CHUK; FGF7; FGF6; FGF5; ERLIN2; CBL; P…	7750; 2264; 4254; 2065; 7048; 55869; 3265; 10818; 1956; 7529; 5594; 6907; 11160; 2244; 9715; 2475; 1385; 2308; 4893; 8826; 11064; 399687; 84441; 2252; 8817; 2251; 8841; 867; 55750; 2648; 9794; 283455; 182; 57085; 6772; 3845; 4000; 27044; 79718; 5037; 2931; 79109; 8315; 892; 9611; 1147; 5781; 3082; 9372; 80853; 253260; 5906; 23385; 2335; 10827; 6868; 7040; 673; 9542; 10142; 27248; 2250; 8546; 9365…	248	248
0.00253374224378	0.0355011839385	EGF-EGFR Signaling Pathway	Wikipathways	WP437	USP8; PCNA; PTK2; STMN1; ITCH; CBLC; RPS6KB1; HRAS; STAMBP; EGFR; RAP1A; STXBP1; SPRY2; FOXO1; PLCE1; EPS8; CRK; STAM; CAV2; IQGAP1; MAPK14; CAV1; NEDD8; EPS15; RICTOR; STAT3; RALBP1; STAT1; PTEN; MAP3K2; STAM2; NCK1; NEDD4; ARF6; MAP3K4; ARHGEF1; AP2M1; MAPK1; SYNJ1; PEBP1; JAK1; MAPK8; MAPK9; ABI1; PAK1; AP2B1; CBLB; RAB5A; ELK4; NCOA3; SP1; CREB1; PRKCZ; MTOR; CFL1; RASA1; USP6NL; PTPN5; KRAS;…	5170; 3925; 3716; 5899; 1072; 10188; 83737; 10746; 673; 1956; 8027; 5590; 84867; 5594; 4734; 5599; 6654; 6812; 3845; 10617; 2060; 1385; 4738; 2475; 5747; 5601; 9712; 4205; 2308; 51196; 6667; 1398; 50807; 4216; 8867; 8202; 382; 3265; 1432; 6774; 6772; 253260; 5037; 10253; 10254; 857; 2059; 858; 3636; 7410; 8826; 5781; 5782; 5906; 5868; 10401; 9138; 5898; 163; 868; 4208; 867; 2697; 10928; 6198; 100…	162	162
0.00260735555673	0.0363262079259	Glucose metabolism	Reactome	R-HSA-70326	PGM2L1; PPP2R1B; PCK1; MDH1; BPGM; GNPDA2; G6PC; GNPDA1; GAPDH; TPI1; MDH2; ADPGK; PGAM1; SLC25A13; SLC25A11; NUP133; NUP107; NDC1; NUP188; PFKL; GOT2; GOT1; PGK2; NUP160; RANBP2; GPI; NUP98; NUP58; GCK; HK1; GCKR; NUP214; ENO2; ENO3; TPR; ENO1; SEH1L; NUP50; NUP54; PPP2CA; PFKFB2; NUP35; NUP153; PRKACA; PPP2R5D; PGK1; NUP205; RAE1	2026; 23511; 9972; 8402; 2646; 669; 4928; 5519; 5528; 2645; 57122; 2821; 5208; 129401; 7175; 5566; 4191; 5515; 5230; 132789; 5903; 53371; 7167; 10762; 5105; 55746; 81929; 3098; 5223; 2597; 5232; 2027; 23165; 8480; 5211; 2806; 8021; 2805; 55706; 2023; 83440; 23279; 2538; 283209; 10165; 9818; 10007; 4190	91	90
0.00269012468578	0.0369805662091	APC/C-mediated degradation of cell cycle proteins	Reactome	R-HSA-174143	BTRC; RPS27A; UBE2D1; CCNA2; SKP1; UBA52; PTTG1; CUL1; BUB3; UBE2E1; ANAPC1; CDC16; ANAPC2; ANAPC5; ANAPC4; ANAPC7; CDC27; CDC26; FZR1; CDC23; CDC14A; CDK1; CDK2; UBB; UBC	29945; 8556; 8697; 7321; 983; 51343; 996; 29882; 9232; 51434; 8881; 246184; 8454; 7316; 7311; 7324; 51433; 9184; 890; 1017; 7314; 6233; 6500; 64682; 8945	41	41
0.00269012468578	0.0369805662091	Regulation of mitotic cell cycle	Reactome	R-HSA-453276	BTRC; RPS27A; UBE2D1; CCNA2; SKP1; UBA52; PTTG1; CUL1; BUB3; UBE2E1; ANAPC1; CDC16; ANAPC2; ANAPC5; ANAPC4; ANAPC7; CDC27; CDC26; FZR1; CDC23; CDC14A; CDK1; CDK2; UBB; UBC	29945; 8556; 8697; 7321; 983; 51343; 996; 29882; 9232; 51434; 8881; 246184; 8454; 7316; 7311; 7324; 51433; 9184; 890; 1017; 7314; 6233; 6500; 64682; 8945	41	41
0.00269931140213	0.0369805662091	Cellular senescence - Homo sapiens (human)	KEGG	path:hsa04218	TGFB1; TGFB2; FBXW11; NFATC4; PPP3R1; HLA-C; HLA-B; HLA-A; RRAS2; TGFBR1; HLA-E; HIPK3; HIPK2; HIPK1; AKT3; ATR; MAPK11; MAPK12; HIPK4; VDAC3; VDAC2; VDAC1; SERPINE1; TSC1; IL6; CALM2; CALM3; CALM1; PIK3CA; PIK3CB; NRAS; CDK2; RB1; ETS1; PIK3R3; NBN; TRAF3IP2; RELA; TRPM7; RAD9A; MAPK1; TGFBR2; SIRT1; ATM; RBL1; RBL2; CDK4; MRE11; ZFP36L1; SLC25A5; CCND2; MTOR; SMAD2; HRAS; NFKB1; ITPR2; CCNA2; G…	808; 3845; 3105; 3106; 3107; 10758; 54822; 5883; 204851; 132660; 3133; 2113; 2626; 4683; 7248; 5728; 91750; 3709; 6300; 677; 4776; 5290; 5291; 4790; 3265; 545; 292; 3802; 3804; 805; 8945; 7416; 7417; 23291; 2308; 4361; 10114; 22800; 4893; 10000; 801; 147746; 3364; 5925; 5928; 5933; 5934; 8503; 28996; 5481; 23411; 890; 5501; 894; 7040; 7042; 7043; 7046; 7048; 1432; 5532; 2475; 5534; 1978; 7419; 50…	160	160
0.0027299612575	0.0370167911315	AGE-RAGE signaling pathway in diabetic complications - Homo sapiens (human)	KEGG	path:hsa04933	CCL2; TGFB1; TGFB2; TGFB3; HRAS; TGFBR1; SMAD2; MAPK14; FOXO1; AKT3; PLCE1; MAPK11; MAPK12; COL3A1; IL1B; SERPINE1; STAT3; STAT1; PIK3CA; PIK3CB; RAC1; NRAS; MAPK1; PIK3R3; EGR1; EDN1; NFKB1; RELA; MAPK9; TGFBR2; PLCB2; PLCB3; DIAPH1; PIM1; PRKCE; CYBB; VEGFD; COL4A4; COL4A3; PLCD3; VEGFC; PLCD1; MAPK8; KRAS; CASP3; FN1; CXCL8; IL6; PRKCZ; CDK4; COL1A1; AGTR1	1536; 2308; 3845; 6772; 6774; 1729; 6300; 5290; 5291; 5292; 4790; 185; 3265; 6347; 5330; 5331; 5333; 2277; 5879; 1277; 7424; 1281; 1285; 1286; 113026; 10000; 4893; 2335; 836; 3553; 5970; 1906; 7040; 8503; 7042; 7043; 7046; 7048; 1432; 1958; 5054; 5581; 5590; 5594; 5599; 5600; 5601; 3569; 4087; 3576; 1019; 51196	99	99
0.00276796484318	0.0370167911315	Mitochondrial translation termination	Reactome	R-HSA-5419276	MRPL20; MTRF1L; MRPL22; OXA1L; MRPS23; MRPS16; MRPS14; MRPS10; MRPL14; ERAL1; MRPL16; MRPS35; MRPS31; MRPS30; MRPL50; MRPL51; MRPL52; MRPL19; MRPL10; MRPL37; MRPL35; MRPL32; MRPL33; MRPS9; MRPL17; MRPS7; MRPS6; MRPS18A; MRPS18B; MRPL39; MRPL3; MRPL23; MRPL9; MRRF; MRPS26; MRPS27; GFM2; MRPS25; MRPS22; PTCD3; MRPS21; MRPL43; MRPL42; MRPL41; MRPL47; MRPL45; MRPL49	64983; 54516; 55052; 26284; 54534; 51021; 60488; 122704; 56945; 54460; 10240; 63931; 54148; 55037; 84311; 51258; 84545; 64965; 28977; 11222; 64432; 64968; 55168; 64975; 51649; 28973; 54948; 51253; 124995; 6150; 65005; 51081; 5018; 10884; 29093; 57129; 84340; 63875; 92399; 9801; 64949; 9553; 64928; 51318; 23107; 740; 55173	89	88
0.0027730825097	0.0370167911315	SUMOylation of DNA replication proteins	Reactome	R-HSA-4615885	NUP133; SUMO1; SUMO3; SUMO2; SEH1L; NUP107; NDC1; NUP188; NUP214; TOP2A; PCNA; NUP98; NUP160; RAE1; NUP50; NUP54; NUP58; NUP35; TOP1; NUP153; RANBP2; NUP205; TPR	6612; 55706; 129401; 23165; 23511; 9972; 8480; 23279; 7341; 7175; 5111; 7150; 4928; 5903; 9818; 53371; 8021; 10762; 57122; 6613; 7153; 55746; 81929	37	37
0.00279152675146	0.0370167911315	Cargo concentration in the ER	Reactome	R-HSA-5694530	CNIH1; SERPINA1; MCFD2; CTSC; TMED2; SEC22B; F8; CD59; COL7A1; MIA2; MIA3; SEC23A; SEC24D; SEC24A; SEC24C; SEC24B; GOSR2; LMAN1; SAR1B; LMAN2L; TMED10	10959; 81562; 10427; 966; 10802; 3998; 10175; 5265; 10972; 9570; 10484; 9632; 9554; 375056; 4253; 9871; 90411; 1294; 2157; 51128; 1075	33	33
0.00279152675146	0.0370167911315	Transport of the SLBP independent Mature mRNA	Reactome	R-HSA-159227	NUP153; NUP133; NUP54; NCBP1; NCBP2; NUP98; NUP160; NUP58; NUP35; NDC1; NUP188; NUP214; NXF1; NUP50; NUP107; RAE1; EIF4E; RANBP2; SEH1L; NUP205; TPR	55706; 129401; 22916; 23165; 23511; 9972; 4686; 8480; 23279; 7175; 4928; 5903; 9818; 53371; 10482; 10762; 1977; 57122; 8021; 55746; 81929	33	33
0.00279202074228	0.0370167911315	Interactions of Vpr with host cellular proteins	Reactome	R-HSA-176033	NUP133; SEH1L; NUP107; NDC1; NUP188; NUP214; RANBP2; NUP98; NUP160; SLC25A5; HMGA1; RAE1; NUP50; PSIP1; NUP54; NUP58; NUP35; NUP153; BANF1; KPNA1; NUP205; TPR	55706; 129401; 23165; 3159; 9972; 11168; 23279; 7175; 23511; 292; 3836; 4928; 5903; 9818; 53371; 10762; 8480; 57122; 8815; 8021; 55746; 81929	35	35
0.00290325990726	0.0376812575331	MyD88:Mal cascade initiated on plasma membrane	Reactome	R-HSA-166058	RELA; PPP2R1B; FBXW11; HMGB1; RPS27A; UBB; CD36; MAP3K7; MAPK14; IKBKG; MAP2K4; TLR2; PELI1; SKP1; TLR1; CD14; MAPK1; MAPK11; UBA52; NFKB1; TMEM189; MAPK9; CUL1; DUSP3; DHX9; SIGIRR; TRAF6; CHUK; CREB1; DUSP4; UBE2V1; MAPK8; NKIRAS2; NKIRAS1; DUSP6; MYD88; UBE2N; PPP2CA; TAB2; APP; BTRC; MEF2C; TAB3; MEF2A; ELK1; IRAK3; TLR4; UBC; PPP2R5D; ATF1; ATF2	929; 1846; 1386; 351; 5519; 5594; 23291; 8454; 5528; 59307; 1385; 948; 7334; 1848; 7099; 57162; 4790; 4615; 5515; 5601; 1147; 4205; 257397; 4208; 466; 23118; 387521; 2002; 8517; 5599; 7311; 7097; 6885; 5600; 7314; 6500; 1845; 3146; 7189; 5970; 6416; 28511; 1660; 7316; 1432; 11213; 7335; 28512; 7096; 6233; 8945	97	97
0.00290325990726	0.0376812575331	Toll Like Receptor TLR1:TLR2 Cascade	Reactome	R-HSA-168179	RELA; PPP2R1B; FBXW11; HMGB1; RPS27A; UBB; CD36; MAP3K7; MAPK14; IKBKG; MAP2K4; TLR2; PELI1; SKP1; TLR1; CD14; MAPK1; MAPK11; UBA52; NFKB1; TMEM189; MAPK9; CUL1; DUSP3; DHX9; SIGIRR; TRAF6; CHUK; CREB1; DUSP4; UBE2V1; MAPK8; NKIRAS2; NKIRAS1; DUSP6; MYD88; UBE2N; PPP2CA; TAB2; APP; BTRC; MEF2C; TAB3; MEF2A; ELK1; IRAK3; TLR4; UBC; PPP2R5D; ATF1; ATF2	929; 1846; 1386; 351; 5519; 5594; 23291; 8454; 5528; 59307; 1385; 948; 7334; 1848; 7099; 57162; 4790; 4615; 5515; 5601; 1147; 4205; 257397; 4208; 466; 23118; 387521; 2002; 8517; 5599; 7311; 7097; 6885; 5600; 7314; 6500; 1845; 3146; 7189; 5970; 6416; 28511; 1660; 7316; 1432; 11213; 7335; 28512; 7096; 6233; 8945	97	97
0.00290325990726	0.0376812575331	Toll Like Receptor TLR6:TLR2 Cascade	Reactome	R-HSA-168188	RELA; PPP2R1B; FBXW11; HMGB1; RPS27A; UBB; CD36; MAP3K7; MAPK14; IKBKG; MAP2K4; TLR2; PELI1; SKP1; TLR1; CD14; MAPK1; MAPK11; UBA52; NFKB1; TMEM189; MAPK9; CUL1; DUSP3; DHX9; SIGIRR; TRAF6; CHUK; CREB1; DUSP4; UBE2V1; MAPK8; NKIRAS2; NKIRAS1; DUSP6; MYD88; UBE2N; PPP2CA; TAB2; APP; BTRC; MEF2C; TAB3; MEF2A; ELK1; IRAK3; TLR4; UBC; PPP2R5D; ATF1; ATF2	929; 1846; 1386; 351; 5519; 5594; 23291; 8454; 5528; 59307; 1385; 948; 7334; 1848; 7099; 57162; 4790; 4615; 5515; 5601; 1147; 4205; 257397; 4208; 466; 23118; 387521; 2002; 8517; 5599; 7311; 7097; 6885; 5600; 7314; 6500; 1845; 3146; 7189; 5970; 6416; 28511; 1660; 7316; 1432; 11213; 7335; 28512; 7096; 6233; 8945	97	97
0.00290325990726	0.0376812575331	Toll Like Receptor 2 (TLR2) Cascade	Reactome	R-HSA-181438	RELA; PPP2R1B; FBXW11; HMGB1; RPS27A; UBB; CD36; MAP3K7; MAPK14; IKBKG; MAP2K4; TLR2; PELI1; SKP1; TLR1; CD14; MAPK1; MAPK11; UBA52; NFKB1; TMEM189; MAPK9; CUL1; DUSP3; DHX9; SIGIRR; TRAF6; CHUK; CREB1; DUSP4; UBE2V1; MAPK8; NKIRAS2; NKIRAS1; DUSP6; MYD88; UBE2N; PPP2CA; TAB2; APP; BTRC; MEF2C; TAB3; MEF2A; ELK1; IRAK3; TLR4; UBC; PPP2R5D; ATF1; ATF2	929; 1846; 1386; 351; 5519; 5594; 23291; 8454; 5528; 59307; 1385; 948; 7334; 1848; 7099; 57162; 4790; 4615; 5515; 5601; 1147; 4205; 257397; 4208; 466; 23118; 387521; 2002; 8517; 5599; 7311; 7097; 6885; 5600; 7314; 6500; 1845; 3146; 7189; 5970; 6416; 28511; 1660; 7316; 1432; 11213; 7335; 28512; 7096; 6233; 8945	97	97
0.00303139866553	0.0389712134668	Ion channel transport	Reactome	R-HSA-983712	FXYD6; ATP9B; ATP2C1; CALM1; RYR1; RYR3; ATP6AP1; TTYH1; TTYH3; TRPV5; ATP6V0D2; ATP6V0D1; TRPV6; TRPV3; WNK2; CLCN1; ATP1B2; ATP1B3; CLCN5; ATP2B1; ATP2B3; ATP2B2; ATP2B4; ATP8B3; UBA52; UBB; UBC; ATP6V1D; ATP6V1F; ANO8; ANO9; ATP2A3; ANO6; ANO7; ATP6V1H; ANO2; ANO3; CLCN3; ATP7A; TRPM8; TRPM4; TRPM5; TRPM6; TRPM7; TRPM1; TRPM3; ASIC4; ASIC2; NALCN; TCIRG1; ATP6V0A1; ATP6V0A2; BEST2; STOM; TRPC7…	483; 6261; 55503; 492; 23545; 57348; 1182; 529; 1193; 65268; 9550; 57113; 57194; 54795; 57719; 1187; 27032; 6717; 10312; 526; 50636; 148229; 53826; 4308; 7316; 29850; 801; 51076; 476; 51382; 80727; 482; 79054; 495; 55515; 2040; 528; 817; 9296; 344905; 84239; 10396; 54822; 374868; 245972; 6446; 57205; 538; 1180; 535; 491; 140803; 8992; 5350; 537; 1188; 40; 6263; 80036; 63982; 7311; 162514; 1184; 8…	179	179
0.00303425506311	0.0389712134668	Primary Focal Segmental Glomerulosclerosis FSGS	Wikipathways	WP2572	ITGB1; PTK2; PODXL; TGFB1; PAX2; AGRN; LIMS1; PLCE1; INF2; LAMA5; YWHAQ; CLDN1; JAG1; PCNA; WT1; ITGB3; CTSL; ITGB4; VCL; CAMK2B; LMX1B; COL4A4; NPHS2; DAG1; NPHS1; KIRREL2; IRF6; MKI67; CTNNB1; LRP6; NCK1; SCARB2; WNT1; ITGAV; VIM; FAT1; UTRN; TLR4; PTPRO; COL4A3	9076; 375790; 5111; 2195; 5747; 5076; 7402; 4690; 4040; 3690; 950; 7490; 51196; 7099; 182; 4868; 7431; 3691; 5800; 816; 64423; 3664; 7414; 3911; 10971; 3688; 1286; 7040; 1499; 7827; 1285; 7471; 4010; 1605; 5420; 3685; 84063; 1514; 3987; 4288	73	73
0.00315693070369	0.0396077106279	SUMO is proteolytically processed	Reactome	R-HSA-3065679	SUMO1; SUMO3; SUMO2; SENP2; SENP1; SENP5	6612; 6613; 59343; 7341; 29843; 205564	6	6
0.00319624266624	0.0396077106279	Cori Cycle	Wikipathways	WP1946	GPI; HK1; GAPDH; SLC2A1; SLC2A2; TPI1; PGAM1; GPT; INS; PGK2; LDHA; PGK1	2597; 3939; 2875; 5223; 5232; 6513; 6514; 7167; 3630; 5230; 3098; 2821	16	16
0.00319624266624	0.0396077106279	Interactome of polycomb repressive complex 2 (PRC2)	Wikipathways	WP2916	MORC3; THRAP3; JARID2; MTF2; RBBP7; BCLAF1; TRIM35; RBBP4; EZH1; SUZ12; STK38; SETX	5928; 22823; 23512; 23515; 23064; 2145; 9967; 5931; 9774; 11329; 3720; 23087	16	16
0.00319624266624	0.0396077106279	TGF-beta receptor signaling in EMT (epithelial to mesenchymal transition)	Reactome	R-HSA-2173791	TGFB1; TGFBR1; RPS27A; CGN; UBC; UBA52; PRKCZ; UBB; FKBP1A; RHOA; F11R; TGFBR2	7316; 387; 7311; 57530; 2280; 7046; 7314; 6233; 7040; 50848; 5590; 7048	16	16
0.00319624266624	0.0396077106279	Translesion synthesis by REV1	Reactome	R-HSA-110312	PCNA; RFC1; RPS27A; RPA1; RPA3; RPA2; UBA52; REV3L; RFC3; UBB; UBC; RFC2	7316; 7311; 6118; 6119; 7314; 6233; 5982; 6117; 5980; 5981; 5111; 5983	16	16
0.00319624266624	0.0396077106279	MAP3K8 (TPL2)-dependent MAPK1/3 activation	Reactome	R-HSA-5684264	FBXW11; MAP2K4; SKP1; RPS27A; CHUK; UBA52; IKBKG; UBB; UBC; NFKB1; CUL1; BTRC	7316; 7311; 23291; 8454; 7314; 6233; 6500; 8517; 6416; 8945; 4790; 1147	16	16
0.00319624266624	0.0396077106279	Defective CFTR causes cystic fibrosis	Reactome	R-HSA-5678895	SEL1L; ERLIN1; ERLIN2; RNF185; ERLEC1; RPS27A; UBA52; DERL1; DERL2; UBB; UBC; RNF5	7316; 91445; 6400; 7311; 51009; 11160; 7314; 6233; 79139; 10613; 27248; 6048	16	16
0.00336277687524	0.0404517452407	Pyruvate metabolism and Citric Acid (TCA) cycle	Reactome	R-HSA-71406	MPC2; MDH2; ME2; FH; IDH3A; OGDH; IDH3B; PDPR; GLO1; PDHB; NNT; LDHA; LDHB; LDHC; PDHX; DLD; SUCLG2; SUCLG1; CS; SLC16A8; SLC16A1; DLST; SUCLA2; D2HGDH; PDK1; PDK3; DLAT; PDK4; SDHC; SDHB; SDHD	3939; 5166; 1738; 55066; 8803; 3948; 3420; 4191; 8802; 1743; 3419; 728294; 5165; 6392; 23539; 2271; 23530; 6391; 1737; 5162; 8801; 8050; 4967; 5163; 6390; 1431; 3945; 6566; 25874; 2739; 4200	54	54
0.00336277687524	0.0404517452407	Constitutive Signaling by NOTCH1 PEST Domain Mutants	Reactome	R-HSA-2644606	HDAC3; HDAC2; HDAC8; RPS27A; KAT2A; NCSTN; ADAM10; ADAM17; PSENEN; NCOR2; NCOR1; APH1B; APH1A; RBPJ; MAML2; MAML1; PSEN1; MIB1; MIB2; JAG2; JAG1; CCNC; HEY1; SNW1; TBL1X; TBL1XR1; UBA52; UBB; UBC; HDAC10; HES5	6868; 22938; 2648; 182; 6233; 83464; 23385; 102; 57534; 892; 9611; 142678; 3714; 5663; 7316; 51107; 7311; 6907; 3516; 55851; 55869; 388585; 3066; 23462; 7314; 84441; 9612; 83933; 79718; 9794; 8841	54	54
0.00336277687524	0.0404517452407	Signaling by NOTCH1 PEST Domain Mutants in Cancer	Reactome	R-HSA-2644602	HDAC3; HDAC2; HDAC8; RPS27A; KAT2A; NCSTN; ADAM10; ADAM17; PSENEN; NCOR2; NCOR1; APH1B; APH1A; RBPJ; MAML2; MAML1; PSEN1; MIB1; MIB2; JAG2; JAG1; CCNC; HEY1; SNW1; TBL1X; TBL1XR1; UBA52; UBB; UBC; HDAC10; HES5	6868; 22938; 2648; 182; 6233; 83464; 23385; 102; 57534; 892; 9611; 142678; 3714; 5663; 7316; 51107; 7311; 6907; 3516; 55851; 55869; 388585; 3066; 23462; 7314; 84441; 9612; 83933; 79718; 9794; 8841	54	54
0.00336277687524	0.0404517452407	Constitutive Signaling by NOTCH1 HD+PEST Domain Mutants	Reactome	R-HSA-2894862	HDAC3; HDAC2; HDAC8; RPS27A; KAT2A; NCSTN; ADAM10; ADAM17; PSENEN; NCOR2; NCOR1; APH1B; APH1A; RBPJ; MAML2; MAML1; PSEN1; MIB1; MIB2; JAG2; JAG1; CCNC; HEY1; SNW1; TBL1X; TBL1XR1; UBA52; UBB; UBC; HDAC10; HES5	6868; 22938; 2648; 182; 6233; 83464; 23385; 79718; 57534; 892; 9611; 142678; 3714; 5663; 7316; 51107; 7311; 6907; 3516; 55851; 55869; 388585; 3066; 23462; 7314; 84441; 9612; 83933; 102; 9794; 8841	54	54
0.00336277687524	0.0404517452407	Signaling by NOTCH1 HD+PEST Domain Mutants in Cancer	Reactome	R-HSA-2894858	HDAC3; HDAC2; HDAC8; RPS27A; KAT2A; NCSTN; ADAM10; ADAM17; PSENEN; NCOR2; NCOR1; APH1B; APH1A; RBPJ; MAML2; MAML1; PSEN1; MIB1; MIB2; JAG2; JAG1; CCNC; HEY1; SNW1; TBL1X; TBL1XR1; UBA52; UBB; UBC; HDAC10; HES5	6868; 22938; 2648; 182; 6233; 83464; 23385; 79718; 57534; 892; 9611; 142678; 3714; 5663; 7316; 51107; 7311; 6907; 3516; 55851; 55869; 388585; 3066; 23462; 7314; 84441; 9612; 83933; 102; 9794; 8841	54	54
0.00336277687524	0.0404517452407	Signaling by NOTCH1 in Cancer	Reactome	R-HSA-2644603	HDAC3; HDAC2; HDAC8; RPS27A; KAT2A; NCSTN; ADAM10; ADAM17; PSENEN; NCOR2; NCOR1; APH1B; APH1A; RBPJ; MAML2; MAML1; PSEN1; MIB1; MIB2; JAG2; JAG1; CCNC; HEY1; SNW1; TBL1X; TBL1XR1; UBA52; UBB; UBC; HDAC10; HES5	6868; 22938; 2648; 182; 84441; 83464; 23385; 79718; 57534; 892; 9611; 142678; 3714; 5663; 7316; 51107; 7311; 6907; 3516; 55851; 55869; 388585; 3066; 23462; 7314; 6233; 9612; 83933; 102; 9794; 8841	54	54
0.00339318849221	0.0406194311737	NOD-like receptor signaling pathway - Homo sapiens (human)	KEGG	path:hsa04621	BCL2L1; CCL2; CXCL2; ANTXR1; BIRC3; BIRC2; RIPK1; TXNIP; OAS3; CTSB; IKBKG; MAPK12; VDAC3; VDAC2; VDAC1; IL1B; MAPK14; TXN; NLRP7; SUGT1; GABARAPL1; STAT1; GABARAPL2; ATG16L1; GSDMD; MAP3K7; MAPK9; HSP90AB1; OAS2; CARD9; CARD8; NAMPT; JAK1; IFI16; NFKB1; RELA; TRPM7; CARD6; MAPK1; PLCB2; PLCB3; TRAF6; GBP3; GBP2; GBP1; ATG5; BRCC3; CHUK; GBP4; CYBB; IFNA13; ATG12; CASP5; TP53BP1; HSP90AA1; ITPR2;…	1536; 4615; 10059; 7189; 199713; 8737; 54822; 9140; 2635; 23118; 11345; 598; 22900; 55914; 6772; 1147; 3709; 3716; 55669; 10379; 6300; 23710; 115361; 64170; 4790; 257397; 84674; 9927; 84168; 6347; 5330; 5331; 6885; 2633; 7416; 7417; 7419; 3326; 9474; 55054; 2634; 10010; 834; 8517; 838; 3553; 329; 330; 4940; 846; 79184; 5970; 3428; 2919; 2920; 3439; 3443; 3447; 3454; 387; 10628; 10135; 1432; 837; …	168	168
0.00359549051671	0.0428332348513	Signaling by VEGF	Reactome	R-HSA-194138	PTK2; CYFIP1; VAV2; HRAS; DOCK1; MAPK14; AKT3; MAPK11; CTNND1; CRK; FLT4; RICTOR; NCKAP1; CAV1; AHCYL1; WASF2; CALM1; PIK3CA; PIK3CB; NRAS; NRP1; MAPKAP1; CTNNB1; PDPK1; FLT1; CDH5; KDR; ITGB3; RAC1; CTNNA1; CYBB; VEGFD; SHB; PRKCZ; MTOR; VEGFC; BAIAP2; ITPR2; RHOA; RASA1; KRAS; BRK1; NCK1; ABI2; ABI1; ITGAV; PAK1; PRKACA; ELMO2; HSP90AA1; ELMO1; PAK2	3320; 1495; 3791; 3265; 1432; 2475; 23191; 79109; 10006; 1536; 5921; 5062; 1500; 9844; 8829; 4690; 5566; 3845; 10768; 5590; 5879; 10787; 1398; 1793; 253260; 857; 5058; 55845; 2321; 1003; 3709; 801; 3690; 2324; 10458; 63916; 2277; 5291; 6461; 5600; 10163; 7424; 5170; 387; 1499; 5747; 10000; 4893; 10152; 7410; 3685; 5290	100	100
0.0036840954521	0.0436777855042	Synthesis of PIPs at the Golgi membrane	Reactome	R-HSA-1660514	OCRL; INPP5E; PIKFYVE; TPTE2; ARF1; TPTE; PIK3C2A; PIK3R4; PIK3C2G; SACM1L; PI4K2B; PIK3C3; ARF3	93492; 200576; 56623; 30849; 5288; 5286; 4952; 375; 55300; 22908; 7179; 377; 5289	18	18
0.00377966170762	0.0443840274809	MAP kinase activation	Reactome	R-HSA-450294	PPP2R1B; FBXW11; RPS27A; MAPK14; IKBKG; MAP2K4; SKP1; MAP3K7; MAPK1; MAPK11; NFKB1; TMEM189; MAPK9; CUL1; DUSP3; TRAF6; CHUK; CREB1; DUSP4; UBE2V1; MAPK8; DUSP6; UBE2N; TAB3; TAB2; BTRC; MEF2C; PPP2CA; UBA52; ELK1; UBB; UBC; PPP2R5D; MEF2A; ATF1; ATF2	257397; 2002; 1845; 4208; 4790; 1846; 5519; 23118; 7189; 387521; 466; 8517; 6416; 5599; 1386; 5515; 1385; 1147; 7316; 7311; 5594; 5601; 23291; 8454; 5528; 7335; 1432; 6885; 5600; 7334; 4205; 1848; 7314; 6233; 6500; 8945	65	65
0.00377966170762	0.0443840274809	Interleukin-17 signaling	Reactome	R-HSA-448424	PPP2R1B; FBXW11; RPS27A; MAPK14; IKBKG; MAP2K4; SKP1; MAP3K7; MAPK1; MAPK11; NFKB1; TMEM189; MAPK9; CUL1; DUSP3; TRAF6; CHUK; CREB1; DUSP4; UBE2V1; MAPK8; DUSP6; UBE2N; TAB3; TAB2; BTRC; MEF2C; PPP2CA; UBA52; ELK1; UBB; UBC; PPP2R5D; MEF2A; ATF1; ATF2	257397; 2002; 1845; 4208; 4790; 1846; 5519; 23118; 7189; 387521; 466; 8517; 6416; 5599; 1386; 5515; 1385; 1147; 7316; 7311; 5594; 5601; 23291; 8454; 5528; 7335; 1432; 6885; 5600; 7334; 4205; 1848; 7314; 6233; 6500; 8945	65	65
0.00395088556486	0.0461086298265	SUMOylation of DNA damage response and repair proteins	Reactome	R-HSA-3108214	NUP133; SUMO1; NUP35; SUMO3; SUMO2; RPA1; NUP153; SEH1L; SMC3; NUP107; CETN2; NDC1; SMC6; NUP188; WRN; PHC3; PHC2; NUP214; RANBP2; SMC1A; MDC1; RAE1; NUP98; STAG2; NUP160; STAG1; PARP1; TPR; RAD21; SCMH1; NUP50; NUP54; NUP58; TDG; RING1; PIAS2; PIAS1; NSMCE2; RNF2; NUP205; SP100	6996; 1069; 55706; 9063; 129401; 22955; 23165; 23511; 10735; 23279; 80012; 7341; 1912; 7175; 7486; 6672; 10274; 8554; 8021; 9972; 4928; 5903; 9818; 53371; 142; 6117; 6015; 10762; 8480; 79677; 57122; 6045; 6612; 6613; 9126; 9656; 8243; 286053; 5885; 55746; 81929	76	76
0.00396392113675	0.0461086298265	SUMOylation of RNA binding proteins	Reactome	R-HSA-4570464	NUP133; SUMO1; SUMO2; NOP58; NUP107; NDC1; NUP188; HNRNPK; PHC3; PHC2; NUP214; HNRNPC; RANBP2; NUP98; NUP160; RAE1; SCMH1; SEH1L; NUP50; NUP54; NUP58; NUP35; RING1; NUP153; RNF2; NUP205; TPR	55706; 129401; 23165; 8480; 3183; 80012; 7341; 1912; 7175; 23511; 53371; 6045; 9972; 4928; 5903; 9818; 8021; 6015; 10762; 22955; 3190; 57122; 23279; 6613; 51602; 55746; 81929	46	46
0.00403029423016	0.046660589538	Deubiquitination	Reactome	R-HSA-5688426	ZRANB1; PSMF1; IKBKG; USP28; USP24; FKBP8; USP22; OTUD7A; JOSD2; MAP3K7; UFD1; TRIM25; TNIP1; SMAD2; MYSM1; USP30; USP34; USP37; PTRH2; PTEN; UBA52; CYLD; UBB; UBC; APC; ACTB; SNX3; RPS27A; INO80; KAT2A; UBE2D1; TOMM20; STAM; DDX58; USP7; WDR48; USP47; ASXL2; TNKS2; BECN1; ABRAXAS2; PSMB8; BRCC3; TRRAP; CCP110; PSMB6; RHOA; TP53; PSMD14; PSMD11; PSMD10; TNFAIP3; PSMD12; USP17L11; ACTR8; ATXN3; US…	54764; 5691; 5702; 1540; 23198; 7321; 7048; 983; 143471; 8027; 8678; 8237; 8473; 5694; 5701; 5718; 8724; 79594; 114785; 91833; 9491; 10213; 5693; 5704; 9577; 51651; 10254; 5717; 890; 5886; 51720; 23252; 7316; 7157; 5711; 5720; 10617; 100287364; 80351; 7314; 330; 6233; 93973; 51616; 5690; 6502; 5714; 219333; 55031; 329; 8975; 55777; 6885; 10318; 5689; 5700; 9738; 7979; 161725; 10197; 5728; 54617; …	296	296
0.00418634850546	0.0479184092679	Endocytosis - Homo sapiens (human)	KEGG	path:hsa04144	HSPA2; VPS4B; WASHC4; WASHC5; HSPA8; CHMP2B; IST1; CHMP2A; DAB2; CAV2; CAV1; ZFYVE16; GRK3; GRK1; PSD3; PSD2; CBLC; CBLB; RAB5A; RAB5C; RAB5B; SH3GLB1; VPS35; FGFR4; FGFR3; ARPC5; ZFYVE9; KIF5B; IL2RG; RAB11FIP2; UBB; GBF1; SNX3; CAPZB; SNX1; SNX6; SNX5; SNX4; HLA-C; HLA-B; HLA-A; HLA-E; ARFGAP3; CLTC; CLTB; IQSEC3; STAM; AP2B1; VPS37A; RAB11A; TFRC; VTA1; RAB7A; ARPC3; ARPC2; RNF41; ARPC4; EPN3;…	11267; 2060; 10254; 8723; 8724; 7189; 857; 8729; 3105; 3106; 3107; 5156; 9765; 377; 27183; 440073; 57403; 3133; 1601; 9798; 23111; 22841; 7251; 9815; 27243; 50807; 4734; 10093; 7314; 1173; 51652; 157; 163; 58533; 9897; 7852; 26286; 381; 1212; 1213; 3265; 7879; 2261; 2264; 8411; 10015; 10193; 3306; 147179; 5868; 5869; 7037; 3312; 116983; 11311; 55040; 3799; 11021; 8976; 137492; 11031; 83737; 23325…	244	244
0.00419723292858	0.0479184092679	Regulated proteolysis of p75NTR	Reactome	R-HSA-193692	APH1B; APH1A; TRAF6; PSEN1; NFKB1; NCSTN; ADAM17; PSENEN; RELA	6868; 51107; 7189; 5970; 23385; 5663; 55851; 4790; 83464	11	11
0.00419723292858	0.0479184092679	Establishment of Sister Chromatid Cohesion	Reactome	R-HSA-2468052	SMC1A; RAD21; STAG2; ESCO1; STAG1; PDS5A; PDS5B; WAPL; SMC3	114799; 23244; 9126; 23047; 8243; 10274; 5885; 23063; 10735	11	11
0.00424899614076	0.0482858271111	Metabolic reprogramming in colon cancer	Wikipathways	WP4290	GAPDH; GLUD1; PGAM1; FH; GLS; IDH3A; PGD; PAICS; PFKL; RPIA; GOT2; FASN; PDHB; LDHA; PGK1; GPI; SUCLG2; ENO1; GART; SHMT2; DLST; SLC2A1; ACLY; SDHB; MDH2	5211; 2618; 2597; 2194; 22934; 2806; 2821; 3419; 47; 6513; 10606; 2744; 8801; 5162; 3939; 2746; 4191; 5226; 2271; 6472; 5223; 6390; 5230; 2023; 1743	42	42
0.00434005440461	0.0487675213631	Toll Like Receptor 9 (TLR9) Cascade	Reactome	R-HSA-168138	RELA; PPP2R1B; FBXW11; HMGB1; RPS27A; MAP3K7; MAPK14; IKBKG; MAP2K4; DHX36; PELI1; SKP1; EEA1; UBA52; MAPK1; MAPK11; NFKB1; TMEM189; MYD88; CUL1; DUSP3; DHX9; TRAF6; UBC; CHUK; CREB1; DUSP4; UBE2V1; PIK3C3; MAPK8; NKIRAS2; NKIRAS1; DUSP6; UBE2N; PPP2CA; MAPK9; APP; BTRC; MEF2C; TAB3; MEF2A; ELK1; PIK3R4; UBB; TAB2; PPP2R5D; TLR9; ATF1; ATF2	1846; 5289; 1386; 28511; 1845; 5519; 5594; 23291; 8454; 5528; 1385; 7334; 1848; 57162; 4790; 8411; 4615; 5515; 54106; 5601; 1147; 170506; 4205; 257397; 4208; 466; 23118; 387521; 2002; 8517; 5599; 7311; 6885; 5600; 30849; 7314; 6500; 3146; 7189; 5970; 6416; 351; 1660; 7316; 1432; 7335; 28512; 6233; 8945	94	94
0.00435071155713	0.0487675213631	NOTCH2 Activation and Transmission of Signal to the Nucleus	Reactome	R-HSA-2979096	APH1B; APH1A; PSEN1; RPS27A; MIB1; NOTCH2; NCSTN; ADAM10; UBA52; MIB2; UBB; UBC; JAG2; PSENEN; JAG1	4853; 182; 23385; 83464; 102; 57534; 142678; 3714; 7316; 51107; 7311; 55851; 7314; 6233; 5663	22	22
0.00435071155713	0.0487675213631	Pink/Parkin Mediated Mitophagy	Reactome	R-HSA-5205685	TOMM7; RPS27A; UBC; ATG12; MTERF3; ATG5; UBA52; MFN2; MFN1; TOMM20; UBB; TOMM22; VDAC1; MAP1LC3B; TOMM70	55669; 56993; 54543; 9868; 7416; 81631; 9474; 7316; 7311; 51001; 9140; 9804; 9927; 7314; 6233	22	22
0.00438000599599	0.0488737320639	Nicotine addiction - Homo sapiens (human)	KEGG	path:hsa05033	GABRG3; GABRG2; GABRG1; GABRR3; GRIA4; GABRA5; GABRA4; GABRA6; GABRA1; GABRA3; GABRA2; CACNA1A; CACNA1B; GRIN3A; GRIN3B; GRIN1; CHRNA4; GABRB1; GABRB3; SLC17A8; SLC17A6; GRIN2B; GRIN2A; GABRE	2560; 2562; 2564; 773; 774; 2565; 2566; 2567; 246213; 2893; 2902; 2903; 2904; 116443; 116444; 57084; 200959; 1137; 2554; 2555; 2556; 2557; 2558; 2559	40	40
0.00443153936752	0.0492260183798	E3 ubiquitin ligases ubiquitinate target proteins	Reactome	R-HSA-8866654	HLA-A; RAD18; UBE2D2; UBE2D3; UBE2D1; UBE2L3; PEX13; SHPRH; CDC73; SELENOS; CTR9; BCL10; DERL1; WDR61; PCNA; RPS27A; RRAGA; UBE2E1; UBC; WAC; RTF1; UBE2V2; PRKDC; RNF20; PEX2; UBE2N; UBE2A; UBE2B; RNF181; UBA52; UBB; RNF144A; HLTF	56852; 10670; 23168; 7322; 3105; 5194; 9646; 8915; 7321; 79577; 5591; 7332; 56254; 7336; 5111; 7316; 79139; 9781; 7311; 7320; 5828; 55829; 7319; 6596; 51322; 7323; 7334; 7314; 6233; 80349; 7324; 51255; 257218	59	59
0.00455110760965	0.0493674396559	ER-Phagosome pathway	Reactome	R-HSA-1236974	TAP1; SEC22B; TAP2; SNAP23; CHUK; CD36; TLR2; CD14; TLR1; IKBKG; TLR4; SEC61G; MYD88; SEC61B; SEC61A1; SEC61A2	929; 7099; 29927; 6891; 55176; 23480; 4615; 9554; 8773; 6890; 8517; 1147; 7097; 10952; 948; 7096	24	24
0.00455110760965	0.0493674396559	Calnexin/calreticulin cycle	Reactome	R-HSA-901042	SEL1L; UBB; RNF185; RPS27A; PDIA3; GANAB; DERL2; TRIM13; UBA52; RNF103; UBC; RNF139; RNF5; UGGT2; CANX; UGGT1	6400; 91445; 2923; 56886; 6048; 51009; 23193; 7844; 7316; 821; 7311; 55757; 10206; 7314; 6233; 11236	25	24
0.00455110760965	0.0493674396559	APC/C:Cdc20 mediated degradation of Cyclin B	Reactome	R-HSA-174048	CDC16; CDC27; CDC26; RPS27A; CDC23; UBE2E1; UBE2D1; CDK1; UBA52; UBB; UBC; ANAPC1; ANAPC2; ANAPC5; ANAPC4; ANAPC7	8697; 7321; 983; 29882; 51434; 8881; 246184; 7316; 7311; 7324; 29945; 51433; 7314; 6233; 996; 64682	24	24
0.00467931242006	0.0493674396559	Insulin receptor recycling	Reactome	R-HSA-77387	ATP6V0B; ATP6V1D; ATP6V1F; ATP6V1A; ATP6V1G1; ATP6AP1; ATP6V1E1; ATP6V1H; INS; TCIRG1; ATP6V0A1; ATP6V0A2; ATP6V0E1; ATP6V0D2; ATP6V0D1; ATP6V1C1; ATP6V1B2	245972; 3630; 9114; 23545; 529; 51382; 9550; 533; 8992; 537; 51606; 528; 523; 10312; 535; 526; 9296	26	26
0.00468496573617	0.0493674396559	Nuclear import of Rev protein	Reactome	R-HSA-180746	NUP153; NUP58; ALK; NUP133; NUP98; RAN; NUP54; NUP160; KPNB1; NUP35; NDC1; NUP188; SEH1L; NUP107; NUP50; RAE1; NUP214; RANBP2; NPM1; NUP205; TPR	55706; 5901; 129401; 3837; 23511; 9972; 23165; 8480; 23279; 7175; 238; 4928; 5903; 9818; 53371; 10762; 57122; 8021; 4869; 55746; 81929	34	34
0.00468496573617	0.0493674396559	Transport of the SLBP Dependant Mature mRNA	Reactome	R-HSA-159230	NUP153; NUP133; NUP54; NCBP1; NCBP2; NUP98; NUP160; NUP58; NUP35; NDC1; NUP188; NUP214; NXF1; NUP50; NUP107; RAE1; EIF4E; RANBP2; SEH1L; NUP205; TPR	55706; 129401; 22916; 23165; 23511; 9972; 4686; 8480; 23279; 7175; 4928; 5903; 9818; 53371; 10482; 10762; 1977; 57122; 8021; 55746; 81929	34	34
0.00474127799612	0.0493674396559	Endosomal Sorting Complex Required For Transport (ESCRT)	Reactome	R-HSA-917729	TSG101; UBAP1; RPS27A; UBB; VPS25; CHMP4B; VPS36; VPS37A; CHMP2B; UBA52; CHMP2A; SNF8; VPS4B; UBC; CHMP3; STAM; VTA1; STAM2; CHMP5; VPS4A	51028; 137492; 7251; 27243; 51510; 84313; 128866; 11267; 51534; 8027; 7316; 9525; 7311; 51652; 10254; 27183; 25978; 51271; 7314; 6233	32	32
0.00474464898449	0.0493674396559	Transcription-Coupled Nucleotide Excision Repair (TC-NER)	Reactome	R-HSA-6781827	COPS8; COPS2; COPS3; RPS27A; ERCC4; RFC3; COPS5; ZNF830; POLK; USP7; AQR; PRPF19; COPS7B; POLD3; LIG1; DDB1; GTF2H1; PCNA; RFC1; COPS6; XPA; TCEA1; POLR2D; POLR2G; POLR2A; COPS4; POLR2C; POLR2B; POLR2L; RFC2; POLR2I; POLR2K; COPS7A; RPA1; RPA3; RPA2; UBA52; CUL4B; POLE3; UBB; UBC; RBX1; CCNH	6119; 7507; 6117; 10987; 5430; 50813; 51426; 9716; 5441; 54107; 9318; 5438; 6118; 5983; 1642; 10920; 5111; 8450; 7316; 5440; 7311; 10714; 902; 2072; 5433; 64708; 5982; 2965; 3978; 8533; 9978; 91603; 5432; 7314; 6233; 10980; 6917; 51138; 5436; 27339; 5981; 5431; 7874	81	81
0.00474697855176	0.0493674396559	Cdc20:Phospho-APC/C mediated degradation of Cyclin A	Reactome	R-HSA-174184	CDC16; BUB3; CDC27; CDC26; RPS27A; CDC23; UBE2E1; UBE2D1; CDK1; UBA52; UBB; UBC; ANAPC1; CCNA2; ANAPC2; ANAPC5; ANAPC4; ANAPC7	29945; 8697; 7321; 983; 29882; 51434; 8881; 246184; 7316; 7311; 7324; 51433; 9184; 890; 7314; 6233; 996; 64682	28	28
0.00474697855176	0.0493674396559	CDK-mediated phosphorylation and removal of Cdc6	Reactome	R-HSA-69017	RPS27A; CDC16; CDC27; CDC26; FZR1; CDC23; UBE2E1; UBE2D1; UBA52; ANAPC5; UBB; UBC; ANAPC1; CCNA2; ANAPC2; CDK2; ANAPC4; ANAPC7	29945; 8697; 7321; 51343; 29882; 51434; 8881; 246184; 7316; 7311; 7324; 1017; 51433; 890; 7314; 6233; 996; 64682	28	28
0.00476457852316	0.0493674396559	Downstream signaling events of B Cell Receptor (BCR)	Reactome	R-HSA-1168372	PPP3CB; RASGRP1; PPP3R1; CALM1; HRAS; SKP1; NRAS; CHUK; CUL1; CARD11; BTRC; FBXW11; IKBKG; MAP3K7; NFKB1; RELA; BCL10; MALT1; KRAS	801; 10125; 8915; 5534; 4790; 3265; 10892; 5970; 8517; 23291; 4893; 1147; 8454; 6885; 84433; 5532; 6500; 3845; 8945	30	30
0.00476457852316	0.0493674396559	Amine compound SLC transporters	Reactome	R-HSA-425428	SLC44A1; SLC44A2; SLC6A7; SLC14A2; SLC6A5; RHBG; SLC44A4; SLC6A20; RHAG; SLC6A18; SLC5A7; SLC22A2; SLC18A2; SLC6A13; SLC6A12; SLC6A11; SLC18A1; SLC6A15; SLC6A14	6005; 348932; 6582; 57153; 6540; 8170; 6539; 9152; 6534; 55117; 57127; 6538; 6571; 11254; 80736; 6570; 54716; 23446; 60482	30	30
0.00476457852316	0.0493674396559	Mitophagy	Reactome	R-HSA-5205647	TOMM7; ULK1; UBC; MTERF3; ATG5; ATG12; CSNK2A2; MFN2; MFN1; RPS27A; UBA52; UBB; TOMM22; TOMM70; MAP1LC3B; CSNK2A3; VDAC1; CSNK2A1; TOMM20	55669; 56993; 8408; 283106; 54543; 9868; 7416; 81631; 1457; 9474; 7316; 9140; 7311; 51001; 9804; 9927; 7314; 6233; 1459	30	30
0.00476457852316	0.0493674396559	NEP/NS2 Interacts with the Cellular Export Machinery	Reactome	R-HSA-168333	XPO1; NUP153; NUP54; SEH1L; NUP133; NUP98; RAN; NUP160; NUP58; NUP35; NDC1; NUP188; NUP107; NUP50; RAE1; NUP214; RANBP2; NUP205; TPR	55706; 5901; 129401; 23165; 23511; 9972; 8480; 9818; 7175; 4928; 5903; 7514; 53371; 10762; 57122; 23279; 8021; 55746; 81929	30	30
0.00476457852316	0.0493674396559	Transport of Ribonucleoproteins into the Host Nucleus	Reactome	R-HSA-168271	NUP153; NUP58; SEH1L; NUP133; NUP98; NUP54; NUP160; KPNB1; NUP35; NDC1; NUP188; NUP107; NUP50; RAE1; KPNA1; NUP214; RANBP2; NUP205; TPR	55706; 129401; 3837; 23511; 9972; 23165; 8480; 23279; 7175; 3836; 4928; 5903; 9818; 53371; 10762; 57122; 8021; 55746; 81929	30	30
0.00476457852316	0.0493674396559	Regulation of Glucokinase by Glucokinase Regulatory Protein	Reactome	R-HSA-170822	NUP153; NUP54; SEH1L; NUP133; NUP98; NUP160; NUP58; NUP35; GCKR; NDC1; NUP188; NUP107; NUP50; RAE1; NUP214; RANBP2; GCK; NUP205; TPR	55706; 129401; 23165; 23511; 9972; 8480; 23279; 7175; 2646; 4928; 5903; 9818; 53371; 8021; 10762; 57122; 2645; 55746; 81929	30	30
0.004807710423	0.0496059159126	SUMOylation	Reactome	R-HSA-2990846	PCNA; HDAC2; SATB1; NUP133; SUMO1; TDG; SUMO3; SUMO2; RING1; CBX5; NUP153; MDC1; DDX17; NOP58; SMC3; NUP98; CETN2; RAE1; SMC6; NUP188; WRN; HNRNPK; RPA1; PHC3; PHC2; NUP214; HNRNPC; NUP160; RANBP2; SMC1A; STAG1; SUZ12; NUP107; STAG2; SENP5; SP3; SENP2; SENP1; PARP1; TP53BP1; TPR; RAD21; SCMH1; SEH1L; NDC1; NUP50; TP53; RWDD3; NUP54; NUP58; NUP35; TOP1; PIAS2; PIAS3; SAE1; PIAS1; NSMCE2; UBA2; TOP…	6996; 7341; 9063; 23511; 9972; 3183; 1069; 10521; 57122; 8554; 4928; 23512; 25950; 22955; 7158; 6670; 10055; 51602; 7157; 129401; 10735; 80012; 7175; 6672; 5903; 53371; 29843; 286053; 10762; 6613; 8243; 7153; 55746; 81929; 59343; 10054; 23165; 8480; 1912; 7486; 205564; 6045; 7150; 23468; 6015; 79677; 10274; 10401; 8021; 9126; 6612; 55706; 5885; 23279; 5111; 9818; 6304; 3190; 142; 3066; 7021; 9656…	126	126
0.00523986674141	0.053839630768	Mitochondrial translation elongation	Reactome	R-HSA-5389840	MRPL20; MRPL23; MRPL22; OXA1L; MRPS23; MRPS16; MRPS14; MRPS10; MRPL14; ERAL1; MRPL16; MRPS35; MRPS31; MRPS30; MRPL50; MRPL51; MRPL52; MRPL19; MRPL10; MRPL37; MRPL35; MRPL32; MRPL33; MRPS9; MRPL17; MRPS7; MRPS6; MRPS18A; MRPS18B; MRPL39; MRPL3; MRPL9; MRPS26; GFM1; MRPS25; MRPS22; PTCD3; MRPS21; MRPL43; MRPL42; MRPL41; MRPL47; MRPL45; MRPS27; MRPL49; TUFM	64983; 55052; 26284; 54534; 51021; 60488; 122704; 56945; 54460; 10240; 63931; 54148; 55037; 84311; 7284; 51258; 84545; 64965; 28977; 11222; 64432; 64968; 85476; 55168; 64975; 51649; 28973; 54948; 51253; 124995; 6150; 65005; 51081; 5018; 10884; 29093; 57129; 63875; 9801; 64949; 9553; 64928; 51318; 23107; 740; 55173	89	88
0.00532369447606	0.0544739858007	Anchoring of the basal body to the plasma membrane	Reactome	R-HSA-5620912	DYNLL1; SDCCAG8; RAB3IP; CEP57; IQCB1; AHI1; CETN2; DCTN2; NDE1; DCTN3; CEP97; SCLT1; TUBB; CEP162; HAUS6; NEDD1; TUBA1A; DYNC1I2; HAUS2; HAUS3; RAB11A; PCM1; PRKACA; MAPRE1; NINL; YWHAE; ACTR1A; CLASP1; CEP63; CEP41; ALMS1; CEP192; CC2D2A; PCNT; CCP110; FBF1; TTBK2; CEP83; TMEM67; TUBB4B; CEP131; AKAP9; YWHAG; CDK1; CEP70; CEP72; TCTN3; HSP90AA1; CNTRL; CKAP5	54801; 85302; 983; 9702; 1069; 8766; 5116; 91147; 79598; 121441; 132320; 7846; 11064; 80321; 146057; 9793; 55142; 23332; 5566; 22981; 9738; 79441; 55722; 8655; 10142; 10806; 5108; 95681; 22919; 22994; 7532; 57545; 10383; 117177; 22832; 26123; 55125; 54806; 10121; 1781; 7531; 7840; 3320; 54820; 10540; 9657; 11258; 51134; 80254; 203068	97	97
0.00541392807815	0.0549299119731	GABA A receptor activation	Reactome	R-HSA-977441	GABRB3; GABRG3; GABRG2; GABRA4; GABRA5; GABRB1; GABRA6; GABRA1; GABRA3; GABRA2	2560; 2554; 2555; 2566; 2567; 2558; 2559; 2556; 2557; 2562	13	13
0.00541392807815	0.0549299119731	Endosomal/Vacuolar pathway	Reactome	R-HSA-1236977	CTSL; HLA-C; HLA-B; HLA-A; HLA-E; B2M; LNPEP; CTSS; FAM20B; CTSV	3107; 3133; 3105; 4012; 1520; 1514; 1515; 9917; 567; 3106	13	13
0.00543507644827	0.0549299119731	Death Receptor Signalling	Reactome	R-HSA-73887	OBSCN; HDAC3; HDAC2; AKAP13; BAG4; MAP3K7; TNFRSF10D; BIRC3; BIRC2; NCSTN; RIPK1; CASP3; TNFRSF10A; TNFAIP3; ADAM17; PSENEN; NSMAF; ARHGEF10L; APH1B; APH1A; ARHGEF16; ECT2; ARHGEF6; ARHGEF4; ARHGEF2; ARHGEF3; TRADD; ARHGEF1; TIAM1; SOS1; ARHGEF19; NFKB1; MAPK8; MYD88; NET1; YWHAE; FGD4; ARHGEF12; RPS27A; NGEF; TRAF6; RAC1; OTULIN; IKBKG; CHUK; ARHGEF38; ABR; OMG; RHOA; RELA; RACK1; TAX1BP1; CASP1…	9138; 1540; 5879; 55701; 50650; 8793; 23385; 50649; 841; 8841; 6868; 8717; 330; 4790; 84033; 1894; 4615; 5924; 29; 121512; 8439; 329; 1147; 10672; 90268; 835; 257397; 55160; 7128; 84894; 25791; 23118; 9459; 8517; 5599; 51107; 54848; 7311; 6885; 57449; 7314; 6654; 10399; 8797; 8737; 7531; 83464; 387; 7189; 9530; 5970; 10276; 128272; 7316; 4974; 23365; 11214; 7410; 836; 27237; 843; 55851; 7074; 306…	141	138
0.00557972425096	0.0561616326647	Transport of bile salts and organic acids, metal ions and amine compounds	Reactome	R-HSA-425366	SLC6A7; SLC6A5; EMB; SLC31A1; SLC5A3; SLC30A8; SLC5A7; SLC30A5; SLC30A7; SLC30A6; SLC30A1; SLC30A3; SLC11A2; SLC39A14; SLC6A18; RHBG; SLC5A11; SLC6A13; SLC6A12; SLC6A11; SLC6A15; SLC6A14; SLC44A1; SLC44A2; SLC44A4; SLC14A2; SLC22A7; SLC13A2; SLC13A5; SLC47A2; CP; SLC39A4; SLC39A6; SLC16A8; SLC6A20; SLC40A1; SLC16A1; SLC22A12; SLC16A7; SLC22A11; RHAG; RUNX1; SLC22A2; SLC18A2; SLC18A1	55867; 6005; 55630; 23539; 8170; 55117; 6571; 11254; 1317; 861; 60482; 23516; 55676; 6539; 1356; 169026; 6570; 116085; 115584; 284111; 348932; 64924; 10864; 9058; 57127; 146802; 6538; 4891; 6566; 133418; 54716; 7779; 6582; 148867; 57153; 6540; 9194; 9152; 6534; 7781; 25800; 80736; 30061; 6526; 23446	87	86
0.00568234256688	0.0568976797057	N-Glycan biosynthesis - Homo sapiens (human)	KEGG	path:hsa00510	RPN1; GANAB; ALG9; TUSC3; ALG3; RPN2; ALG10B; ALG8; DAD1; MGAT5B; B4GALT1; B4GALT3; DPM3; DPM2; DPM1; DPAGT1; MGAT3; MGAT5; ALG10; STT3B; STT3A; ALG13; MAN1A2; MGAT4D; DDOST; MGAT4A; MGAT4C; FUT8	1798; 152586; 10905; 4248; 23193; 6184; 6185; 1650; 79796; 7991; 144245; 1603; 54344; 79053; 84920; 10195; 11320; 2530; 2683; 146664; 25834; 8813; 8818; 3703; 4249; 201595; 79868; 8703	49	49
0.0056989971157	0.0568976797057	Synthesis of DNA	Reactome	R-HSA-69239	POLA1; RPA1; RPS27A; RFC1; RFC3; UBE2D1; FEN1; SKP2; RFC2; CDC16; SKP1; CDK2; POLD3; LIG1; CUL1; PCNA; UBE2E1; ORC4; ORC5; ORC2; ORC3; MCM6; ANAPC1; CCNA2; ANAPC2; ANAPC5; ANAPC4; ANAPC7; MCM8; CDC27; CDC26; FZR1; CDC23; RPA3; RPA2; UBA52; POLE3; UBB; UBC; RBX1	6119; 1017; 4175; 7321; 5000; 51343; 996; 29882; 54107; 6118; 4999; 5983; 51434; 5422; 5111; 7316; 84515; 7311; 10714; 8697; 64682; 8454; 8881; 6117; 3978; 7324; 23595; 2237; 29945; 51433; 890; 9978; 246184; 5982; 7314; 6233; 6500; 5981; 6502; 5001	75	75
0.00595107144315	0.05917476685	Nucleotide-binding domain, leucine rich repeat containing receptor (NLR) signaling pathways	Reactome	R-HSA-168643	BCL2L1; ITCH; BIRC3; BIRC2; MAPK14; IKBKG; MAPK12; TXNIP; CASP8; TXN; SUGT1; MAP3K7; HSP90AB1; CARD9; TMEM189; TRAF6; CHUK; UBE2V1; CASP4; CASP2; UBE2N; TAB3; TAB2; CASP1; TNFAIP3; CYLD; MAPK11	257397; 330; 7128; 10628; 10910; 23118; 7189; 387521; 83737; 837; 8517; 598; 329; 835; 1147; 1432; 7335; 6885; 6300; 1540; 5600; 7334; 3326; 834; 64170; 841; 7295	47	47
0.00602304643477	0.0596499297516	Toll Like Receptor 4 (TLR4) Cascade	Reactome	R-HSA-166016	RELA; PPP2R1B; FBXW11; UBE2V1; HMGB1; RPS27A; BIRC3; BIRC2; CD36; UBE2D1; RIPK1; MAPK11; TLR1; MAP2K4; MAP3K7; MAPK14; TLR2; TANK; TBK1; SKP1; UBC; MEF2A; MAPK1; UBA52; NFKB1; TMEM189; DUSP6; CUL1; DUSP3; DHX9; SIGIRR; TRAF6; UBE2D2; MAPK8; IKBKG; CHUK; CREB1; UBE2D3; DUSP4; PELI1; SARM1; PTPN4; NKIRAS2; NKIRAS1; MYD88; UBE2N; PPP2CA; MAPK9; APP; BTRC; CASP8; UBB; MEF2C; TAB3; CD14; ELK1; IRAK3; …	10010; 929; 1846; 1386; 351; 1845; 5519; 5594; 23291; 8454; 5528; 59307; 1385; 948; 7334; 1848; 7322; 7099; 330; 4790; 23098; 4615; 7321; 5515; 841; 5601; 1147; 4205; 5600; 257397; 329; 4208; 466; 23118; 5781; 387521; 2002; 8517; 5599; 7311; 7097; 6885; 7314; 6500; 57162; 8737; 3146; 29110; 5775; 7189; 5970; 6416; 28511; 1660; 7316; 1432; 11213; 7335; 28512; 7323; 7096; 6233; 8945	127	127
0.00605693148812	0.0597455721988	Signaling by FGFR2	Reactome	R-HSA-5654738	NCBP1; NCBP2; HRAS; MKNK1; FRS2; SPRY2; HNRNPH1; FGF6; PIK3CA; NRAS; MAPK1; FGF18; HNRNPF; RPS27A; UBB; HNRNPA1; POLR2D; POLR2G; POLR2A; POLR2C; POLR2B; FGF7; POLR2L; FGF5; POLR2I; POLR2K; KRAS; RBFOX2; SOS1; GTF2F2; PPP2CA; PTPN11; CBL; TIA1; UBA52; BRAF; TIAL1; UBC; FGF23	867; 5441; 673; 10253; 8569; 22916; 2250; 5430; 5781; 7072; 7073; 3187; 5438; 3178; 5515; 4893; 23543; 7316; 5440; 7311; 5594; 4686; 5433; 2963; 8074; 5431; 2252; 3265; 5432; 7314; 6233; 3845; 5290; 3185; 5436; 2251; 8817; 6654; 10818	73	73
0.00621902126304	0.0611000256361	Sphingolipid signaling pathway - Homo sapiens (human)	KEGG	path:hsa04071	PPP2R1B; MAPK12; PPP2R3B; PPP2R3C; HRAS; PIK3R3; MAPK14; AKT3; SGMS2; SGMS1; NSMAF; GNAI2; GNAI3; CERS6; SGPL1; CERS5; CERS2; ASAH1; PIK3CA; PIK3CB; NRAS; TRADD; MAPK1; SPTLC2; SPTLC1; NFKB1; RELA; MAPK9; CERS3; MS4A2; GNA13; PLCB2; PLCB3; RAC2; RAC3; RAC1; PPP2R2D; PPP2R2A; FCER1G; PRKCG; PPP2R2B; CTSD; PRKCZ; MAPK11; RHOA; MAPK8; KRAS; DEGS1; TP53; PRKCE; PPP2CA; PPP2R5A; PTEN; OPRD1; S1PR2; PP…	8717; 166929; 8879; 55844; 5170; 28227; 9294; 5728; 6300; 259230; 2207; 5290; 5291; 4790; 3265; 5330; 2771; 2773; 55012; 5331; 8439; 5880; 5881; 29956; 3845; 10000; 4893; 9517; 8503; 10558; 5970; 253782; 5521; 1901; 8560; 4985; 387; 91012; 5515; 5519; 5520; 1432; 5525; 5527; 5528; 427; 10672; 2206; 204219; 5879; 5581; 5582; 5590; 5594; 5599; 5600; 5601; 1509; 7157	118	118
0.00636998766591	0.0617011640374	Degradation of GLI2 by the proteasome	Reactome	R-HSA-5610783	BTRC; CSNK1A1; SKP1; RPS27A; GLI2; UBA52; PRKACA; UBB; UBC; RBX1; CUL1	7316; 7311; 9978; 1452; 8454; 7314; 6233; 6500; 5566; 2736; 8945	15	15
0.00636998766591	0.0617011640374	Degradation of GLI1 by the proteasome	Reactome	R-HSA-5610780	BTRC; NUMB; ITCH; SKP1; RPS27A; UBA52; PRKACA; UBB; UBC; RBX1; CUL1	7316; 7311; 9978; 8454; 7314; 6233; 6500; 5566; 8650; 8945; 83737	16	15
0.00636998766591	0.0617011640374	Early Phase of HIV Life Cycle	Reactome	R-HSA-162594	PSIP1; HMGA1; LIG4; BANF1; FEN1; LIG1; KPNA1; CXCR4; XRCC5; PPIA; XRCC6	11168; 8815; 7852; 5478; 3981; 2547; 3978; 3836; 7520; 2237; 3159	15	15
0.0064303321807	0.0617011640374	XBP1(S) activates chaperone genes	Reactome	R-HSA-381038	SEC62; SEC63; SERP1; SEC61G; SEC61B; SEC61A1; SEC61A2	10952; 23480; 29927; 27230; 11231; 55176; 7095	8	8
0.0064303321807	0.0617011640374	Competing endogenous RNAs (ceRNAs) regulate PTEN translation	Reactome	R-HSA-8948700	TNRC6C; TNRC6B; TNRC6A; AGO4; AGO1; AGO3; AGO2	57690; 26523; 27161; 192670; 27327; 192669; 23112	8	8
0.0064303321807	0.0617011640374	Regulation of PTEN mRNA translation	Reactome	R-HSA-8943723	TNRC6C; TNRC6B; TNRC6A; AGO4; AGO1; AGO3; AGO2	57690; 26523; 27161; 192670; 27327; 192669; 23112	8	8
0.00649528284393	0.0620828197408	Hedgehog ,off, state	Reactome	R-HSA-5610787	ITCH; ADCY8; RPS27A; PRKAR2A; IFT140; SKP1; TULP3; GLI2; CUL1; KIF7; PRKAR1A; NUMB; ADCY4; ADCY5; CSNK1A1; GNAS; BTRC; TTC21B; WDR35; UBA52; PRKACA; UBB; UBC; RBX1; WDR19	57728; 7289; 8650; 111; 79809; 83737; 5566; 5573; 7316; 7311; 2778; 1452; 8454; 114; 196883; 2736; 5576; 57539; 9742; 9978; 7314; 6233; 6500; 374654; 8945	44	43
0.00653408992471	0.0622126090901	Phospholipid metabolism	Reactome	R-HSA-1483257	DDHD2; AGK; GPAT2; SBF1; SBF2; PI4K2B; PIK3R6; PIK3CA; PIK3CB; PLA2G6; CPNE3; CSNK2A1; MTMR9; PNPLA7; PIP4K2A; MTMR2; MTMR1; RAB5A; MTM1; PIK3C2A; PIK3C2G; PITPNM3; GNPAT; ABHD3; PIK3C3; CSNK2A3; CSNK2A2; ABHD4; PCYT1A; INPP5E; INPP5F; PTPN13; ETNPPL; PLEKHA5; PLEKHA2; PLEKHA3; PLEKHA8; STARD7; STARD10; BCHE; PLA2G1B; PITPNB; PTEN; DGAT1; TPTE; PIK3R4; PIK3R3; PNPLA8; MIGA2; MIGA1; PIKFYVE; TNFAI…	150763; 25816; 10162; 55300; 374986; 9663; 5291; 9600; 26279; 1457; 27132; 7179; 375; 63874; 8443; 4722; 5305; 22908; 8694; 8776; 5783; 56623; 5288; 5286; 85465; 283748; 55500; 84895; 171586; 8895; 1103; 55750; 54545; 51552; 377; 64900; 55326; 80821; 283106; 23171; 8398; 23259; 81490; 56261; 79153; 3030; 54477; 590; 10809; 5130; 93492; 9791; 54893; 5319; 8503; 23760; 10390; 83394; 51573; 200576; …	216	216
0.00658701306001	0.0624752854076	TGF-beta Signaling Pathway	Wikipathways	WP366	TGFB1; PTK2; ITCH; SUMO1; ITGA2; ITGB3; SMAD2; COPS5; MAPK14; ZFYVE9; DCP1A; MAP2K4; DAB2; TERT; CAV1; NEDD9; KLF11; KLF10; NUP153; PPM1A; SKP1; PDK1; ZFYVE16; MAP3K7; STRAP; KLF6; MAPK1; RBL2; RNF111; NUP214; MAPK8; MAPK9; MEF2C; ETS1; SIN3A; TGFBR3; TGFBR2; TGFBR1; ITGB4; TRAF6; RAC1; SP1; ITGB1; SKIL; UCHL5; RHOA; RUNX2; ZEB1; ZEB2; PRKAR2A; SNW1; TP53; FN1; SOS1; RBL1; BTRC; CUL1; PIAS2; CDK1…	5747; 22938; 9839; 7049; 83737; 25942; 1316; 9063; 5062; 9372; 7046; 7040; 8021; 7048; 5594; 51377; 5599; 6654; 1386; 4739; 983; 4208; 5601; 5494; 3673; 4205; 6667; 55802; 8454; 6935; 1432; 5576; 10987; 3690; 5879; 8554; 387; 8462; 7341; 7015; 857; 8945; 7157; 3691; 9972; 2113; 9978; 54778; 6885; 860; 6500; 4087; 6498; 11171; 6416; 7071; 5163; 3688; 9765; 2335; 1601; 7189; 5934; 5933; 351	132	132
0.00663217628554	0.0626626311117	ABC-family proteins mediated transport	Reactome	R-HSA-382556	RPS27A; PEX19; EIF2S1; EIF2S3; EIF2S2; ABCA4; DERL1; DERL2; ABCB7; ABCB5; ABCB4; ABCB9; SEL1L; ERLEC1; ABCA12; ABCD3; ABCC11; PEX3; ABCG4; ERLIN1; ERLIN2; RNF185; ABCG8; ABCA6; ABCA7; UBA52; ABCA2; ABCC9; UBB; UBC; ABCC4; RNF5	7316; 6400; 23457; 10257; 10347; 6048; 5825; 10613; 1965; 23460; 8894; 340273; 5244; 24; 20; 79139; 91445; 5824; 7311; 27248; 11160; 1968; 51009; 85320; 10060; 8504; 7314; 6233; 26154; 64241; 22; 64137	59	58
0.00683932111593	0.0639951067201	Loss of Nlp from mitotic centrosomes	Reactome	R-HSA-380259	DYNLL1; SDCCAG8; PCM1; CETN2; NDE1; DCTN2; DCTN3; TUBB; HAUS6; NEDD1; TUBA1A; DYNC1I2; HAUS2; ALMS1; CEP57; CEP70; MAPRE1; NINL; YWHAE; HAUS3; ACTR1A; CLASP1; CEP63; CEP41; CEP192; PCNT; CCP110; TUBB4B; CEP131; AKAP9; YWHAG; CDK1; PRKACA; CEP72; HSP90AA1; CNTRL; CKAP5	8655; 7532; 11064; 10142; 1781; 54801; 7531; 10806; 5108; 7840; 95681; 9702; 1069; 3320; 5566; 22994; 983; 23332; 22981; 5116; 10383; 121441; 10540; 203068; 22919; 9738; 79441; 54820; 55125; 11258; 7846; 9793; 80254; 55722; 55142; 80321; 10121	69	69
0.00683932111593	0.0639951067201	Loss of proteins required for interphase microtubule organization from the centrosome	Reactome	R-HSA-380284	DYNLL1; SDCCAG8; PCM1; CETN2; NDE1; DCTN2; DCTN3; TUBB; HAUS6; NEDD1; TUBA1A; DYNC1I2; HAUS2; ALMS1; CEP57; CEP70; MAPRE1; NINL; YWHAE; HAUS3; ACTR1A; CLASP1; CEP63; CEP41; CEP192; PCNT; CCP110; TUBB4B; CEP131; AKAP9; YWHAG; CDK1; PRKACA; CEP72; HSP90AA1; CNTRL; CKAP5	8655; 7532; 11064; 10142; 1781; 54801; 7531; 10806; 5108; 7840; 95681; 9702; 1069; 3320; 5566; 22994; 983; 23332; 22981; 5116; 10383; 121441; 10540; 203068; 22919; 9738; 79441; 54820; 55125; 11258; 7846; 9793; 80254; 55722; 55142; 80321; 10121	69	69
0.00685105765374	0.0639951067201	Respiratory electron transport, ATP synthesis by chemiosmotic coupling, and heat production by uncoupling proteins.	Reactome	R-HSA-163200	ETFA; COX5A; NDUFB9; NDUFB8; UQCR10; NDUFB5; NDUFB4; NDUFB3; CYCS; UQCRQ; NDUFAF4; ATP5F1B; NDUFAF3; ATP5MC1; COX6B1; ATP5MC3; ATP5MC2; UQCRB; LRPPRC; UQCRC2; TIMMDC1; TMEM126B; COX4I1; NDUFB10; NDUFA10; COX8A; ATP5MG; ATP5ME; COX6C; NDUFA6; NDUFC1; NDUFA4; NDUFA5; NDUFA2; NDUFV2; COQ10B; ATP5F1D; COX5B; UQCRH; UCP1; UCP2; COX6A1; UQCRFS1; COX7A2L; ATP5PO; ATP5PD; COX14; ATP5PF; SDHD; ATP5F1A; AT…	4725; 4700; 10632; 4719; 80219; 4705; 4722; 29796; 1327; 539; 1351; 55863; 4715; 7350; 4724; 51300; 1329; 6391; 498; 522; 54205; 4717; 2108; 521; 9167; 9377; 10476; 25915; 1350; 4711; 515; 1349; 10128; 4714; 7386; 84987; 518; 27089; 6390; 516; 7385; 517; 4716; 4729; 7388; 509; 4695; 1345; 4710; 6392; 514; 4698; 1337; 4709; 7381; 506; 513; 4697; 1340; 29078; 7351	123	123
0.00701112732682	0.0649363549248	Deadenylation-dependent mRNA decay	Reactome	R-HSA-429914	PARN; EDC3; EXOSC8; EXOSC9; DCP1A; EXOSC3; EXOSC1; PAN3; CNOT9; CNOT8; PABPC1; CNOT2; CNOT1; HBS1L; CNOT7; CNOT6; CNOT4; DCP2; LSM5; LSM2; WDR61; TNKS1BP1; EIF4E; EIF4B; CNOT6L; DIS3; DDX6; TTC37; XRN1; PATL1; EIF4A2	219988; 23658; 57472; 29883; 9125; 5393; 23019; 1974; 57819; 1656; 80153; 51013; 255967; 167227; 85456; 22894; 54464; 10767; 26986; 4850; 1977; 5073; 9337; 9652; 55802; 11340; 246175; 4848; 80349; 1975; 51010	56	56
0.0070305447582	0.0649363549248	Association of TriC/CCT with target proteins during biosynthesis	Reactome	R-HSA-390471	FBXW10; AP3M1; HDAC3; CCT8; STAT3; CCT2; CCT3; NOP56; CCT7; CCT4; CCT5; FBXW2; CCT6A; LONP2; USP11; ARFGEF2; TP53; FBXL3; FBXL5; KIF13A; TCP1; DCAF7; XRN2	63971; 8237; 7157; 10575; 10694; 26224; 10574; 10517; 10528; 908; 22948; 83752; 7203; 26190; 10564; 22803; 6774; 26985; 26234; 6950; 10238; 10576; 8841	39	39
0.00708348721604	0.0649363549248	Regulation of RUNX1 Expression and Activity	Reactome	R-HSA-8934593	RUNX1; TNRC6A; PTPN11; CCND2; CBFB; TNRC6C; TNRC6B; CDK6; AGO4; AGO1; AGO3; AGO2	1021; 57690; 865; 26523; 861; 894; 27161; 192670; 5781; 27327; 192669; 23112	18	17
0.00708348721604	0.0649363549248	ABC transporter disorders	Reactome	R-HSA-5619084	SEL1L; ERLIN1; ERLIN2; RNF185; ERLEC1; RPS27A; UBA52; DERL1; DERL2; UBB; UBC; RNF5	7316; 91445; 6400; 7311; 51009; 11160; 7314; 6233; 79139; 10613; 27248; 6048	17	17
0.00708348721604	0.0649363549248	Disorders of transmembrane transporters	Reactome	R-HSA-5619115	SEL1L; ERLIN1; ERLIN2; RNF185; ERLEC1; RPS27A; UBA52; DERL1; DERL2; UBB; UBC; RNF5	7316; 91445; 6400; 7311; 51009; 11160; 7314; 6233; 79139; 10613; 27248; 6048	17	17
0.00728528979897	0.0662934488718	RHO GTPases Activate WASPs and WAVEs	Reactome	R-HSA-5663213	PTK2; CYFIP1; ACTG1; BRK1; WASL; NCKAP1; WASF2; MAPK1; RAC1; ARPC3; ARPC2; ARPC5; ARPC4; WIPF2; WIPF1; NCK1; ABI2; ABI1; BAIAP2; ACTB; ACTR3; ACTR2	10092; 55845; 10096; 147179; 10109; 7456; 5594; 4690; 5747; 8976; 10152; 5879; 10787; 10094; 10458; 23191; 10093; 71; 10163; 10097; 60; 10006	37	37
0.00728528979897	0.0662934488718	Interactions of Rev with host cellular proteins	Reactome	R-HSA-177243	NUP133; XPO1; SEH1L; RAN; NUP107; NDC1; NUP188; NUP214; RANBP2; NUP98; NUP160; KPNB1; RAE1; NPM1; NUP50; ALK; NUP54; NUP58; NUP35; NUP153; NUP205; TPR	55706; 5901; 129401; 3837; 23511; 9972; 23165; 8480; 9818; 7175; 238; 4928; 5903; 7514; 53371; 10762; 57122; 23279; 8021; 4869; 55746; 81929	37	37
0.00732828287302	0.0664395057532	Signaling by FGFR	Reactome	R-HSA-190236	NCBP1; NCBP2; HRAS; MKNK1; SPRED1; SPRED2; FRS2; SPRY2; HNRNPH1; POLR2L; KL; FGFR4; PIK3CA; NRAS; MAPK1; FGF18; HNRNPF; RPS27A; TIAL1; HNRNPA1; POLR2D; FLRT3; POLR2A; POLR2C; POLR2B; FGF7; FGF6; FGF5; POLR2I; FGFR3; POLR2K; KRAS; RBFOX2; SOS1; GTF2F2; PPP2CA; PTPN11; POLR2G; CBL; TIA1; UBA52; BRAF; UBB; UBC; FGF23	7073; 3185; 2264; 5430; 3265; 5594; 5432; 3845; 8817; 2251; 10818; 867; 10253; 8569; 22916; 200734; 7072; 5515; 5781; 673; 7314; 2250; 4686; 9365; 5438; 3178; 7311; 8074; 2252; 6654; 5431; 5440; 161742; 23767; 5441; 3187; 4893; 23543; 7316; 5433; 2963; 2261; 6233; 5290; 5436	87	87
0.007524383227	0.0679675056329	EPHB-mediated forward signaling	Reactome	R-HSA-3928662	RHOA; PTK2; PAK1; ACTG1; ACTB; RAC1; ARPC3; ARPC2; HRAS; ARPC5; ARPC4; GRIN2B; TIAM1; GRIN1; WASL; CFL1; LYN; ACTR3; RASA1; YES1; ACTR2	4067; 5921; 10092; 2904; 10096; 10109; 3265; 5747; 8976; 2902; 5879; 10094; 387; 7525; 1072; 7074; 10093; 71; 10097; 60; 5058	35	35
0.00758730458499	0.0682857412649	ER Quality Control Compartment (ERQC)	Reactome	R-HSA-901032	SEL1L; TRIM13; RNF103; RNF185; RPS27A; DERL2; UBA52; UBB; UBC; RNF139; RNF5; UGGT2; UGGT1	7316; 11236; 91445; 6048; 7311; 51009; 55757; 7314; 6233; 7844; 10206; 6400; 56886	20	19
0.0077269691495	0.06891352996	Ras Signaling	Wikipathways	WP4223	BCL2L1; RAPGEF5; AKT3; IKBKG; RASAL1; RASAL3; CALM2; CALM3; CALM1; PIK3CA; PIK3CB; GNG11; GNG12; PLA2G6; GRIN1; SHC4; RAB5A; RAB5C; RAB5B; STK4; FGFR4; FGFR3; KRAS; SOS1; PTPN11; KIT; GNG4; ELK1; GNG2; PAK1; PAK2; RASGRP2; RASGRP1; HRAS; RRAS2; RASA4B; PLA2G1B; TIAM1; GNG5; PIK3R3; NF1; KSR2; CHUK; RHOA; RALB; RALA; PDGFRA; RALBP1; RAP1B; RAP1A; NTRK1; PLCE1; NTRK2; FLT4; ABL2; FLT1; TEK; ARF6; R…	51196; 5899; 9771; 1147; 2321; 27; 5582; 2324; 3791; 100271927; 5906; 5908; 26279; 8437; 5062; 84630; 1956; 23179; 5594; 5599; 6654; 5319; 3845; 2791; 2903; 2902; 8036; 2904; 4893; 598; 5156; 5601; 10235; 54331; 10125; 2787; 2786; 6789; 5566; 2261; 2264; 8517; 3815; 382; 3265; 387; 399694; 283748; 255189; 5879; 8503; 283455; 7010; 5869; 5781; 2113; 5868; 22800; 5898; 123745; 5881; 5880; 5878; 649…	184	184
0.00774089529559	0.06891352996	Signaling by NOTCH2	Reactome	R-HSA-1980145	PSEN1; APH1B; APH1A; MAML2; MAML1; RBPJ; RPS27A; CREB1; MIB1; NOTCH2; NCSTN; ADAM10; UBA52; MIB2; UBB; UBC; JAG2; PSENEN; JAG1; HES5	4853; 182; 6233; 83464; 23385; 102; 57534; 142678; 388585; 3714; 7316; 51107; 7311; 3516; 55851; 1385; 7314; 84441; 5663; 9794	33	33
0.00774089529559	0.06891352996	N-glycan trimming in the ER and Calnexin/Calreticulin cycle	Reactome	R-HSA-532668	SEL1L; RNF5; UBB; RNF185; UGGT2; RPS27A; PDIA3; GANAB; RNF139; DERL1; DERL2; TRIM13; UBA52; RNF103; UBC; PSMC1; ENGASE; NGLY1; CANX; UGGT1	6400; 55768; 64772; 91445; 2923; 56886; 6048; 51009; 23193; 7844; 7316; 79139; 821; 7311; 55757; 5700; 10206; 7314; 6233; 11236	34	33
0.00785717000714	0.0693123987654	Thermogenesis - Homo sapiens (human)	KEGG	path:hsa04714	SMARCC1; ACTG1; NDUFB9; NDUFB8; PRKAG1; NDUFB5; NDUFB4; NDUFB3; UQCRQ; UQCRH; UQCRB; PLIN1; NDUFB10; NDUFA10; COX8A; PRKAG3; CREB1; COX6A1; KRAS; ADCY4; ADCY5; NDUFAF4; ARID1B; ACSL1; ADCY8; ACSL4; ACSL5; ACSL3; ACTB; UQCRC2; NDUFAF3; HRAS; FRS2; SMARCE1; COX6B1; COX6C; PRKAB2; GCG; COX7A2; UQCRFS1; PRDM16; ATP5PO; GNAS; ATP5PD; ATP5F1E; ATP5PF; ATP5F1A; ATP5PB; ATP5F1C; KDM3B; KDM3A; COX14; COX1…	514; 518; 9377; 55818; 51287; 516; 517; 515; 6194; 6198; 60; 522; 10818; 51780; 1349; 71; 7248; 2641; 86; 4695; 4697; 4698; 4700; 5562; 4709; 4710; 4711; 4714; 111; 114; 4724; 4725; 55744; 4715; 2180; 2181; 2182; 4716; 4717; 57492; 155; 6300; 539; 4722; 7350; 3265; 7381; 4729; 7385; 2778; 84699; 5346; 27089; 1268; 6390; 6391; 51412; 64764; 3845; 196883; 513; 4893; 28958; 521; 7388; 1327; 1329; 47…	229	229
0.00791650058191	0.0693123987654	Interferon alpha-beta signaling	Wikipathways	WP1835	IFITM3; IFITM2; IFITM1; EGR1; SAMHD1; ADAR; GBP2; IFI27; BST2; RSAD2; PSMB8; IFIT3; IFIT2; IFIT1	3429; 10410; 2634; 3433; 3434; 3437; 10581; 5696; 25939; 91543; 684; 103; 8519; 1958	21	21
0.00792623538193	0.0693123987654	APC/C:Cdc20 mediated degradation of mitotic proteins	Reactome	R-HSA-176409	RPS27A; CDC16; BUB3; CDC27; CDC26; CCNA2; CDC23; UBE2E1; UBE2D1; CDK1; UBA52; UBB; UBC; ANAPC1; PTTG1; ANAPC2; ANAPC5; ANAPC4; ANAPC7	29945; 8697; 7321; 983; 29882; 9232; 51434; 8881; 246184; 7316; 7311; 7324; 51433; 9184; 890; 7314; 6233; 996; 64682	31	31
0.00792623538193	0.0693123987654	Export of Viral Ribonucleoproteins from Nucleus	Reactome	R-HSA-168274	XPO1; NUP153; NUP54; SEH1L; NUP133; NUP98; RAN; NUP160; NUP58; NUP35; NDC1; NUP188; NUP107; NUP50; RAE1; NUP214; RANBP2; NUP205; TPR	55706; 5901; 129401; 23165; 23511; 9972; 8480; 9818; 7175; 4928; 5903; 7514; 53371; 10762; 57122; 23279; 8021; 55746; 81929	31	31
0.00792623538193	0.0693123987654	Transferrin endocytosis and recycling	Reactome	R-HSA-917977	ATP6V0B; ATP6V1D; ATP6V1F; ATP6V1A; ATP6V1G1; ATP6AP1; ATP6V1E1; ATP6V1H; TCIRG1; TFRC; ATP6V0A1; ATP6V0A2; ATP6V0E1; TF; ATP6V0D2; ATP6V0D1; STEAP2; ATP6V1C1; ATP6V1B2	245972; 9114; 23545; 529; 51382; 7037; 9550; 533; 8992; 10312; 537; 51606; 528; 7018; 523; 261729; 535; 526; 9296	31	31
0.00806978480221	0.0696825563394	APC:Cdc20 mediated degradation of cell cycle proteins prior to satisfation of the cell cycle checkpoint	Reactome	R-HSA-179419	CDC16; BUB3; CDC27; CDC26; RPS27A; CDC23; UBE2E1; UBE2D1; CDK1; UBA52; UBB; UBC; ANAPC1; CCNA2; ANAPC2; ANAPC5; ANAPC4; ANAPC7	29945; 8697; 7321; 983; 29882; 51434; 8881; 246184; 7316; 7311; 7324; 51433; 9184; 890; 7314; 6233; 996; 64682	29	29
0.00810343578635	0.0696825563394	TP53 regulates transcription of additional cell cycle genes whose exact role in the p53 pathway remain uncertain	Reactome	R-HSA-6804115	CNOT6L; TP53; ALK; NPM1; PLK2; CNOT9; CNOT8; TNKS1BP1; CNOT4; CNOT2; CNOT1; PLAGL1; CNOT7; CNOT6; BTG2	7157; 57472; 29883; 9337; 9125; 4848; 10769; 23019; 238; 5325; 7832; 4850; 4869; 85456; 246175	23	23
0.00810343578635	0.0696825563394	Abortive elongation of HIV-1 transcript in the absence of Tat	Reactome	R-HSA-167242	NCBP2; NELFCD; GTF2F2; NELFB; NELFA; CTDP1; POLR2D; POLR2G; POLR2A; POLR2C; POLR2B; POLR2L; POLR2I; POLR2K; NCBP1	7469; 22916; 5440; 5430; 51497; 4686; 5441; 9150; 5438; 25920; 5433; 2963; 5432; 5436; 5431	23	23
0.0081584596285	0.0696825563394	Collecting duct acid secretion - Homo sapiens (human)	KEGG	path:hsa04966	ATP6V1D; ATP6V1F; ATP6V1A; ATP4A; CA2; ATP6V1E1; TCIRG1; ATP6V1C1; SLC4A1; ATP6V0A1; ATP6V1G1; ATP6V0D2; ATP6V0A2; ATP6V0E1; ATP6V1B2; CLCNKB; ATP6V0D1	523; 526; 528; 529; 535; 9114; 8992; 1188; 51382; 10312; 9550; 9296; 245972; 6521; 495; 760; 23545	27	27
0.0081584596285	0.0696825563394	FGFR2 alternative splicing	Reactome	R-HSA-6803529	HNRNPH1; NCBP1; NCBP2; GTF2F2; HNRNPA1; TIA1; POLR2C; POLR2D; POLR2G; POLR2A; HNRNPF; TIAL1; POLR2B; POLR2L; POLR2I; POLR2K; RBFOX2	7073; 22916; 5430; 4686; 7072; 5441; 3187; 5438; 3178; 23543; 5440; 5433; 2963; 5432; 3185; 5436; 5431	27	27
0.0081584596285	0.0696825563394	APC/C:Cdh1 mediated degradation of Cdc20 and other APC/C:Cdh1 targeted proteins in late mitosis/early G1	Reactome	R-HSA-174178	RPS27A; CDC16; CDC27; CDC26; FZR1; CDC23; UBE2E1; UBE2D1; UBA52; UBB; UBC; ANAPC1; PTTG1; ANAPC2; ANAPC5; ANAPC4; ANAPC7	8697; 7321; 7311; 29882; 9232; 51434; 8881; 246184; 7316; 51343; 7324; 29945; 51433; 7314; 6233; 996; 64682	27	27
0.00817620432561	0.0696825563394	NOTCH3 Activation and Transmission of Signal to the Nucleus	Reactome	R-HSA-9013507	APH1B; APH1A; PSEN1; RPS27A; EGFR; MIB1; MIB2; NCSTN; ADAM10; UBA52; UBB; UBC; JAG2; PSENEN; JAG1; YBX1	182; 23385; 83464; 102; 1956; 57534; 142678; 4904; 3714; 7316; 51107; 7311; 55851; 7314; 6233; 5663	25	25
0.00824496601237	0.0696825563394	RUNX1 regulates transcription of genes involved in interleukin signaling	Reactome	R-HSA-8939247	ELF1; RUNX1; CBFB; IL3; LIFR	865; 1997; 3562; 861; 3977	6	5
0.00824496601237	0.0696825563394	SUMO is conjugated to E1 (UBA2:SAE1)	Reactome	R-HSA-3065676	SUMO1; SUMO3; SUMO2; UBA2; SAE1	6612; 10054; 7341; 10055; 6613	5	5
0.00825113805803	0.0696825563394	Vibrio cholerae infection - Homo sapiens (human)	KEGG	path:hsa05110	ATP6V1D; ATP6V1F; ATP6V1A; ACTG1; ATP6V1H; ARF1; ATP6AP1; ATP6V1C1; ATP6V0D2; ATP6V0D1; ATP6V0B; ATP6V0A2; KDELR3; SEC61G; SEC61B; ATP6V1B2; GNAS; ATP6V1E1; TCIRG1; PRKACA; ATP6V0A1; ATP6V1G1; KDELR2; ATP6V0E1; ACTB; KDELR1; SEC61A1; SEC61A2	51606; 11014; 11015; 55176; 523; 526; 528; 529; 533; 535; 537; 9114; 8992; 51382; 23480; 60; 5566; 10945; 71; 10312; 10952; 9550; 9296; 245972; 2778; 29927; 375; 23545	50	50
0.00835511055919	0.0703198042286	VEGFA-VEGFR2 Pathway	Reactome	R-HSA-4420097	PTK2; CYFIP1; VAV2; HRAS; DOCK1; MAPK14; AKT3; MAPK11; CTNND1; CRK; RICTOR; NCKAP1; CAV1; AHCYL1; WASF2; CALM1; PIK3CA; PIK3CB; NRAS; CTNNA1; MAPKAP1; CTNNB1; PDPK1; CDH5; KDR; ITGB3; RAC1; CYBB; SHB; PRKCZ; MTOR; BAIAP2; ITPR2; RHOA; RASA1; KRAS; BRK1; NCK1; ABI2; ABI1; ITGAV; PAK1; PRKACA; ELMO2; HSP90AA1; ELMO1; PAK2	3320; 1495; 3791; 3265; 1432; 2475; 23191; 3845; 10006; 1536; 5921; 5062; 1500; 9844; 4690; 5566; 79109; 10768; 5590; 5879; 10787; 1398; 1793; 253260; 857; 5058; 55845; 1003; 3709; 801; 3690; 10458; 63916; 5291; 6461; 5600; 10163; 5170; 387; 1499; 5747; 10000; 4893; 10152; 7410; 3685; 5290	92	92
0.00842237541491	0.0706448223577	Proteoglycans in cancer - Homo sapiens (human)	KEGG	path:hsa05205	TIMP3; ACTG1; AKT3; CAV2; CAV1; DCN; PIK3CA; WNT10B; ARHGEF1; ERBB3; ARHGEF12; CTSL; CAMK2D; CAMK2B; KRAS; HOXD10; FN1; PTPN11; TLR2; DDX5; ELK1; TLR4; ACTB; PAK1; ITGB1; ITGA2; RRAS2; ITGA5; HIF1A; FRS2; SMO; TIAM1; PIK3R3; ITPR2; NANOG; RHOA; EIF4B; TP53; VAV2; SDC4; CBL; FLNC; PIK3CB; SMAD2; MAPK14; RPS6; PLCE1; MAPK11; MAPK12; NUDT16L1; LUM; DROSHA; STAT3; FZD6; FZD8; RPS6KB1; MAPK1; PPP1R12A…	3593; 3082; 6608; 1432; 2065; 3091; 7430; 6194; 4659; 4660; 6198; 60; 10818; 71; 3673; 3678; 10000; 1634; 3685; 3688; 3690; 27250; 5747; 6774; 1655; 8826; 3709; 8322; 8323; 8325; 5781; 6300; 673; 3236; 5290; 5291; 51384; 2335; 3265; 3791; 6469; 6385; 7410; 5879; 2817; 3845; 2318; 22800; 7471; 4893; 1499; 5170; 816; 817; 7478; 8503; 7480; 7482; 836; 5962; 84309; 857; 858; 867; 5501; 7040; 7042; 38…	201	201
0.00866586954306	0.0724407942142	AURKA Activation by TPX2	Reactome	R-HSA-8854518	DYNLL1; SDCCAG8; PCM1; CETN2; NDE1; DCTN2; DCTN3; TPX2; TUBB; HAUS6; NEDD1; TUBA1A; DYNC1I2; HAUS2; ALMS1; CEP57; CEP70; MAPRE1; NINL; YWHAE; HAUS3; ACTR1A; CLASP1; CEP63; CEP41; CEP192; PCNT; CCP110; TUBB4B; CEP131; AKAP9; YWHAG; CDK1; PRKACA; CEP72; HSP90AA1; CNTRL; CKAP5	8655; 7532; 11064; 54801; 10142; 1781; 5566; 7531; 10806; 5108; 7840; 95681; 9702; 1069; 3320; 22974; 22994; 983; 23332; 22981; 5116; 10383; 121441; 10540; 203068; 22919; 9738; 79441; 54820; 55125; 11258; 7846; 9793; 80254; 55722; 55142; 80321; 10121	72	72
0.00888473006515	0.0737746413004	Regulation of HSF1-mediated heat shock response	Reactome	R-HSA-3371453	HSPA2; BAG1; BAG4; BAG5; RPA1; HSPA9; ATM; ATR; RLN1; HSPA14; HSPA5; HSPA4; DNAJB6; NDC1; NUP188; MAPK1; NUP214; NUP133; YWHAE; SIRT1; HSPA8; NUP98; NUP160; ST13; HIKESHI; TPR; RPA3; SEH1L; HSPH1; HSPA13; NUP50; NUP54; NUP58; NUP35; DNAJC2; RPA2; NUP153; NUP107; UBB; RANBP2; NUP205; RAE1	55706; 545; 3308; 129401; 9529; 7531; 6013; 23511; 573; 23165; 8480; 23279; 9530; 10049; 6119; 6118; 27000; 7175; 23411; 3306; 51501; 9972; 4928; 5903; 9818; 53371; 6117; 10762; 7314; 51182; 57122; 8021; 5594; 3309; 10808; 6782; 472; 3313; 3312; 6767; 55746; 81929	81	81
0.0089151837419	0.0737746413004	MyD88 dependent cascade initiated on endosome	Reactome	R-HSA-975155	RELA; PPP2R1B; FBXW11; HMGB1; RPS27A; MAP3K7; MAPK14; IKBKG; MAP2K4; DHX36; PELI1; SKP1; UBA52; MAPK1; MAPK11; NFKB1; TMEM189; MYD88; CUL1; DUSP3; DHX9; TRAF6; UBC; CHUK; CREB1; DUSP4; UBE2V1; MAPK8; NKIRAS2; NKIRAS1; MAPK9; UBE2N; PPP2CA; DUSP6; APP; BTRC; MEF2C; TAB3; MEF2A; ELK1; UBB; TAB2; PPP2R5D; TLR9; ATF1; ATF2	1846; 1386; 28511; 1845; 5519; 5594; 23291; 8454; 5528; 1385; 7334; 1848; 57162; 4790; 4615; 5515; 54106; 5601; 1147; 170506; 4205; 257397; 4208; 466; 23118; 387521; 2002; 8517; 5599; 7311; 6885; 5600; 7314; 6500; 3146; 7189; 5970; 6416; 351; 1660; 7316; 1432; 7335; 28512; 6233; 8945	90	90
0.0089151837419	0.0737746413004	Toll Like Receptor 7/8 (TLR7/8) Cascade	Reactome	R-HSA-168181	RELA; PPP2R1B; FBXW11; HMGB1; RPS27A; MAP3K7; MAPK14; IKBKG; MAP2K4; DHX36; PELI1; SKP1; UBA52; MAPK1; MAPK11; NFKB1; TMEM189; MYD88; CUL1; DUSP3; DHX9; TRAF6; UBC; CHUK; CREB1; DUSP4; UBE2V1; MAPK8; NKIRAS2; NKIRAS1; MAPK9; UBE2N; PPP2CA; DUSP6; APP; BTRC; MEF2C; TAB3; MEF2A; ELK1; UBB; TAB2; PPP2R5D; TLR9; ATF1; ATF2	1846; 1386; 28511; 1845; 5519; 5594; 23291; 8454; 5528; 1385; 7334; 1848; 57162; 4790; 4615; 5515; 54106; 5601; 1147; 170506; 4205; 257397; 4208; 466; 23118; 387521; 2002; 8517; 5599; 7311; 6885; 5600; 7314; 6500; 3146; 7189; 5970; 6416; 351; 1660; 7316; 1432; 7335; 28512; 6233; 8945	90	90
0.00909266125484	0.0744933643005	SCF-beta-TrCP mediated degradation of Emi1	Reactome	R-HSA-174113	BTRC; SKP1; RPS27A; FZR1; UBA52; UBB; UBC; CUL1	7316; 7311; 8454; 7314; 6233; 6500; 8945; 51343	10	10
0.00909266125484	0.0744933643005	Integration of provirus	Reactome	R-HSA-162592	PSIP1; HMGA1; LIG4; BANF1; KPNA1; XRCC5; PPIA; XRCC6	11168; 8815; 5478; 3981; 2547; 3836; 7520; 3159	10	10
0.00909266125484	0.0744933643005	IRE1alpha activates chaperones	Reactome	R-HSA-381070	HSPA5; SEC62; SEC63; SERP1; SEC61G; SEC61B; SEC61A1; SEC61A2	55176; 3309; 23480; 29927; 7095; 27230; 11231; 10952	10	10
0.00924918793818	0.0755248260118	Platelet degranulation	Reactome	R-HSA-114608	TGFB1; TGFB2; TGFB3; TIMP3; TMX3; HSPA5; SYTL4; TMSB4X; PROS1; CFD; CD36; SERPING1; A2M; SRGN; F13A1; APLP2; SERPINE1; LHFPL2; CDC37L1; PECAM1; SERPINA4; CYB5R1; CALM1; MMRN1; SELENOP; CAP1; CD9; PPBP; TF; TAGLN2; FGB; ITGB3; ANXA5; WDR1; NHLRC2; SOD1; VCL; CD63; VEGFD; OLA1; APOOL; CFL1; HGF; HRG; PLEK; VEGFC; ACTN2; FN1; F8; CD109; SPARC; RARRES2; CALU; PLG; PFN1; PHACTR2; VTI1B; ABCC4; SERPINA…	55664; 7114; 10257; 334; 54495; 7018; 7042; 2162; 2244; 1072; 2621; 948; 3309; 3920; 5175; 801; 88; 928; 139322; 5478; 374354; 5054; 10487; 5267; 5552; 3082; 10184; 308; 5216; 10490; 2157; 2335; 135228; 5341; 7040; 8407; 94121; 813; 3690; 3273; 5473; 5627; 2277; 7414; 6414; 7078; 6678; 29789; 7424; 710; 5340; 5265; 9948; 22915; 9749; 351; 1675; 6647; 2; 5919; 7043; 51706; 967	129	129
0.00951383463865	0.0771747244043	TRAF6 mediated induction of NFkB and MAP kinases upon TLR7/8 or 9 activation	Reactome	R-HSA-975138	RELA; PPP2R1B; FBXW11; HMGB1; RPS27A; MAP3K7; MAPK14; IKBKG; MAP2K4; PELI1; SKP1; UBA52; MAPK1; MAPK11; NFKB1; TMEM189; MYD88; CUL1; DUSP3; DHX9; TRAF6; UBC; CHUK; CREB1; DUSP4; UBE2V1; MAPK8; NKIRAS2; NKIRAS1; MAPK9; UBE2N; PPP2CA; DUSP6; APP; BTRC; MEF2C; TAB3; MEF2A; ELK1; UBB; TAB2; PPP2R5D; TLR9; ATF1; ATF2	1846; 1386; 28511; 1845; 5519; 5594; 23291; 8454; 5528; 1385; 7334; 1848; 57162; 4790; 4615; 5515; 54106; 5601; 1147; 4205; 257397; 4208; 466; 23118; 387521; 2002; 8517; 5599; 7311; 6885; 5600; 7314; 6500; 3146; 7189; 5970; 6416; 351; 1660; 7316; 1432; 7335; 28512; 6233; 8945	88	88
0.00951383463865	0.0771747244043	Mitochondrial translation initiation	Reactome	R-HSA-5368286	MRPL20; MRPL23; MRPL22; OXA1L; MRPS23; MRPS16; MRPS14; MTIF3; MRPS10; MRPL14; ERAL1; MRPL16; MRPS35; MRPS31; MRPS30; MRPL50; MRPL51; MRPL52; MRPL19; MRPL10; MRPL37; MRPL35; MRPL32; MRPL33; MRPS9; MRPL17; MRPS7; MRPS6; MRPS18A; MRPS18B; MRPL39; MRPL3; MRPL9; MRPS26; MRPS27; MRPS25; MRPS22; PTCD3; MRPS21; MRPL43; MRPL42; MRPL41; MRPL47; MRPL45; MRPL49	64983; 55052; 26284; 54534; 51021; 60488; 122704; 56945; 54460; 10240; 63931; 54148; 55037; 84311; 51258; 84545; 64965; 28977; 11222; 64432; 64968; 55168; 64975; 51649; 28973; 54948; 51253; 124995; 6150; 65005; 51081; 5018; 10884; 29093; 57129; 63875; 9801; 64949; 219402; 9553; 64928; 51318; 23107; 740; 55173	89	88
0.00963461572305	0.0778982372887	Vasopressin-regulated water reabsorption - Homo sapiens (human)	KEGG	path:hsa04962	DYNLL1; DYNLL2; DCTN2; DCTN6; DCTN4; DCTN5; DYNC1I2; NSF; RAB11A; ARHGDIB; DYNC2LI1; AQP4; RAB5A; AQP3; RAB5C; RAB5B; CREB1; DYNC1LI1; DYNC1LI2; DYNC2H1; VAMP2; GNAS; CREB3L2; CREB3L3; PRKACA	397; 5869; 84516; 4905; 79659; 10540; 10671; 6844; 8766; 1781; 51143; 8655; 2778; 84699; 51164; 361; 360; 1385; 5868; 5566; 5878; 1783; 140735; 64764; 51626	44	44
0.00980681934021	0.0790314264476	Formation of TC-NER Pre-Incision Complex	Reactome	R-HSA-6781823	COPS8; COPS2; COPS3; RPS27A; COPS6; COPS4; COPS5; ZNF830; AQR; PRPF19; POLR2I; DDB1; GTF2H1; XPA; TCEA1; POLR2D; POLR2G; POLR2A; POLR2C; POLR2B; POLR2L; USP7; COPS7B; POLR2K; COPS7A; UBA52; CUL4B; UBB; UBC; RBX1; CCNH	5440; 91603; 10987; 5430; 50813; 9716; 2965; 5441; 9318; 5438; 1642; 10920; 7316; 7311; 902; 5433; 64708; 51138; 8533; 9978; 7507; 5432; 7314; 6233; 10980; 6917; 8450; 5436; 27339; 5431; 7874	57	57
0.00997827278372	0.0801512074418	Response to elevated platelet cytosolic Ca2+	Reactome	R-HSA-76005	TGFB1; TGFB2; TGFB3; TIMP3; TMX3; HSPA5; SYTL4; TMSB4X; PROS1; CFD; APOOL; STXBP3; SERPING1; A2M; SRGN; F13A1; APLP2; SERPINE1; LHFPL2; CDC37L1; PECAM1; SERPINA4; CYB5R1; CALM1; MMRN1; SELENOP; CAP1; CD9; PPBP; TF; TAGLN2; FGB; ITGB3; ANXA5; WDR1; NHLRC2; SOD1; VCL; PRKCG; CD63; VEGFD; OLA1; CD36; CFL1; HGF; HRG; PLEK; VEGFC; ACTN2; FN1; F8; CD109; SPARC; RARRES2; CALU; PLG; PFN1; PHACTR2; VTI1B;…	6814; 55664; 10257; 334; 54495; 7018; 7042; 2162; 2244; 1072; 2621; 948; 3309; 3920; 5175; 801; 88; 928; 139322; 5478; 374354; 5054; 10487; 5267; 5552; 3082; 10184; 308; 5216; 10490; 5919; 135228; 5341; 7040; 8407; 94121; 813; 3690; 3273; 5473; 5627; 2277; 7414; 6414; 7078; 6678; 29789; 2157; 7424; 710; 5340; 5265; 9948; 22915; 5582; 9749; 351; 1675; 6647; 2; 2335; 7043; 7114; 51706; 967	134	134

## Sheet: Group3
p-value	q-value	pathway	source	external_id	members_input_overlap	members_input_overlap_geneids	size	effective_size
5.3853506931e-38	8.87505794223e-35	L13a-mediated translational silencing of Ceruloplasmin expression	Reactome	R-HSA-156827	RPS13; RPS12; RPS11; RPL37A; RPL5; RPS16; RPL23A; RPL9; RPL6; PABPC1; RPL27A; RPS27A; RPS18; RPL35A; RPS7; RPS5; RPS14; RPL36AL; EIF2S1; EIF1AX; RPL41; RPS8; EIF3H; EIF3J; RPS4Y1; EIF3L; EIF3M; RPL24; RPL27; RPL26; RPL21; EIF3E; RPL23; RPL22; EIF2S3; RPL7; EIF2S2; RPL4; RPS26; RPS27; RPS24; RPS25; RPS23; RPS20; RPS21; RPS29; RPL14; RPL15; EIF3K; RPL10; EIF4H; RPL12; RPS4X; RPL29; RPL11; EIF4B; RP…	6124; 6227; 6161; 51386; 6189; 6206; 26986; 6233; 6155; 6230; 6164; 6192; 6134; 6205; 7458; 6229; 6171; 6133; 6144; 6157; 6232; 10480; 6202; 1965; 6136; 6160; 6201; 1968; 6154; 6167; 27335; 9349; 6129; 1975; 6228; 6170; 11224; 6147; 6222; 6156; 6235; 3646; 6169; 6208; 7311; 9045; 6191; 6125; 6224; 6166; 6128; 6207; 1974; 6152; 6231; 6165; 8667; 1964; 8894; 6193; 6135; 6146; 6217; 6159; 6168; 6138…	125	123
1.08759524617e-37	8.96178482842e-35	GTP hydrolysis and joining of the 60S ribosomal subunit	Reactome	R-HSA-72706	RPS13; RPS12; RPS11; RPL37A; RPL5; RPS16; RPL23A; RPL9; RPL6; RPL7; RPL27A; RPS27A; RPS18; RPL35A; RPS7; RPS5; RPS14; RPL36AL; EIF2S1; EIF1AX; RPL41; RPS8; EIF3H; EIF3J; RPS4Y1; EIF3L; EIF3M; EIF5B; RPL27; RPL26; RPL21; EIF3E; RPL23; RPL22; EIF2S3; EIF2S2; RPL4; RPS26; RPS27; RPS24; RPS25; RPS23; RPS20; RPS21; RPS29; RPL14; RPL15; EIF3K; RPL10; EIF4H; RPL12; RPS4X; RPL29; RPL11; EIF4B; RPL38; RPL…	6124; 6227; 6161; 51386; 6189; 6206; 6233; 6155; 6230; 6164; 6192; 6134; 6205; 7458; 6229; 6171; 6133; 6144; 6157; 6232; 10480; 6202; 1965; 6136; 9669; 6160; 6201; 1968; 6154; 6167; 27335; 9349; 6129; 1975; 6228; 6170; 11224; 6147; 6222; 6156; 6235; 3646; 6169; 6208; 7311; 9045; 6191; 6125; 6224; 6166; 6128; 6207; 1974; 6152; 6231; 6165; 8667; 1964; 8894; 6193; 6135; 6146; 6217; 6159; 6168; 6138;…	126	124
1.02916648894e-36	4.24016593443e-34	Cap-dependent Translation Initiation	Reactome	R-HSA-72737	RPS13; RPS12; RPS11; RPL37A; RPL5; RPS16; RPL23A; RPL9; RPL6; PABPC1; RPL27A; RPS27A; RPS18; RPL35A; RPS7; RPS5; RPS14; RPL36AL; EIF2S1; EIF1AX; RPL41; RPS8; EIF3H; EIF3J; RPS4Y1; EIF3L; EIF3M; EIF5B; RPL27; RPL26; RPL21; EIF3E; RPL23; RPL22; EIF2S3; RPL7; EIF2S2; RPL4; RPS26; RPS27; RPS24; RPS25; RPS23; RPS20; RPS21; RPS29; RPL14; RPL15; EIF3K; RPL10; EIF4H; RPL12; RPS4X; RPL29; RPL11; EIF4B; RP…	6124; 6227; 6161; 6189; 6206; 26986; 6233; 6155; 6230; 6164; 6192; 6134; 6205; 7458; 6229; 6171; 6133; 6144; 6157; 6232; 10480; 6202; 1965; 6136; 9669; 6160; 6201; 1968; 6154; 6167; 51386; 27335; 9349; 6129; 1975; 6228; 6170; 11224; 6147; 6222; 6156; 6235; 3646; 6169; 6208; 7311; 9045; 6191; 6125; 6224; 6166; 6128; 6207; 1974; 6152; 6231; 6165; 8667; 1964; 8894; 6193; 6135; 6146; 6217; 6159; 6168…	133	131
1.02916648894e-36	4.24016593443e-34	Eukaryotic Translation Initiation	Reactome	R-HSA-72613	RPS13; RPS12; RPS11; RPL37A; RPL5; RPS16; RPL23A; RPL9; RPL6; PABPC1; RPL27A; RPS27A; RPS18; RPL35A; RPS7; RPS5; RPS14; RPL36AL; EIF2S1; EIF1AX; RPL41; RPS8; EIF3H; EIF3J; RPS4Y1; EIF3L; EIF3M; EIF5B; RPL27; RPL26; RPL21; EIF3E; RPL23; RPL22; EIF2S3; RPL7; EIF2S2; RPL4; RPS26; RPS27; RPS24; RPS25; RPS23; RPS20; RPS21; RPS29; RPL14; RPL15; EIF3K; RPL10; EIF4H; RPL12; RPS4X; RPL29; RPL11; EIF4B; RP…	6124; 6227; 6161; 6189; 6206; 26986; 6233; 6155; 6230; 6164; 6192; 6134; 6205; 7458; 6229; 6171; 6133; 6144; 6157; 6232; 10480; 6202; 1965; 6136; 9669; 6160; 6201; 1968; 6154; 6167; 51386; 27335; 9349; 6129; 1975; 6228; 6170; 11224; 6147; 6222; 6156; 6235; 3646; 6169; 6208; 7311; 9045; 6191; 6125; 6224; 6166; 6128; 6207; 1974; 6152; 6231; 6165; 8667; 1964; 8894; 6193; 6135; 6146; 6217; 6159; 6168…	133	131
8.00889046691e-36	2.63973029789e-33	SRP-dependent cotranslational protein targeting to membrane	Reactome	R-HSA-1799339	RPS13; RPS12; RPS11; RPL37A; RPL5; RPS16; SPCS2; RPL9; RPL6; RPL7; RPL4; RPS27A; RPS18; RPN2; SRP9; RPS7; RPS5; RPS14; RPL36AL; RPL41; RPS8; RPS4Y1; RPL29; RPL23A; SPCS1; RPL24; RPL27; RPL26; RPL21; UBA52; RPL23; RPL22; RPN1; SRP14; SRP72; RPL27A; RPS26; RPS27; RPS24; RPS25; RPS23; RPS20; RPS21; RPL35A; RPS29; RPL14; RPL15; RPL10; RPL11; RPL12; RPS4X; SEC61B; SPCS3; RPL38; RPL39; RPLP0; RPL37; RP…	6745; 6124; 6227; 6161; 9789; 6189; 6206; 6233; 6155; 6230; 6726; 6164; 6192; 6134; 6205; 6229; 6171; 6133; 6144; 6157; 6232; 6185; 6746; 6202; 6136; 6160; 6201; 6154; 6167; 9349; 6129; 6731; 6228; 6170; 11224; 6747; 6147; 6222; 6156; 6235; 6169; 6184; 6208; 7311; 9045; 6191; 6125; 6727; 6224; 6166; 6128; 6207; 6152; 6231; 60559; 6165; 6193; 6135; 6146; 6217; 6159; 28972; 6168; 10952; 6138; 6175	124	123
1.21070776456e-33	3.32541066e-31	Cytoplasmic Ribosomal Proteins	Wikipathways	WP477	RPS13; RPS12; RPS11; RPL37A; RPS16; RPL23A; RPS14; RPL6; RPL7; RPL4; RPS18; RPL9; RPL35A; RPS7; RPS5; RPS25; RPS27A; RPL41; RPS8; RPS4Y1; RPL29; RPL24; RPL27; RPL26; RPL21; RPL23; RPL22; RPL27A; RPS26; RPS27; RPS24; RPL5; RPS23; RPS20; RPS21; MRPL19; RPS29; RPL14; RPL15; RPL10; RPL11; RPL12; RPS4X; RPL38; RPL39; RPLP0; RPL37; RPL34; RPL35; RPL32; RPL30; RPL31; UBA52; RPS3A	6125; 6124; 6129; 6128; 6222; 6224; 6152; 6154; 6155; 6156; 6157; 6159; 7311; 6147; 6146; 6144; 6217; 6193; 6175; 6170; 6171; 6169; 6168; 6161; 6160; 11224; 6165; 6164; 6167; 6205; 6206; 6207; 6201; 6202; 6208; 6191; 6192; 9349; 9801; 6227; 6228; 6229; 6189; 9045; 6138; 6133; 6136; 6134; 6135; 6235; 6231; 6230; 6233; 6232	88	88
2.18084344205e-33	5.13432856071e-31	Formation of a pool of free 40S subunits	Reactome	R-HSA-72689	RPS13; RPS12; RPS11; RPL37A; RPL5; RPS16; RPL23A; RPL9; RPL6; RPL7; RPL27A; RPS27A; RPS18; RPL35A; RPS7; RPS5; RPS14; RPL36AL; RPL41; RPS8; EIF3H; EIF3J; RPS4Y1; EIF3L; EIF3M; RPL24; RPL27; RPL26; RPL21; EIF3E; RPL23; RPL22; RPL4; RPS26; RPS27; RPS24; RPS25; RPS23; RPS20; RPS21; RPS29; RPL14; RPL15; EIF3K; RPL10; RPL11; RPL12; RPS4X; RPL29; EIF1AX; RPL38; RPL39; RPLP0; RPL37; RPL34; RPL35; RPL32;…	6124; 6227; 6161; 51386; 6189; 6206; 6233; 6155; 6230; 6164; 6192; 6134; 6205; 6229; 6171; 6133; 6144; 6157; 6232; 10480; 6202; 6136; 6160; 6201; 6154; 6167; 27335; 9349; 6129; 6228; 6170; 11224; 6147; 6222; 6156; 6235; 3646; 6169; 6208; 7311; 9045; 6191; 6125; 6224; 6166; 6128; 6207; 6152; 6231; 6165; 8667; 1964; 6193; 6135; 6146; 6217; 6159; 6168; 6138; 6175; 8669	115	113
1.91029616443e-31	3.93521009872e-29	Nonsense Mediated Decay (NMD) independent of the Exon Junction Complex (EJC)	Reactome	R-HSA-975956	RPS13; RPS12; RPS11; RPL37A; RPL5; NCBP1; RPL23A; RPL9; RPL6; PABPC1; RPL27A; RPS27A; RPS18; RPL35A; RPS7; RPS5; RPS14; RPL36AL; RPL41; RPS8; RPS4Y1; RPL29; RPL24; RPL27; RPL26; RPL21; RPL23; RPL22; ETF1; RPL7; RPL4; RPS16; RPS26; RPS27; RPS24; RPS25; RPS23; RPS20; RPS21; RPS29; RPL14; RPL15; RPL10; RPL11; RPL12; RPS4X; RPL38; RPL39; RPLP0; RPL37; RPL34; RPL35; RPL32; RPL30; RPL31; UBA52; RPS3A	6124; 6227; 6161; 6189; 6206; 26986; 6233; 6155; 6230; 6164; 6192; 6134; 6205; 6229; 6171; 6133; 6144; 6157; 6232; 6202; 6136; 6160; 4686; 6201; 6154; 6167; 9349; 6129; 6228; 6170; 11224; 6147; 6222; 6156; 6235; 6169; 6208; 7311; 9045; 6191; 6125; 6224; 6166; 6128; 6207; 6152; 6231; 6165; 6193; 6135; 6146; 6217; 6159; 6168; 2107; 6138; 6175	106	105
8.89358281706e-31	1.62851383139e-28	Peptide chain elongation	Reactome	R-HSA-156902	RPS13; RPS12; RPS11; RPL37A; RPL5; RPS16; RPL23A; RPL9; RPL6; RPL7; RPL27A; RPS27A; RPS18; RPL35A; RPS7; RPS5; RPS14; RPL36AL; RPL41; RPS8; RPS4Y1; RPL29; RPL24; RPL27; RPL26; RPL21; RPL23; RPL22; EEF1A1; RPL4; RPS26; RPS27; RPS24; RPS25; RPS23; RPS20; RPS21; RPS29; RPL14; RPL15; RPL10; RPL11; RPL12; RPS4X; RPL38; RPL39; RPLP0; RPL37; RPL34; RPL35; RPL32; RPL30; RPL31; UBA52; RPS3A	6124; 6227; 6161; 6189; 6206; 6155; 6230; 6164; 6192; 6134; 6205; 6229; 6171; 6133; 6144; 6157; 6232; 6233; 6202; 6136; 6160; 6201; 6154; 6167; 9349; 6129; 6228; 6170; 11224; 6147; 6222; 6156; 6235; 6169; 6208; 7311; 9045; 6191; 6125; 6224; 6166; 6128; 6207; 6152; 6231; 6165; 6193; 6135; 6146; 6217; 6159; 1915; 6168; 6138; 6175	101	100
2.25056476829e-30	3.70893073813e-28	Eukaryotic Translation Elongation	Reactome	R-HSA-156842	RPS13; RPS12; RPS11; RPL37A; RPL5; RPS16; RPL23A; RPL9; RPL6; RPL7; RPL27A; RPS27A; RPS18; RPL35A; RPS7; RPS5; RPS14; RPL36AL; RPL41; RPS8; RPS4Y1; RPL29; RPL24; RPL27; RPL26; RPL21; RPL23; RPL22; EEF1A1; RPL4; RPS26; RPS27; RPS24; RPS25; RPS23; RPS20; RPS21; EEF1B2; RPL14; RPL15; RPL10; RPL11; RPL12; RPS4X; RPS29; RPL38; RPL39; RPLP0; RPL37; RPL34; RPL35; RPL32; RPL30; RPL31; UBA52; RPS3A	6124; 6227; 6161; 6189; 6206; 6233; 6155; 6230; 6164; 6192; 6134; 6205; 6229; 6171; 6133; 6144; 6157; 6232; 6202; 6136; 6160; 6201; 6154; 6167; 9349; 6129; 6228; 6170; 1933; 11224; 6147; 6222; 6156; 6235; 6169; 6208; 7311; 9045; 6191; 6125; 6224; 6166; 6128; 6207; 6152; 6231; 6165; 6193; 6135; 6146; 6217; 6159; 1915; 6168; 6138; 6175	106	105
6.88763152467e-30	1.03189243206e-27	Eukaryotic Translation Termination	Reactome	R-HSA-72764	RPS13; RPS12; RPS11; RPL37A; RPL5; RPS16; RPL23A; RPL9; RPL6; RPL7; RPL27A; RPS27A; RPS18; RPL35A; RPS7; RPS5; RPS14; RPL36AL; RPL41; RPS8; RPS4Y1; RPL29; RPL24; RPL27; RPL26; RPL21; RPL23; RPL22; ETF1; RPL4; RPS26; RPS27; RPS24; RPS25; RPS23; RPS20; RPS21; RPS29; RPL14; RPL15; RPL10; RPL11; RPL12; RPS4X; RPL38; RPL39; RPLP0; RPL37; RPL34; RPL35; RPL32; RPL30; RPL31; UBA52; RPS3A	6124; 6227; 6161; 6189; 6206; 6233; 6155; 6230; 6164; 6192; 6134; 6205; 6229; 6171; 6133; 6144; 6157; 6232; 6202; 6136; 6160; 6201; 6154; 6167; 9349; 6129; 6228; 6170; 11224; 6147; 6222; 6156; 6235; 6169; 6208; 7311; 9045; 6191; 6125; 6224; 6166; 6128; 6207; 6152; 6231; 6165; 6193; 6135; 6146; 6217; 6159; 6168; 2107; 6138; 6175	104	103
3.51814038321e-29	4.45991950118e-27	Nonsense Mediated Decay (NMD) enhanced by the Exon Junction Complex (EJC)	Reactome	R-HSA-975957	RPS13; RPS12; RPS11; RPL37A; RPL5; NCBP1; RPL23A; RPL9; RPL6; PABPC1; RPL27A; RPS27A; RPS18; RPL35A; RPS7; RPS5; RPS14; RPL36AL; RPL41; RPS8; RPS4Y1; RPL29; RBM8A; RPL24; RPL27; RPL26; RPL21; RPL23; RPL22; ETF1; RPL7; RPL4; RPS16; RPS26; RPS27; RPS24; RPS25; RPS23; RPS20; RPS21; RPS29; RPL14; RPL15; RPL10; RPL11; RPL12; RPS4X; RPL38; RPL39; RPLP0; RPL37; RPL34; RPL35; RPL32; RPL30; RPL31; UBA52; …	6124; 6227; 6161; 6189; 6206; 26986; 6233; 6155; 6230; 6164; 6192; 6134; 6205; 6229; 6171; 6133; 6144; 6157; 6232; 6202; 6136; 6160; 4686; 6201; 6154; 6167; 9349; 6129; 6228; 6170; 11224; 6147; 6222; 6156; 6235; 6169; 6208; 7311; 9045; 6191; 6125; 6224; 6166; 9939; 6128; 6207; 6152; 6231; 6165; 6193; 6135; 6146; 6217; 6159; 6168; 2107; 6138; 6175	118	117
3.51814038321e-29	4.45991950118e-27	Nonsense-Mediated Decay (NMD)	Reactome	R-HSA-927802	RPS13; RPS12; RPS11; RPL37A; RPL5; NCBP1; RPL23A; RPL9; RPL6; PABPC1; RPL27A; RPS27A; RPS18; RPL35A; RPS7; RPS5; RPS14; RPL36AL; RPL41; RPS8; RPS4Y1; RPL29; RBM8A; RPL24; RPL27; RPL26; RPL21; RPL23; RPL22; ETF1; RPL7; RPL4; RPS16; RPS26; RPS27; RPS24; RPS25; RPS23; RPS20; RPS21; RPS29; RPL14; RPL15; RPL10; RPL11; RPL12; RPS4X; RPL38; RPL39; RPLP0; RPL37; RPL34; RPL35; RPL32; RPL30; RPL31; UBA52; …	6124; 6227; 6161; 6189; 6206; 26986; 6233; 6155; 6230; 6164; 6192; 6134; 6205; 6229; 6171; 6133; 6144; 6157; 6232; 6202; 6136; 6160; 4686; 6201; 6154; 6167; 9349; 6129; 6228; 6170; 11224; 6147; 6222; 6156; 6235; 6169; 6208; 7311; 9045; 6191; 6125; 6224; 6166; 9939; 6128; 6207; 6152; 6231; 6165; 6193; 6135; 6146; 6217; 6159; 6168; 2107; 6138; 6175	118	117
7.81789641582e-29	9.20278092377e-27	Selenocysteine synthesis	Reactome	R-HSA-2408557	RPS13; RPS12; RPS11; RPL37A; RPL5; RPS16; RPL23A; RPL9; RPL6; RPL7; RPL27A; RPS27A; RPS18; RPL35A; RPS7; RPS5; RPS14; RPL36AL; RPL41; RPS8; RPS4Y1; RPL29; RPL24; RPL27; RPL26; RPL21; RPL23; RPL22; RPL4; RPS26; RPS27; RPS24; RPS25; RPS23; RPS20; RPS21; RPS29; RPL14; RPL15; RPL10; RPL11; RPL12; RPS4X; RPL38; RPL39; RPLP0; RPL37; RPL34; RPL35; RPL32; RPL30; RPL31; UBA52; RPS3A	6124; 6227; 6161; 6189; 6206; 6233; 6155; 6230; 6164; 6192; 6134; 6205; 6229; 6171; 6133; 6144; 6157; 6232; 6202; 6136; 6160; 6201; 6154; 6167; 9349; 6129; 6228; 6170; 11224; 6147; 6222; 6156; 6235; 6169; 6208; 7311; 9045; 6191; 6125; 6224; 6166; 6128; 6207; 6152; 6231; 6165; 6193; 6135; 6146; 6217; 6159; 6168; 6138; 6175	104	103
4.36127653586e-25	4.79158915407e-23	Translation	Reactome	R-HSA-72766	RPN1; RPN2; SRP9; RARS2; EIF3H; EIF3J; EIF3K; EIF3L; EIF3M; EIF1AX; EIF3E; RPL14; RPL15; RPL10; RPL11; RPL12; UBA52; RPL37A; RPL9; RPL6; PABPC1; RPL4; RPL5; EIF5B; SRP14; RPS8; MRPL19; EIF4H; EIF4B; EIF4A2; OXA1L; RPLP0; RPL35A; RPS7; RPS5; RPL36AL; RPL41; SPCS1; RPS4Y1; RPL23A; MRPS35; SPCS3; MRPS30; ETF1; RPL7; SRP72; RPL27A; RPS26; RPS27; RPS24; RPS27A; RPS23; RPS20; RPS21; RPS29; RPS4X; RPS3A…	1965; 6124; 2107; 6726; 6227; 6133; 6161; 6205; 60488; 8667; 6206; 26986; 6233; 6155; 6230; 1974; 6164; 51021; 6229; 6192; 6134; 9789; 7458; 9669; 1968; 6171; 6135; 9801; 6144; 6125; 63931; 6157; 6232; 10480; 6185; 57038; 6136; 6202; 6160; 6222; 6201; 6167; 6217; 27335; 9349; 6235; 6731; 51386; 6228; 6170; 1933; 11224; 8669; 6147; 6156; 6747; 3646; 6169; 6184; 6154; 6208; 60559; 9045; 6191; 6727;…	310	307
1.52518049749e-24	1.57093591242e-22	Selenoamino acid metabolism	Reactome	R-HSA-2408522	RPS13; RPS12; RPS11; RPL37A; RPL5; RPS16; RPL23A; RPL9; RPL6; RPL7; RPL27A; RPS18; RPL35A; RPS7; RPS5; RPS14; RPL36AL; RPL41; RPS8; RPS4Y1; RPL29; RPL24; RPL27; RPL26; RPL21; RPL23; RPL22; RPL4; TXNRD1; RPS26; RPS27; RPS24; RPS25; RPS23; RPS20; RPS21; RPS29; RPL14; RPL15; PAPSS2; RPL10; RPL11; RPL12; RPS4X; RPS27A; RPL38; RPL39; RPLP0; RPL37; RPL34; RPL35; RPL32; RPL30; RPL31; UBA52; RPS3A	6124; 6227; 6161; 7296; 6206; 6155; 6230; 6164; 6229; 6192; 6134; 6205; 6171; 6133; 6144; 6157; 6232; 6202; 6136; 6160; 6201; 6167; 9349; 6129; 6228; 6189; 6154; 6170; 11224; 6147; 6222; 6156; 6235; 6169; 6208; 7311; 9045; 6191; 6125; 9060; 6224; 6166; 6128; 6207; 6152; 6231; 6165; 6193; 6135; 6146; 6217; 6159; 6168; 6138; 6233; 6175	130	129
1.35334632842e-22	1.31194985249e-20	Ribosome - Homo sapiens (human)	KEGG	path:hsa03010	RPS13; RPS12; RPS11; RPL37A; RPL5; RPS16; RPL23A; RPS14; RPL6; RPL7; RPL27A; RPLP0; RPL9; RPL35A; RPS7; MRPS16; RPS5; RPS25; RPS27A; MRPS10; RPL36AL; RPL41; RPS8; RPS4Y1; RPL29; RPL24; RPL27; RPL26; RPL21; RPL23; RPL22; RPL4; RPS26; RPS27; RPS24; RPS18; RPS23; RPS20; RPS21; MRPL19; RPS29; RPL14; RPL15; RPL10; RPL11; RPL12; RPS4X; RPL38; RPL39; RPL37; RPL34; RPL35; RPL32; RPL30; RPL31; UBA52; MRPS…	6144; 6146; 6147; 6152; 6154; 6156; 6157; 6159; 6155; 6161; 6164; 6165; 6166; 6167; 6168; 6169; 6170; 6171; 6175; 6189; 6191; 6192; 6193; 6201; 6202; 6205; 6206; 6207; 6208; 6217; 6222; 6224; 6227; 6228; 6229; 6230; 6231; 6232; 6233; 6235; 6160; 9349; 7311; 9045; 55173; 9801; 63931; 51021; 11224; 6124; 6125; 6128; 6129; 51187; 6133; 6134; 6135; 6136; 6138	153	153
2.3926556518e-19	2.19060917454e-17	Translation initiation complex formation	Reactome	R-HSA-72649	RPS13; RPS12; RPS11; RPS16; RPS14; PABPC1; RPS18; RPS7; RPS5; RPS27A; EIF2S1; EIF2S3; EIF2S2; EIF3H; EIF3J; RPS4Y1; EIF3L; EIF3M; EIF1AX; EIF3E; RPS8; RPS26; RPS27; RPS24; RPS25; RPS23; RPS20; RPS21; RPS29; EIF3K; EIF4H; RPS4X; EIF4B; RPS3A; EIF4A2	6228; 1965; 1964; 6232; 6227; 10480; 6207; 1974; 6231; 6222; 6205; 6202; 6235; 6189; 8894; 6206; 3646; 26986; 6193; 6230; 51386; 6217; 6208; 6201; 6192; 7458; 6229; 6191; 27335; 6233; 6224; 8667; 1968; 8669; 1975	68	66
4.56506684122e-19	3.95959481807e-17	Activation of the mRNA upon binding of the cap-binding complex and eIFs, and subsequent binding to 43S	Reactome	R-HSA-72662	RPS13; RPS12; RPS11; RPS16; RPS14; PABPC1; RPS18; RPS7; RPS5; RPS27A; EIF2S1; EIF2S3; EIF2S2; EIF3H; EIF3J; EIF3K; EIF3L; EIF3M; EIF1AX; EIF3E; RPS8; RPS26; RPS27; RPS24; RPS25; RPS23; RPS20; RPS21; RPS29; RPS4Y1; EIF4H; RPS4X; EIF4B; RPS3A; EIF4A2	6228; 27335; 1965; 1964; 6232; 6227; 10480; 6207; 1974; 6231; 6222; 6235; 6189; 8894; 6206; 26986; 6193; 6230; 51386; 6217; 6208; 6201; 6192; 6205; 7458; 6229; 6202; 6191; 3646; 6233; 6224; 8667; 1968; 8669; 1975	69	67
6.30043584081e-19	5.19155913283e-17	Metabolism of RNA	Reactome	R-HSA-8953854	NCBP1; SRSF11; NUDT21; RAN; NUP98; CHTOP; RPL14; RPL15; UTP14C; RPL10; RPL11; RPL12; THOC2; SNRPD3; DDX42; CSTF2T; DDX46; DDX5; DDX6; DDX1; PPIL4; YBX1; RPL37A; FUS; RPL9; RPL6; RPL7; RPL27A; RPL5; NOP10; KRR1; DCP1A; SRSF7; SRSF1; SRSF3; SRSF2; U2AF1; UBA52; PCBP2; XRN1; CLNS1A; XPOT; POLR2B; POLR2K; EIF4B; DNAJC8; CCNH; NUP153; EIF4A2; RPLP0; RPL35A; RPS7; RPS5; RTRAF; HNRNPH2; RPL36AL; RPL41; …	6426; 23350; 9972; 10236; 6155; 4928; 9879; 6229; 6133; 6144; 988; 54464; 6166; 5903; 10914; 26097; 1975; 6189; 6156; 6191; 23451; 22938; 6231; 6135; 51637; 6168; 85313; 1207; 57472; 6124; 2107; 6161; 6152; 83443; 167227; 5440; 6192; 6434; 3184; 9295; 55660; 6232; 23019; 6167; 6136; 11051; 6235; 51639; 6170; 11224; 6222; 23283; 1655; 4809; 6157; 7311; 27316; 9939; 6146; 6164; 11103; 6138; 6175; 2…	586	584
2.61112024809e-18	2.04910769945e-16	Ribosomal scanning and start codon recognition	Reactome	R-HSA-72702	RPS13; RPS12; RPS11; RPS16; RPS14; RPS18; RPS7; RPS5; RPS27A; EIF2S1; EIF2S3; RPS8; EIF3H; EIF3J; RPS4Y1; EIF3L; EIF3M; EIF1AX; EIF3E; EIF2S2; RPS26; RPS27; RPS24; RPS25; RPS23; RPS20; RPS21; RPS29; EIF3K; EIF4H; RPS4X; EIF4B; RPS3A; EIF4A2	6228; 1965; 1964; 6232; 6227; 10480; 6207; 1974; 8894; 6231; 6222; 6205; 6202; 6235; 6189; 3646; 6206; 6193; 6230; 51386; 6217; 6208; 6201; 6192; 7458; 6229; 6191; 27335; 6233; 6224; 8667; 1968; 8669; 1975	68	66
3.90870010438e-17	2.92797171456e-15	Formation of the ternary complex, and subsequently, the 43S complex	Reactome	R-HSA-72695	RPS13; RPS12; RPS11; RPS16; RPS14; RPS18; RPS7; RPS5; RPS27A; EIF2S1; EIF2S3; EIF2S2; EIF3H; EIF3J; RPS4Y1; EIF3L; EIF3M; EIF1AX; EIF3E; RPS8; RPS26; RPS27; RPS24; RPS25; RPS23; RPS20; RPS21; RPS29; EIF3K; RPS4X; RPS3A	6228; 1965; 1964; 6232; 6227; 10480; 6207; 6231; 6222; 6202; 6235; 6189; 8894; 6206; 3646; 6193; 6230; 51386; 6217; 6208; 6201; 6192; 6205; 6229; 6191; 27335; 6233; 6224; 8667; 1968; 8669	61	59
1.02088127471e-16	7.31483626398e-15	Metabolism of proteins	Reactome	R-HSA-392499	RPN1; TRIM13; TFAP2B; ZRANB1; RPL12; ARF3; ASB18; PSMF1; RPN2; SRP9; CS; TIMM10B; RARS2; SEC23IP; DYNLL1; SLC30A7; ADAMTS18; CANX; TMED10; EIF3H; TOMM7; EIF3J; EIF3K; EIF3L; EIF3M; SPARCL1; COMMD2; CSNK2A3; EIF1AX; EIF3E; GNG12; ATP6AP2; SLC34A1; SEC63; KTN1; SUMO1; GP2; RAB5A; RAB5C; RAB5B; MUC2; F2; MUC4; RPL14; RPL15; CAT; RPL11; MYSM1; SEC24B; MUC17; COPS3; NUP98; USP34; CSNK2A2; KLHL9; UBXN7…	23011; 79868; 6155; 6133; 6144; 966; 6201; 22926; 2157; 1975; 847; 26190; 6231; 79139; 7874; 10959; 25793; 83752; 10254; 2813; 498; 5716; 11224; 60559; 10159; 3093; 122706; 6175; 1540; 6164; 7295; 9789; 10670; 90865; 6157; 10480; 2589; 6154; 7095; 55284; 6147; 23468; 6125; 6727; 8724; 4583; 1974; 8667; 6193; 9801; 57731; 10206; 6233; 6230; 5689; 27335; 5611; 53339; 1964; 189; 7021; 84790; 5876; 4…	2008	1999
3.00919436069e-13	2.06631346101e-11	Metabolism of amino acids and derivatives	Reactome	R-HSA-71291	RPS13; RPS12; RPS11; RPL37A; RPL5; RPS16; RPL23A; RPL9; RPL6; RPL32; RPL4; RPS18; SERINC1; DAO; SERINC3; RPS7; RPS5; OAT; HDC; RPL30; PAH; RPL36AL; GLS; SLC6A7; RPS8; AGXT; PAPSS2; RPL29; ASMT; RPL24; RPL27; RPS14; RPL21; RPL23; RPL22; RPL35A; RPL26; RPL41; RPL7; SLC6A11; RPL27A; AMD1; RPS26; RPS27; RPS24; RPLP0; RPS23; RPS20; RPS21; RPS25; SLC5A5; RPS29; RPL15; RPS4Y1; RPL10; RPL11; RPL12; RPS4X…	6155; 6191; 6229; 6133; 6144; 6201; 6167; 2744; 6189; 6156; 6208; 9060; 6231; 6135; 6146; 6168; 51582; 6124; 6161; 4942; 2746; 6192; 6232; 6136; 10955; 6129; 6170; 11224; 6222; 7311; 3067; 6538; 1610; 6152; 6138; 6175; 5625; 6227; 6206; 6164; 262; 6157; 6228; 6154; 6147; 6169; 57515; 6125; 6166; 6207; 6193; 6159; 6534; 6233; 23446; 7296; 223; 6230; 6134; 6205; 6171; 6202; 6160; 5053; 9349; 6528; …	342	339
8.36693391595e-09	5.5154828374e-07	Vesicle-mediated transport	Reactome	R-HSA-5653656	DYNLL1; PRKAG3; FCHO2; CD36; HBB; SNAP91; AKT3; SEC23IP; DAB2; KIF2A; TMED10; GAPVD1; CHML; GOLGA4; RAB5A; RAB5C; RAB5B; PIK3C2A; SEC24A; SEC24B; KIFC2; PAFAH1B2; SYT8; ARCN1; UBA52; KDELR2; KLC3; YIPF6; IL7R; COPS2; COPS3; RPS27A; RAB6A; HSP90B1; CLTC; AP2B1; COPZ1; RAB11A; TFRC; PPP6C; CHMP5; TMED7; RAB7A; ARPC3; COPB1; MIA3; GDI2; KIF3B; GALNT1; GJA1; CBL; GOSR2; CLVS2; ACTR2; AGFG1; KIF12; MC…	23011; 26958; 948; 5286; 5869; 867; 966; 113220; 90411; 64786; 2060; 9892; 4012; 5049; 51762; 5878; 10097; 9554; 10000; 1315; 10094; 22931; 6845; 51552; 51128; 3043; 10959; 5537; 1122; 147700; 9321; 163; 22818; 10254; 378; 2697; 1601; 7184; 547; 7879; 84313; 51014; 9341; 55014; 2803; 830; 8905; 7311; 3267; 11196; 1781; 335; 10427; 10972; 57731; 84516; 375056; 1213; 9371; 29978; 10175; 2804; 7529;…	620	620
1.14314398986e-08	7.24577421268e-07	mRNA Processing	Wikipathways	WP411	FUS; SF3B5; PRPF4B; HNRNPH2; NUDT21; NCBP1; TMED10; SRSF7; SRSF1; SRSF3; SRSF2; U2AF1; HNRNPR; PRPF40A; HNRNPK; PCBP2; HNRNPC; RBM39; TRA2B; SF3B1; HNRNPA1; SFPQ; SNU13; SNRPD3; PAPOLA; SNRPE; SREK1; DNAJC8; HNRNPD; CSTF2T; RBMX; DDX1; XRN2; YBX1	11051; 7307; 83443; 4904; 23283; 10236; 2521; 10972; 4809; 5094; 1653; 6426; 6427; 6421; 8899; 6428; 6434; 6432; 10914; 3178; 22803; 9584; 4686; 27316; 3184; 3183; 3188; 55660; 140890; 23451; 22826; 6635; 6634; 3190	127	127
2.5109704671e-08	1.52220219881e-06	Asparagine N-linked glycosylation	Reactome	R-HSA-446203	RPN1; GANAB; DYNLL1; B4GALNT2; CD59; RPN2; SEC23IP; SPTBN5; SPTBN4; DAD1; SAR1B; DCTN4; TMED10; CNIH1; TMED2; ARF3; DYNC1I2; ARF4; DERL1; PPP6C; CANX; B4GALT1; COPG2; DCTN5; LMAN1; DPM2; TMED7; COPZ1; SEL1L; RPS27A; CAPZA2; RAB1A; KDELR2; UMOD; PDIA3; GOSR2; TRIM13; USO1; MIA3; SEC24B; MCFD2; STT3A; ALG13; SEC22B; CAPZA1; F8; B4GALT5; ST8SIA5; ARCN1; SEC24A; UBA52; MGAT4A; STX17; COPB1; MVD; RNF5…	10959; 5537; 10175; 829; 29906; 79868; 821; 8818; 22818; 378; 4597; 1315; 11320; 966; 377; 51164; 6185; 23193; 26958; 3703; 2683; 8615; 124872; 9554; 55014; 8655; 51014; 3998; 1781; 90411; 9334; 9570; 2804; 830; 6184; 7369; 7311; 11196; 2157; 6400; 10427; 10802; 51332; 10972; 2923; 372; 57731; 84516; 375056; 11014; 79139; 10206; 6048; 1603; 51128; 6233; 5861	286	285
2.58626587176e-08	1.52220219881e-06	ER to Golgi Anterograde Transport	Reactome	R-HSA-199977	DYNLL1; CD59; COPB1; SEC23IP; SPTBN5; SPTBN4; DCTN4; TMED10; CNIH1; TMED2; ARF3; DYNC1I2; ARF4; COPG2; PPP6C; DCTN5; TMED7; COPZ1; SEC22B; RAB1A; GOSR2; USO1; MIA3; SEC24B; MCFD2; SAR1B; CAPZA2; CAPZA1; F8; ARCN1; SEC24A; GOLGB1; STX17; KDELR2; LMAN1	10959; 5537; 10175; 26958; 22818; 11014; 378; 966; 377; 51164; 8615; 11196; 90411; 2157; 8655; 51014; 3998; 9570; 2804; 55014; 830; 5861; 829; 1781; 10427; 10802; 51332; 10972; 372; 57731; 9554; 84516; 375056; 1315; 51128	137	137
4.13729319323e-08	2.35112385602e-06	Membrane Trafficking	Reactome	R-HSA-199991	DYNLL1; PRKAG3; FCHO2; SNAP91; AKT3; SEC23IP; DAB2; KIF2A; TMED10; GAPVD1; CHML; GOLGA4; RAB5A; RAB5C; RAB5B; PIK3C2A; SEC24A; SEC24B; KIFC2; PAFAH1B2; SYT8; ARCN1; UBA52; KDELR2; KLC3; YIPF6; IL7R; COPS2; COPS3; RPS27A; RAB6A; CLTC; AP2B1; COPZ1; RAB11A; TFRC; PPP6C; CHMP5; TMED7; RAB7A; ARPC3; COPB1; MIA3; GDI2; KIF3B; GALNT1; GJA1; CBL; GOSR2; CLVS2; ACTR2; AGFG1; KIF12; MCFD2; DCTN4; DCTN5; R…	23011; 5286; 5869; 867; 26958; 113220; 90411; 64786; 2060; 9892; 966; 4012; 5049; 10802; 10097; 9554; 10000; 1315; 10094; 22931; 6845; 51552; 51128; 10959; 5537; 1122; 147700; 9321; 163; 22818; 10254; 378; 2697; 1601; 547; 7879; 84313; 51014; 9341; 55014; 2803; 830; 7311; 3267; 11196; 8905; 1781; 10427; 10972; 57731; 375056; 1213; 9371; 29978; 10175; 5878; 2804; 7529; 10618; 3796; 51164; 2589; 86…	582	582
4.57903925652e-08	2.51541889825e-06	Translation Factors	Wikipathways	WP107	EIF3H; EIF3J; EIF2AK1; PABPC1; EIF2AK2; EIF1AX; EIF1AY; EEF1B2; ETF1; EIF4B; EIF5B; EIF4H; EIF4A2; EEF1A1; EIF2S2; EIF2S1; EIF3E; EIF2S3; EIF5A	8894; 1984; 1968; 27102; 1964; 1965; 26986; 7458; 9669; 9086; 1933; 3646; 1915; 5610; 1974; 8667; 8669; 2107; 1975	50	50
1.24938892401e-07	6.6419127315e-06	mRNA Splicing - Major Pathway	Reactome	R-HSA-72163	FUS; SF3B5; SF3B6; SF3B1; SRSF11; HNRNPH2; NUDT21; RBMX; NCBP1; SRSF7; SRSF1; RBM8A; SRSF3; SRSF2; U2AF1; HNRNPR; PRPF40A; HNRNPK; PCBP2; HNRNPC; HNRNPD; TRA2B; CDC5L; HNRNPA3; HNRNPA1; U2SURP; SNU13; POLR2B; DNAJC8; PAPOLA; POLR2K; SNRPE; SNW1; SNRPD3; DDX42; CSTF2T; DDX46; DDX5; PPIL4; YBX1	6426; 23350; 3183; 5094; 83443; 10236; 4904; 5440; 6634; 55660; 6428; 11325; 9879; 6434; 9295; 988; 2521; 3188; 6635; 11051; 23451; 51639; 220988; 3184; 4686; 6432; 22938; 23283; 10914; 1655; 4809; 3178; 27316; 6427; 22826; 5431; 9939; 7307; 3190; 85313	178	178
2.14914728192e-07	1.10681085019e-05	Transport to the Golgi and subsequent modification	Reactome	R-HSA-948021	DYNLL1; CD59; COPB1; SEC23IP; SPTBN5; SPTBN4; DCTN4; TMED10; CNIH1; TMED2; ARF3; DYNC1I2; ARF4; COPG2; B4GALT1; MGAT4A; DCTN5; B4GALT5; TMED7; COPZ1; PPP6C; SEC22B; RAB1A; GOSR2; USO1; MIA3; SEC24B; MCFD2; SAR1B; CAPZA2; CAPZA1; F8; ARCN1; SEC24A; GOLGB1; STX17; KDELR2; LMAN1	10959; 5537; 10175; 26958; 22818; 11014; 378; 11320; 966; 377; 51164; 2683; 8615; 11196; 90411; 2157; 8655; 51014; 3998; 9570; 2804; 55014; 830; 5861; 829; 1781; 10427; 10802; 51332; 10972; 372; 57731; 9554; 84516; 375056; 1315; 9334; 51128	168	168
4.30661492873e-07	2.15069739471e-05	mRNA Splicing	Reactome	R-HSA-72172	FUS; SF3B5; SF3B6; SF3B1; SRSF11; HNRNPH2; NUDT21; RBMX; NCBP1; SRSF7; SRSF1; RBM8A; SRSF3; SRSF2; U2AF1; HNRNPR; PRPF40A; HNRNPK; PCBP2; HNRNPC; HNRNPD; TRA2B; CDC5L; HNRNPA3; HNRNPA1; U2SURP; SNU13; POLR2B; DNAJC8; PAPOLA; POLR2K; SNRPE; SNW1; SNRPD3; DDX42; CSTF2T; DDX46; DDX5; PPIL4; YBX1	6426; 23350; 3183; 5094; 83443; 10236; 4904; 5440; 6634; 55660; 6428; 11325; 9879; 6434; 9295; 988; 2521; 3188; 6635; 11051; 23451; 51639; 220988; 3184; 4686; 6432; 22938; 23283; 10914; 1655; 4809; 3178; 27316; 6427; 22826; 5431; 9939; 7307; 3190; 85313	186	186
1.12049474452e-06	5.43110393812e-05	Protein processing in endoplasmic reticulum - Homo sapiens (human)	KEGG	path:hsa04141	RPN1; RPN2; UBE2J1; GANAB; HSP90B1; SEC63; EIF2S1; DAD1; STT3A; CANX; SEL1L2; SKP1; UBQLN2; NFE2L2; ATF6; DERL1; SEC62; SEL1L; ERLEC1; PDIA3; SEC24A; EDEM3; SEC24B; SAR1A; SAR1B; SEC61B; DNAJA1; EIF2AK1; EIF2AK2; YOD1; DNAJC3; SSR1; SSR2; SSR3; LMAN1; RNF5	7184; 6184; 6185; 10802; 1603; 51128; 6745; 6746; 6747; 27248; 3703; 55432; 6500; 4780; 10427; 10952; 3301; 6400; 29978; 79139; 821; 11231; 51465; 56681; 2923; 6048; 80267; 22926; 23193; 3998; 1965; 7095; 80343; 27102; 5610; 5611	165	165
1.36794755688e-06	6.4410787821e-05	COPI-mediated anterograde transport	Reactome	R-HSA-6807878	DYNLL1; CD59; SPTBN5; SPTBN4; DCTN4; TMED10; COPZ1; TMED2; ARF3; DYNC1I2; ARF4; COPG2; DCTN5; TMED7; RAB1A; COPB1; USO1; GOSR2; CAPZA2; CAPZA1; ARCN1; GOLGB1; KDELR2	1781; 8655; 1315; 51332; 51164; 26958; 11014; 2804; 10959; 830; 84516; 9570; 966; 377; 57731; 8615; 5861; 829; 378; 22818; 51014; 10972; 372	83	83
1.90189368356e-06	8.7064466403e-05	Erythrocytes take up oxygen and release carbon dioxide	Reactome	R-HSA-1247673	CA2; CA1; CA4; SLC4A1; HBA1; HBA2; HBB	3043; 3040; 762; 760; 6521; 3039; 759	9	9
2.15617720421e-06	9.60372981767e-05	Golgi-to-ER retrograde transport	Reactome	R-HSA-8856688	DYNLL1; RAB6A; KIF12; KIF2A; DCTN4; TMED10; COPZ1; TMED2; ARF3; KIF3B; DYNC1I2; ARF4; RAB18; COPG2; DCTN5; TMED7; SEC22B; RAB1A; COPB1; KIFC2; GALNT1; PAFAH1B2; CAPZA2; CAPZA1; KIF1A; ARCN1; KDELR2; KLC3	10959; 147700; 26958; 5870; 11014; 22818; 378; 3796; 377; 51164; 2589; 547; 113220; 8655; 51014; 830; 5049; 5861; 829; 1781; 10972; 372; 9554; 84516; 1315; 90990; 22931; 9371	116	116
3.87824878491e-06	0.000168193526251	Cargo concentration in the ER	Reactome	R-HSA-5694530	CNIH1; SEC22B; MCFD2; TMED2; F8; CD59; LMAN1; MIA3; SEC24B; GOSR2; SEC24A; SAR1B; TMED10	10959; 10427; 966; 10802; 3998; 10175; 10972; 9570; 9554; 375056; 90411; 2157; 51128	33	33
4.59670815933e-06	0.00019424038581	Processing of Capped Intron-Containing Pre-mRNA	Reactome	R-HSA-72203	FUS; SF3B5; SF3B6; SF3B1; SRSF11; HNRNPH2; NUDT21; RBMX; NCBP1; SRSF7; SRSF1; RBM8A; SRSF3; SRSF2; U2AF1; HNRNPR; PRPF40A; HNRNPK; PCBP2; HNRNPC; HNRNPD; TRA2B; RANBP2; CDC5L; HNRNPA1; NUP98; HNRNPA3; CHTOP; U2SURP; SNU13; POLR2B; THOC2; PAPOLA; POLR2K; SNRPE; SNW1; SNRPD3; DDX42; CSTF2T; DDX46; NUP153; DDX5; DNAJC8; PPIL4; YBX1	6426; 23350; 9972; 3183; 5094; 83443; 6434; 10236; 4904; 5440; 6634; 6428; 11325; 9879; 57187; 9295; 988; 2521; 3188; 5903; 11051; 10914; 23451; 26097; 51639; 3184; 4686; 6432; 23283; 6635; 1655; 4809; 3178; 27316; 6427; 22826; 5431; 55660; 9939; 4928; 7307; 3190; 85313; 22938; 220988	240	240
4.97398347833e-06	0.000204928119307	Spliceosome - Homo sapiens (human)	KEGG	path:hsa03040	NCBP1; SF3B5; SF3B6; SF3B1; RBMXL1; ZMAT2; RBMX; SRSF7; SRSF1; RBM8A; SRSF3; SRSF2; U2AF1; PRPF40A; HNRNPK; HNRNPC; TRA2B; CDC5L; HNRNPA1L2; HNRNPA3; HNRNPA1; U2SURP; SNU13; THOC2; SNRPE; SNW1; SNRPD3; DDX42; DDX46; DDX5	494115; 11325; 51639; 4686; 144983; 3183; 3190; 1655; 3178; 55660; 7307; 9879; 27316; 4809; 9939; 6426; 6428; 6432; 6434; 23350; 220988; 57187; 6634; 6635; 23451; 22938; 153527; 988; 83443; 6427	134	134
1.51051943287e-05	0.000607155128138	Post-translational protein modification	Reactome	R-HSA-597592	RPN1; TRIM13; DYNC1I2; ZRANB1; MUC19; ASB18; PSMF1; RPN2; SEC23IP; DYNLL1; CANX; TMED10; CHML; CDC73; COMMD2; FSTL1; SUMO1; GP2; RAB5A; RAB5C; NUP98; MUC2; F2; MUC4; SEC24A; MYSM1; SEC24B; MUC17; USP34; KLHL9; FBXL3; FBXL5; ARCN1; PTEN; UBA52; CYLD; PRSS23; COPB1; RNF5; SNX3; ANO8; COPS2; COPS3; RPS27A; PROS1; RAB6A; HSP90B1; TOMM20; MDGA2; APOA1; EIF5A; COPZ1; TUBA1C; TUBA1B; TUBA1A; ASXL2; CETN…	23011; 79868; 966; 2157; 26190; 2147; 79139; 7874; 10959; 25793; 10254; 2813; 5862; 5716; 3093; 122706; 1540; 10670; 90865; 2589; 55284; 23468; 4583; 57731; 10206; 6233; 8724; 5689; 5611; 53339; 7021; 84790; 5876; 4928; 5869; 6048; 401036; 11320; 146183; 22931; 4585; 51128; 5537; 7846; 1315; 140453; 6185; 7184; 7879; 11196; 335; 10427; 50614; 84516; 55832; 2804; 378; 2683; 5868; 55432; 100287404;…	1383	1378
1.84750064722e-05	0.000724924063481	Protein export - Homo sapiens (human)	KEGG	path:hsa03060	SPCS1; SPCS2; SPCS3; OXA1L; SRP9; SEC63; SEC62; SRP14; SRP72; SEC61B	5018; 28972; 10952; 7095; 9789; 6726; 6727; 6731; 60559; 11231	23	23
2.13028697683e-05	0.000816444869259	Electron Transport Chain (OXPHOS system in mitochondria)	Wikipathways	WP111	UQCR10; NDUFB5; ATP5PB; UQCRH; COX6B1; UQCRB; COX8A; ATP5IF1; NDUFA6; NDUFA4; SLC25A5; COX7C; UCP2; COX6A1; COX7A2L; ATP5F1E; SDHD; ATP5F1A; ATP5F1B; ATP5F1C; NDUFS5; SDHC; UQCRC2; COX15	7388; 498; 7381; 7385; 4700; 6392; 6391; 292; 9167; 4725; 1337; 515; 1340; 509; 506; 1351; 1350; 1355; 7351; 29796; 93974; 4697; 4711; 514	103	103
2.2250954199e-05	0.000833399375455	Phagosome - Homo sapiens (human)	KEGG	path:hsa04145	TAP2; ATP6V1A; FCGR3A; PIKFYVE; CANX; HLA-DRA; TUBA1C; TUBA1B; TUBA1A; DYNC1I2; TFRC; HLA-DQB1; ATP6V1B2; RAB7A; RAB5A; RAB5C; RAB5B; CD36; HLA-DRB5; CYBB; LAMP2; SEC61B; SEC22B; VAMP3; ATP6V1E1; TUBB; TLR2; STX12; TLR4; ATP6V0E1; ATP6V1C1	1536; 523; 526; 528; 529; 3119; 3122; 3127; 7097; 23673; 9341; 10376; 7846; 7879; 10952; 6891; 5868; 5869; 1781; 5878; 8992; 821; 84790; 203068; 3920; 9554; 7037; 200576; 948; 7099; 2214	152	151
2.71625342891e-05	0.000994752366853	Transport of small molecules	Reactome	R-HSA-382551	SLC6A7; SLC6A5; HBB; ADD3; SLC30A7; NPC2; GNG12; SLC34A1; SLC34A3; SLC5A11; TRPV5; TRPV6; TRPV3; IREB2; AQP4; CLCN3; ERLEC1; LPL; ATP2B2; ABCB9; FBXL5; ATP8B3; UBA52; RNF5; ATP6V1A; ANO9; MMGT1; RPS27A; SLC7A2; CLTC; ATP7A; APOA1; AMN; LCN15; DERL1; TFRC; TRPM1; ASIC2; SLC26A2; SLC22A2; SLC18A1; SOAT1; STOM; SLC4A1; TRPC7; SLC4A3; ANO8; A2M; SKP1; RHBG; SLC6A18; SLC6A11; SLC6A15; SEL1L; CLIC2; SL…	55503; 23457; 1193; 57113; 23539; 55117; 6646; 361; 148229; 6048; 25769; 759; 5824; 55970; 6542; 4023; 115584; 284111; 162514; 6569; 57127; 6566; 56301; 6508; 760; 2; 79139; 9152; 24; 30061; 51128; 6526; 3043; 523; 163; 2040; 340273; 762; 6446; 8992; 7311; 6538; 10345; 389812; 480; 335; 142680; 3658; 55832; 1213; 392399; 491; 529; 528; 93380; 526; 1965; 5573; 538; 348932; 3039; 85320; 3040; 26234…	666	664
5.78318062045e-05	0.00207188731793	ABC-family proteins mediated transport	Reactome	R-HSA-382556	SEL1L; ABCC11; ERLEC1; RPS27A; UBA52; PEX19; DERL1; ABCA4; ABCB5; ABCB4; ABCB9; RNF5; EIF2S1; APOA1; EIF2S3; EIF2S2	6400; 335; 23457; 6048; 1965; 8894; 340273; 5244; 24; 79139; 5824; 7311; 27248; 1968; 85320; 6233	59	58
6.46063683785e-05	0.002218151981	Erythrocytes take up carbon dioxide and release oxygen	Reactome	R-HSA-1237044	CA2; CA1; CA4; HBA1; SLC4A1; HBB; HBA2	3043; 3040; 762; 760; 6521; 759; 3039	13	13
6.46063683785e-05	0.002218151981	O2/CO2 exchange in erythrocytes	Reactome	R-HSA-1480926	CA2; CA1; CA4; HBA1; SLC4A1; HBB; HBA2	3043; 3040; 762; 760; 6521; 759; 3039	13	13
0.000104207860442	0.0035047868165	TP53 Regulates Metabolic Genes	Reactome	R-HSA-5628897	TXN; NDUFA4; GLS; RRAGA; LRPPRC; COX7A2L; PRKAG3; YWHAE; PRDX2; PRKAA1; PTEN; AKT3; COX8A; COX6B1; YWHAB; LAMTOR5; TXNRD1; COX6A1; COX7C; LAMTOR3	7296; 1350; 8649; 7295; 7529; 1351; 10670; 5728; 2744; 7001; 10542; 53632; 9167; 5562; 10128; 7531; 10000; 1337; 4697; 1340	86	86
0.00013475308294	0.00444146161371	Disease	Reactome	R-HSA-1643685	PDGFRA; FGFR1OP2; CAPNS1; AP1S2; BAG4; YWHAE; PRDX2; CLTC; NCSTN; B2M; AKT3; CBLL1; CTNND1; CCNT1; PSENEN; CCNT2; XRCC5; IQGAP1; CANX; NCBP1; PEBP1; EPS15; APH1A; TGFBR1; STAT1; SKP1; RAN; STAM2; CCNC; NRAS; KPNA5; MIB2; AP2B1; DERL1; CHMP5; MAPK1; ZC3HAV1; CXCR4; YWHAB; XRCC6; RANBP2; ZMYM2; SEL1L; RPS27A; NUP98; ERLEC1; KDM7A; CREB1; SLC25A5; POLR2B; FGF7; KITLG; NPM1; POLR2K; KRAS; TAF7; SNW1;…	9972; 3843; 4928; 867; 79872; 5062; 6048; 904; 5903; 7529; 80853; 7001; 22938; 2060; 8826; 2280; 56829; 7852; 10000; 4893; 79139; 4254; 163; 821; 10254; 1500; 6772; 51616; 892; 6879; 3836; 8905; 7311; 5440; 2252; 5610; 26127; 1213; 5037; 1385; 3845; 5478; 905; 2957; 27248; 3840; 4686; 51107; 5431; 6400; 7531; 23385; 826; 5156; 55851; 84168; 7520; 9530; 6233; 7750; 51510; 2547; 5594; 567; 79718; 2…	510	508
0.000155090179933	0.00501154150059	Association of TriC/CCT with target proteins during biosynthesis	Reactome	R-HSA-390471	LONP2; CCT8; CCT2; CCT3; FBXL3; FBXL5; AP3M1; CCT4; DCAF7; XRN2; FBXW2; CCT6A	10575; 10694; 26224; 908; 83752; 7203; 26190; 22803; 26985; 26234; 10238; 10576	39	39
0.000159937793128	0.00506879775143	COPII-mediated vesicle transport	Reactome	R-HSA-204005	CNIH1; SEC22B; USO1; TMED2; RAB1A; MCFD2; CD59; SEC23IP; F8; SEC24A; STX17; SEC24B; GOSR2; PPP6C; SAR1B; LMAN1; TMED10	10959; 5537; 10427; 10802; 3998; 10972; 9570; 9554; 55014; 8615; 5861; 966; 90411; 2157; 51128; 11196; 10175	69	69
0.000172449603945	0.00536220655287	Clathrin-mediated endocytosis	Reactome	R-HSA-8856828	IL7R; COPS2; COPS3; RPS27A; FCHO2; SNAP91; CLTC; DAB2; AP2B1; EPS15; GAPVD1; UBQLN2; STAM2; TGOLN2; TFRC; RAB5A; RAB5C; RAB5B; ARPC3; PIK3C2A; SYT8; VAMP3; VAMP7; CBL; UBA52; ACTR2; AGFG1	29978; 163; 10254; 10618; 5286; 5869; 6845; 867; 7037; 1601; 9341; 5868; 115548; 2060; 9892; 90019; 7311; 5878; 3267; 8533; 10097; 9318; 3575; 10094; 1213; 26130; 6233	138	138
0.00022015323463	0.00663186542092	mRNA Splicing - Minor Pathway	Reactome	R-HSA-72165	SRSF7; SF3B6; SRSF1; NCBP1; SRSF2; SF3B5; DDX42; SF3B1; SNU13; POLR2B; SNRPD3; YBX1; POLR2K; SNRPE	6635; 6427; 4686; 6432; 6426; 83443; 6634; 4904; 4809; 5440; 11325; 51639; 23451; 5431	52	52
0.000223325752501	0.00663186542092	Metabolism	Reactome	R-HSA-1430728	ATP5F1B; DAO; SLC6A7; LRPPRC; LYVE1; CPNE7; NDUFB5; GPAT2; CS; OAT; PI4K2B; UQCRH; RAPGEF3; PAH; MPC2; PHKB; UQCRB; CAV1; DCN; LBR; NCAN; NUP153; PIK3R6; RAN; CACNA1A; PPT2; MTMR10; MMADHC; GNG12; SPTLC2; COX8A; GLO1; ISCU; HADHA; RAB5A; NUP98; SP1; ACSM2A; ACSM2B; RPL14; RPL15; PIK3C2A; LPL; RPL10; RPL11; RPL12; SULT1E1; CSNK2A3; CSNK2A2; GMPS; ORMDL1; PPP2CA; CSPG5; RPS24; ACSL4; ETNPPL; PCK1; …	6155; 6133; 6144; 6201; 2744; 6191; 348158; 6231; 51582; 150763; 10797; 498; 2992; 3032; 2331; 2098; 6164; 7295; 1351; 6157; 6154; 23479; 6147; 6125; 6193; 81693; 6534; 857; 6233; 7296; 6230; 63924; 29796; 2027; 283748; 79718; 292; 6391; 9374; 515; 123745; 5901; 131870; 189; 4928; 5286; 773; 27249; 22908; 759; 6167; 2710; 4023; 1350; 6156; 3425; 8826; 64850; 6135; 6146; 960; 6124; 4700; 2746; 271…	1972	1960
0.00022890039077	0.00663186542092	Oxidative phosphorylation - Homo sapiens (human)	KEGG	path:hsa00190	ATP6V1A; UQCR10; NDUFB5; ATP5F1B; UQCRH; COX6B1; ATP5F1C; UQCRB; COX8A; ATP6V1B2; NDUFA6; NDUFA4; COX7C; COX6A1; ATP6V1C1; COX7A2L; ATP5F1E; ATP6V1E1; ATP5F1A; ATP5PB; SDHD; NDUFS5; ATP6V0E1; SDHC; UQCRC2; COX15	514; 515; 523; 526; 528; 529; 4697; 4700; 29796; 4711; 4725; 7381; 7385; 7388; 6392; 8992; 1337; 1340; 1350; 1351; 1355; 6391; 9167; 498; 506; 509	133	133
0.000229378840408	0.00663186542092	Huntington disease - Homo sapiens (human)	KEGG	path:hsa05016	CLTC; UQCR10; NDUFB5; SLC25A31; ATP5F1B; UQCRH; COX6B1; ATP5F1C; UQCRB; AP2B1; DCTN4; COX8A; NDUFA6; NDUFA4; SOD2; SP1; SLC25A5; CREB1; POLR2B; COX6A1; POLR2K; COX7A2L; HAP1; CASP3; ATP5F1E; DNAH8; ATP5F1A; ATP5PB; SDHD; NDUFS5; SDHC; UQCRC2; COX7C; DNAL1	514; 515; 6667; 1340; 292; 83544; 4697; 4700; 4711; 4725; 163; 1213; 7381; 7385; 7388; 506; 1769; 9001; 83447; 5431; 5440; 836; 1350; 1351; 1337; 29796; 1385; 6391; 9167; 6648; 51164; 6392; 509; 498	193	193
0.00024608698088	0.00694379396748	Intra-Golgi and retrograde Golgi-to-ER traffic	Reactome	R-HSA-6811442	DYNLL1; RAB6A; KIF12; KIF2A; DCTN4; TMED10; COPZ1; TMED2; ARF3; KIFC2; DYNC1I2; ARF4; TGOLN2; RAB18; COPG2; GOLGA4; DCTN5; TMED7; SEC22B; RAB1A; CAPZA1; KDELR2; TRIP11; KIF3B; GALNT1; PAFAH1B2; CAPZA2; VAMP3; KIF1A; ARCN1; GOSR2; COPB1; KLC3	10959; 147700; 26958; 22818; 5870; 11014; 10618; 378; 9371; 3796; 547; 377; 51164; 2589; 113220; 8655; 51014; 9570; 2803; 830; 9341; 5049; 5861; 829; 9321; 1781; 10972; 372; 9554; 84516; 1315; 90990; 22931	186	186
0.000250102495134	0.00694379396748	RAB geranylgeranylation	Reactome	R-HSA-8873719	RAB8B; RAB21; CHML; RAB5A; RAB5C; RAB5B; RAB1A; RAB6A; RABGGTB; RAB18; RAB22A; RAB7A; RAB2A; RAB11A; RAB14; RAB17	23011; 5869; 5868; 57403; 51762; 1122; 5876; 8766; 5870; 22931; 64284; 51552; 5878; 7879; 5861; 5862	65	65
0.000252808032797	0.00694379396748	Alzheimer disease - Homo sapiens (human)	KEGG	path:hsa05010	UQCR10; NDUFB5; NCSTN; ATP5F1B; UQCRH; PSENEN; COX6B1; ATP5F1C; UQCRB; APH1A; CALM2; MAPK1; COX8A; NDUFA6; NDUFA4; RTN3; LPL; COX6A1; SDHC; COX7A2L; CASP3; ATP5F1E; ATP5F1A; ATP5PB; SDHD; GRIN2A; NDUFS5; PPP3CB; ATF6; UQCRC2; COX7C	514; 515; 55851; 10313; 4697; 4700; 29796; 4711; 4725; 7381; 7385; 7388; 6392; 805; 1337; 1340; 836; 1350; 1351; 2903; 23385; 22926; 51107; 5532; 4023; 6391; 9167; 5594; 509; 498; 506	171	171
0.000280872713285	0.00758816772939	Parkinson disease - Homo sapiens (human)	KEGG	path:hsa05012	UBE2J1; UQCR10; NDUFB5; SLC25A31; ATP5F1B; UQCRH; COX6B1; ATP5F1C; UQCRB; LRRK2; PARK7; COX8A; NDUFA6; NDUFA4; SLC25A5; COX6A1; SLC18A1; COX7A2L; CASP3; ATP5F1E; ATP5F1A; ATP5PB; COX7C; NDUFS5; SDHC; UQCRC2; SDHD	514; 515; 11315; 120892; 4697; 4700; 4711; 4725; 7385; 9167; 7388; 6391; 6392; 7381; 51465; 292; 1337; 1340; 836; 1350; 1351; 29796; 6570; 498; 83447; 506; 509	142	142
0.000484288664337	0.0128727051424	COPI-dependent Golgi-to-ER retrograde traffic	Reactome	R-HSA-6811434	TMED7; SEC22B; KIF3B; KIF1A; RAB1A; KIFC2; KDELR2; COPZ1; ARCN1; ARF4; ARF3; COPG2; TMED2; KIF12; COPB1; KLC3; KIF2A; TMED10	3796; 547; 51014; 10972; 147700; 26958; 9554; 90990; 10959; 1315; 113220; 5861; 377; 22818; 378; 9371; 372; 11014	82	82
0.00057338269527	0.0149989632033	Chaperonin-mediated protein folding	Reactome	R-HSA-390466	LONP2; CCT8; PFDN5; VBP1; TUBA1C; CCT3; TUBA1A; CCT6A; FBXL5; AP3M1; GNG12; CSNK2A2; CCT2; DCAF7; CCT4; XRN2; TUBA1B; FBXW2; CSNK2A3; FBXL3	84790; 83752; 22803; 26985; 7846; 10576; 26224; 10694; 283106; 7203; 55970; 5204; 10376; 26190; 7411; 26234; 1459; 10238; 10575; 908	97	97
0.000586256879995	0.0150961146599	Infectious disease	Reactome	R-HSA-5663205	ANTXR1; NCBP1; RPS27A; CLTC; B2M; CBLL1; AP1S2; CCNT1; CCNT2; XRCC5; AP2B1; CANX; XRCC6; EPS15; SKP1; RAN; STAM2; UBA52; CHMP5; CXCR4; RANBP2; CTNND1; NUP98; SLC25A5; POLR2B; NPM1; POLR2K; TAF7; EIF2AK2; CBL; NUP153; KPNA5; KPNA4; PAK2; KPNA1; TAF9B; IPO5; CCNH; PPIA; GTF2A1	51510; 904; 9972; 292; 2547; 6879; 163; 821; 10254; 567; 79872; 5062; 1500; 5478; 5903; 3843; 3841; 4686; 2060; 3836; 8905; 4869; 7311; 7852; 6500; 2957; 5431; 905; 3840; 5901; 5440; 867; 5610; 902; 51616; 1213; 84168; 7520; 4928; 6233	253	251
0.000625606106119	0.0158615209674	Cooperation of Prefoldin and TriC/CCT in actin and tubulin folding	Reactome	R-HSA-389958	CCT8; PFDN5; VBP1; TUBA1C; TUBA1B; TUBA1A; CCT4; CCT2; CCT3; CCT6A	5204; 10575; 10694; 84790; 10376; 908; 7411; 7203; 10576; 7846	33	33
0.000723055916677	0.0180544871316	Prefoldin mediated transfer of substrate to CCT/TriC	Reactome	R-HSA-389957	CCT8; PFDN5; VBP1; TUBA1C; CCT3; TUBA1A; CCT4; CCT2; CCT6A	5204; 10575; 10694; 84790; 908; 7411; 7203; 10576; 7846	28	28
0.000753674475235	0.0185381423162	Cargo recognition for clathrin-mediated endocytosis	Reactome	R-HSA-8856825	SYT8; EPS15; VAMP3; IL7R; VAMP7; UBQLN2; COPS3; STAM2; RPS27A; SNAP91; FCHO2; CBL; TGOLN2; COPS2; UBA52; TFRC; CLTC; DAB2; AP2B1; AGFG1	29978; 7037; 163; 10254; 10618; 6845; 867; 1601; 115548; 9341; 2060; 9892; 90019; 7311; 3267; 8533; 9318; 3575; 1213; 6233	99	99
0.000791268643594	0.0191766283036	Proximal tubule bicarbonate reclamation - Homo sapiens (human)	KEGG	path:hsa04964	PCK1; SLC9A3; CA2; ATP1B4; GLUD1; CA4; ATP1A4; GLS	23439; 6550; 2744; 2746; 480; 5105; 760; 762	23	23
0.000812728165179	0.0194112466118	COPI-independent Golgi-to-ER retrograde traffic	Reactome	R-HSA-6811436	CAPZA2; CAPZA1; DYNLL1; DYNC1I2; RAB6A; RAB18; PAFAH1B2; GALNT1; DCTN4; DCTN5	1781; 8655; 51164; 830; 84516; 2589; 5870; 5049; 22931; 829	34	34
0.000889064552423	0.0209311197485	Complement and Coagulation Cascades	Wikipathways	WP558	F2; SERPINA5; CFH; F8; PROS1; PLAT; F2R; C9; SERPING1; LMAN1; CLTC; TFPI; C7; A2M	7035; 2157; 730; 2; 735; 1213; 710; 5327; 3075; 5104; 2147; 5627; 2149; 3998	59	59
0.000978396619989	0.022709825771	Respiratory electron transport, ATP synthesis by chemiosmotic coupling, and heat production by uncoupling proteins.	Reactome	R-HSA-163200	LRPPRC; UQCR10; NDUFB5; ATP5PB; UQCRH; COX6B1; UQCRB; TIMMDC1; COX8A; NDUFA6; NDUFA4; COX7C; UCP2; COX6A1; COX7A2L; ATP5F1E; ATP5F1A; ATP5F1B; ATP5F1C; NDUFS5; SDHC; UQCRC2; SDHD	4725; 4700; 29796; 1351; 51300; 6391; 498; 9167; 1350; 4711; 515; 10128; 7385; 7388; 509; 6392; 514; 1337; 7381; 506; 4697; 1340; 7351	123	123
0.00106138385507	0.0242938971271	Dengue-2 Interactions with Complement and Coagulation Cascades	Wikipathways	WP3896	F2; SERPINA5; CFH; F8; PROS1; PLAT; F2R; C9; SERPING1; LMAN1; CLTC; TFPI; C7; A2M	7035; 2157; 730; 2; 735; 1213; 710; 5327; 3075; 5104; 2147; 5627; 2149; 3998	60	60
0.00109033631156	0.0245224710726	Calnexin/calreticulin cycle	Reactome	R-HSA-901042	SEL1L; RPS27A; PDIA3; GANAB; UBA52; TRIM13; RNF5; CANX	6400; 2923; 6048; 23193; 821; 7311; 10206; 6233	25	24
0.00112539942965	0.0245224710726	Cleavage of Growing Transcript in the Termination Region	Reactome	R-HSA-109688	SNRPD3; SRSF7; SRSF1; NCBP1; SRSF3; SRSF2; U2AF1; CHTOP; CSTF2T; SRSF11; THOC2; NUDT21; SNRPE; PAPOLA; RBM8A	57187; 6426; 9939; 6635; 9295; 4686; 23283; 6634; 7307; 6428; 11051; 10914; 6427; 6432; 26097	67	67
0.00112539942965	0.0245224710726	RNA Polymerase II Transcription Termination	Reactome	R-HSA-73856	SNRPD3; SRSF7; SRSF1; NCBP1; SRSF3; SRSF2; U2AF1; CHTOP; CSTF2T; SRSF11; THOC2; NUDT21; SNRPE; PAPOLA; RBM8A	57187; 6426; 9939; 6635; 9295; 4686; 23283; 6634; 7307; 6428; 11051; 10914; 6427; 6432; 26097	67	67
0.00114577079648	0.0245224710726	Listeria monocytogenes entry into host cells	Reactome	R-HSA-8876384	EPS15; STAM2; RPS27A; CBL; UBA52; CBLL1; CTNND1	867; 79872; 7311; 2060; 10254; 1500; 6233	19	19
0.00114577079648	0.0245224710726	Na+/Cl- dependent neurotransmitter transporters	Reactome	R-HSA-442660	SLC6A7; SLC6A5; SLC6A18; SLC22A2; SLC18A1; SLC6A11; SLC6A15	9152; 6538; 6534; 55117; 348932; 6570; 6582	19	19
0.00121000693921	0.0255652748183	Folding of actin by CCT/TriC	Reactome	R-HSA-390450	CCT2; CCT3; CCT8; CCT6A; CCT4	7203; 10575; 908; 10576; 10694	10	10
0.00122576274482	0.0255703418159	Neutrophil degranulation	Reactome	R-HSA-6798695	GNS; DYNLL1; CREG1; S100A11; PRDX6; HMGB1; CD59; RAB6A; CD36; HBB; STOM; B2M; LTA4H; PSMB1; GYG1; IQGAP1; XRCC6; EEF1A1; PECAM1; CCT8; PGRMC1; CAND1; NPC2; CCT2; XRCC5; SCAMP1; NRAS; CAP1; LYZ; ATP6AP2; RAB18; MAPK1; S100A9; S100A8; SRP14; TMEM30A; RAB14; SDCBP; RAB7A; RAB5C; RAB5B; CD44; CD47; FAF2; DNAJC3; CYBB; B4GALT1; ERP44; CAT; LAMP2; GDI2; NCSTN; PAFAH1B2; GOLGA7; PSMD11; TUBB; FGL2; TLR2…	10857; 948; 8826; 5869; 5175; 966; 6727; 374395; 5049; 5878; 10097; 3146; 9588; 4893; 1315; 960; 22931; 51552; 3043; 4069; 3920; 2040; 2992; 7879; 10159; 55832; 4048; 55754; 6279; 8804; 10576; 9522; 5478; 2683; 10875; 23385; 8655; 6280; 961; 2665; 847; 2799; 1915; 6386; 7520; 5787; 23071; 2547; 23197; 8649; 5870; 5594; 6282; 5717; 567; 1536; 10694; 10487; 54918; 5689; 5611; 51125; 3608; 10577; 70…	490	485
0.00126165950561	0.0257238567723	Amine compound SLC transporters	Reactome	R-HSA-425428	SLC44A1; SLC6A7; SLC6A5; RHBG; SLC6A18; SLC22A2; SLC6A11; SLC18A1; SLC6A15	348932; 6582; 9152; 6534; 55117; 57127; 6538; 6570; 23446	30	30
0.00126434004767	0.0257238567723	Protein folding	Reactome	R-HSA-391251	LONP2; CCT8; PFDN5; VBP1; TUBA1C; CCT3; TUBA1A; CCT6A; FBXL5; AP3M1; GNG12; CSNK2A2; CCT2; DCAF7; CCT4; XRN2; TUBA1B; FBXW2; CSNK2A3; FBXL3	84790; 83752; 22803; 26985; 7846; 10576; 26224; 10694; 283106; 7203; 55970; 5204; 10376; 26190; 7411; 26234; 1459; 10238; 10575; 908	103	103
0.00147315725101	0.0292501584297	SMAD2/SMAD3:SMAD4 heterotrimer regulates transcription	Reactome	R-HSA-2173796	SNW1; SP1; ATP1B4; RPS27A; UBA52; CCNC; CCNT1; CCNT2	22938; 904; 7311; 6667; 23439; 892; 6233; 905	25	25
0.00147315725101	0.0292501584297	Deadenylation of mRNA	Reactome	R-HSA-429947	PABPC1; CNOT8; CNOT2; CNOT1; EIF4B; CNOT7; CNOT6; EIF4A2	57472; 29883; 9337; 4848; 23019; 1974; 26986; 1975	25	25
0.00162142449497	0.0318108043774	Signaling by Hippo	Reactome	R-HSA-2028269	CASP3; LATS1; STK4; YWHAB; MOB1A; MOB1B; YWHAE	92597; 55233; 9113; 836; 6789; 7531; 7529	20	20
0.00166441298853	0.0322700306482	Deadenylation-dependent mRNA decay	Reactome	R-HSA-429914	DCP2; PABPC1; DDX6; CNOT8; XRN1; DCP1A; CNOT2; CNOT1; PATL1; CNOT7; CNOT6; EIF4B; EIF4A2	219988; 57472; 29883; 23019; 1974; 1656; 167227; 54464; 26986; 9337; 55802; 4848; 1975	56	56
0.00195524227719	0.0374474565198	Formation of tubulin folding intermediates by CCT/TriC	Reactome	R-HSA-389960	CCT8; TUBA1C; TUBA1B; TUBA1A; CCT4; CCT2; CCT3; CCT6A	10575; 10694; 84790; 10376; 908; 7203; 10576; 7846	26	26
0.00197689849346	0.0374474565198	Vasopressin-regulated water reabsorption - Homo sapiens (human)	KEGG	path:hsa04962	AQP4; DYNLL1; RAB5C; RAB5B; DYNC1I2; CREB1; RAB11A; ARHGDIB; RAB5A; DCTN4; DCTN5	397; 5869; 84516; 8766; 1781; 8655; 51164; 361; 1385; 5868; 5878	44	44
0.00233113194928	0.0425821163269	Iron uptake and transport	Reactome	R-HSA-917937	ATP6V1A; SLC40A1; CAND1; SKP1; FBXL5; RPS27A; ATP6V1E1; UBA52; TFRC; ATP6V0E1; ATP6V1C1; ATP6V1B2; IREB2	3658; 529; 7037; 8992; 528; 523; 7311; 55832; 526; 26234; 30061; 6233; 6500	58	58
0.00233113194928	0.0425821163269	mRNA 3,-end processing	Reactome	R-HSA-72187	SRSF7; SRSF1; RBM8A; SRSF3; SRSF2; U2AF1; CHTOP; CSTF2T; SRSF11; THOC2; NUDT21; PAPOLA; NCBP1	57187; 6426; 9939; 9295; 4686; 6432; 23283; 7307; 6428; 11051; 10914; 6427; 26097	58	58
0.00235131831659	0.0425821163269	Regulation of TLR by endogenous ligand	Reactome	R-HSA-5686938	HMGB1; CD36; TLR2; S100A9; S100A8; TLR4	948; 7099; 6279; 3146; 7097; 6280	16	16
0.00235131831659	0.0425821163269	Defective CFTR causes cystic fibrosis	Reactome	R-HSA-5678895	SEL1L; ERLEC1; RPS27A; DERL1; UBA52; RNF5	6400; 7311; 6233; 79139; 27248; 6048	16	16
0.0023861294954	0.0427428413958	RNA degradation - Homo sapiens (human)	KEGG	path:hsa03018	DCP2; DCP1A; ZCCHC7; CNOT8; DDX6; ENO3; NUDT16; XRN1; XRN2; PABPC1; CNOT2; CNOT1; CNOT7; CNOT6; DHX36; PATL1	57472; 170506; 22803; 131870; 4848; 29883; 54464; 2027; 219988; 167227; 84186; 26986; 23019; 1656; 9337; 55802	79	79
0.00255337890325	0.0452469723931	Collecting duct acid secretion - Homo sapiens (human)	KEGG	path:hsa04966	ATP6V1A; CA2; ATP6V1E1; SLC4A1; ATP6V0E1; ATP6V1B2; CLCNKB; ATP6V1C1	523; 526; 528; 529; 8992; 1188; 6521; 760	27	27
0.00263148028761	0.0456492580419	N-glycan trimming in the ER and Calnexin/Calreticulin cycle	Reactome	R-HSA-532668	SEL1L; RPS27A; PDIA3; GANAB; DERL1; UBA52; TRIM13; RNF5; CANX	6400; 2923; 6048; 23193; 79139; 821; 7311; 10206; 6233	34	33
0.00263148028761	0.0456492580419	Prion disease pathway	Wikipathways	WP3995	CASP3; RAD21; PDIA3; SMC3; PRNP; CREB1; MEF2C; MAPK1; HSP90B1	9126; 2923; 4208; 5885; 836; 5621; 5594; 1385; 7184	33	33
0.00289084189594	0.0496261192136	Aryl Hydrocarbon Receptor	Wikipathways	WP2586	CCL1; ARNT; NFE2L2; NRAS; RB1; CDK2; LPL; CD36; NF1; MAPK1; KRAS	4893; 4763; 4023; 4780; 6346; 5925; 405; 1017; 948; 5594; 3845	46	46
0.00292164780286	0.0496378925682	The citric acid (TCA) cycle and respiratory electron transport	Reactome	R-HSA-1428517	MPC2; LRPPRC; UQCR10; NDUFB5; ATP5F1B; UQCRH; COX6B1; UQCRB; TIMMDC1; COX8A; GLO1; NDUFA6; NDUFA4; COX7C; CS; UCP2; COX6A1; COX7A2L; SLC16A8; SLC16A1; ATP5F1E; ATP5F1A; ATP5PB; ATP5F1C; NDUFS5; SDHC; UQCRC2; SDHD	4725; 4700; 23539; 4711; 29796; 1351; 51300; 2739; 6391; 498; 25874; 9167; 1350; 515; 10128; 1431; 6566; 7385; 7388; 509; 6392; 514; 1337; 7381; 506; 4697; 1340; 7351	173	173
0.00313018786187	0.0526382611874	Negative regulation of MAPK pathway	Reactome	R-HSA-5675221	PEBP1; PPP2CA; RPS27A; NRAS; UBA52; MAPK1; YWHAB; KRAS; DUSP6; DUSP2	1848; 5037; 5515; 4893; 7311; 5594; 7529; 1844; 6233; 3845	40	40
0.00334864643499	0.0551856932487	ABC transporter disorders	Reactome	R-HSA-5619084	SEL1L; ERLEC1; RPS27A; DERL1; UBA52; RNF5	6400; 7311; 6233; 79139; 27248; 6048	17	17
0.00334864643499	0.0551856932487	Disorders of transmembrane transporters	Reactome	R-HSA-5619115	SEL1L; ERLEC1; RPS27A; DERL1; UBA52; RNF5	6400; 7311; 6233; 79139; 27248; 6048	17	17
0.00395011115515	0.0644532988484	InlA-mediated entry of Listeria monocytogenes into host cells	Reactome	R-HSA-8876493	UBA52; RPS27A; CBLL1; CTNND1	79872; 7311; 6233; 1500	8	8
0.00462956027428	0.0740729643884	Inhibition of exosome biogenesis and secretion by Manumycin A in CRPC cells	Wikipathways	WP4301	RAB5A; RAB5C; RAB5B; NRAS; MAPK1; KRAS	5594; 4893; 5869; 3845; 5868; 5878	18	18
0.00462956027428	0.0740729643884	Synthesis of PIPs at the Golgi membrane	Reactome	R-HSA-1660514	PIKFYVE; ARF3; TPTE; PIK3C2A; PI4K2B; SACM1L	200576; 5286; 55300; 22908; 7179; 377	18	18
0.00498970058174	0.0790675630645	Influenza Infection	Reactome	R-HSA-168254	KPNA1; NUP98; RAN; EIF2AK2; NUP153; KPNA5; KPNA4; CANX; CLTC; POLR2B; IPO5; POLR2K; RANBP2	5901; 1213; 5440; 9972; 3843; 5610; 3836; 821; 4928; 5903; 3840; 3841; 5431	63	63
0.00519009251611	0.0806912496844	GABA receptor Signaling	Wikipathways	WP4159	GABRG3; ALDH9A1; GABRA4; GABRB1; SLC6A11; AP2B1; GABRA3	6538; 2560; 2567; 223; 163; 2556; 2557	24	24
0.00519009251611	0.0806912496844	Antigen Presentation: Folding, assembly and peptide loading of class I MHC	Reactome	R-HSA-983170	TAP2; PDIA3; B2M; SEC24A; SEC24B; SAR1B; CANX	10427; 10802; 2923; 6891; 821; 51128; 567	24	24
0.00536841610541	0.082683642446	Cardiac muscle contraction - Homo sapiens (human)	KEGG	path:hsa04260	UQCRC2; TNNT2; MYH6; UQCRH; UQCR10; UQCRB; ATP1B4; ATP1A4; TNNI3; COX8A; COX6B1; CACNG2; COX6A1; COX7C; COX7A2L	10369; 4624; 23439; 1350; 1351; 1337; 1340; 7381; 7385; 9167; 7388; 480; 7137; 7139; 29796	78	78
0.00549691641183	0.0838788726546	Transcriptional Regulation by TP53	Reactome	R-HSA-3700989	LRPPRC; PRKAG3; POLR2B; PRDX2; PRKAA1; USP7; HIPK2; AKT3; CCNT1; COX6B1; GLS; PERP; TXN; CCNT2; CSNK2A3; CDK2; CNOT8; COX8A; YWHAB; CNOT2; CNOT1; CNOT7; CNOT6; YWHAE; LAMTOR3; NDUFA4; RPS27A; RRAGA; NPM1; POU4F2; TAF9B; COX6A1; CSNK2A2; POLR2K; COX7A2L; TAF7; PPP1R13L; SGK1; CCNG1; PPP2CA; MEAF6; RBBP4; RABGGTB; PTEN; UBA52; LAMTOR5; TXNRD1; CCNH; COX7C; ATF2	5876; 6879; 2744; 1350; 5562; 1459; 7531; 5458; 10000; 1337; 7874; 57472; 6446; 1386; 5928; 1351; 23019; 51616; 5515; 5728; 10542; 10128; 7311; 28996; 904; 7295; 1017; 7529; 10670; 283106; 64769; 7001; 5431; 9337; 5440; 6233; 7296; 8649; 900; 4848; 64065; 10848; 53632; 9167; 4869; 905; 29883; 902; 1340; 4697	374	371
0.00574849871198	0.0869130814434	Transport of bile salts and organic acids, metal ions and amine compounds	Reactome	R-HSA-425366	SLC16A8; SLC6A7; SLC40A1; SLC6A5; SLC44A1; SLC16A1; SLC6A18; RHBG; SLC13A5; SLC30A7; SLC5A11; SLC22A2; SLC18A1; SLC5A3; SLC6A11; SLC6A15	23539; 55117; 6570; 115584; 284111; 348932; 57127; 6538; 6566; 6582; 148867; 9152; 6534; 30061; 6526; 23446	87	86
0.00650022531772	0.0973851938509	Signaling by NOTCH3	Reactome	R-HSA-9012852	APH1A; SNW1; STAT1; RPS27A; MIB2; NCSTN; UBA52; PSENEN; YBX1; PBX1	22938; 6772; 23385; 5087; 142678; 4904; 51107; 7311; 55851; 6233	44	44
0.00658577535041	0.0976376337382	Regulation of PTEN localization	Reactome	R-HSA-8948747	PTEN; UBA52; RPS27A; USP7	5728; 7311; 6233; 7874	9	9
0.00663556734143	0.0976376337382	NOTCH3 Activation and Transmission of Signal to the Nucleus	Reactome	R-HSA-9013507	APH1A; RPS27A; MIB2; NCSTN; UBA52; PSENEN; YBX1	23385; 142678; 4904; 51107; 7311; 55851; 6233	25	25
0.00726921881136	0.10601480178	Transcriptional activity of SMAD2/SMAD3:SMAD4 heterotrimer	Reactome	R-HSA-2173793	SNW1; SP1; ATP1B4; RPS27A; UBA52; SKIL; CCNC; CCNT1; CCNT2	6667; 22938; 6498; 7311; 904; 23439; 892; 6233; 905	38	38
0.00805100077428	0.116386397158	Host Interactions of HIV factors	Reactome	R-HSA-162909	RPS27A; AP1S2; NUP98; RAN; SKP1; UBA52; SLC25A5; NUP153; B2M; PPIA; KPNA1; CCNT1; NPM1; AP2B1; PAK2; RANBP2	904; 9972; 292; 163; 4928; 4869; 567; 5062; 5478; 5903; 3836; 8905; 7311; 6500; 5901; 6233	89	89
0.00852875114635	0.12222071208	Signaling by TGF-beta Receptor Complex	Reactome	R-HSA-170834	TGFBR1; SNW1; SP1; ATP1B4; RPS27A; CBL; CCNT2; UBA52; SKIL; CCNC; CCNT1; FKBP1A; F11R	867; 6667; 22938; 892; 6498; 23439; 50848; 904; 7311; 7046; 6233; 2280; 905	67	67
0.00868238680693	0.123349771188	Formation of Fibrin Clot (Clotting Cascade)	Reactome	R-HSA-140877	F2; SERPINA5; F8; PROS1; F2R; SERPING1; TFPI; F13A1; A2M	2147; 710; 7035; 2; 5627; 2162; 2149; 2157; 5104	39	39
0.00878117063034	0.123686916229	Stimulation of the cell death response by PAK-2p34	Reactome	R-HSA-211736	CASP3; PAK2	836; 5062	2	2
0.00895574505668	0.125076846215	Ion channel transport	Reactome	R-HSA-983712	ATP6V1A; ANO9; RPS27A; STOM; TRPC7; CLCNKA; ANO8; CLCNKB; ATP7A; TRDN; ATP13A5; TRPV5; ATP6V1B2; TRPV6; TRPM1; TRPV3; CLIC2; CLCN3; ASIC2; ATP2B2; SGK1; ATP6V1E1; ATP8B3; UBA52; ATP1A4; ATP6V0E1; ATP6V1C1	55503; 1182; 529; 1193; 57113; 57719; 1187; 526; 148229; 4308; 2040; 528; 344905; 6446; 538; 491; 8992; 1188; 40; 7311; 162514; 523; 10345; 480; 56302; 338440; 6233	179	179
0.00921088437773	0.127559138273	RNA transport - Homo sapiens (human)	KEGG	path:hsa03013	NCBP1; SUMO1; PABPC1; EIF1AY; FMR1; EIF2S1; EIF2S3; EIF2S2; EIF1B; EIF3J; RBM8A; RAN; EIF5B; EIF1AX; EIF3E; SAP18; EEF1A1; RANBP2; EIF3H; CLNS1A; XPOT; NUP98; THOC2; EIF4B; NUP153; EIF4A2	10284; 10289; 3646; 4686; 7341; 1207; 8894; 9939; 11260; 9972; 5901; 5903; 2332; 4928; 57187; 26986; 1915; 9086; 1964; 1965; 1968; 1974; 1975; 9669; 8667; 8669	171	171
0.00962813732269	0.127709798707	Selenium Micronutrient Network	Wikipathways	WP15	CCL2; TXN; F2; SOD2; PLAT; PRDX3; PRDX2; SELENOF; SELENOI; CAT; SELENOT; HBA1; HBB; APOA1; TXNRD1	335; 85465; 6347; 6648; 9403; 10935; 3043; 7295; 7296; 5327; 51714; 7001; 847; 3039; 2147	83	83
0.00964434797555	0.127709798707	Oxidative Stress	Wikipathways	WP408	SOD2; NFE2L2; CAT; CYBB; MAOA; SP1; MT1X; TXNRD1	4780; 4128; 6648; 6667; 7296; 4501; 847; 1536	33	33
0.00968672623689	0.127709798707	InlB-mediated entry of Listeria monocytogenes into host cell	Reactome	R-HSA-8875360	EPS15; STAM2; RPS27A; UBA52; CBL	867; 10254; 7311; 2060; 6233	15	15
0.00968672623689	0.127709798707	Biogenic Amine Synthesis	Wikipathways	WP550	PAH; MAOA; HDC; GAD2; ASMT	4128; 2572; 3067; 438; 5053	15	15
0.00968672623689	0.127709798707	Early Phase of HIV Life Cycle	Reactome	R-HSA-162594	XRCC6; XRCC5; KPNA1; PPIA; CXCR4	7852; 5478; 2547; 3836; 7520	15	15
0.00968672623689	0.127709798707	mRNA decay by 5, to 3, exoribonuclease	Reactome	R-HSA-430039	DCP2; DDX6; XRN1; DCP1A; PATL1	219988; 54464; 55802; 167227; 1656	15	15

## Sheet: Group4
p-value	q-value	pathway	source	external_id	members_input_overlap	members_input_overlap_geneids	size	effective_size
2.48372033539e-07	0.000306987833454	Transport of small molecules	Reactome	R-HSA-382551	SLC6A3; MMGT1; ANO8; ATP11A; ATP2A3; ADCY8; APOC1; ABCA3; HBA2; HBB; ATP2C2; SLC5A2; SLC29A2; SLC4A3; SLC4A2; SLC5A8; EIF2S1; ANO9; TRDN; TCIRG1; APOE; AMN; SLC27A1; ABCB1; SLC34A3; SCNN1D; ABCC10; SCNN1A; TTYH3; ABCD1; ABCB9; SLC26A11; SLC6A6; SLC9A3; SLC6A15; NR1H3; AQP7; ATP10A; ATP10B; CLCN7; ASIC3; SLC26A1; SLC26A2; SLC45A3; SLC26A6; HBA1; CP; SLC39A4; LPA; ADCY4; SLC16A8; ADCY6; ADCY7; BMP1…	23457; 4018; 368; 55630; 23539; 55117; 196883; 148229; 80727; 9311; 6524; 759; 56301; 23120; 6508; 56606; 9194; 489; 3043; 6005; 3177; 6571; 364; 7226; 284129; 1186; 762; 1356; 10861; 160728; 112; 215; 10345; 89845; 142680; 10347; 6531; 11309; 23250; 57194; 20; 114; 93380; 10312; 6522; 1965; 348; 3039; 376497; 341; 3040; 85414; 57719; 338440; 81693; 6556; 10062; 9914; 6337; 144453; 54795; 113; 52…	666	664
2.87784960428e-06	0.00177851105545	Erythrocytes take up oxygen and release carbon dioxide	Reactome	R-HSA-1247673	CA1; CA4; RHAG; HBA1; HBA2; HBB	3043; 6005; 3040; 762; 3039; 759	9	9
6.38698924647e-06	0.00263143956954	Rho GTPase cycle	Reactome	R-HSA-194840	OBSCN; RHOT2; ARHGAP4; ARHGEF10L; ARHGAP45; ARAP1; ARHGEF4; ARHGEF2; ARHGEF1; PIK3R2; RAC3; ARHGEF16; FGD2; ARHGEF18; ARHGEF19; ABR; RHOBTB2; GMIP; RHOF; PLEKHG5; ARHGAP33; MYO9B; ARHGEF40	9138; 55701; 23526; 57449; 116985; 54509; 50649; 4650; 23370; 84033; 29; 23221; 393; 5881; 221472; 5296; 51291; 55160; 89941; 128272; 115703; 27237; 9181	144	140
1.15654645323e-05	0.00357372854048	Glycerophospholipid metabolism - Homo sapiens (human)	KEGG	path:hsa00564	DGKZ; PLA2G15; PTDSS2; PLA2G10; LPIN3; PLD2; PLD3; JMJD7-PLA2G4B; DGKQ; GPAT2; TAZ; PLA2G6; LPCAT4; PNPLA7; PNPLA6; LPCAT1; CHKB; PLA2G3	23646; 254531; 1609; 81490; 1120; 79888; 23659; 10908; 8398; 8399; 5338; 150763; 6901; 50487; 8525; 64900; 375775; 8681	97	97
1.82602665685e-05	0.00385792519524	ECM-receptor interaction - Homo sapiens (human)	KEGG	path:hsa04512	LAMA3; ITGB4; CHAD; ITGB6; COMP; HSPG2; THBS3; ITGA7; AGRN; COL4A4; COL4A3; SDC1; LAMB3; LAMB2; COL6A5; LAMA5	3691; 1285; 1286; 3694; 1311; 6382; 3339; 3909; 3911; 3913; 3914; 256076; 1101; 3679; 375790; 7059	82	82
1.87277922099e-05	0.00385792519524	Malaria - Homo sapiens (human)	KEGG	path:hsa05144	CCL2; SELE; SDC1; THBS3; HBB; IL6; COMP; HBA1; GYPA; GYPB; HBA2; CXCL8	6401; 7059; 1311; 2993; 2994; 6347; 3039; 3040; 3043; 6382; 3569; 3576	49	49
3.00412393196e-05	0.00530442454271	Laminin interactions	Reactome	R-HSA-3000157	LAMA3; LAMA5; COL18A1; HSPG2; ITGA7; LAMB3; LAMB2; ITGB4	80781; 3911; 3914; 3691; 3909; 3679; 3339; 3913	23	23
4.7953555949e-05	0.00658562168366	Erythrocytes take up carbon dioxide and release oxygen	Reactome	R-HSA-1237044	CA1; CA4; RHAG; HBA1; HBA2; HBB	3043; 3040; 762; 6005; 759; 3039	13	13
4.7953555949e-05	0.00658562168366	O2/CO2 exchange in erythrocytes	Reactome	R-HSA-1480926	CA1; CA4; RHAG; HBA1; HBA2; HBB	3043; 3040; 762; 6005; 759; 3039	13	13
5.59711130703e-05	0.00691802957549	Signaling by MST1	Reactome	R-HSA-8852405	SPINT1; MST1R; MST1; HPN	6692; 4486; 4485; 3249	5	5
9.49998854414e-05	0.0106745325823	Lysosome - Homo sapiens (human)	KEGG	path:hsa04142	CTSH; PLA2G15; NAGPA; LITAF; NAPSA; ARSA; ACP5; CTSD; AP1G2; PSAPL1; GALNS; SLC11A1; TCIRG1; ABCA2; SGSH; CLN3; ABCB9; IDUA; GAA	20; 2588; 54; 10312; 23659; 1201; 8906; 768239; 9476; 9516; 6448; 51172; 3425; 6556; 410; 23457; 1509; 1512; 2548	123	123
0.00013234150898	0.0129030037723	NRAGE signals death through JNK	Reactome	R-HSA-193648	OBSCN; ARHGEF16; FGD2; ARHGEF18; ARHGEF19; ARHGEF4; PLEKHG5; ARHGEF2; ARHGEF1; ABR; ARHGEF10L; ARHGEF40	50649; 9138; 23370; 55701; 221472; 84033; 55160; 128272; 29; 27237; 57449; 9181	61	59
0.000135711204725	0.0129030037723	O-linked glycosylation	Reactome	R-HSA-5173105	MUC3A; SPON2; B3GNT7; GALNT12; LARGE1; THSD7A; MUC1; LARGE2; B3GNT8; ADAMTS13; MUC4; ADAMTS20; ADAMTS10; C1GALT1; ADAMTSL1; GALNT4; MUC16; ADAMTS6	93010; 4582; 81794; 4584; 8693; 92949; 94025; 374907; 9215; 56913; 10417; 11093; 11174; 79695; 80070; 120071; 221981; 4585	116	116
0.000194619883223	0.0171821554045	AGE-RAGE signaling pathway in diabetic complications - Homo sapiens (human)	KEGG	path:hsa04933	CCL2; PLCB2; PLCB3; SELE; AGER; PRKCD; IL6; PLCG1; COL4A4; COL4A3; PIK3R2; MAPK12; PLCD1; CXCL8; PRKCZ; MAPK11	6401; 6300; 5296; 177; 6347; 5330; 5331; 5333; 5335; 1285; 1286; 5580; 5590; 5600; 3569; 3576	99	99
0.000239932869446	0.0197704684424	Metabolism	Reactome	R-HSA-1430728	ACADVL; MPC2; CKB; GLRX5; GPAT2; CACNA2D2; FBP1; RAPGEF3; ARL2BP; B3GNT7; PIK3R6; CYP4F12; LPCAT4; TAZ; PLA2G6; PYGB; PLA2G3; NDUFA13; ABCD1; PNPLA6; ENTPD6; MAN2C1; CPTP; ALOX5; ARG1; BCAT2; NAMPT; SMARCD3; GPT; ACOT2; ADCY4; ADCY6; ADCY7; PLD2; NME3; D2HGDH; ACSL6; CSAD; GSTT2B; STARD3; SLC19A3; SLC19A1; STARD10; PDXK; HSD17B14; DUOX1; ADCY8; HSPG2; SERINC2; HDC; PTGDS; CHKB; APOE; HPGD; PANK4;…	8399; 4598; 6144; 23659; 3339; 2194; 196883; 9956; 150763; 10948; 55229; 2678; 8398; 441024; 6154; 79153; 37; 375775; 2167; 113675; 435; 81693; 6230; 113; 79178; 2027; 6573; 81490; 9254; 375790; 6448; 2262; 5296; 706; 759; 1120; 51085; 54; 728294; 3425; 2166; 6232; 728441; 23568; 10809; 160728; 112; 84245; 2582; 221; 10135; 374569; 23305; 1152; 669; 4123; 5243; 57412; 66002; 6947; 1836; 51218; 23…	1972	1960
0.000323761845263	0.0239477193277	Ether lipid metabolism - Homo sapiens (human)	KEGG	path:hsa00565	PLA2G10; PLD2; PLA2G7; JMJD7-PLA2G4B; PLD3; PLA2G6; GDPD3; LPCAT4; PLA2G3; LPCAT1	7941; 79888; 79153; 23646; 50487; 254531; 8398; 8399; 5338; 8681	47	47
0.000329378016643	0.0239477193277	NOD-like receptor signaling pathway - Homo sapiens (human)	KEGG	path:hsa04621	CCL2; BIRC3; NAMPT; RIPK3; MAPK11; MAPK12; SUGT1; NLRP1; GSDMD; CARD9; FADD; TRPM2; PLCB2; PLCB3; PRKCD; GBP4; ITPR3; IRF3; CXCL8; IL6; RBCK1; HSP90AA1	7226; 8772; 3661; 3710; 6300; 115361; 64170; 6347; 10616; 5330; 5331; 11035; 330; 22861; 10135; 79792; 10910; 5580; 3320; 5600; 3569; 3576	168	168
0.000387800639471	0.0255216876704	Assembly of collagen fibrils and other multimeric structures	Reactome	R-HSA-2022090	COL15A1; LAMA3; ITGB4; BMP1; COL18A1; COL4A4; COL4A3; LAMB3; COL6A5; MMP3	1306; 3914; 3909; 80781; 4314; 3691; 1286; 256076; 1285; 649	48	48
0.000402495198813	0.0255216876704	DAG and IP3 signaling	Reactome	R-HSA-1489509	ADCY4; ADCY6; ADCY7; PDE1C; ADCY8; PRKCD; PLCG1; ITPR3	112; 5137; 5335; 114; 196883; 5580; 3710; 113	32	32
0.000412972292401	0.0255216876704	Bladder Cancer	Wikipathways	WP2828	ERBB2; E2F1; CXCL8; DAPK2; TYMP; PIK3R2; DAPK3; FGFR3; DAPK1	5296; 1890; 3576; 1612; 1613; 2261; 23604; 1869; 2064	40	40
0.000444509546026	0.0261625618518	Pancreatic secretion - Homo sapiens (human)	KEGG	path:hsa04972	ADCY4; ADCY6; ADCY7; PLA2G10; ATP2A3; CPA3; CEL; ADCY8; PLCB2; KCNQ1; PLCB3; PLA2G3; SLC4A2; SCTR; ITPR3	1056; 112; 113; 114; 3710; 3784; 6344; 8399; 5330; 5331; 196883; 50487; 1359; 6522; 489	96	96
0.000502664022201	0.0282405787019	G alpha (12/13) signalling events	Reactome	R-HSA-416482	OBSCN; PLXNB1; ARHGEF16; FGD2; ARHGEF18; ARHGEF19; ARHGEF4; PLEKHG5; ARHGEF2; ARHGEF1; ABR; PIK3R2; ARHGEF10L; ARHGEF40	9138; 5364; 55701; 50649; 23370; 84033; 29; 221472; 55160; 57449; 128272; 27237; 5296; 9181	89	87
0.000606150202524	0.0320061031252	Non-integrin membrane-ECM interactions	Reactome	R-HSA-3000171	LAMA3; ITGB4; SDC1; HSPG2; NTN4; AGRN; LAMB3; LAMB2; LAMA5	59277; 375790; 3914; 3691; 3909; 3339; 3913; 6382; 3911	42	42
0.000621477730587	0.0320061031252	Inflammatory mediator regulation of TRP channels - Homo sapiens (human)	KEGG	path:hsa04750	ADCY4; ADCY6; ADCY7; JMJD7-PLA2G4B; ADCY8; PLCB2; ASIC3; PRKCD; PLA2G6; PLCG1; PLCB3; PIK3R2; MAPK12; ITPR3; MAPK11	9311; 112; 113; 114; 3710; 6300; 5296; 8398; 5330; 5331; 5335; 196883; 5580; 5600; 8681	99	99
0.000679288838823	0.0335840401914	FTO Obesity Variant Mechanism	Wikipathways	WP3407	IRX5; PRDM16; TBX1; IRX3	10265; 63976; 79191; 6899	8	8
0.000813300420035	0.0362028385393	Phospholipase D signaling pathway - Homo sapiens (human)	KEGG	path:hsa04072	ADCY4; DGKZ; ADCY6; ADCY7; PLD2; JMJD7-PLA2G4B; CXCL8; DGKQ; ADCY8; PLCB2; PIK3R6; PLCG1; PLCB3; PIK3R2; RAPGEF3; LPAR3; CYTH2; TSC2; RALA	10411; 23566; 9266; 1609; 7249; 112; 113; 114; 5296; 5330; 5331; 5335; 5338; 5898; 196883; 8525; 146850; 8681; 3576	146	145
0.000844953915509	0.0362028385393	Neutrophil degranulation	Reactome	R-HSA-6798695	MVP; PDXK; HK3; QSOX1; HBB; B2M; ATP11A; MS4A3; GSN; ARHGAP45; SLC11A1; OSCAR; GSDMD; TRPM2; PYGB; PFKL; S100A8; LPCAT1; GHDC; STK11IP; DPP7; CTSH; ALDH3B1; GALNS; ALOX5; VNN1; CTSD; PRKCD; KCNAB2; UNC13D; LTF; GRN; RHOF; SELL; MCEMP1; RAB24; ARSA; ARG1; TNFAIP6; TCN1; TCIRG1; NAPRT; GAA; MMP8; HSP90AA1; NBEAL2	126014; 8876; 1509; 2934; 2588; 29952; 410; 3043; 932; 23218; 4057; 1512; 9961; 5768; 5211; 199675; 114790; 3320; 23526; 6279; 23250; 7130; 10312; 5580; 240; 8514; 221; 5834; 201294; 93100; 383; 6556; 4317; 54509; 2896; 567; 79888; 3101; 6402; 79792; 8566; 2548; 84514; 6947; 53917; 7226	490	485
0.00086052459957	0.0362028385393	Pathways in cancer - Homo sapiens (human)	KEGG	path:hsa05200	IL7R; BIRC7; BIRC3; NOS2; SMO; SHH; PLCG1; LAMA3; LAMB3; LAMB2; LAMA5; CEBPA; ZBTB17; ARHGEF1; DVL1; PIK3R2; FADD; JAG2; DAPK3; DAPK2; DAPK1; ERBB2; ADCY4; PLCB2; PLCB3; RAC3; KIF7; IL6R; DLL1; COL4A4; COL4A3; HSP90AA1; FGF7; CXCL12; FGFR2; FGFR3; EPOR; ADCY6; ADCY7; GSTT2B; E2F1; PLEKHG5; CXCL8; LRP5; ADCY8; IL6; NKX3-1; LPAR3; RALA	2057; 2064; 196883; 57449; 112; 113; 114; 2252; 2261; 2263; 6387; 330; 653689; 6608; 8772; 4824; 4843; 23566; 1050; 23604; 5296; 5330; 5331; 5335; 3320; 1285; 1286; 3569; 3570; 3575; 3576; 7709; 9138; 1612; 1613; 79444; 3714; 5881; 5898; 1855; 3909; 3911; 3913; 3914; 1869; 28514; 374654; 6469; 4041	526	526
0.000867576544415	0.0362028385393	PLC beta mediated events	Reactome	R-HSA-112043	ADCY4; ADCY6; PLCB3; PDE1C; ADCY8; PRKCD; ADCY7; PLCB2; ITPR3	5331; 112; 5137; 114; 196883; 5580; 3710; 5330; 113	44	44
0.000878709673284	0.0362028385393	Glutathione synthesis and recycling	Reactome	R-HSA-174403	GGT2; GCLM; GGT1; OPLAH; GGT7	26873; 2678; 2686; 2730; 728441	15	14
0.000995875499284	0.0385410140987	IL-17 signaling pathway - Homo sapiens (human)	KEGG	path:hsa04657	CCL2; CCL11; CXCL8; HSP90AA1; IL6; MAPK15; S100A8; MAPK12; FADD; CXCL10; IL17RE; IL17RC; MMP3; MAPK11	3627; 8772; 6279; 6300; 6347; 6356; 4314; 3320; 225689; 132014; 5600; 3569; 3576; 84818	93	93
0.00101171799509	0.0385410140987	HS-GAG degradation	Reactome	R-HSA-2024096	SDC1; HSPG2; AGRN; GPC5; SGSH; IDUA	3425; 6382; 375790; 6448; 3339; 2262	21	21
0.00102900765798	0.0385410140987	G-protein mediated events	Reactome	R-HSA-112040	ADCY4; ADCY6; PLCB3; PDE1C; ADCY8; PRKCD; ADCY7; PLCB2; ITPR3	5331; 112; 5137; 114; 196883; 5580; 3710; 5330; 113	45	45
0.0011059677884	0.038602317209	Extracellular matrix organization	Reactome	R-HSA-1474244	HSPG2; ITGA7; AGRN; FBLN2; LAMB3; LAMB2; ITGB4; ICAM5; CAPN3; GPR162; P3H3; LAMA3; LTBP3; LAMA5; ITGB6; COL18A1; COMP; FBN3; TMPRSS6; COL4A4; COL4A3; COL16A1; COL15A1; BMP1; SDC1; NTN4; CAPN12; CAPN10; MMP8; COL6A5; MMP3	1306; 84467; 10536; 3679; 6382; 1286; 11132; 2199; 3911; 1285; 1307; 649; 147968; 3914; 3691; 4054; 3913; 3694; 825; 4317; 80781; 27239; 4314; 7087; 3909; 59277; 164656; 256076; 3339; 1311; 375790	294	294
0.00111059173885	0.038602317209	SLC-mediated transmembrane transport	Reactome	R-HSA-425407	SLC6A3; SLC6A6; SLC5A2; SLC29A2; SLC4A3; SLC4A2; SLC5A8; SLC11A1; SLC39A4; SLC34A3; SLC26A11; SLC6A15; SLC45A3; SLC26A1; SLC26A2; SLC26A6; CP; SLC27A1; SLC16A8; SLC2A9; SLC9A3; SLC7A10; SLC7A11; SLC16A7; RHAG; SLCO2B1; SLC18A2	55630; 11309; 3177; 55117; 6571; 6522; 85414; 6508; 6524; 284129; 65010; 1356; 10861; 6005; 160728; 376497; 23657; 56301; 142680; 56606; 6531; 23539; 9194; 1836; 6556; 6550; 6533	245	244
0.00112433933619	0.038602317209	Semaphorin interactions	Reactome	R-HSA-373755	ERBB2; PLXNB3; PLXNB1; MYH14; PLXND1; PLXNA3; PLXNA1; PLXNA4; FES; TREM2; HSP90AA1	5365; 91584; 54209; 3320; 2064; 79784; 5364; 55558; 2242; 23129; 5361	64	64
0.00116609532911	0.0389538872104	Multifunctional anion exchangers	Reactome	R-HSA-427601	SLC26A1; SLC26A2; SLC26A11; SLC26A6	284129; 1836; 10861; 65010	9	9
0.00125488392347	0.040816750774	GPR40 Pathway	Wikipathways	WP3958	ITPR3; PLCB2; PLCB3; PLCG1; PLCD1	3710; 5331; 5330; 5333; 5335	15	15
0.00147070400631	0.0466100038924	Cell death signalling via NRAGE, NRIF and NADE	Reactome	R-HSA-204998	OBSCN; ARHGEF16; FGD2; ARHGEF18; ARHGEF19; ARHGEF4; PLEKHG5; ARHGEF2; ARHGEF1; ABR; ARHGEF10L; ARHGEF40	50649; 9138; 23370; 55701; 221472; 84033; 55160; 128272; 29; 27237; 57449; 9181	78	76
0.00173765697576	0.0523921659425	Metabolism of vitamins and cofactors	Reactome	R-HSA-196854	ACP5; MTHFD2L; APOE; PANK4; ACACB; SDC1; VNN1; TCN1; NAMPT; AMN; AGRN; NAPRT; PDXK; FASN; GPC5; SLC5A8; HSP90AA1; THTPA; SLC19A3; HSPG2; SLC19A1	93100; 32; 80704; 6382; 348; 79178; 54; 6573; 441024; 8566; 55229; 160728; 375790; 10135; 2194; 3320; 8876; 2262; 81693; 3339; 6947	181	178
0.00173792783466	0.0523921659425	Sema3A PAK dependent Axon repulsion	Reactome	R-HSA-399954	PLXNA3; HSP90AA1; PLXNA1; FES; PLXNA4	91584; 55558; 3320; 5361; 2242	16	16
0.00185367575313	0.0545510293065	Adenylate cyclase activating pathway	Reactome	R-HSA-170660	ADCY4; ADCY6; ADCY7; ADCY8	114; 196883; 112; 113	10	10
0.00194215093452	0.0553159830376	Microglia Pathogen Phagocytosis Pathway	Wikipathways	WP3937	RAC3; NCF4; C1QC; C1QB; C1QA; PIK3R6; PIK3R2; TREM2	146850; 5296; 5881; 4689; 54209; 714; 713; 712	40	40
0.00196917738969	0.0553159830376	Glycerophospholipid biosynthesis	Reactome	R-HSA-1483206	STARD10; PLA2G15; PTDSS2; CPT1B; PLA2G10; LPIN3; PLD2; PLD3; JMJD7-PLA2G4B; GPAT2; TAZ; PLA2G6; LPCAT4; PLA2G3; LPCAT1; CHKB; MIGA2	8399; 150763; 79888; 84895; 64900; 23659; 8398; 81490; 10809; 1120; 5338; 23646; 50487; 6901; 1375; 8681; 254531	133	133
0.00204517319668	0.0561740904688	Metabolism of water-soluble vitamins and cofactors	Reactome	R-HSA-196849	ACP5; MTHFD2L; PDXK; PANK4; VNN1; ACACB; AMN; TCN1; NAMPT; NAPRT; FASN; SLC5A8; THTPA; SLC19A3; SLC19A1	32; 79178; 6573; 441024; 8566; 55229; 160728; 54; 10135; 2194; 80704; 93100; 81693; 6947; 8876	114	111
0.00229128171279	0.0615657434132	Bladder cancer - Homo sapiens (human)	KEGG	path:hsa05219	ERBB2; E2F1; CXCL8; FGFR3; TYMP; DAPK3; DAPK2; DAPK1	2064; 23604; 1612; 1613; 1869; 2261; 1890; 3576	41	41
0.00245502568338	0.0645619520141	Chagas disease (American trypanosomiasis) - Homo sapiens (human)	KEGG	path:hsa05142	CCL2; IL6; PLCB2; PLCB3; CXCL8; C1QC; C1QB; C1QA; NOS2; PIK3R2; MAPK12; FADD; CD3E; MAPK11	8772; 6300; 5296; 712; 713; 714; 6347; 5330; 5331; 4843; 916; 5600; 3569; 3576	102	102
0.0025937773049	0.0667897656013	Alpha 6 Beta 4 signaling pathway	Wikipathways	WP244	LAMA3; ITGB4; PRKCD; PIK3R2; LAMB3; LAMB2; LAMA5	5296; 3909; 3911; 5580; 3691; 3914; 3913	33	33
0.00266476016047	0.0672172154764	Collagen formation	Reactome	R-HSA-1474290	COL15A1; LAMA3; ITGB4; BMP1; COL18A1; COL16A1; COL4A4; P3H3; GPR162; COL4A3; LAMB3; COL6A5; MMP3	1306; 10536; 1286; 1285; 649; 3914; 3691; 80781; 27239; 3909; 4314; 1307; 256076	92	92
0.00310392973396	0.0754736079882	African trypanosomiasis - Homo sapiens (human)	KEGG	path:hsa05143	PLCB2; PLCB3; SELE; HBB; IL6; HBA1; HBA2	6401; 5330; 3039; 3040; 3043; 3569; 5331	35	34
0.00311420227136	0.0754736079882	Focal adhesion - Homo sapiens (human)	KEGG	path:hsa04510	CHAD; BIRC3; ITGA7; MYL5; LAMB3; LAMB2; LAMA5; THBS3; PIK3R2; PPP1R12C; RAC3; PARVG; ERBB2; LAMA3; ITGB4; ITGB6; COMP; COL4A4; COL4A3; RASGRF1; FLNC; COL6A5	2064; 4636; 256076; 1101; 2318; 3679; 64098; 3691; 3694; 5296; 5881; 1285; 1286; 1311; 5923; 3909; 3911; 3913; 3914; 7059; 330; 54776	199	199
0.00333990699856	0.0764467601892	Calmodulin induced events	Reactome	R-HSA-111933	ADCY4; ADCY6; ADCY7; PDE1C; ADCY8; PRKCD	112; 5137; 114; 196883; 5580; 113	26	26
0.00333990699856	0.0764467601892	CaM pathway	Reactome	R-HSA-111997	ADCY4; ADCY6; ADCY7; PDE1C; ADCY8; PRKCD	112; 5137; 114; 196883; 5580; 113	26	26
0.00333990699856	0.0764467601892	Surfactant metabolism	Reactome	R-HSA-5683826	SFTPD; CTSH; NAPSA; SFTPB; ABCA3; SFTA3	9476; 6441; 21; 6439; 253970; 1512	26	26
0.00351520463692	0.0768908138069	Synthesis of Lipoxins (LX)	Reactome	R-HSA-2142700	LTC4S; ALOX5; HPGD	4056; 240; 3248	6	6
0.00351520463692	0.0768908138069	Surfactant metabolism	Wikipathways	WP3579	SFTA3; SFTPD; SFTPB	253970; 6439; 6441	6	6
0.00354593558818	0.0768908138069	Amoebiasis - Homo sapiens (human)	KEGG	path:hsa05146	NOS2; PLCB3; LAMA5; ARG1; LAMA3; PLCB2; IL6; COL4A4; COL4A3; PIK3R2; CXCL8; LAMB3; LAMB2	5296; 5330; 5331; 4843; 1285; 1286; 3909; 3911; 3913; 3914; 383; 3569; 3576	96	95
0.00363995252518	0.0775686434677	ABC transporters - Homo sapiens (human)	KEGG	path:hsa02010	ABCA7; ABCB1; ABCA2; ABCA3; ABCD1; ABCB9; ABCC6; ABCC10	10347; 20; 21; 23457; 215; 368; 89845; 5243	44	44
0.00388736256876	0.0809567392283	p75 NTR receptor-mediated signalling	Reactome	R-HSA-193704	OBSCN; OMG; ARHGEF16; FGD2; ARHGEF18; ARHGEF19; ARHGEF4; PLEKHG5; ARHGEF2; ARHGEF1; ABR; ARHGEF10L; ARHGEF40	9138; 55701; 50649; 23370; 84033; 29; 221472; 55160; 57449; 128272; 4974; 27237; 9181	99	96
0.00399543777745	0.0809567392283	Other semaphorin interactions	Reactome	R-HSA-416700	PLXNB3; PLXNA1; TREM2; PLXND1; PLXNA4	5365; 91584; 54209; 5361; 23129	19	19
0.00399543777745	0.0809567392283	Acyl chain remodelling of PG	Reactome	R-HSA-1482925	JMJD7-PLA2G4B; LPCAT4; PLA2G10; PLA2G3; LPCAT1	254531; 8399; 79888; 8681; 50487	19	19
0.00407363526227	0.0812098900671	Phospholipid metabolism	Reactome	R-HSA-1483257	STARD10; PTDSS2; GPAT2; PLA2G3; CHKB; LPIN3; INPPL1; TAZ; PLA2G6; PIK3R6; LPCAT4; PNPLA7; PNPLA6; LPCAT1; PIK3R2; CPT1B; MIGA2; PLA2G15; PLA2G10; PLD2; PLD3; JMJD7-PLA2G4B; GDPD3	150763; 8399; 84895; 64900; 23659; 8398; 81490; 79888; 79153; 10809; 10908; 1120; 6901; 5338; 23646; 50487; 1375; 375775; 5296; 146850; 8681; 3636; 254531	216	216
0.00425490363235	0.0834771569776	Interleukin-4 and Interleukin-13 signaling	Wikipathways	WP4066	CCL2; CCL11; NOS2; LAMA5; CXCL8; ALOX5; RORC; IL6R; IL6; OPRM1; MUC1; HSP90AA1; MMP3	3320; 4988; 6097; 3569; 3576; 3570; 240; 6356; 6347; 4843; 4314; 3911; 4582	97	97
0.00494563213018	0.0940430971215	Ca-dependent events	Reactome	R-HSA-111996	ADCY4; ADCY6; ADCY7; PDE1C; ADCY8; PRKCD	112; 5137; 114; 196883; 5580; 113	28	28
0.00494563213018	0.0940430971215	Acyl chain remodelling of PC	Reactome	R-HSA-1482788	PLA2G10; JMJD7-PLA2G4B; PLA2G6; LPCAT4; PLA2G3; LPCAT1	8399; 254531; 8398; 79888; 8681; 50487	28	28
0.00539140717468	0.100966352544	Integrin cell surface interactions	Reactome	R-HSA-216083	ITGB6; COL18A1; COMP; HSPG2; ITGA7; AGRN; ICAM5; COL4A4; COL4A3; COL16A1	80781; 3679; 3339; 1311; 3694; 1286; 375790; 7087; 1307; 1285	67	67
0.00588447846039	0.106959049662	Anchoring fibril formation	Reactome	R-HSA-2214320	LAMB3; LAMA3; BMP1	3909; 3914; 649	7	7
0.00588447846039	0.106959049662	Glycerophospholipid catabolism	Reactome	R-HSA-6814848	GDPD3; PNPLA7; PNPLA6	375775; 79153; 10908	7	7
0.00599793440956	0.107441259858	Non-genomic actions of 1,25 dihydroxyvitamin D3	Wikipathways	WP4341	CCL2; PLCB2; PLCB3; CXCL8; PRKCD; IL6; PRKCZ; MAPK11; MAPK12; PLCD1	5331; 5330; 5333; 5600; 6300; 6347; 5590; 5580; 3569; 3576	68	68
0.00616475655025	0.108851987087	Focal Adhesion	Wikipathways	WP306	ERBB2; TNK2; COL4A4; LAMB2; RASGRF1; CHAD; ITGB6; LAMA5; COMP; LAMA3; BIRC3; THBS3; ITGA7; MYL5; PIK3R2; PPP1R12C; LAMB3; RAC3; FLNC; PARVG; ITGB4	7059; 64098; 1311; 5923; 330; 2318; 2064; 3679; 10188; 4636; 3691; 3694; 54776; 3913; 1101; 5296; 3909; 5881; 3914; 3911; 1286	198	198
0.00627130160987	0.108894309036	ABC-family proteins mediated transport	Reactome	R-HSA-382556	ABCA7; ABCB1; ABCA2; ABCA3; ABCD1; ABCB9; EIF2S1; ABCC6; ABCC10	89845; 23457; 368; 10347; 215; 21; 1965; 20; 5243	59	58
0.00634335780791	0.108894309036	Arginine biosynthesis - Homo sapiens (human)	KEGG	path:hsa00220	GPT; ARG1; NOS2; NAGS; ASL	2875; 162417; 4843; 435; 383	21	21
0.0066758867494	0.113032822223	Human cytomegalovirus infection - Homo sapiens (human)	KEGG	path:hsa05163	CCL2; NFATC4; B2M; MAPK11; MAPK12; TSC2; ARHGEF1; PIK3R2; FADD; ADCY4; PLCB2; PLCB3; RAC3; IL6R; ITPR3; CXCL12; IRF3; ADCY6; ADCY7; E2F1; CXCL8; ADCY8; IL6	8772; 3661; 7249; 112; 113; 114; 3710; 6300; 4776; 5296; 6347; 5330; 5331; 5881; 196883; 567; 9138; 6387; 1869; 5600; 3569; 3570; 3576	225	225
0.00688372716106	0.113558639298	O-glycosylation of TSR domain-containing proteins	Reactome	R-HSA-5173214	SPON2; ADAMTS6; THSD7A; ADAMTS10; ADAMTS13; ADAMTSL1; ADAMTS20	80070; 11174; 92949; 10417; 221981; 81794; 11093	39	39
0.00690331633491	0.113558639298	Death Receptor Signalling	Reactome	R-HSA-73887	OBSCN; OMG; ARHGEF16; FGD2; ARHGEF18; ARHGEF19; ARHGEF4; PLEKHG5; BIRC3; ARHGEF1; ABR; RBCK1; FADD; ARHGEF2; ARHGEF10L; ARHGEF40	9138; 55701; 50649; 330; 84033; 29; 8772; 221472; 55160; 10616; 57449; 23370; 128272; 4974; 27237; 9181	141	138
0.0069825700539	0.113558639298	Axon guidance - Homo sapiens (human)	KEGG	path:hsa04360	PLXNB2; PLXNB3; SEMA3B; NFATC4; RAC3; PLXNA3; PLXNA1; NTN4; PLXNA4; SMO; PLCG1; PLXNB1; PIK3R2; FES; SHH; EPHB6; CXCL12; PRKCZ; SSH3	2051; 23654; 4776; 5296; 54961; 7869; 2242; 5335; 6469; 5361; 6387; 5364; 5365; 5881; 55558; 59277; 91584; 6608; 5590	175	175
0.0073198252316	0.114522835269	SEMA3A-Plexin repulsion signaling by inhibiting Integrin adhesion	Reactome	R-HSA-399955	PLXNA3; PLXNA1; FES; PLXNA4	91584; 55558; 5361; 2242	14	14
0.0073198252316	0.114522835269	Adenylate cyclase inhibitory pathway	Reactome	R-HSA-170670	ADCY4; ADCY6; ADCY7; ADCY8	196883; 112; 114; 113	14	14
0.0073198252316	0.114522835269	Inhibition of adenylate cyclase pathway	Reactome	R-HSA-997269	ADCY4; ADCY6; ADCY7; ADCY8	196883; 112; 114; 113	14	14
0.00744328054986	0.114998684495	Opioid Signalling	Reactome	R-HSA-111885	ADCY4; ADCY6; PLCB3; PDE1C; ADCY8; PLCB2; PRKCD; OPRM1; ADCY7; ITPR3; PDE4C	112; 5330; 5137; 4988; 114; 196883; 5143; 5331; 5580; 3710; 113	82	81
0.00781997668643	0.117428430803	Synthesis of Leukotrienes (LT) and Eoxins (EX)	Reactome	R-HSA-2142691	GGT2; LTC4S; ALOX5; GGT1; CYP4B1	4056; 728441; 240; 1580; 2678	23	22
0.00793194030002	0.117428430803	Synthesis of PA	Reactome	R-HSA-1483166	PLA2G10; MIGA2; PLD2; JMJD7-PLA2G4B; GPAT2; LPCAT4; LPCAT1	8399; 150763; 79888; 5338; 254531; 8681; 84895	40	40
0.00798057296718	0.117428430803	GnRH signaling pathway - Homo sapiens (human)	KEGG	path:hsa04912	ADCY4; ADCY6; ADCY7; PLD2; JMJD7-PLA2G4B; ADCY8; PLCB2; PRKCD; PLCB3; MAPK11; MAPK12; ITPR3	112; 113; 114; 3710; 6300; 5330; 5331; 5338; 196883; 8681; 5580; 5600	93	93
0.00798057296718	0.117428430803	Small cell lung cancer - Homo sapiens (human)	KEGG	path:hsa05222	NOS2; LAMA3; ZBTB17; LAMA5; E2F1; BIRC7; BIRC3; COL4A4; COL4A3; PIK3R2; LAMB3; LAMB2	7709; 5296; 4843; 1285; 1286; 3909; 3911; 3914; 1869; 79444; 3913; 330	93	93
0.00831195358869	0.118264231881	Degradation of the extracellular matrix	Reactome	R-HSA-1474228	LAMA3; LAMA5; BMP1; COL18A1; HSPG2; CAPN12; TMPRSS6; CAPN10; CAPN3; MMP8; COL16A1; LAMB3; MMP3	3911; 649; 147968; 3914; 11132; 4317; 80781; 3909; 3339; 4314; 164656; 1307; 825	105	105
0.00831195358869	0.118264231881	Transport of inorganic cations/anions and amino acids/oligopeptides	Reactome	R-HSA-425393	SLC4A3; SLC9A3; SLC7A10; SLC7A11; SLC26A1; SLC34A3; SLC26A2; SLC26A6; SLC4A2; SLC5A8; SLC26A11; SLC6A15; SLC6A6	55117; 6522; 6508; 284129; 65010; 10861; 160728; 23657; 56301; 142680; 1836; 6533; 6550	105	105
0.00832442408869	0.118264231881	Galactose metabolism - Homo sapiens (human)	KEGG	path:hsa00052	GALT; HK3; GALE; SI; PFKL; GAA	2582; 3101; 2592; 2548; 6476; 5211	31	31
0.00898200413949	0.126156330868	Parathyroid hormone synthesis, secretion and action - Homo sapiens (human)	KEGG	path:hsa04928	ADCY4; PLCB2; PLCB3; PLD2; LRP5; ADCY8; ADCY6; ARHGEF1; BGLAP; SLC34A3; ADCY7; ITPR3; PDE4C	5143; 632; 3710; 114; 5330; 5331; 196883; 5338; 112; 113; 142680; 9138; 4041	106	106
0.0090932523621	0.126283819321	Binding and Uptake of Ligands by Scavenger Receptors	Reactome	R-HSA-2173782	MARCO; STAB1; HBB; APOE; HBA1; HSP90AA1; HBA2	3043; 8685; 348; 3320; 3039; 3040; 23166	41	41
0.00951940577872	0.128360958359	Eicosanoid Synthesis	Wikipathways	WP167	PLA2G6; PTGDS; ALOX5; GGT1; LTC4S	2678; 8398; 5730; 4056; 240	23	23
0.00952525843455	0.128360958359	Fatty acids	Reactome	R-HSA-211935	CYP4F12; CYP2B6; CYP4B1; CYP2D6	1565; 1555; 1580; 66002	17	15
0.00955437554125	0.128360958359	Rap1 signaling pathway - Homo sapiens (human)	KEGG	path:hsa04015	ADCY4; PRKCZ; ADCY6; ADCY7; RAP1GAP; ADCY8; PLCB2; GRIN2A; RGS14; PLCG1; PLCB3; PIK3R2; MAPK12; RAPGEF3; FGF7; LPAR3; RAC3; FGFR2; FGFR3; RALA; MAPK11	23566; 112; 114; 5909; 6300; 113; 10411; 5296; 2252; 5330; 5331; 2261; 2263; 5898; 5335; 196883; 5600; 2903; 10636; 5590; 5881	206	206
0.00990371662936	0.131623588752	Mitochondrial transcription initiation	Reactome	R-HSA-163282	POLRMT; TFAM	7019; 5442	3	3

## Sheet: Group5
p-value	q-value	pathway	source	external_id	members_input_overlap	members_input_overlap_geneids	size	effective_size
1.20602509911e-19	2.02612216651e-16	Extracellular matrix organization	Reactome	R-HSA-1474244	MMP14; ITGA9; COLGALT1; COL23A1; TGFB1; ITGA3; BGN; ITGA7; P4HA2; CD151; ITGA11; GDF5; COL3A1; FBLN2; LAMB3; LAMB2; HTRA1; ITGB4; LOXL1; LOXL2; CAPN1; ADAMTS2; PLOD3; TNXB; BCAN; LTBP4; PDGFA; COL12A1; ICAM5; PCOLCE; P3H3; CAPN2; P3H1; CEACAM6; GPR162; ITGB2; P4HB; LAMA1; COL8A1; LAMA3; LTBP3; LAMA5; LTBP1; ITGB6; COL18A1; CTSB; EFEMP2; ITGB5; FN1; TMPRSS6; FBN1; COL5A2; COL5A3; COL4A4; COL4A3; C…	7148; 977; 871; 9509; 3918; 1292; 4680; 8985; 7837; 10536; 3679; 6382; 1286; 50509; 3687; 11132; 650; 2199; 3911; 3684; 1278; 1285; 1307; 79709; 10319; 824; 4038; 3914; 3691; 5339; 780; 4054; 1282; 3913; 3694; 1295; 284217; 4016; 5654; 4053; 3680; 64175; 1281; 3693; 1508; 2335; 5034; 4317; 4323; 7040; 80781; 27239; 1284; 63827; 22801; 30008; 3675; 7087; 3909; 1291; 8425; 4017; 2200; 164656; 5154;…	294	294
9.73083511977e-15	8.17390150061e-12	Collagen formation	Reactome	R-HSA-1474290	COLGALT1; COL23A1; PCOLCE; P4HA2; CD151; COL3A1; LAMB3; LOXL1; LOXL2; ADAMTS2; PLOD3; P3H3; P3H1; GPR162; P4HB; COL8A1; LAMA3; ITGB4; COL18A1; CTSB; COL5A2; COL5A3; COL4A4; COL4A3; COL4A2; COL4A1; LAMC2; COL16A1; COL6A3; COL5A1; COL1A2; COL12A1; COL6A1; PLEC; SERPINH1; COL6A2; PXDN	977; 9509; 3918; 1292; 8985; 4017; 7837; 10536; 91522; 1286; 50509; 871; 1278; 1285; 79709; 3914; 3691; 5339; 1282; 1295; 4016; 64175; 1281; 1508; 5034; 80781; 27239; 1284; 3909; 1291; 8974; 1307; 5118; 1293; 1290; 1303; 1289	92	92
2.83492552525e-14	1.51368546809e-11	Focal Adhesion	Wikipathways	WP306	ITGA9; ACTG1; PDGFA; TNXB; HRAS; ITGA3; BIRC3; RAP1A; ITGA7; BAD; ITGA11; RAPGEF1; TLN2; LAMB3; LAMB2; ZYX; MYL9; LAMA3; PTK6; THBS2; THBS3; TLN1; CAPN2; PPP1R12C; PARVG; ERBB2; LAMA1; IGF1; ITGB5; ITGB4; ITGB6; VCL; COL5A2; COL5A3; JUN; PIK3CD; COL4A2; COL4A1; LAMC2; LAMC3; BCAR1; ACTB; TNK2; ACTN1; COL6A2; FN1; ACTN4; CCND1; VAV2; MYLK; PTEN; COL4A4; COL1A2; LAMA5; FLNA; FLNB; FLNC	7059; 64098; 5906; 5753; 330; 2318; 2316; 2317; 824; 2064; 595; 284217; 5154; 3679; 81; 87; 3675; 3479; 7058; 3265; 3918; 7148; 2889; 572; 10188; 60; 7791; 4638; 7094; 3691; 3693; 3694; 7410; 7414; 9564; 10319; 54776; 5293; 22801; 10398; 3725; 2335; 3680; 3913; 83660; 3909; 5728; 1292; 50509; 1290; 1278; 3914; 3911; 71; 1284; 1286; 1282	198	198
3.60401301925e-14	1.51368546809e-11	Focal adhesion - Homo sapiens (human)	KEGG	path:hsa04510	ITGA9; ACTG1; LAMA1; PIK3CD; HRAS; ITGA3; BIRC3; TNXB; RAP1A; ITGA7; BAD; ITGA11; RAPGEF1; FLNB; FLT4; TLN2; LAMB3; ZYX; MYL9; LAMB2; THBS2; JUN; THBS3; TLN1; CAPN2; PPP1R12C; PARVG; ERBB2; PDGFA; LAMA3; ITGB5; ITGB4; ITGB6; VCL; COL4A4; COL4A3; COL4A2; COL4A1; LAMC2; LAMC3; BCAR1; COL6A3; ACTN1; COL6A2; FN1; ACTN4; CCND1; VAV2; MYLK; PTEN; COL1A2; LAMA5; IGF1; COL6A1; FLNA; ACTB; FLNC	2064; 4638; 5154; 284217; 60; 5728; 7094; 2316; 10319; 81; 595; 2318; 87; 3675; 3679; 3680; 64098; 22801; 3691; 3693; 3694; 3265; 3725; 7791; 10398; 5293; 2335; 83660; 5906; 7410; 7414; 1282; 1284; 1285; 1286; 1291; 1292; 1293; 2324; 824; 3909; 3911; 3913; 3914; 3918; 9564; 572; 7058; 7059; 3479; 71; 2889; 330; 2317; 7148; 1278; 54776	199	199
5.60510350193e-11	1.59422240102e-08	ECM-receptor interaction - Homo sapiens (human)	KEGG	path:hsa04512	ITGA9; THBS2; HSPG2; CD36; ITGA7; AGRN; ITGA11; LAMB3; LAMB2; LAMA5; ITGA3; TNXB; THBS3; LAMA1; LAMA3; ITGB5; ITGB4; ITGB6; COL4A4; COL4A3; COL4A2; COL4A1; LAMC2; LAMC3; FN1; SDC1; COL1A2; COL6A1; COL6A3; COL6A2	1282; 3691; 1284; 1285; 1286; 1291; 1292; 1293; 3693; 3694; 6382; 948; 284217; 2335; 3680; 3339; 3909; 3911; 3913; 3914; 3918; 10319; 3675; 3679; 22801; 7148; 7058; 375790; 7059; 1278	82	82
5.69365143221e-11	1.59422240102e-08	Collagen biosynthesis and modifying enzymes	Reactome	R-HSA-1650814	COLGALT1; COL23A1; PCOLCE; P4HA2; COL3A1; ADAMTS2; PLOD3; P3H3; P3H1; GPR162; COL8A1; COL18A1; P4HB; COL5A2; COL5A3; COL4A4; COL4A3; COL4A2; COL4A1; COL16A1; SERPINH1; COL5A1; COL1A2; COL6A1; COL6A3; COL6A2; COL12A1	50509; 1293; 871; 1284; 1295; 5034; 1292; 8985; 1291; 10536; 1282; 1278; 80781; 1286; 8974; 9509; 27239; 1290; 1303; 64175; 1289; 1307; 1281; 5118; 1285; 91522; 79709	68	68
1.00251568539e-09	2.40603764493e-07	Human papillomavirus infection - Homo sapiens (human)	KEGG	path:hsa05165	ITGA9; HDAC5; HDAC6; HLA-C; PPP2R3C; HRAS; ITGA3; HLA-G; HLA-F; BAX; ITGA7; PPP2R1A; MAP2K2; BAD; ITGA11; IKBKG; RFNG; TYK2; NOTCH3; TSC2; LAMB3; PRKCZ; LAMA5; SCRIB; LAMB2; STAT2; AXIN1; THBS2; PTGER4; PIK3CD; THBS3; TRADD; DVL2; PPP2R3B; DVL1; FADD; CREB3L1; LAMA1; LAMA3; ITGB5; ITGB4; ITGB6; CRB3; COL4A4; COL4A3; COL4A2; COL4A1; LAMC2; LAMC3; KRAS; IRF3; TBPL1; TNXB; LLGL2; E2F1; FN1; LLGL1; C…	7297; 8717; 3107; 581; 572; 3134; 3135; 3680; 28227; 8772; 3661; 10319; 7249; 595; 3675; 3679; 5728; 5734; 22801; 3691; 3693; 3694; 8312; 6773; 8325; 57801; 5293; 3265; 92359; 55012; 27175; 4854; 1278; 1282; 1284; 1285; 1286; 1291; 1292; 1293; 10013; 10014; 2335; 7477; 7481; 1855; 1856; 3909; 3911; 3913; 3914; 1869; 3918; 5518; 284217; 5986; 3845; 90993; 9519; 7058; 7059; 3993; 3996; 8517; 10312;…	339	339
6.55749655515e-09	1.37707427658e-06	Assembly of collagen fibrils and other multimeric structures	Reactome	R-HSA-2022090	LOXL1; LOXL2; LAMA3; ITGB4; CD151; COL18A1; CTSB; PCOLCE; COL8A1; COL6A1; COL4A4; PLEC; COL4A2; COL4A1; LAMC2; COL4A3; COL6A3; COL6A2; LAMB3; PXDN	1293; 1284; 3914; 3918; 1292; 5339; 3909; 4017; 80781; 1291; 7837; 1282; 1295; 3691; 1286; 4016; 977; 1508; 5118; 1285	48	48
1.91065213703e-07	3.56655065579e-05	Integrin cell surface interactions	Reactome	R-HSA-216083	ITGA9; COL23A1; HSPG2; ITGA7; AGRN; ITGB2; ICAM5; ICAM1; ITGA3; ITGB5; ITGB6; COL18A1; FBN1; COL4A4; COL4A3; COL4A2; COL4A1; COL16A1; ITGAX; FN1; ITGA11; ITGAM	80781; 1284; 3675; 22801; 3679; 3339; 91522; 1282; 3694; 1286; 2200; 375790; 3689; 3680; 7087; 1307; 3693; 3383; 3684; 1285; 3687; 2335	67	67
3.33775196115e-07	5.04236663042e-05	Collagen chain trimerization	Reactome	R-HSA-8948216	COL8A1; COL4A3; COL23A1; COL18A1; COL5A1; COL5A2; COL5A3; COL4A4; COL1A2; COL4A2; COL4A1; COL6A1; COL3A1; COL6A3; COL6A2; COL16A1; COL12A1	1293; 1284; 1292; 80781; 1291; 1282; 1295; 1286; 50509; 1290; 1303; 1281; 1307; 1278; 1285; 91522; 1289	44	44
3.33775196115e-07	5.04236663042e-05	miRNA targets in ECM and membrane receptors	Wikipathways	WP2911	LAMB2; ITGB5; FN1; ITGB6; ITGA11; THBS2; TNXB; COL5A2; COL5A3; COL5A1; COL1A2; COL4A2; COL4A1; COL6A1; COL3A1; COL6A3; COL6A2	3694; 1289; 7058; 3693; 1292; 1293; 1290; 1291; 1278; 3913; 22801; 7148; 1284; 1281; 2335; 1282; 50509	44	44
3.6016904503e-07	5.04236663042e-05	Laminin interactions	Reactome	R-HSA-3000157	LAMA1; LAMA3; LAMA5; COL18A1; ITGA3; ITGA7; HSPG2; LAMC2; LAMC3; LAMB3; LAMB2; ITGB4	10319; 80781; 3911; 3914; 3691; 3918; 3675; 3909; 3679; 3339; 3913; 284217	23	23
5.56341778355e-07	7.1896475972e-05	Small cell lung cancer - Homo sapiens (human)	KEGG	path:hsa05222	ITGA3; BIRC3; BAX; IKBKG; LAMB3; LAMB2; ZBTB17; GADD45A; GADD45B; PIK3CD; CDKN2B; LAMA1; TRAF2; LAMA3; TRAF4; LAMA5; COL4A4; COL4A3; COL4A2; COL4A1; LAMC2; LAMC3; E2F1; FN1; CCND1; PTEN	1030; 4616; 7186; 7709; 284217; 581; 10319; 595; 3675; 5728; 1647; 5293; 1282; 1284; 1285; 1286; 2335; 3909; 3911; 3914; 1869; 9618; 8517; 3913; 330; 3918	93	93
6.31074225726e-07	7.57289070871e-05	Binding and Uptake of Ligands by Scavenger Receptors	Reactome	R-HSA-2173782	MARCO; APOB; SSC5D; LRP1; CD36; HBB; APOE; COL1A2; COL4A2; COL4A1; COL3A1; HBA1; COLEC12; STAB1; HBA2; FTL	3043; 8685; 1284; 348; 1278; 338; 3039; 1282; 81035; 948; 4035; 3040; 1281; 23166; 2512; 284297	41	41
9.27242146876e-07	0.00010385112045	Non-integrin membrane-ECM interactions	Reactome	R-HSA-3000171	TGFB1; ACTN1; LAMA3; ITGB5; ITGB4; PDGFA; SDC1; DDR1; LAMA1; AGRN; HSPG2; LAMC2; LAMC3; LAMB3; LAMB2; LAMA5	7040; 375790; 3914; 3691; 87; 10319; 3918; 780; 3909; 5154; 3339; 3913; 6382; 284217; 3693; 3911	42	42
1.14174232053e-06	0.000119882943656	Pathways in cancer - Homo sapiens (human)	KEGG	path:hsa05200	IKBKG; GLI2; PTGER4; GADD45A; GADD45B; PIK3CD; PTGER1; ARHGEF1; GLI1; FADD; CDKN2B; CAMK2A; FGFR4; KRAS; ADCY4; ADCY5; ADCY6; ADCY7; BMP2; FN1; CCND1; PTEN; CTBP1; WNT7B; IL7R; CSF2RA; RASSF1; HRAS; ITGA3; PLCB3; LAMB3; LAMB2; JUN; TXNRD2; PLCB2; IGF1; KIF7; COL4A4; COL4A3; COL4A2; COL4A1; LAMC2; LAMC3; HMOX1; AGTR1; RASGRP2; SMO; ELOB; FLT4; BCR; SPI1; ZBTB17; STAT2; FZD8; FGF18; NFKB2; LAMA1; L…	2064; 2736; 196883; 10319; 57449; 111; 112; 113; 8312; 8325; 185; 2324; 2335; 8517; 330; 10587; 2944; 6608; 27113; 4616; 6688; 572; 8772; 581; 595; 613; 8817; 6773; 650; 2735; 4791; 2783; 4854; 6923; 815; 11186; 9170; 1030; 7186; 1050; 5154; 23604; 3162; 5293; 3265; 5330; 5331; 5335; 7040; 1282; 1284; 1285; 1286; 2264; 7477; 7481; 9618; 3479; 1438; 1487; 5605; 3575; 7709; 9138; 284217; 1613; 3675…	526	526
1.81038192136e-06	0.000170373979366	NCAM signaling for neurite out-growth	Reactome	R-HSA-375165	SPTA1; SPTBN2; VPS16; HRAS; CACNA1C; CACNA1G; AGRN; COL4A4; COL4A3; COL4A2; COL4A1; SPTAN1; COL6A1; COL6A3; COL6A2; CACNB1; SPTBN5; SPTBN1; KRAS	1293; 775; 1284; 64601; 3265; 1292; 1285; 1291; 1282; 375790; 6709; 1286; 8913; 51332; 6708; 782; 6712; 3845; 6711	59	59
1.94461574384e-06	0.000170373979366	A tetrasaccharide linker sequence is required for GAG synthesis	Reactome	R-HSA-1971475	BCAN; CSPG4; CSPG5; SDC1; HSPG2; BGN; AGRN; GPC1; GPC2; GPC3; GPC5; B3GAT3	26229; 375790; 633; 63827; 3339; 2262; 6382; 221914; 2817; 1464; 10675; 2719	26	26
2.00134346831e-06	0.000170373979366	Apoptosis - Homo sapiens (human)	KEGG	path:hsa04210	ACTG1; SPTAN1; HRAS; BIRC3; BAX; SPTA1; MAP2K2; BAD; IKBKG; BBC3; GADD45A; GADD45B; PIK3CD; TRADD; CAPN2; CAPN1; FADD; CTSH; TRAF2; DDIT3; CTSD; CTSB; DAB2IP; CTSZ; JUN; ITPR3; LMNA; KRAS; LMNB2; PIDD1; MAP3K14; ACTB	153090; 4616; 8717; 7186; 6708; 6709; 60; 8772; 581; 71; 1647; 1649; 3710; 5293; 330; 3265; 3845; 55367; 823; 824; 9020; 3725; 84823; 572; 27113; 5605; 8517; 4000; 1508; 1509; 1512; 1522	136	136
2.05365626053e-06	0.000170373979366	AGE-RAGE signaling pathway in diabetic complications - Homo sapiens (human)	KEGG	path:hsa04933	TGFB1; PIK3CD; HRAS; AGER; BAX; PLCG1; MAPK11; MAPK12; COL3A1; JUN; ICAM1; PLCB2; PLCB3; COL4A4; COL4A3; COL4A2; COL4A1; PLCD1; KRAS; FN1; CCND1; SELE; PRKCZ; COL1A2; AGTR1; PLCD3	6401; 3845; 581; 595; 3725; 6300; 5293; 177; 185; 3265; 5330; 5331; 5333; 5335; 1281; 1282; 1284; 1285; 1286; 113026; 2335; 3383; 7040; 5590; 5600; 1278	99	99
2.12967474208e-06	0.000170373979366	Ebola Virus Pathway on Host	Wikipathways	WP4217	CLEC10A; ACTG1; HLA-C; ITGA3; HLA-G; HLA-F; CLTB; GSN; HLA-DRA; PIK3CD; HLA-DQB1; NFKB2; HLA-DPB1; CTSB; HLA-DRB1; DAB2IP; HLA-DRB5; ACTB; TYRO3; IRF3; ACTN1; FLNC; ACTN4; VPS16; VAV2; FLNA; FLNB; GAS6; HLA-DMB; FOLR1; HLA-DMA	7301; 3122; 3123; 3127; 3135; 3134; 2316; 2317; 81; 3675; 3661; 2934; 153090; 64601; 60; 7410; 1508; 1212; 5293; 2621; 3108; 3109; 3107; 2348; 87; 10462; 71; 4791; 3119; 3115; 2318	130	130
2.55056158117e-06	0.000194770157107	Axon guidance	Reactome	R-HSA-422475	MYH10; MYH11; COL4A2; MYH9; EVL; ACTG1; ITGA9; SPTAN1; HRAS; LIMK1; EPHA2; EPHA1; SPTA1; MAP2K2; PLCG1; DNM1; TREM2; MYH14; SPTBN5; CACNA1G; SPTBN2; SPTBN1; MYL9; AP2S1; PLXNB1; RAP1GAP; TYROBP; CACNB1; CACNA1C; TLN1; DOK1; SLIT3; YES1; DOK4; PLXND1; ERBB2; EPHB3; TRIO; PDLIM7; EPHB6; UNC5B; GPC1; COL4A4; COL4A3; FES; COL4A1; AP2A2; DPYSL4; COL6A3; KRAS; AGRN; RPS6KA4; PLXNA3; VPS16; PLXNA1; VAV2…	5605; 1282; 9260; 219699; 161; 1796; 1291; 1759; 782; 7094; 4629; 775; 1286; 7410; 51466; 6708; 64601; 8986; 10398; 7204; 3265; 1292; 1969; 1285; 4650; 10570; 5909; 5335; 3680; 2817; 60; 7305; 3984; 71; 79784; 2049; 5361; 2242; 55558; 3845; 2051; 6586; 54209; 6709; 4627; 1293; 4651; 2041; 5364; 4628; 8913; 1175; 6711; 91584; 2064; 284217; 7525; 1284; 55715; 375790; 6712; 51332; 23129	358	357
2.80898472571e-06	0.000205178014747	Human T-cell leukemia virus 1 infection - Homo sapiens (human)	KEGG	path:hsa05166	TGFB1; NFATC4; HLA-C; PIK3CD; HRAS; HLA-G; HLA-F; BAX; CD4; MAP2K2; IKBKG; TLN2; HLA-DRA; SPI1; MAD1L1; JUN; TLN1; HLA-DQB1; ICAM1; TBPL1; NFKB2; CDKN2B; HLA-DPB1; ITGB2; HLA-DRB1; SLC25A6; HLA-DRB5; ANAPC11; KAT2A; EGR2; ANAPC2; TSPO; KRAS; ADCY4; ADCY5; ADCY6; ADCY7; E2F1; CCND1; PTEN; CREB3L1; MAP3K14; HLA-DMB; HLA-DMA	1030; 6688; 3107; 3108; 3109; 3115; 3119; 3122; 3123; 3134; 3135; 581; 595; 2648; 90993; 5728; 3689; 111; 112; 113; 3725; 4776; 5293; 4791; 29882; 8379; 3265; 706; 83660; 3127; 7040; 3845; 196883; 293; 9519; 3383; 9020; 8517; 51529; 1869; 920; 1959; 7094; 5605	219	219
3.03749728125e-06	0.000207470251177	Dilated cardiomyopathy (DCM) - Homo sapiens (human)	KEGG	path:hsa05414	ITGA9; CACNA1C; ACTG1; TGFB1; DES; ITGA7; IGF1; CACNB1; RYR2; TPM2; SGCA; ITGA3; ITGB5; ITGB4; ITGB6; LMNA; ADCY4; ADCY5; ADCY6; ADCY7; ITGA11; PLN; ACTB; CACNG4	7169; 60; 3675; 3679; 3680; 3694; 111; 112; 113; 6262; 3691; 1674; 3693; 5350; 775; 782; 22801; 196883; 6442; 7040; 3479; 4000; 71; 27092	90	89
3.08735492823e-06	0.000207470251177	Amoebiasis - Homo sapiens (human)	KEGG	path:hsa05146	TGFB1; PLCB3; LAMA3; COL3A1; LAMB3; LAMB2; PIK3CD; LAMA1; PLCB2; ITGB2; LAMA5; HSPB1; VCL; COL4A4; COL4A3; COL4A2; COL4A1; LAMC2; LAMC3; ACTN1; FN1; ACTN4; ARG1; COL1A2; ITGAM	5293; 284217; 10319; 81; 87; 3684; 3689; 5330; 5331; 3315; 7414; 1278; 1281; 1282; 1284; 1285; 1286; 2335; 3909; 3911; 3913; 3914; 3918; 7040; 383	96	95
3.62922417293e-06	0.000234503715789	Neutrophil degranulation	Reactome	R-HSA-6798695	MVP; PDXK; HK3; MAN2B1; HLA-C; PLAUR; HRAS; QSOX1; VCL; CD36; HBB; HSPA1B; KRT1; CTSB; PKP1; SVIP; IMPDH1; TRPM2; GSN; ARHGAP45; LILRB3; LPCAT1; DGAT1; OSCAR; CPNE1; GSDMD; PYGB; COTL1; RHOF; ACAA1; PFKL; TCN1; CAPN1; TOM1; PYCARD; GHDC; ALOX5; STK11IP; DPP7; CTSH; ITGAX; ALDH3B1; ITGB2; SCAMP1; CTSA; ENPP4; CEACAM6; CTSD; PLAU; KCNAB2; ITGAM; APRT; UNC13D; RAP1A; AP2A2; LGALS3; EEF2; GRN; FTL; T…	10120; 126014; 258010; 1509; 5329; 8694; 948; 3684; 2934; 4758; 11025; 3689; 29952; 410; 9725; 54472; 5317; 3043; 3265; 23218; 1512; 4125; 9961; 5906; 5768; 5211; 199675; 30; 5476; 823; 114790; 22875; 23526; 10312; 1938; 7305; 9522; 240; 3107; 3958; 1508; 5328; 8514; 221; 10043; 3687; 5834; 201294; 6709; 353; 93100; 383; 5660; 3304; 23406; 101; 4317; 2512; 161; 4680; 29108; 54509; 2896; 3614; 384…	490	485
7.27466165231e-06	0.000452645613922	Metabolism of carbohydrates	Reactome	R-HSA-71387	PPP2R1A; CEMIP; MAN2B2; BPGM; TALDO1; GNPDA2; PGLS; CSPG5; BGN; AGRN; AKR1A1; FBP1; B3GAT3; SLC37A2; LYVE1; NDST1; MAN2B1; HS3ST3A1; PYGB; GALE; PFKP; PC; TKT; PFKL; GAA; PFKM; HSPG2; MAN2C1; ST3GAL4; HK3; NAGLU; CHST9; GPC1; GPC2; ENO3; GPC5; IDUA; BCAN; CSPG4; OMD; SDC1; G6PD; GLYCTK; SLC26A2; TKFC; GPC3; SGSH; SLC26A1; CHPF	6484; 26229; 219855; 5091; 3340; 132158; 669; 6382; 25796; 4958; 23324; 4669; 2262; 83539; 221914; 4123; 7086; 2539; 10675; 3101; 132789; 5518; 2817; 10861; 10327; 9955; 63827; 5834; 2027; 2548; 5211; 3339; 3425; 5214; 6448; 26007; 2719; 2582; 5213; 6888; 4125; 633; 1836; 10894; 2203; 1464; 57214; 79586; 375790	264	263
8.87344177401e-06	0.00053240650644	Heparan sulfate/heparin (HS-GAG) metabolism	Reactome	R-HSA-1638091	BCAN; CSPG4; CSPG5; NDST1; NAGLU; HSPG2; HS3ST3A1; BGN; AGRN; GPC1; GPC2; SGSH; GPC5; SDC1; B3GAT3; IDUA; GPC3	9955; 26229; 633; 63827; 10675; 3340; 3425; 3339; 2262; 6382; 221914; 6448; 4669; 2817; 1464; 2719; 375790	54	54
1.00965066321e-05	0.000584901073857	HS-GAG degradation	Reactome	R-HSA-2024096	SDC1; NAGLU; HSPG2; AGRN; GPC1; GPC2; GPC3; GPC5; SGSH; IDUA	221914; 3425; 6382; 2719; 2817; 375790; 6448; 3339; 2262; 4669	21	21
1.54058065585e-05	0.000862725167277	Primary Focal Segmental Glomerulosclerosis FSGS	Wikipathways	WP2572	TGFB1; ITGA3; LAMB2; ITGB4; ACTN4; PLAUR; MYO1E; MYH9; VCL; LRP5; TLN1; AGRN; CD151; PLCG1; COL4A4; DNM1; COL4A3; KRT8; INF2; LAMA5	375790; 4627; 5335; 81; 3675; 977; 7094; 3856; 1759; 3691; 64423; 3913; 7414; 3911; 1286; 7040; 5329; 1285; 4041; 4643	73	73
2.70722063602e-05	0.00146713892533	Toxoplasmosis - Homo sapiens (human)	KEGG	path:hsa05145	TGFB1; LAMA1; BIRC3; HSPA1B; BAD; IKBKG; MAPK12; TYK2; LAMB2; LAMB3; HLA-DRA; MAPK11; PIK3R6; HLA-DQB1; IRAK1; HLA-DPB1; LAMA3; LAMA5; ALOX5; HLA-DRB1; HLA-DRB5; LDLR; LAMC2; LAMC3; HLA-DMB; HLA-DMA	3108; 3109; 3115; 3119; 3122; 3123; 3127; 284217; 572; 3654; 10319; 7297; 6300; 3304; 3909; 3911; 3913; 3914; 3918; 3949; 7040; 8517; 240; 146850; 330; 5600	113	113
3.0065923886e-05	0.00157846100401	Scavenging by Class A Receptors	Reactome	R-HSA-3000480	MARCO; APOB; APOE; COL1A2; COL4A2; COL4A1; COL3A1; COLEC12; FTL	8685; 338; 1284; 1278; 2512; 348; 81035; 1282; 1281	19	19
3.25311279418e-05	0.00165613014977	MHC class II antigen presentation	Reactome	R-HSA-2132295	CD74; HLA-DPB1; HLA-DRA; LGMN; CTSH; CTSA; CTSB; HLA-DRB1; CTSD; AP2S1; IFI30; HLA-DRB5; DNM1; AP2A2; HLA-DQB1; HLA-DMB; HLA-DMA	161; 3109; 3115; 10437; 1759; 1508; 1509; 3122; 3108; 1175; 3119; 972; 5476; 3123; 1512; 3127; 5641	59	59
4.06372501675e-05	0.00200795824357	Post-translational protein phosphorylation	Reactome	R-HSA-8957275	ANO8; EVA1A; QSOX1; BPIFB2; PRKCSH; LAMB2; TMEM132A; MEPE; APOB; PNPLA2; CP; LTBP1; P4HB; FBN1; APOE; IGFBP7; MXRA8; LGALS1; VWA1; NUCB1; FN1; GPC3; MSLN; WFS1; GAS6	57719; 2621; 54972; 3913; 56955; 5589; 1356; 2335; 5034; 54587; 348; 5768; 10232; 2200; 80341; 2719; 7466; 4052; 64856; 3956; 84141; 338; 57104; 3490; 4924	110	109
4.30511053089e-05	0.00206645305483	Malaria - Homo sapiens (human)	KEGG	path:hsa05144	TGFB1; LRP1; CD81; SELE; THBS2; THBS3; CD36; HBB; ITGB2; ICAM1; SDC1; HBA1; GYPA; GYPB; HBA2	7040; 6401; 7058; 7059; 2993; 2994; 948; 4035; 3383; 975; 3039; 3040; 3043; 3689; 6382	49	49
4.64283557955e-05	0.00216665660379	Lysosome - Homo sapiens (human)	KEGG	path:hsa04142	ACP5; NAGPA; MAN2B1; SMPD1; CLTB; CTSB; NAPSA; CLN5; NAGLU; GAA; CTSH; GNPTG; CTSA; AP4M1; CTSD; GGA1; CTSZ; MCOLN1; IDUA; PLA2G15; ARSA; LGMN; PSAP; TCIRG1; ABCA2; SGSH; NEU1	5641; 20; 4125; 54; 4669; 10312; 84572; 23659; 4758; 5660; 1203; 1212; 9476; 6448; 51172; 3425; 5476; 57192; 26088; 410; 6609; 9179; 1508; 1509; 1512; 1522; 2548	123	123
5.59887183862e-05	0.00243813453565	Chondroitin sulfate/dermatan sulfate metabolism	Reactome	R-HSA-1793185	BCAN; AGRN; CSPG4; CSPG5; SDC1; HSPG2; BGN; CHST9; GPC1; GPC2; GPC3; GPC5; B3GAT3; CHPF; IDUA	26229; 6382; 633; 63827; 79586; 3339; 2262; 221914; 3425; 83539; 2817; 1464; 10675; 2719; 375790	50	50
5.65995517204e-05	0.00243813453565	Erythrocytes take up oxygen and release carbon dioxide	Reactome	R-HSA-1247673	CA1; HBB; RHAG; SLC4A1; HBA1; HBA2	3043; 6005; 3040; 6521; 3039; 759	9	9
5.65995517204e-05	0.00243813453565	Type I hemidesmosome assembly	Reactome	R-HSA-446107	LAMA3; ITGB4; CD151; PLEC; LAMC2; LAMB3	3918; 3691; 3909; 3914; 977; 5339	9	9
6.12028121719e-05	0.00257051811122	Innate Immune System	Reactome	R-HSA-168249	GNLY; ACTG1; MAN2B1; AGER; CD36; HBB; BPIFB2; MUC21; CTSB; IKBKG; PKP1; GSN; SUGT1; TYROBP; GSDMD; COTL1; PYGB; CNPY3; TCN1; CAPN1; FADD; IRAK1; STK11IP; CTSH; CAPZA2; CTSA; ENPP4; CTSD; ITGAX; KCNAB2; APRT; CTSZ; MUC16; KRAS; PLD2; PLD3; C1QC; C1QB; MASP2; GHDC; ACTB; RASGRP2; PDXK; HK3; HLA-C; SPTAN1; HRAS; QSOX1; ALDH3B1; DNM1; ADAM8; UNC93B1; APOB; DGAT1; OSCAR; JUN; CARD9; CEACAM6; TRPM2; UB…	8514; 10120; 126014; 258010; 1509; 5329; 79132; 59307; 8694; 3684; 94025; 30; 8772; 2934; 10462; 4758; 714; 11025; 8566; 5027; 5338; 10747; 84433; 3689; 4688; 29952; 410; 9725; 23220; 7410; 54472; 10695; 9020; 5317; 3043; 338; 3265; 4582; 5476; 22861; 920; 1938; 330; 7226; 4125; 9961; 5589; 5906; 3710; 60; 7318; 5768; 4689; 5211; 830; 3984; 4585; 713; 199675; 10392; 26007; 71; 1380; 114790; 823; …	1077	1065
6.6589516884e-05	0.00272854605769	Arrhythmogenic Right Ventricular Cardiomyopathy	Wikipathways	WP2118	ACTN2; ACTN1; RYR2; ITGB5; ITGB4; ITGB6; ACTN4; ITGA9; CACNB1; ITGA3; SGCA; ITGA7; CACNA1C; ITGA11; ACTB; CACNG4; LMNA; DES; ACTG1	6442; 60; 88; 3679; 81; 87; 3675; 6262; 3691; 3693; 3694; 1674; 775; 22801; 71; 782; 3680; 4000; 27092	74	74
6.92757861312e-05	0.00277103144525	Microglia Pathogen Phagocytosis Pathway	Wikipathways	WP3937	NCF2; ITGB2; NCF4; TYROBP; PIK3CD; VAV2; C1QC; C1QB; C1QA; PIK3R6; ITGAM; TREM2; SIGLEC7	146850; 4689; 7410; 54209; 714; 713; 712; 5293; 3689; 7305; 27036; 4688; 3684	40	40
7.2810938268e-05	0.00284470642536	Smooth Muscle Contraction	Reactome	R-HSA-445355	ACTA2; MYH11; ITGB5; ACTG2; DYSF; MYLK; VCL; TPM2; TLN1; SORBS3; MYL6B; MYL9	8291; 59; 10398; 7094; 4629; 10174; 140465; 7414; 72; 7169; 3693; 4638	35	35
7.48246120502e-05	0.00285693973283	Focal Adhesion-PI3K-Akt-mTOR-signaling pathway	Wikipathways	WP3932	IL7R; PPP2R1A; LAMA1; THBS2; HRAS; ITGA3; EPHA2; ITGA7; MAP2K2; BAD; ITGA11; IKBKG; COL3A1; FLT4; LAMB2; TSC2; LAMB3; LAMA5; ITGA9; LAMA3; TNXB; THBS3; ITGB2; PIK3CD; COL5A1; FGF18; OSM; PPP2R3C; CREB3L1; PDGFA; IGF1; ITGB5; ITGB4; ITGB6; GNB2; COL5A2; COL5A3; COL4A4; COL4A2; COL4A1; LAMC2; LAMC3; FGFR4; KRAS; ITGAX; FN1; PTEN; SREBF1; COL1A2; LPAR2; COL6A2	3479; 7058; 7059; 2324; 572; 5518; 5008; 1290; 6720; 3845; 284217; 5154; 5605; 3679; 3675; 2783; 3575; 7249; 2264; 8517; 3265; 7148; 8817; 50509; 3691; 3693; 3694; 10319; 5293; 22801; 55012; 2335; 3689; 3680; 3687; 9170; 3909; 5728; 1969; 1292; 1278; 3914; 3913; 3911; 3918; 1284; 1286; 1281; 1282; 1289; 90993	302	302
7.81836550005e-05	0.00291411549154	ECM proteoglycans	Reactome	R-HSA-3000178	BCAN; TGFB1; LAMA3; ITGB5; LAMA5; LRP4; ITGB6; ITGA9; HSPG2; TNXB; ITGAX; BGN; ITGA7; AGRN; LAMB2; LAMA1	7148; 4038; 633; 63827; 7040; 3909; 3679; 3339; 3913; 3694; 3687; 284217; 375790; 3680; 3693; 3911	57	57
7.97912575064e-05	0.00291411549154	RHO GTPases activate PAKs	Reactome	R-HSA-5627123	MYH10; MYH11; CTTN; MYH14; MYH9; MYLK; FLNA; LIMK1; MYL9	4629; 2017; 2316; 4638; 4627; 10398; 3984; 4628; 79784	21	21
8.73860182356e-05	0.00312358533268	Myometrial Relaxation and Contraction Pathways	Wikipathways	WP289	ACTA2; ACTG1; ATP2A3; MYL4; PRKAR2B; ARRB2; DGKZ; RXFP1; RYR2; JUN; RGS3; ADCY4; PLCB3; CAMK2A; RAMP3; GNB2; PRKCZ; PLCD1; ITPR3; RGS16; ADCY5; ADCY6; ADCY7; CNN1; RGS11; PLCG1; RGS18; RGS19; SFN; ACTB; ATF3	3710; 5590; 8786; 6004; 815; 10287; 5998; 60; 59; 196883; 111; 113; 112; 8525; 6262; 2783; 5577; 71; 5333; 5335; 4635; 64407; 2810; 467; 59350; 3725; 1264; 409; 10268; 489; 5331	155	155
8.98020634729e-05	0.00314076216303	Regulation of actin cytoskeleton - Homo sapiens (human)	KEGG	path:hsa04810	MYH10; ITGA9; MYH14; ACTG1; HRAS; ITGA3; ITGA7; MAP2K2; ITGA11; MYL9; MYH9; PIK3CD; ARHGEF1; FGF18; PPP1R12C; GSN; LIMK1; PDGFA; ITGB2; ITGB5; ITGB4; ITGB6; IQGAP3; VCL; SSH3; FGFR4; BCAR1; KRAS; ITGAX; ACTN1; FN1; ACTN4; VAV2; MYLK; ITGAM; LPAR2; BAIAP2; ACTB; CFL2	4628; 4627; 4638; 5154; 1073; 2934; 60; 81; 87; 3675; 3679; 3680; 3684; 3687; 3694; 3689; 3691; 3693; 10398; 8817; 5293; 54961; 3265; 2264; 10458; 7410; 3845; 22801; 2335; 9564; 3984; 128239; 71; 9138; 7414; 9170; 5605; 79784; 54776	213	213
9.16055630885e-05	0.00314076216303	Integrin-mediated Cell Adhesion	Wikipathways	WP185	ITGA9; HRAS; ITGA3; RAP1A; ITGA7; MAP2K2; ITGA11; RAPGEF1; MAPK12; ZYX; TLN1; CAPN2; CAPN1; ITGB2; ITGB5; ITGB4; ITGB6; VCL; BCAR1; ITGAX; VAV2; CAPN10; ITGAM	9564; 824; 823; 5605; 11132; 3675; 6300; 3265; 3693; 3694; 7791; 7094; 3691; 2889; 7410; 7414; 5906; 22801; 3689; 3680; 3687; 3684; 3679	101	101
9.8270751377e-05	0.00322723810286	Viral myocarditis - Homo sapiens (human)	KEGG	path:hsa05416	HLA-DPB1; HLA-DRA; ITGB2; ACTG1; HLA-C; HLA-DRB1; HLA-G; HLA-F; SGCA; HLA-DRB5; CCND1; HLA-DQB1; ICAM1; ACTB; HLA-DMB; HLA-DMA	3115; 3689; 3107; 3108; 3109; 6442; 3119; 3122; 3123; 3127; 60; 71; 3383; 595; 3134; 3135	59	58
9.95590612258e-05	0.00322723810286	Elastic fibre formation	Reactome	R-HSA-1566948	TGFB1; LTBP4; LTBP3; BMP2; LTBP1; ITGB6; EFEMP2; ITGB5; GDF5; FBN1; FBLN2; LTBP2	4052; 8200; 4054; 3694; 7040; 2200; 650; 2199; 8425; 4053; 3693; 30008	36	36
0.000100829029016	0.00322723810286	Semaphorin interactions	Reactome	R-HSA-373755	ERBB2; MYH11; DPYSL4; PLXNB1; MYH14; TYROBP; MYH9; PLXNA1; LIMK1; MYH10; PLXNA4; PLXNA3; FES; TREM2; PLXND1; TLN1; MYL9	7305; 10398; 10570; 91584; 7094; 4629; 54209; 3984; 2064; 79784; 4628; 5364; 55558; 4627; 2242; 23129; 5361	64	64
0.000101811678245	0.00322723810286	Molecules associated with elastic fibres	Reactome	R-HSA-2129379	TGFB1; LTBP4; LTBP3; BMP2; LTBP1; ITGB6; EFEMP2; ITGB5; GDF5; FBLN2; LTBP2	4052; 8200; 4054; 3694; 7040; 650; 2199; 8425; 4053; 3693; 30008	31	31
0.000122732006609	0.00381832909449	NRAGE signals death through JNK	Reactome	R-HSA-193648	OBSCN; TRIO; VAV2; ARHGEF16; RASGRF2; FGD2; ARHGEF18; MAGED1; ARHGEF17; ARHGEF2; BAD; ARHGEF1; ABR; PLEKHG5; ARHGEF10L; ARHGEF40	9138; 23370; 7204; 55701; 221472; 84033; 9828; 55160; 5924; 29; 7410; 27237; 9500; 57449; 572; 9181	61	59
0.000127891720363	0.00390651073108	Phagosome - Homo sapiens (human)	KEGG	path:hsa04145	SFTPD; NCF2; ACTG1; NCF4; HLA-C; HLA-G; HLA-F; CD36; MRC1; HLA-DRA; MARCO; RILP; THBS2; THBS3; HLA-DQB1; HLA-DPB1; ITGB2; ITGB5; HLA-DRB1; MRC2; HLA-DRB5; TUBB2A; TUBB2B; OLR1; TCIRG1; COLEC12; ITGAM; ACTB; HLA-DMB; HLA-DMA	3107; 3108; 3109; 3115; 3119; 3122; 3123; 3127; 60; 3134; 3135; 71; 10312; 4689; 347733; 83547; 3684; 3689; 7280; 81035; 9902; 4360; 6441; 3693; 4973; 7058; 7059; 948; 4688; 8685	152	151
0.000131290536952	0.00393871610855	Vesicle-mediated transport	Reactome	R-HSA-5653656	CD36; HBB; SBF1; HPS1; PLIN3; DENND2A; GRK2; GABARAP; PLA2G6; GOLGA2; CTSZ; ALS2CL; KIFC2; TRAPPC9; SPTA1; SFN; COLEC12; KLC2; IL7R; SPTAN1; KIF26A; KIF26B; DNM1; DENND4B; ARFGAP1; COL3A1; AP2S1; MARCO; APOB; DENND6B; PPP6C; TMED7; SSC5D; COL4A2; COL4A1; FTL; USE1; VPS52; AGTR1; MYO1C; CD4; HBA1; ARRB2; KIF12; DCTN1; TSC2; CHMP6; RAB8B; DENND3; CYTH2; TMED2; TBC1D2; TBC1D3; TMED9; TRAPPC12; RAB1B…	79735; 3092; 948; 1212; 26153; 6712; 5866; 10226; 113220; 156; 6305; 7249; 729873; 11252; 6293; 4641; 22898; 51762; 79643; 81876; 738; 8871; 259173; 6708; 29763; 2801; 3043; 10959; 5537; 27147; 920; 185; 4035; 1278; 55850; 26088; 2348; 1282; 9909; 2810; 51014; 830; 64837; 409; 51112; 11337; 11316; 3949; 10175; 1759; 1856; 8677; 54732; 8685; 8674; 8398; 2017; 1281; 1639; 348; 55738; 6709; 3040; 21…	620	620
0.000139441265001	0.00410984781055	MET promotes cell motility	Reactome	R-HSA-8875878	LAMA1; LAMA3; LAMA5; ITGA3; RAP1A; RAPGEF1; LAMC2; LAMC3; LAMB3; LAMB2	10319; 3914; 3918; 3675; 3913; 284217; 3909; 3911; 5906; 2889	27	27
0.000144720152741	0.00414307471129	Oxytocin signaling pathway - Homo sapiens (human)	KEGG	path:hsa04921	CACNA1C; NFATC4; ACTG1; HRAS; MAP2K2; MYL9; CACNB1; RYR2; JUN; PIK3R6; PPP1R12C; TRPM2; PLCB2; PLCB3; CAMK2A; PLA2G4C; ITPR3; KRAS; ADCY4; ADCY5; ADCY6; ADCY7; KCNJ5; CCND1; MYLK; JMJD7-PLA2G4B; ACTB; MYL6B; CACNG4; EEF2	4638; 140465; 7226; 60; 71; 595; 113; 6262; 3710; 3725; 111; 10398; 112; 4776; 3762; 3265; 5330; 5331; 3845; 775; 782; 196883; 815; 8605; 1938; 146850; 27092; 5605; 8681; 54776	152	152
0.000147934003	0.00414307471129	Signaling by PDGF	Reactome	R-HSA-186797	PDGFA; HRAS; THBS2; THBS3; PLCG1; COL4A4; RAPGEF1; COL4A2; COL4A1; COL6A1; COL4A3; COL6A3; COL6A2; BCAR1; KRAS	1293; 1284; 7058; 9564; 5335; 3845; 3265; 1292; 1291; 1282; 2889; 1286; 5154; 7059; 1285	54	54
0.000147966953975	0.00414307471129	MET activates PTK2 signaling	Reactome	R-HSA-8874081	LAMA1; LAMA3; LAMA5; ITGA3; LAMC2; LAMC3; LAMB3; LAMB2	3918; 10319; 3675; 3911; 3909; 284217; 3914; 3913	18	18
0.000183470120393	0.00498015089656	Glycosaminoglycan metabolism	Reactome	R-HSA-1630316	CEMIP; LYVE1; HSPG2; BGN; AGRN; B3GAT3; NDST1; HS3ST3A1; ST3GAL4; NAGLU; CHST9; GPC1; SLC26A2; GPC3; GPC5; IDUA; BCAN; CSPG4; OMD; SDC1; CSPG5; GPC2; SGSH; SLC26A1; CHPF	6484; 26229; 83539; 3340; 6382; 4958; 4669; 63827; 2817; 10861; 9955; 3339; 221914; 3425; 6448; 10675; 2719; 375790; 633; 79586; 2262; 1836; 10894; 1464; 57214	119	119
0.000185223591155	0.00498015089656	Staphylococcus aureus infection - Homo sapiens (human)	KEGG	path:hsa05150	HLA-DPB1; HLA-DRA; ITGB2; CFD; HLA-DRB1; C1QC; C1QB; C1QA; HLA-DRB5; HLA-DQB1; ITGAM; ICAM1; MASP2; HLA-DMB; HLA-DMA	1675; 3108; 3115; 3119; 3122; 3123; 3127; 712; 713; 714; 3109; 3383; 3684; 3689; 10747	56	55
0.000186755658621	0.00498015089656	Regulation of Insulin-like Growth Factor (IGF) transport and uptake by Insulin-like Growth Factor Binding Proteins (IGFBPs)	Reactome	R-HSA-381426	ANO8; EVA1A; QSOX1; BPIFB2; PRKCSH; LAMB2; TMEM132A; MEPE; APOB; PNPLA2; CP; IGF1; LTBP1; P4HB; FBN1; APOE; IGFBP7; MXRA8; LGALS1; VWA1; NUCB1; FN1; GPC3; MSLN; WFS1; GAS6	57104; 57719; 2621; 54972; 3913; 56955; 5589; 1356; 2335; 5034; 54587; 348; 5768; 10232; 2200; 80341; 3479; 2719; 7466; 4052; 64856; 3956; 84141; 338; 3490; 4924	127	126
0.000200384648424	0.00526009702114	Developmental Biology	Reactome	R-HSA-1266738	ACTG1; PCSK6; PKP3; PKP1; PPL; MYL9; TYROBP; CACNA1C; CACNA1G; CAPN1; PLXND1; ERBB2; DOK4; GATA6; KRAS; CCNC; ACTB; ITGA9; EVL; SPTAN1; HRAS; ST14; DNM1; FLG; AP2S1; PLXNB1; EPHB3; DPYSL4; PDLIM7; EPHB6; UNC5B; COL4A4; COL4A3; COL4A2; COL4A1; EVPL; BNIP2; RPS6KA4; VAV2; KRT19; KRT18; MYH10; MYH11; MYH14; EPHA2; EPHA1; SPTA1; KRT1; KRT7; MAPK11; MAPK12; TREM2; KRT8; NCOR2; KRT80; CACNB1; MYH9; LAM…	144501; 5605; 2312; 3856; 3855; 9260; 6300; 219699; 161; 1796; 1291; 1759; 782; 7094; 5046; 4629; 775; 23254; 51466; 6708; 64601; 10398; 3265; 1292; 1969; 3880; 5652; 1285; 10570; 5909; 892; 1282; 7410; 3680; 2817; 60; 3984; 71; 823; 9612; 79784; 3875; 2049; 5361; 2242; 8986; 55558; 663; 3845; 7305; 27092; 5493; 6768; 2051; 6586; 54209; 55203; 6709; 2125; 4627; 1293; 10025; 7204; 4651; 2041; 5364…	620	619
0.000258582480257	0.00668336256665	Proteoglycans in cancer - Homo sapiens (human)	KEGG	path:hsa05205	TGFB1; CTTN; ACTG1; PLAUR; HRAS; HSPG2; SMO; MAP2K2; PLCG1; MAPK11; MAPK12; NUDT16L1; FZD8; PIK3CD; ARHGEF1; HBEGF; PPP1R12C; ERBB2; IGF1; ITGB5; CAMK2A; PLAU; GPC1; GPC3; ITPR3; FLNB; KRAS; FN1; CCND1; SDC1; VAV2; FLNA; ACTB; FLNC; WNT11; WNT7B	6608; 2064; 60; 71; 595; 3693; 3710; 8325; 6300; 2719; 5293; 2335; 3265; 5329; 5335; 5328; 6382; 7410; 2817; 3845; 3339; 2316; 2317; 2318; 815; 7477; 7481; 84309; 1839; 7040; 3479; 9138; 5600; 2017; 5605; 54776	201	201
0.000270258908907	0.00687931768128	GPR40 Pathway	Wikipathways	WP3958	PLCB2; PLCB3; PKD1; PLCG1; PLCD3; PLCD1; ITPR3	3710; 5310; 113026; 5331; 5330; 5333; 5335	15	15
0.000292230524321	0.0073275713561	Immune System	Reactome	R-HSA-168256	TRAF2; TRIM10; ACTG1; MAN2B1; AGER; CD36; HBB; BPIFB2; MUC21; IKBKG; PKP1; RAPGEF3; TYK2; ADAM8; MCEMP1; GSN; ASB2; MRC1; MRC2; SUGT1; TYROBP; CRLF1; PIK3CD; MIB2; PYGB; CNPY3; TCN1; CAPN1; FADD; NOD1; IRAK1; STK11IP; CTSH; HLA-DPB1; SCAMP1; CTSA; GNLY; HLA-DRB1; CTSD; CAMK2A; IFI30; MUC4; APRT; CTSZ; MUC16; KRAS; FBXL8; P4HB; PLD2; PLD3; FBXL3; C1QC; C1QB; C1QA; PTEN; PRKCSH; COLEC12; TRPM2; OSM…	10120; 23308; 3134; 258010; 1509; 815; 3127; 23108; 3109; 54620; 126014; 10747; 3689; 7297; 4688; 5819; 920; 57674; 5909; 7226; 10107; 10462; 5906; 90678; 3984; 23220; 5476; 3093; 10437; 3661; 64170; 10910; 57761; 1759; 10312; 3845; 3663; 394263; 1508; 2934; 55284; 25970; 5660; 3119; 10578; 3108; 81035; 81622; 4651; 6773; 6813; 93611; 4680; 6810; 3614; 7525; 80341; 8517; 142678; 10235; 84514; 560…	1840	1827
0.000314559381172	0.00777146706426	Relaxin signaling pathway - Homo sapiens (human)	KEGG	path:hsa04926	ACTA2; TGFB1; PIK3CD; HRAS; MAP2K2; ARRB2; MAPK11; MAPK12; COL3A1; PRKCZ; RXFP1; JUN; PLCB2; PLCB3; GNB2; COL4A4; COL4A3; COL4A2; COL4A1; KRAS; ADCY4; ADCY5; ADCY6; ADCY7; CREB3L1; COL1A2	3845; 1286; 59; 59350; 111; 112; 113; 6300; 5293; 3265; 2783; 5330; 5331; 1278; 1281; 1282; 1284; 1285; 196883; 3725; 90993; 7040; 409; 5590; 5600; 5605	130	130
0.000338806477367	0.00824920118807	Hypertrophic cardiomyopathy (HCM) - Homo sapiens (human)	KEGG	path:hsa05410	TGFB1; ITGA9; DES; ITGB5; ACTG1; ITGB6; CACNB1; CACNA1C; TPM2; SGCA; ITGA7; ITGA11; ITGA3; IGF1; RYR2; LMNA; CACNG4; ACTB; ITGB4	7169; 775; 1674; 782; 22801; 3479; 4000; 6442; 60; 71; 27092; 3675; 3679; 3680; 3691; 3693; 3694; 7040; 6262	83	83
0.000346203311382	0.00830887947317	PI3K-Akt signaling pathway - Homo sapiens (human)	KEGG	path:hsa04151	IL7R; PPP2R1A; LAMA1; PPP2R3B; THBS2; HRAS; ITGA3; EPHA2; ITGA7; MAP2K2; BAD; ITGA11; IKBKG; BDNF; LAMB2; TSC2; FLT4; LAMA5; LAMB3; ITGA9; LAMA3; TNXB; THBS3; NTRK2; PIK3CD; PIK3R6; FGF18; OSM; PPP2R3C; ERBB2; PDGFA; IGF1; ITGB5; ITGB4; ITGB6; PKN1; NR4A1; GNB2; COL6A1; COL4A4; COL4A3; COL4A2; COL4A1; LAMC2; LAMC3; FGFR4; KRAS; FN1; CCND1; PTEN; CREB3L1; COL1A2; LPAR2; COL6A3; COL6A2	2064; 3479; 10319; 2264; 22801; 2324; 2335; 8517; 572; 595; 8817; 627; 2783; 4915; 5008; 7058; 7059; 9170; 7148; 5154; 7249; 3164; 90993; 5293; 3265; 1282; 1284; 1285; 1286; 1291; 1292; 1293; 5518; 146850; 1278; 5585; 5605; 3575; 1969; 284217; 3680; 28227; 3675; 3679; 5728; 3691; 3693; 3694; 55012; 3845; 3909; 3911; 3913; 3914; 3918	354	353
0.000356240543753	0.00842935371133	Sema4D induced cell migration and growth-cone collapse	Reactome	R-HSA-416572	MYH10; MYH11; LIMK1; MYH14; ERBB2; MYH9; PLXNB1; MYL9	4628; 4629; 2064; 4627; 10398; 3984; 5364; 79784	20	20
0.000389428544815	0.00908666604568	ApoE and miR-146 in inflammation and atherosclerosis	Wikipathways	WP3926	IRAK1; NFKB2; SPI1; TRAF4; APOE	9618; 6688; 3654; 348; 4791	8	8
0.0004046710105	0.00931297668001	PI3K-Akt Signaling Pathway	Wikipathways	WP4172	IL7R; PPP2R1A; LAMA1; PPP2R3B; TNXB; HRAS; ITGA3; EPHA2; ITGA7; MAP2K2; BAD; ITGA11; IKBKG; FLT4; LAMB2; TSC2; BDNF; LAMA5; LAMB3; ITGA9; LAMA3; THBS2; THBS3; NTRK2; PIK3CD; PIK3R6; FGF18; OSM; PPP2R3C; PDGFA; IGF1; ITGB5; ITGB4; ITGB6; PKN1; GNB2; COL6A1; COL4A4; COL4A3; COL4A2; COL4A1; LAMC2; LAMC3; FGFR4; KRAS; FN1; CCND1; PTEN; CREB3L1; COL1A2; LPAR2; COL6A3; COL6A2	146850; 3479; 7058; 7059; 2324; 572; 595; 5518; 5008; 9170; 3845; 284217; 5154; 5605; 3679; 3675; 2783; 3575; 7249; 2264; 8517; 5585; 3265; 7148; 28227; 8817; 627; 3691; 3693; 3694; 10319; 5293; 22801; 55012; 2335; 3680; 3913; 4915; 3909; 5728; 1969; 1292; 1293; 1291; 1278; 3914; 3911; 3918; 1285; 1284; 1286; 1282; 90993	340	339
0.000447715581341	0.0101643537386	Rho GTPase cycle	Reactome	R-HSA-194840	OBSCN; RHOT2; ARHGAP4; ARHGEF10L; BCR; ARHGAP45; ARAP1; ARHGAP42; FGD2; ARHGEF2; ARHGEF1; ARHGAP22; TRIO; ARHGEF16; ARHGEF17; ARHGEF18; ABR; RHOBTB2; GMIP; RHOF; RHOD; TAGAP; RASGRF2; PLEKHG5; VAV2; MYO9B; ARHGEF40	9138; 55701; 23526; 57449; 116985; 54509; 9828; 4650; 143872; 23370; 84033; 5924; 29; 23221; 29984; 613; 393; 58504; 221472; 51291; 55160; 89941; 7204; 117289; 7410; 27237; 9181	144	140
0.000466606938525	0.010451995423	Arrhythmogenic right ventricular cardiomyopathy (ARVC) - Homo sapiens (human)	KEGG	path:hsa05412	ACTN2; DES; ITGB5; ACTG1; ITGB6; ITGA9; CACNB1; CACNA1C; SGCA; ITGA7; ITGA11; ITGA3; RYR2; LMNA; CACNG4; ACTB; ITGB4	775; 1674; 782; 22801; 4000; 6442; 88; 60; 71; 27092; 3675; 3679; 3680; 3691; 3693; 3694; 6262	72	72
0.000489589288921	0.0108225000709	Tight junction - Homo sapiens (human)	KEGG	path:hsa04530	MYH10; MYH11; AMOTL2; MYH14; ACTG1; PPP2R1A; ARHGEF2; SYMPK; RAP1A; CTTN; MYL9; RAB8B; CGN; MYH9; JUN; ARHGEF18; CLDN4; CLDN6; ERBB2; CLDN23; CRB3; PRKCZ; ACTN1; LLGL2; ACTN4; CCND1; MICALL2; SCRIB; LLGL1; ACTB; MYL6B	2064; 4627; 4628; 4629; 51762; 60; 71; 81; 595; 87; 57530; 3725; 10398; 140465; 79778; 92359; 51421; 5906; 2017; 1364; 5518; 9074; 137075; 3993; 3996; 79784; 23370; 5590; 23513; 9181; 8189	170	170
0.000552384060049	0.0120520158556	MAPK signaling pathway - Homo sapiens (human)	KEGG	path:hsa04010	RASGRP2; TGFB1; HRAS; EPHA2; RAP1A; HSPA1B; IGF1; ARRB2; NTRK2; MAPK12; BDNF; FLT4; GADD45A; GADD45B; CACNA1C; JUN; TRADD; CACNA1G; FGF18; DUSP8; MAP3K14; NFKB2; IRAK1; DUSP2; ERBB2; PDGFA; TRAF2; DDIT3; HSPB1; NR4A1; IKBKG; ECSIT; PLA2G4C; KRAS; MAPK8IP3; RPS6KA4; RASGRF2; MAP2K2; JMJD7-PLA2G4B; MAP3K11; FGFR4; FLNA; FLNB; FLNC; CACNG4; CACNB1; MAPK11	409; 4616; 8717; 2064; 3304; 3845; 5154; 3654; 4791; 2317; 2318; 3164; 51295; 5906; 1647; 8817; 627; 2324; 23162; 3725; 6300; 1649; 4296; 3265; 8913; 2264; 3315; 7186; 775; 2316; 782; 8986; 5924; 4915; 1844; 1850; 5600; 9020; 7040; 3479; 8605; 1969; 8517; 27092; 5605; 8681; 10235	295	295
0.000570336124581	0.0122841626833	GnRH signaling pathway - Homo sapiens (human)	KEGG	path:hsa04912	MMP14; ADCY5; ADCY6; ADCY7; PLD2; MAP2K2; JMJD7-PLA2G4B; ADCY4; HRAS; CACNA1C; JUN; PLCB2; CAMK2A; HBEGF; PLCB3; MAPK11; MAPK12; PLA2G4C; ITPR3; KRAS	111; 112; 113; 3710; 3725; 6300; 3265; 5330; 5331; 5338; 4323; 3845; 775; 196883; 815; 1839; 8681; 8605; 5600; 5605	93	93
0.00059284743025	0.0125346812726	NCAM1 interactions	Reactome	R-HSA-419037	CACNB1; CACNA1C; CACNA1G; AGRN; COL4A4; COL4A3; COL4A2; COL4A1; COL6A1; COL6A3; COL6A2	1293; 775; 1284; 1292; 8913; 1282; 375790; 1286; 1291; 782; 1285	37	37
0.000596889584409	0.0125346812726	Vascular smooth muscle contraction - Homo sapiens (human)	KEGG	path:hsa04270	ACTA2; MYH11; ACTG2; MAP2K2; MYL9; CACNA1C; ARHGEF1; PLA2G6; PPP1R12C; PPP1R14A; KCNMB1; PLCB2; PLCB3; RAMP3; PLA2G4C; ITPR3; ADCY4; ADCY5; ADCY6; ADCY7; JMJD7-PLA2G4B; MYLK; AGTR1; MYL6B	4629; 10268; 4638; 59; 94274; 72; 111; 112; 113; 3710; 10398; 140465; 185; 3779; 8398; 5330; 5331; 775; 196883; 8605; 9138; 5605; 8681; 54776	121	121
0.000763047649979	0.015826173481	Platelet activation - Homo sapiens (human)	KEGG	path:hsa04611	RASGRP2; ACTG1; PIK3CD; RAP1A; MAPK11; MAPK12; COL3A1; TLN1; TLN2; ARHGEF1; PIK3R6; PLCB2; PLCB3; PRKCZ; PLA2G4C; ITPR3; ADCY4; ADCY5; ADCY6; ADCY7; JMJD7-PLA2G4B; MYLK; COL1A2; ACTB	4638; 60; 71; 111; 112; 113; 3710; 6300; 5293; 83660; 5330; 5331; 1278; 1281; 5906; 196883; 8605; 146850; 9138; 7094; 5590; 5600; 8681; 10235	123	123
0.000817902911014	0.0165551432591	Erythrocytes take up carbon dioxide and release oxygen	Reactome	R-HSA-1237044	CA1; HBB; RHAG; SLC4A1; HBA1; HBA2	3043; 3040; 6521; 6005; 759; 3039	13	13
0.000817902911014	0.0165551432591	O2/CO2 exchange in erythrocytes	Reactome	R-HSA-1480926	CA1; HBB; RHAG; SLC4A1; HBA1; HBA2	3043; 3040; 6521; 6005; 759; 3039	13	13
0.000837810992819	0.0167562198564	Plasma lipoprotein assembly, remodeling, and clearance	Reactome	R-HSA-174824	LMF2; AP2S1; APOE; APOB; GPIHBP1; AP2A2; PCSK6; PCSK5; LDLR; LSR; NR1H2; APOBR; APOC1; ANGPTL3; P4HB; LPA	161; 55911; 4018; 348; 5046; 51599; 27329; 338; 91289; 7376; 338328; 341; 1175; 3949; 5125; 5034	69	69
0.000852914579317	0.016857605803	Rap1 signaling pathway - Homo sapiens (human)	KEGG	path:hsa04015	RASGRP2; ACTG1; PIK3CD; HRAS; EPHA2; RAP1A; MAP2K2; PLCG1; PLCB3; MAPK11; MAPK12; RAPGEF3; FLT4; RAP1GAP; TLN2; TLN1; FGF18; SIPA1L3; PDGFA; PLCB2; ITGB2; PRKCZ; FGFR4; BCAR1; KRAS; ADCY4; ADCY5; ADCY6; ADCY7; VAV2; ITGAM; IGF1; LPAR2; ACTB; RAPGEF1	5154; 23094; 60; 7094; 71; 3684; 3689; 111; 112; 8817; 2324; 5909; 6300; 113; 10411; 5293; 3265; 5330; 5331; 7410; 3845; 83660; 5335; 2264; 5906; 196883; 5600; 2889; 9564; 5605; 3479; 1969; 9170; 5590; 10235	206	206
0.000903499255281	0.0176497528939	Cell death signalling via NRAGE, NRIF and NADE	Reactome	R-HSA-204998	OBSCN; SQSTM1; TRIO; VAV2; ARHGEF16; RASGRF2; FGD2; ARHGEF18; MAGED1; ARHGEF17; ARHGEF2; BAD; ARHGEF1; ABR; PLEKHG5; ARHGEF10L; ARHGEF40	7204; 8878; 9138; 23370; 55701; 221472; 84033; 9828; 55160; 5924; 29; 7410; 27237; 9500; 57449; 572; 9181	78	76
0.000997553343221	0.0192630990415	Retinoid metabolism and transport	Reactome	R-HSA-975634	APOE; APOB; LRP1; SDC1; GPIHBP1; HSPG2; GPC2; AGRN; GPC1; LDLR; GPC3; GPC5	3949; 375790; 348; 338; 2817; 2262; 3339; 2719; 6382; 221914; 338328; 4035	45	45
0.00102676394688	0.0196018571677	Simplified Interaction Map Between LOXL4 and Oxidative Stress Pathway	Wikipathways	WP3670	TGFB1; BMP2; FN1; PKD1; DDR1; ECSIT; IGFBP7	51295; 780; 5310; 3490; 7040; 650; 2335	18	18
0.00105570782501	0.0199279679327	Antigen processing and presentation - Homo sapiens (human)	KEGG	path:hsa04612	CD74; HLA-DPB1; RFXANK; LGMN; HLA-C; CTSB; HLA-DRB1; HLA-G; HLA-DRA; IFI30; HLA-F; CD4; HSPA1B; HLA-DQB1; HLA-DRB5; HLA-DMB; HLA-DMA	920; 10437; 3107; 3108; 3109; 3119; 1508; 8625; 3122; 3123; 3134; 3135; 3127; 5641; 972; 3304; 3115	77	77
0.00113055949079	0.0209167613803	Allograft Rejection	Wikipathways	WP2328	HLA-F; TGFB1; HLA-DRA; HLA-DPB1; HLA-C; HLA-G; GNLY; HLA-DRB1; C1QC; C1QB; C1QA; HLA-DRB5; COL5A1; ABCB1; PRKCZ; HLA-DQB1; AGTR1; HLA-DMB; HLA-DMA	3122; 3123; 3127; 714; 713; 712; 3135; 3134; 7040; 5590; 5243; 185; 1289; 10578; 3108; 3109; 3107; 3119; 3115	91	91
0.00113299124144	0.0209167613803	Leukocyte transendothelial migration - Homo sapiens (human)	KEGG	path:hsa04670	NCF2; ACTG1; NCF4; RAP1A; PLCG1; MAPK11; MAPK12; RAPGEF3; MYL9; PIK3CD; ICAM1; CLDN4; CLDN6; ITGB2; CLDN23; VCL; BCAR1; ACTN1; ACTN4; VAV2; ITGAM; ACTB	60; 71; 4688; 4689; 87; 3684; 3689; 6300; 10398; 5293; 10411; 5335; 7410; 7414; 5906; 3383; 1364; 9564; 9074; 137075; 5600; 81	112	112
0.00116992811174	0.021309310126	VLDL clearance	Reactome	R-HSA-8964046	APOB; APOBR; LSR; APOC1	341; 51599; 55911; 338	6	6
0.00117962252483	0.021309310126	Response to elevated platelet cytosolic Ca2+	Reactome	R-HSA-76005	TGFB1; RARRES2; QSOX1; CD36; STXBP2; TLN1; PDGFA; IGF1; WDR1; VCL; LGALS3BP; ACTN2; ACTN1; FN1; ACTN4; F8; MAGED2; PSAP; STX4; PCDH7; FLNA; CHID1; TOR4A; CFD; GAS6	2316; 3959; 2621; 948; 54863; 6810; 88; 87; 81; 66005; 5919; 7040; 5099; 5768; 10916; 5660; 7414; 3479; 5154; 6813; 2157; 9948; 7094; 1675; 2335	134	134
0.0012186849081	0.0217807515491	Bladder Cancer	Wikipathways	WP2828	ERBB2; E2F1; MAP2K2; CCND1; RASSF1; HBEGF; TYMP; HRAS; DAPK3; DAPK2; KRAS	1839; 595; 5605; 1890; 1613; 23604; 11186; 3265; 1869; 3845; 2064	40	40
0.00145694843848	0.0257649829121	Sema4D in semaphorin signaling	Reactome	R-HSA-400685	MYH10; MYH11; PLXNB1; MYH14; ERBB2; MYH9; LIMK1; MYL9	10398; 5364; 4629; 3984; 79784; 4628; 4627; 2064	24	24
0.001508393824	0.026124536524	Nucleotide-binding domain, leucine rich repeat containing receptor (NLR) signaling pathways	Reactome	R-HSA-168643	SUGT1; NLRP1; BIRC3; CARD9; NOD1; IKBKG; MAPK12; TXNIP; PYCARD; IRAK1; P2RX7; MAPK11	330; 10392; 3654; 10628; 10910; 8517; 5027; 22861; 6300; 29108; 5600; 64170	47	47
0.00152037751983	0.026124536524	Bladder cancer - Homo sapiens (human)	KEGG	path:hsa05219	ERBB2; E2F1; MAP2K2; RASSF1; HRAS; HBEGF; TYMP; CCND1; DAPK3; DAPK2; KRAS	3845; 2064; 1839; 11186; 23604; 3265; 1613; 1869; 595; 1890; 5605	41	41
0.00152393129723	0.026124536524	Platelet degranulation	Reactome	R-HSA-114608	TGFB1; RARRES2; QSOX1; CD36; STXBP2; TLN1; PDGFA; IGF1; WDR1; VCL; LGALS3BP; ACTN2; ACTN1; FN1; ACTN4; F8; MAGED2; PSAP; PCDH7; FLNA; CHID1; TOR4A; CFD; GAS6	2316; 3959; 2621; 948; 54863; 88; 87; 81; 66005; 2157; 2335; 7040; 5099; 5768; 10916; 5660; 7414; 3479; 5154; 6813; 9948; 7094; 1675; 5919	129	129
0.00158874427006	0.0269605088252	Leishmaniasis - Homo sapiens (human)	KEGG	path:hsa05140	TGFB1; HLA-DRA; ITGAM; HLA-DPB1; HLA-DRB1; JUN; HLA-DRB5; NCF4; ITGB2; HLA-DQB1; MAPK11; MAPK12; IRAK1; HLA-DMB; NCF2; HLA-DMA	7040; 3725; 6300; 3109; 3115; 3119; 3122; 3123; 3127; 5600; 3654; 4688; 4689; 3108; 3684; 3689	74	73
0.00172409298669	0.0287052181439	MAPK Signaling Pathway	Wikipathways	WP382	RASGRP2; TGFB1; HRAS; RAP1A; HSPA1B; ARRB2; IKBKG; MAPK12; BDNF; GADD45A; CACNB1; CACNA1C; JUN; NTRK2; CACNA1G; FGF18; DUSP8; NFKB2; MAPK8IP3; DUSP2; PDGFA; TRAF2; DDIT3; HSPB1; NR4A1; ECSIT; PLA2G4C; FGFR4; KRAS; RPS6KA4; RASGRF2; MAP2K2; MAP3K11; MAP3K14; FLNA; FLNB; FLNC; CACNG4; MAPK11	8986; 5906; 409; 7040; 2318; 2316; 23162; 3845; 2317; 51295; 5154; 8605; 5605; 5600; 3304; 6300; 2264; 8517; 3265; 3315; 1647; 782; 4296; 1649; 1844; 8817; 27092; 627; 3164; 1850; 8913; 3725; 9020; 10235; 5924; 775; 4791; 4915; 7186	246	246
0.00172573037651	0.0287052181439	Pentose phosphate pathway - Homo sapiens (human)	KEGG	path:hsa00030	TALDO1; GLYCTK; G6PD; PGLS; PFKM; PFKP; TKT; PFKL; FBP1	2203; 7086; 132158; 25796; 5211; 5213; 5214; 2539; 6888	30	30
0.00176375581574	0.0290113848124	Cell-Cell communication	Reactome	R-HSA-1500931	SPTAN1; CD151; FBLIM1; LAMB3; SPTBN1; TYROBP; NECTIN2; CLDN4; CDH7; SDK1; LAMA3; ITGB4; CLDN23; CDH24; CRB3; PLEC; LAMC2; ACTN2; ACTN1; ACTN4; CLDN6; FLNA; FLNC	1364; 3918; 137075; 2316; 7305; 88; 3914; 5339; 81; 92359; 54751; 6709; 3691; 9074; 977; 6711; 2318; 1005; 5819; 87; 221935; 64403; 3909	124	123
0.0017786741879	0.0290113848124	NOD-like receptor signaling pathway - Homo sapiens (human)	KEGG	path:hsa04621	GSDMD; BIRC3; PLCB2; IKBKG; MAPK12; TXNIP; TYK2; NLRX1; P2RX7; SUGT1; NLRP1; STAT2; JUN; GABARAP; CARD9; NOD1; FADD; PYCARD; TRPM2; TRPV2; TRAF2; PLCB3; CTSB; ITPR3; IRF3; RBCK1; TRIP6; SHARPIN; MAPK11	7186; 7205; 7226; 8772; 11337; 3661; 6773; 3710; 7297; 3725; 10392; 6300; 64170; 51393; 10616; 5330; 5331; 79671; 8517; 330; 22861; 10628; 5027; 79792; 29108; 10910; 81858; 5600; 1508	168	168
0.0018106369713	0.0292487510748	Death Receptor Signalling	Reactome	R-HSA-73887	OBSCN; BIRC3; TRAF2; BAD; IKBKG; ARHGEF10L; FGD2; ARHGEF2; TRADD; ARHGEF1; FADD; IRAK1; TRIO; ARHGEF16; ARHGEF17; ARHGEF18; ABR; SQSTM1; RASGRF2; PLEKHG5; MAGED1; VAV2; RBCK1; SHARPIN; ARHGEF40	3654; 9138; 7204; 55701; 9500; 9828; 8717; 330; 84033; 5924; 29; 8772; 221472; 572; 81858; 55160; 10616; 8517; 57449; 8878; 23370; 7410; 27237; 7186; 9181	141	138
0.00192525677513	0.030804108402	Cell junction organization	Reactome	R-HSA-446728	SDK1; ACTN1; LAMA3; ITGB4; CLDN23; CDH24; CRB3; NECTIN2; CD151; PLEC; CDH7; FBLIM1; LAMC2; FLNA; LAMB3; FLNC; CLDN4; CLDN6	1364; 3918; 2316; 3914; 5339; 137075; 64403; 3909; 54751; 9074; 977; 2318; 1005; 5819; 92359; 3691; 87; 221935	89	88
0.00194922513692	0.0308933795286	Epstein-Barr virus infection - Homo sapiens (human)	KEGG	path:hsa05169	HLA-C; PIK3CD; HLA-G; HLA-F; BAX; IKBKG; MAPK12; TYK2; NCOR2; HLA-DRA; STAT2; GADD45A; GADD45B; JUN; CR2; TRADD; HLA-DQB1; ICAM1; FADD; NFKB2; IRAK1; ADRM1; HLA-DPB1; TRAF2; HLA-DRB1; HLA-DRB5; MAPK11; IRF3; E2F1; CCND1; MAP3K14; HLA-DMB; HLA-DMA	4616; 8717; 3383; 7186; 3107; 3108; 3109; 3119; 3122; 3123; 3127; 3134; 3135; 3654; 3661; 595; 1647; 6773; 7297; 3725; 6300; 5293; 4791; 3115; 11047; 9020; 8517; 1869; 1380; 9612; 8772; 581; 5600	201	200
0.00200859320509	0.0315367905099	EPHA-mediated growth cone collapse	Reactome	R-HSA-3928663	MYH10; MYH11; MYH14; MYH9; YES1; MYL9	4628; 4629; 4627; 10398; 7525; 79784	15	15
0.00210940414843	0.0328129534201	Breast cancer - Homo sapiens (human)	KEGG	path:hsa05224	PIK3CD; HRAS; BAX; MAP2K2; FLT4; AXIN1; FZD8; GADD45A; GADD45B; JUN; DVL2; FGF18; JAG2; NFKB2; ERBB2; IGF1; DLL1; DVL1; KRAS; E2F1; LRP5; CCND1; NOTCH3; PTEN; WNT11; WNT7B	4616; 2064; 581; 595; 5728; 1647; 8817; 8312; 3714; 3725; 5293; 4791; 3265; 4854; 3845; 2324; 8325; 7477; 7481; 1855; 1869; 28514; 1856; 3479; 4041; 5605	147	147
0.00221748106299	0.033957084036	Metabolism of fat-soluble vitamins	Reactome	R-HSA-6806667	APOE; APOB; LRP1; SDC1; GPIHBP1; HSPG2; GPC2; AGRN; GPC1; LDLR; GPC3; GPC5	3949; 375790; 348; 221914; 338; 2262; 3339; 2719; 6382; 338328; 4035; 2817	49	49
0.00222338050235	0.033957084036	HS-GAG biosynthesis	Reactome	R-HSA-2022928	NDST1; HSPG2; HS3ST3A1; AGRN; GPC1; GPC2; GPC3; GPC5; SDC1	9955; 375790; 3340; 3339; 2262; 6382; 221914; 2817; 2719	31	31
0.00232245115211	0.0351506120319	Allograft rejection - Homo sapiens (human)	KEGG	path:hsa05330	HLA-DPB1; HLA-DRA; HLA-C; HLA-DRB1; HLA-G; HLA-F; HLA-DRB5; HLA-DQB1; HLA-DMB; HLA-DMA	3119; 3107; 3108; 3109; 3115; 3122; 3123; 3127; 3134; 3135	38	37
0.00250093641941	0.0374352615631	Protein digestion and absorption - Homo sapiens (human)	KEGG	path:hsa04974	ELN; COL4A3; SLC9A3; SLC3A2; COL18A1; KCNQ1; COL5A2; COL5A3; COL4A4; COL1A2; COL4A2; COL4A1; COL6A1; COL3A1; COL5A1; COL6A2; COL6A3; COL12A1	1291; 3784; 1278; 1281; 1282; 1284; 1285; 1286; 1289; 1290; 1292; 1293; 1303; 50509; 6520; 80781; 6550; 2006	90	90
0.00251796699799	0.0374352615631	Pentose Phosphate Metabolism	Wikipathways	WP134	TKT; G6PD; PGLS; TALDO1	7086; 2539; 25796; 6888	7	7
0.00254647553942	0.0375270079494	Signaling by NOTCH	Reactome	R-HSA-157118	DTX4; HDAC5; HDAC6; TLE2; KAT2A; ARRB2; ELF3; NCOR2; MDK; WWC1; MIB2; JAG2; PLXND1; ST3GAL4; DLL1; RFNG; E2F1; CCND1; TACC3; NOTCH3; CCNC; HDAC10	6484; 595; 4854; 7089; 1869; 2648; 5986; 892; 4192; 1999; 28514; 142678; 3714; 23286; 23220; 10460; 10014; 409; 10013; 23129; 9612; 83933	120	119
0.00262123140327	0.0379082935694	Metabolism	Reactome	R-HSA-1430728	GSS; ACADVL; MAN2B2; LYVE1; MAN2B1; GNPDA2; GPAT2; BGN; SBF1; ATP5F1D; FBP1; RAPGEF3; FDXR; PYCR1; ARL2BP; PLIN3; SYNJ2; PC; NDST1; CACNA1C; PIK3CD; ACAA1; TAZ; SELENOI; PLA2G6; NDUFB7; PYGB; PFKL; PDXK; TCN1; CYP51A1; MTMR7; NAPRT; PFAS; ENTPD6; MAN2C1; CTSA; ALOX5; PCYT2; SLC25A6; APRT; GUK1; GPT; ACOT7; ACOT2; OSBPL7; ADCY4; ADCY5; ADCY6; ADCY7; PLD2; CSPG4; ORMDL1; GPIHBP1; D2HGDH; CSAD; PLEK…	1595; 4598; 4669; 2937; 132789; 23659; 35; 1807; 6305; 3339; 374291; 2194; 644; 57104; 196883; 26229; 293; 150763; 111; 10948; 55229; 1632; 2817; 5906; 5476; 51293; 2678; 340075; 8398; 441024; 79153; 9049; 37; 113675; 5660; 435; 6122; 4698; 63827; 113; 3614; 79178; 2027; 8714; 2232; 10654; 5833; 375790; 221914; 6448; 2262; 8904; 50512; 706; 759; 1120; 54; 728294; 3425; 10591; 2166; 83539; 3340; 5…	1972	1960
0.00265702870439	0.0379082935694	Basal cell carcinoma - Homo sapiens (human)	KEGG	path:hsa05217	DVL2; BMP2; AXIN1; FZD8; GADD45A; GADD45B; SMO; BAX; GLI2; GLI1; KIF7; DVL1; WNT11; WNT7B	4616; 650; 2735; 8325; 2736; 7477; 1855; 1856; 581; 6608; 7481; 1647; 8312; 374654	63	63
0.00266260633404	0.0379082935694	Protein alkylation leading to liver fibrosis	Wikipathways	WP3980	ACTA2; TGFB1; COL4A1; BAX; COL4A4; COL1A2; MAPK11; MAPK12; COL3A1; COL4A3; NFKB2; COL4A2	5600; 581; 6300; 1278; 7040; 59; 4791; 1285; 1286; 1281; 1282; 1284	50	50
0.00266260633404	0.0379082935694	Cholesterol metabolism - Homo sapiens (human)	KEGG	path:hsa04979	LRP1; APOB; LRPAP1; CD36; CYP27A1; LDLR; APOE; ANGPTL3; APOC1; STARD3; TSPO; LPA	10948; 4018; 948; 27329; 706; 4035; 4043; 338; 341; 1593; 348; 3949	50	50
0.00271457569187	0.0383234215323	VEGFA-VEGFR2 Signaling Pathway	Wikipathways	WP3888	MMP14; NCF2; HDAC5; JUN; HRAS; LIMK1; RAP1A; MAP2K2; PLCG1; ARRB2; RAPGEF1; MAPK12; TXNIP; MYH9; TNXB; HBEGF; DOK1; CAPN2; ICAM1; PLAUR; PLCB3; ITGB5; HSPB1; FADD; NR4A1; VCL; PLAU; GPC1; SHB; PRKCZ; IGFBP7; GIPC1; BCAR1; CCND1; SELE; VAV2; FLNB	3490; 3725; 1839; 5906; 1796; 6401; 5590; 2317; 824; 10755; 595; 4323; 5605; 3383; 6300; 3265; 3315; 5328; 5329; 2889; 5335; 7148; 3164; 4688; 3693; 10628; 7410; 7414; 9564; 2817; 8772; 4627; 10014; 409; 5331; 6461; 3984	236	236
0.00287994950697	0.0399860757992	Paradoxical activation of RAF signaling by kinase inactive BRAF	Reactome	R-HSA-6802955	FN1; MAP3K11; VCL; HRAS; CNKSR1; RAP1A; TLN1; MAP2K2; ARRB2; KRAS	7094; 3265; 409; 3845; 10256; 5605; 7414; 4296; 5906; 2335	38	38
0.00287994950697	0.0399860757992	Signaling by moderate kinase activity BRAF mutants	Reactome	R-HSA-6802946	FN1; MAP3K11; VCL; HRAS; CNKSR1; RAP1A; TLN1; MAP2K2; ARRB2; KRAS	7094; 7414; 3265; 409; 3845; 10256; 5605; 4296; 5906; 2335	38	38
0.00321394563801	0.0442576120644	Th1 and Th2 cell differentiation - Homo sapiens (human)	KEGG	path:hsa04658	HLA-DPB1; HLA-DRA; HLA-DRB1; JUN; MAPK11; HLA-DRB5; CD4; DLL1; PLCG1; HLA-DQB1; IKBKG; MAPK12; JAG2; ZAP70; TYK2; NOTCH3; HLA-DMB; HLA-DMA	3108; 3109; 3115; 3119; 3122; 3123; 3127; 7297; 3714; 3725; 6300; 5335; 4854; 8517; 28514; 7535; 920; 5600	92	92
0.00337215822683	0.0459948505293	Synthesis of IP3 and IP4 in the cytosol	Reactome	R-HSA-1855204	ITPK1; PLCB2; PLCB3; INPPL1; PTEN; PLCG1; PLCD3; PLCD1	3705; 5331; 5335; 5330; 113026; 3636; 5333; 5728	27	27
0.00339485801526	0.0459948505293	Notch Signaling	Wikipathways	WP268	DTX4; KCNJ5; KAT2A; NOTCH3; DVL2; DLL1; DVL1; RFNG; JAG2; CTBP1; NCOR2	3714; 9612; 1855; 1487; 23220; 5986; 1856; 2648; 3762; 28514; 4854	45	45
0.00347872559684	0.0463253090869	Activated NTRK2 signals through PLCG1	Reactome	R-HSA-9026527	PLCG1; BDNF; NTRK2	4915; 5335; 627	4	4
0.00347872559684	0.0463253090869	Lysosomal oligosaccharide catabolism	Reactome	R-HSA-8853383	MAN2C1; MAN2B2; MAN2B1	23324; 4123; 4125	4	4
0.00353924571552	0.0463253090869	O-glycosylation of TSR domain-containing proteins	Reactome	R-HSA-5173214	ADAMTSL2; SPON2; ADAMTS7; ADAMTSL1; ADAMTS2; THBS2; ADAMTS10; ADAMTS13; ADAMTS12; POFUT2	81792; 9509; 92949; 23275; 10417; 9719; 81794; 11093; 7058; 11173	39	39
0.00355712194774	0.0463253090869	Plasma lipoprotein clearance	Reactome	R-HSA-8964043	AP2S1; APOE; APOB; AP2A2; LDLR; LSR; APOBR; APOC1; NR1H2	161; 55911; 348; 338; 51599; 1175; 341; 3949; 7376	33	33
0.00355712194774	0.0463253090869	Fructose and mannose metabolism - Homo sapiens (human)	KEGG	path:hsa00051	HKDC1; HK3; TKFC; FPGT; PFKM; GMDS; FBP1; PFKP; PFKL	26007; 2203; 3101; 80201; 2762; 8790; 5211; 5213; 5214	33	33
0.00361270111331	0.0466872143873	Phospholipase D signaling pathway - Homo sapiens (human)	KEGG	path:hsa04072	HRAS; MAP2K2; PLCG1; DNM1; RAPGEF3; TSC2; DGKZ; DGKQ; PIK3CD; PIK3R6; DGKD; PDGFA; PLCB2; PLCB3; PLA2G4C; CYTH2; KRAS; ADCY4; ADCY5; ADCY6; ADCY7; PLD2; JMJD7-PLA2G4B; LPAR2; AGTR1	10411; 5293; 5154; 9266; 1609; 7249; 111; 112; 113; 185; 3265; 5330; 5331; 5335; 5338; 1759; 3845; 196883; 8525; 8527; 8605; 146850; 9170; 5605; 8681	146	145
0.00407018880099	0.0518024029217	Cushing syndrome - Homo sapiens (human)	KEGG	path:hsa04934	AIP; RAP1A; MAP2K2; AXIN1; FZD8; CACNA1C; CACNA1G; DVL2; DVL1; CDKN2B; PLCB2; PLCB3; NR4A1; CAMK2A; LDLR; ITPR3; ADCY4; ADCY5; ADCY6; ADCY7; E2F1; CCND1; CREB3L1; AGTR1; WNT11; WNT7B	1030; 595; 3164; 111; 112; 113; 8312; 3710; 185; 8913; 5330; 5331; 775; 5906; 196883; 8325; 815; 7477; 7481; 1855; 1856; 1869; 9049; 3949; 90993; 5605	154	154
0.00407018880099	0.0518024029217	Breast cancer pathway	Wikipathways	WP4262	JUN; HRAS; BAX; MAP2K2; FLT4; AXIN1; FZD8; GADD45A; GADD45B; PIK3CD; DVL2; FGF18; JAG2; NFKB2; ERBB2; IGF1; DLL1; DVL1; KRAS; E2F1; LRP5; CCND1; NOTCH3; PTEN; WNT11; WNT7B	3714; 2324; 7481; 3845; 2064; 595; 5605; 8325; 4041; 3479; 1856; 581; 3265; 1647; 8817; 5293; 1869; 3725; 4616; 5728; 7477; 1855; 28514; 8312; 4791; 4854	154	154
0.00417122033886	0.0526890990171	Non-small cell lung cancer	Wikipathways	WP4255	ERBB2; E2F1; CCND1; GADD45A; GADD45B; PIK3CD; PLCG1; BAX; PDK1; MAP2K2; BAD; RASSF1; HRAS; KRAS	572; 5605; 5293; 5335; 4616; 595; 5163; 11186; 581; 3265; 1869; 1647; 3845; 2064	66	66
0.00431432901928	0.0540900951671	MAPK1/MAPK3 signaling	Reactome	R-HSA-5684996	PPP2R1A; CSF2RA; SPTAN1; HRAS; RAP1A; SPTA1; MAP2K2; TYK2; ARRB2; RASAL3; TLN1; SPTBN5; SPTBN1; CNKSR1; SPTBN2; HBEGF; FGF18; DUSP8; NRG1; DUSP2; ERBB2; PDGFA; DAB2IP; VCL; CAMK2A; FGFR4; KRAS; ACTN2; RASGRF2; FN1; VPS16; MAP3K11	2264; 409; 2064; 5605; 1839; 64926; 3845; 6711; 88; 5924; 10256; 1438; 815; 1844; 5518; 3265; 5906; 2335; 3084; 6709; 7414; 5154; 51332; 7297; 6712; 7094; 1850; 8817; 153090; 4296; 6708; 64601	203	202
0.00442483989692	0.0550646742727	Signaling by high-kinase activity BRAF mutants	Reactome	R-HSA-6802948	FN1; VCL; HRAS; CNKSR1; RAP1A; TLN1; MAP2K2; ARRB2; KRAS	7094; 3265; 409; 10256; 5605; 7414; 5906; 3845; 2335	34	34
0.00464636382038	0.0569790449487	Platelet activation, signaling and aggregation	Reactome	R-HSA-76002	RASGRP2; TGFB1; PSAP; QSOX1; CD36; STXBP2; ARRB2; RAPGEF3; DGKZ; DGKQ; ABHD12; TLN1; PIK3R6; DGKD; PDGFA; IGF1; WDR1; VCL; GNB2; LGALS3BP; PRKCZ; RAP1A; ITPR3; BCAR1; ACTN2; ACTN1; FN1; ACTN4; F8; MAGED2; VAV2; RARRES2; STX4; PCDH7; FLNA; CHID1; TOR4A; CFD; GAS6	7414; 2316; 6813; 3959; 8525; 2621; 948; 54863; 6810; 88; 5099; 87; 5590; 81; 66005; 2157; 5906; 3710; 5919; 2335; 7040; 9564; 5768; 10916; 10235; 5154; 5660; 10411; 3479; 8527; 9948; 7094; 409; 26090; 1675; 1609; 7410; 146850; 2783	260	260
0.00464650545117	0.0569790449487	Cross-presentation of particulate exogenous antigens (phagosomes)	Reactome	R-HSA-1236973	NCF2; ITGB5; CD36; NCF4	948; 3693; 4688; 4689	8	8
0.00474381088671	0.057335268271	DNA Damage Response (only ATM dependent)	Wikipathways	WP710	ERBB2; TGFB1; AXIN1; CCND1; PIK3CD; HRAS; PDK1; JUN; BAD; BAX; DVL2; PTEN; LDLR; DVL1; PLAU; NFKB2; WNT7B; BBC3; WNT11; KRAS	7040; 3845; 2064; 3949; 595; 1855; 1856; 581; 3265; 5328; 572; 3725; 5293; 5728; 7477; 5163; 8312; 4791; 27113; 7481	110	110
0.00474381088671	0.057335268271	TNF signaling pathway - Homo sapiens (human)	KEGG	path:hsa04668	MMP14; TRAF2; ICAM1; CXCL5; RPS6KA4; DAB2IP; JUN; JUNB; PIK3CD; TRADD; MAPK11; SELE; MAP3K14; IKBKG; MAPK12; FADD; CX3CL1; CCL20; BIRC3; CREB3L1	153090; 8717; 5293; 7186; 8772; 3725; 3726; 6300; 6364; 4323; 6374; 6376; 6401; 8986; 3383; 9020; 8517; 330; 90993; 5600	110	110
0.00480843941958	0.057701273035	Signaling by Hedgehog	Reactome	R-HSA-5358351	ADCY4; ADCY5; IFT140; ADCY7; ULK3; KIF7; P4HB; EVC; GRK2; ADCY6; SMO; GLI2; PRKAR2B; ARRB2; GPC5; GLI1	112; 111; 409; 5577; 2262; 9742; 196883; 2736; 156; 2735; 2121; 374654; 25989; 6608; 5034; 113	82	81
0.00484337531911	0.0577083016745	EPH-Ephrin signaling	Reactome	R-HSA-2682334	MYH10; MYH11; MYH9; EPHB6; ACTG1; VAV2; HRAS; LIMK1; EPHA2; EPHA1; EPHB3; MYH14; ACTB; YES1; MYL9	2041; 10398; 2051; 4629; 3265; 3984; 1969; 79784; 4628; 71; 4627; 7525; 7410; 2049; 60	74	74
0.00503095000119	0.0595210986056	RAF/MAP kinase cascade	Reactome	R-HSA-5673001	PPP2R1A; CSF2RA; SPTAN1; HRAS; RAP1A; SPTA1; MAP2K2; ARRB2; RASAL3; TLN1; SPTBN5; SPTBN1; CNKSR1; SPTBN2; HBEGF; FGF18; DUSP8; NRG1; DUSP2; ERBB2; PDGFA; DAB2IP; VCL; CAMK2A; FGFR4; KRAS; ACTN2; RASGRF2; FN1; VPS16; MAP3K11	2264; 409; 2064; 5605; 1839; 64926; 3845; 6711; 88; 5924; 10256; 1438; 815; 1844; 5518; 3265; 5906; 2335; 3084; 6709; 7414; 5154; 51332; 6712; 7094; 1850; 8817; 153090; 4296; 6708; 64601	197	196
0.00511288313851	0.0600674382706	EBV LMP1 signaling	Wikipathways	WP262	PDLIM7; TRADD; MAP3K14; IKBKG; CCL20; NFKB2; IRAK1	9260; 3654; 4791; 8717; 6364; 8517; 9020	23	23
0.00514970513384	0.0600798932282	p75 NTR receptor-mediated signalling	Reactome	R-HSA-193704	OBSCN; SQSTM1; TRIO; VAV2; ARHGEF16; RASGRF2; ARHGEF17; ARHGEF18; MAGED1; FGD2; ARHGEF2; BAD; ARHGEF1; ABR; PLEKHG5; IRAK1; ARHGEF10L; ARHGEF40	3654; 9138; 55701; 9500; 9828; 23370; 84033; 5924; 29; 572; 221472; 55160; 57449; 8878; 7204; 7410; 27237; 9181	99	96
0.00521353645719	0.0604051120557	Graft-versus-host disease - Homo sapiens (human)	KEGG	path:hsa05332	HLA-DPB1; HLA-DRA; HLA-C; HLA-DRB1; HLA-G; HLA-F; HLA-DRB5; HLA-DQB1; HLA-DMB; HLA-DMA	3107; 3108; 3109; 3115; 3119; 3122; 3123; 3127; 3134; 3135	41	41
0.00543277050796	0.0620888058052	Signaling by MET	Reactome	R-HSA-6806834	LAMA1; SPINT1; LAMA5; HRAS; ITGA3; RAP1A; LAMA3; RAPGEF1; LAMC2; LAMC3; LAMB3; LAMB2; KRAS	5906; 3914; 10319; 3918; 3265; 3675; 6692; 3909; 3913; 284217; 3911; 3845; 2889	61	61
0.00543277050796	0.0620888058052	Oncogenic MAPK signaling	Reactome	R-HSA-6802957	FN1; MAP2K2; VCL; HRAS; CNKSR1; RAP1A; TLN1; MPRIP; MAP3K11; ARRB2; LMNA; TRAK1; KRAS	7094; 7414; 4000; 3265; 409; 10256; 23164; 5605; 4296; 22906; 5906; 2335; 3845	61	61
0.00575326990681	0.0649394806877	Osteoclast differentiation - Homo sapiens (human)	KEGG	path:hsa04380	TGFB1; ACP5; PIK3CD; JUNB; IKBKG; MAPK12; TREM2; TYK2; LILRB5; SPI1; LILRB3; STAT2; TYROBP; OSCAR; NCF4; JUN; NFKB2; TRAF2; NCF2; SQSTM1; MAP3K14; MAPK11	7186; 6688; 54; 126014; 4791; 4688; 4689; 6773; 7297; 7305; 3725; 3726; 6300; 5293; 8878; 10990; 11025; 9020; 8517; 7040; 54209; 5600	128	127
0.00575951346576	0.0649394806877	Glycerophospholipid metabolism - Homo sapiens (human)	KEGG	path:hsa00564	DGKZ; PLA2G15; PCYT2; LPIN3; PLD2; PLD3; JMJD7-PLA2G4B; DGKQ; GPAT2; TAZ; SELENOI; PLA2G6; LPCAT4; PNPLA6; LPCAT1; PLA2G4C; CHKB; DGKD	23646; 254531; 1609; 1120; 79888; 23659; 10908; 5833; 8398; 5338; 150763; 6901; 8525; 8527; 64900; 8605; 85465; 8681	97	97
0.00607532922424	0.0680436873115	Cell adhesion molecules (CAMs) - Homo sapiens (human)	KEGG	path:hsa04514	ITGA9; HLA-C; HLA-G; HLA-F; CD4; ICOSLG; HLA-DRA; NECTIN2; HLA-DQB1; ICAM1; CLDN4; CLDN6; HLA-DPB1; ITGB2; CLDN23; HLA-DRB1; HLA-DRB5; SDC1; CD276; PTPRF; ITGAM; SELE; HLA-DMB; HLA-DMA	3107; 3108; 3115; 3119; 3122; 3123; 3134; 3135; 3680; 3684; 3689; 5819; 3109; 6382; 6401; 23308; 3383; 3127; 1364; 9074; 137075; 920; 5792; 80381	144	143
0.00613930892335	0.0683048939817	Degradation of the extracellular matrix	Reactome	R-HSA-1474228	MMP14; BCAN; LAMA3; CAPN1; LAMA5; COL18A1; CTSB; HSPG2; TMPRSS6; CAPN10; ADAM8; HTRA1; CAPN2; COL23A1; LAMC2; MMP8; LAMB3; COL16A1; COL12A1	3918; 91522; 824; 3911; 3914; 11132; 1508; 4317; 4323; 80781; 63827; 3909; 3339; 164656; 1307; 5654; 823; 101; 1303	105	105
0.00663289311911	0.0723387892764	Adrenergic signaling in cardiomyocytes - Homo sapiens (human)	KEGG	path:hsa04261	PPP2R1A; CACNA1C; PPP2R3B; PPP2R3C; MYL4; MAPK11; MAPK12; RAPGEF3; CACNB1; RYR2; TPM2; PIK3R6; PLCB2; PLCB3; CAMK2A; KCNQ1; ADCY4; ADCY5; ADCY6; ADCY7; CREB3L1; PLN; AGTR1; CACNG4	7169; 4635; 28227; 111; 112; 113; 6262; 6300; 10411; 185; 3784; 5330; 5331; 55012; 5350; 775; 782; 196883; 815; 5600; 90993; 5518; 146850; 27092	144	144
0.00664683028307	0.0723387892764	Signaling by RAS mutants	Reactome	R-HSA-6802949	FN1; VCL; HRAS; CNKSR1; RAP1A; TLN1; MAP2K2; ARRB2; KRAS	7094; 7414; 3265; 409; 3845; 10256; 5605; 5906; 2335	36	36
0.00678301316168	0.0723387892764	Antigen processing-Cross presentation	Reactome	R-HSA-1236975	MRC1; MRC2; ITGB5; NCF4; HLA-C; HLA-G; STX4; CD36; HLA-F; IKBKG; NCF2	9902; 6810; 3135; 4360; 3134; 8517; 3107; 4689; 948; 3693; 4688	49	49
0.00680054312026	0.0723387892764	Insulin Signaling	Wikipathways	WP481	PIK3CD; HRAS; MYO1C; STXBP4; MAP2K2; STXBP2; RAPGEF1; MAPK12; TRIB3; TSC2; MINK1; INPPL1; MAP3K11; JUN; PFKM; PFKL; CBLC; PTEN; PRKCZ; SH2B2; RPS6KA4; STX4; MAP3K10; PTPRF; MAP3K14; MAPK11	50488; 8986; 5590; 4641; 5605; 5600; 7249; 10603; 6300; 3265; 4296; 252983; 2889; 3636; 3725; 9020; 57761; 5792; 4294; 6810; 6813; 5293; 5213; 5211; 5728; 23624	160	160
0.00681227165355	0.0723387892764	Senescence and Autophagy in Cancer	Wikipathways	WP615	MMP14; SQSTM1; IGF1; TGFB1; BMP2; IRF5; INHBA; SLC39A4; HRAS; JUN; FN1; PLAU; GABARAP; PTEN; E2F1; IGFBP7; COL3A1; FKBP8; GSN	3490; 3479; 8878; 23770; 4323; 3663; 2934; 3265; 5328; 55630; 650; 11337; 1869; 3725; 5728; 3624; 1281; 2335; 7040	106	106
0.00682536561868	0.0723387892764	Plasma lipoprotein remodeling	Reactome	R-HSA-8963899	LMF2; APOE; APOB; GPIHBP1; PCSK6; PCSK5; ANGPTL3; LPA	4018; 348; 5046; 27329; 338; 91289; 338328; 5125	30	30
0.00684004306099	0.0723387892764	Hepatocellular carcinoma - Homo sapiens (human)	KEGG	path:hsa05225	TGFB1; ACTG1; HRAS; BAX; MAP2K2; PLCG1; SMARCA4; AXIN1; FZD8; GADD45A; GADD45B; PIK3CD; DVL2; DVL1; TXNRD2; SMARCD3; KRAS; E2F1; LRP5; CCND1; GSTM1; HMOX1; BAD; PTEN; ACTB; WNT11; WNT7B	4616; 572; 581; 71; 595; 3162; 5728; 1647; 8312; 5293; 3265; 5335; 2944; 3845; 60; 8325; 7477; 7481; 1855; 1869; 10587; 7040; 1856; 6597; 4041; 6604; 5605	168	168
0.00684634969937	0.0723387892764	Vitamin D Receptor Pathway	Wikipathways	WP2877	TGFB1; TRAK1; JUNB; SLC37A2; CEBPA; CYP2D6; PTGER4; GADD45A; CYP2B6; ABCB1; ABCD1; S100A4; TRPV6; CRACR2B; ITGAM; CDKN2B; G0S2; IGSF9B; ALOX5; HLA-DRB1; SEMA3B; IRF5; LRP5; CCND1; CST6; G6PD; CBS; MYO9B; CCNC	55503; 50486; 215; 3123; 7040; 1555; 595; 4650; 22997; 4041; 3663; 240; 7869; 6275; 5243; 283229; 22906; 1030; 1647; 219855; 3726; 3684; 875; 1565; 1050; 892; 5734; 2539; 1474	184	184
0.00715587595445	0.0751366975217	Inflammatory mediator regulation of TRP channels - Homo sapiens (human)	KEGG	path:hsa04750	ADCY4; ADCY5; ADCY6; ADCY7; PTGER4; PIK3CD; PLCB2; CAMK2A; PLA2G6; JMJD7-PLA2G4B; PLCG1; PLCB3; MAPK11; MAPK12; PLA2G4C; ITPR3; IGF1; TRPV2	5734; 111; 112; 113; 3710; 6300; 5293; 51393; 8398; 5330; 5331; 5335; 196883; 815; 3479; 8605; 5600; 8681	99	99
0.00732101177051	0.0760860119067	Hippo signaling pathway - Homo sapiens (human)	KEGG	path:hsa04390	TGFB1; ACTG1; PPP2R1A; RASSF1; MOB1B; BBC3; GLI2; AXIN1; FZD8; WWC1; GDF5; DVL2; DVL1; AJUBA; ITGB2; PRKCZ; WTIP; LLGL2; BMP2; LLGL1; CCND1; SCRIB; ACTB; WNT11; WNT7B	8200; 60; 71; 595; 3689; 3993; 8312; 650; 2736; 23286; 8325; 7477; 7481; 1855; 1856; 5518; 7040; 126374; 3996; 11186; 92597; 5590; 23513; 84962; 27113	154	153
0.00734813348743	0.0760860119067	Signaling by Rho GTPases	Reactome	R-HSA-194315	OBSCN; NCF2; CTTN; EVL; ACTG1; MYH11; LIMK1; TRIO; MYH10; NCF4; ARHGAP4; GMIP; RHOT2; NOXA1; MYH14; ARHGEF10L; BCR; MYL9; ARHGAP45; RHOF; ARAP1; ARHGAP42; MAD1L1; MYH9; ARHGEF17; ARHGEF2; ARHGEF1; DVL2; ARHGAP22; DVL1; IQGAP3; PKN1; PPP1R14A; RPS27; CENPM; ARHGEF16; FGD2; ARHGEF18; RTKN; ABR; FMNL1; RHOBTB2; FLNA; CENPT; ACTB; RHOD; RHPN1; RASGRF2; TAGAP; PLEKHG5; VAV2; MYLK; SFN; MYO9B; PPP2R1A;…	9828; 114822; 58504; 221472; 55160; 79019; 4688; 7410; 4629; 51466; 4650; 94274; 143872; 6232; 4638; 1855; 29; 2810; 60; 116985; 64837; 3984; 89941; 71; 8379; 79784; 9181; 10811; 9138; 23526; 57449; 1856; 10398; 23370; 117289; 84033; 5924; 2017; 4689; 5518; 29984; 10458; 4627; 5585; 393; 7204; 6242; 55701; 2316; 4628; 54509; 752; 23221; 80152; 27237; 51291; 128239; 613	435	430
0.00738215472667	0.0760860119067	Herpes simplex infection - Homo sapiens (human)	KEGG	path:hsa05168	CD74; CLOCK; HLA-C; HLA-G; HLA-F; MCRS1; TNFRSF14; IKBKG; TYK2; HLA-DRA; SRSF1; STAT2; TAF6L; JUN; NOP53; NECTIN2; HLA-DQB1; FADD; HLA-DPB1; TRAF2; HLA-DRB1; GTF2IRD1; HLA-DRB5; IFIT1B; IRF3; TBPL1; TAF9B; HLA-DMB; HLA-DMA	7186; 3109; 3115; 3119; 3122; 3123; 3127; 8764; 3134; 3135; 8772; 3661; 6773; 7297; 3725; 5819; 439996; 10445; 3107; 3108; 6426; 29997; 9519; 8517; 9569; 9575; 10629; 51616; 972	185	185
0.00745146364341	0.076332066591	Type I diabetes mellitus - Homo sapiens (human)	KEGG	path:hsa04940	HLA-DPB1; HLA-DRA; HLA-C; HLA-DRB1; HLA-G; HLA-F; HLA-DRB5; HLA-DQB1; HLA-DMB; HLA-DMA	3107; 3108; 3109; 3115; 3119; 3122; 3123; 3127; 3134; 3135	43	43
0.00771933798316	0.0769149525141	Activated NTRK2 signals through RAS	Reactome	R-HSA-9026519	BDNF; HRAS; NTRK2; KRAS	627; 3845; 3265; 4915	9	9
0.00771933798316	0.0769149525141	Interleukin-1 Induced Activation of NF-kappa-B	Wikipathways	WP3656	SQSTM1; PRKCZ; AJUBA; IRAK1	5590; 84962; 8878; 3654	9	9
0.00771933798316	0.0769149525141	Multifunctional anion exchangers	Reactome	R-HSA-427601	SLC26A1; SLC26A2; SLC26A11; SLC26A6	284129; 1836; 10861; 65010	9	9
0.00773727796124	0.0769149525141	Overview of nanoparticle effects	Wikipathways	WP3287	LAMA3; FN1; HMOX1; PIK3CD; BAX; COL4A1	2335; 1282; 581; 5293; 3909; 3162	19	19
0.00773727796124	0.0769149525141	RHO GTPases Activate ROCKs	Reactome	R-HSA-5627117	MYH10; MYH11; LIMK1; MYH14; MYH9; MYL9	4628; 4629; 4627; 10398; 3984; 79784	19	19
0.00788699118948	0.0778442513915	Membrane Trafficking	Reactome	R-HSA-199991	IL7R; DVL2; CTSZ; DENND4B; PLA2G6; SPTAN1; ARFGAP1; MYO1C; KIF26A; KIF26B; CYTH2; SBF1; CTTN; ARRB2; KIF12; CLTB; SPTBN5; GABARAP; TSC2; PLIN3; SPTBN1; FTL; TMED7; RAB3IL1; AP2S1; DENND2A; APOB; TMED2; HIP1; TBC1D2; TBC1D3; GRK2; TMED9; CHMP6; DENND3; GOLGA2; PPP6C; COPE; SYNJ2; HPS1; PACSIN3; PACSIN2; CNIH1; USE1; CAPZA2; SPTBN2; AP4M1; RAB1B; CD4; GGA1; TRAPPC12; DNM1; KLC2; AP2A2; DENND1C; ALS…	79735; 3092; 1212; 26153; 5866; 10226; 113220; 156; 6305; 7249; 729873; 11252; 6293; 22898; 79643; 81876; 4641; 738; 2348; 8871; 259173; 6708; 29763; 2801; 10959; 5537; 27147; 920; 185; 26088; 83696; 9909; 2810; 51014; 830; 64837; 409; 51112; 11337; 11316; 10175; 1759; 1856; 8677; 54732; 8674; 8398; 2017; 1639; 55738; 6709; 2157; 414918; 51762; 10749; 338; 90990; 2512; 161; 79958; 3257; 55357; 11…	582	582
0.00798265467533	0.0778442513915	Signaling by Receptor Tyrosine Kinases	Reactome	R-HSA-9006934	NCF2; NCF4; HRAS; ITGA3; PCSK6; RAP1A; PCSK5; PPP2R1A; PLCG1; LAMA3; DNM1; RAPGEF1; TRIB3; BDNF; LAMB2; LAMB3; YES1; AP2S1; SPINT1; STUB1; BAIAP2; THBS2; THBS3; NTRK2; HBEGF; FGF18; MAPK11; NRG1; ERBB2; PDGFA; IGF1; LAMA5; PTK6; SHB; COL4A4; SH2B2; FES; COL4A1; AP2A2; LAMC2; ITPR3; FGFR4; BCAR1; KRAS; LAMC3; FLT4; VAV2; MST1R; LAMA1; TCIRG1; PRKCZ; COL6A1; COL4A3; COL6A3; COL6A2; MATK; COL4A2	1286; 8817; 3914; 5590; 161; 9564; 1291; 2324; 5154; 4688; 10603; 5046; 627; 7410; 3265; 1292; 4145; 1285; 7058; 1282; 3913; 5906; 3710; 6461; 3479; 4915; 6692; 2242; 2264; 1759; 10312; 1839; 3845; 4689; 5518; 3084; 3675; 3909; 10458; 5125; 1293; 4486; 57761; 3918; 1175; 3911; 10319; 2064; 2889; 284217; 7525; 1284; 5335; 5600; 10273; 5753; 7059	423	423
0.00806244032269	0.0778442513915	VLDL assembly	Reactome	R-HSA-8866423	P4HB; APOB; APOC1	341; 5034; 338	5	5
0.00806244032269	0.0778442513915	Chylomicron clearance	Reactome	R-HSA-8964026	LDLR; APOE; APOB	348; 3949; 338	5	5
0.00806244032269	0.0778442513915	Negative regulation of TCF-dependent signaling by DVL-interacting proteins	Reactome	R-HSA-5368598	DVL2; DVL1; CXXC4	1855; 1856; 80319	5	5
0.00818886785307	0.0782504963952	Glioma - Homo sapiens (human)	KEGG	path:hsa05214	PDGFA; IGF1; E2F1; MAP2K2; CCND1; GADD45A; GADD45B; PIK3CD; CAMK2A; BAX; PTEN; PLCG1; HRAS; KRAS	3845; 4616; 3479; 5154; 5293; 581; 815; 1647; 3265; 1869; 595; 5335; 5728; 5605	71	71
0.00821986338604	0.0782504963952	Transport of small molecules	Reactome	R-HSA-382551	LMF2; ATP13A2; ANO8; SLC29A1; ATP2A3; MMGT1; SLC4A2; PCSK6; ANO1; HBA2; HBB; ABCB8; PRKAR2B; SLC4A1; SLC29A2; SLC4A3; SLC9C2; APOC1; SLC30A6; ANO9; AP2S1; APOE; APOB; SLC9A3; SLC27A1; RYR2; ABCB1; SLC12A4; SLC34A3; SCNN1D; LSR; ABCC10; APOBR; ABCD1; ABCA2; TRPV6; SLC24A4; TRPM2; TRPV2; SLC15A3; CLIC2; SLC14A1; ADCY5; PCSK5; ATP10A; P4HB; TTYH3; CLCN7; CAMK2A; SLC45A3; GNB2; SLC26A1; LDLR; ADCY7; …	55503; 4018; 368; 1193; 55630; 27329; 23539; 2783; 196883; 815; 80727; 759; 55107; 5034; 161; 55911; 5350; 6508; 56606; 5046; 338328; 6262; 489; 3043; 6005; 3177; 111; 5577; 6571; 6560; 7226; 91289; 284129; 1186; 1356; 10861; 57192; 112; 215; 6520; 2030; 89845; 6563; 142680; 10347; 284525; 57194; 20; 51599; 93380; 55676; 10312; 6522; 10999; 51296; 51393; 7376; 348; 3039; 376497; 341; 3040; 85414;…	666	664
0.00826096520716	0.0782504963952	Cortisol synthesis and secretion - Homo sapiens (human)	KEGG	path:hsa04927	ADCY4; ADCY5; PLCB2; PLCB3; CACNA1C; ADCY6; NR4A1; CACNA1G; LDLR; CREB3L1; ADCY7; ITPR3; AGTR1	775; 3949; 196883; 90993; 185; 8913; 5330; 5331; 3164; 111; 112; 113; 3710	64	64
0.00843055943305	0.0782504963952	fig-met-1-last-solution	Wikipathways	WP3961	PDK1; IDH2; ACO2; FASN; G6PD	5163; 50; 2539; 2194; 3418	14	14
0.00843055943305	0.0782504963952	Assembly of active LPL and LIPC lipase complexes	Reactome	R-HSA-8963889	LMF2; GPIHBP1; ANGPTL3; PCSK6; PCSK5	27329; 338328; 91289; 5125; 5046	14	14
0.00843055943305	0.0782504963952	SEMA3A-Plexin repulsion signaling by inhibiting Integrin adhesion	Reactome	R-HSA-399955	PLXNA3; PLXNA1; TLN1; FES; PLXNA4	91584; 55558; 5361; 7094; 2242	14	14
0.00843055943305	0.0782504963952	Glutathione synthesis and recycling	Reactome	R-HSA-174403	GSS; GGT1; GGT6; OPLAH; GGT7	124975; 2937; 26873; 2678; 2686	15	14
0.00865129912423	0.0798581457621	Thyroid hormone signaling pathway - Homo sapiens (human)	KEGG	path:hsa04919	PLCB2; PLCB3; ACTG1; CCND1; HRAS; PLCD1; PIK3CD; PLCG1; KAT2A; PFKP; MAP2K2; BAD; PLCD3; MED16; DIO3; PLN; ACTB; NOTCH3; TSC2; KRAS	572; 71; 7249; 595; 2648; 5214; 5293; 3265; 1735; 5330; 5331; 5333; 5335; 5350; 4854; 3845; 10025; 60; 113026; 5605	116	116
0.00870568896058	0.0799210789823	Salmonella infection - Homo sapiens (human)	KEGG	path:hsa05132	MYH10; MYH14; ACTG1; RILP; PKN1; MYH9; JUN; PLEKHM2; KLC2; MAPK11; MAPK12; PYCARD; FLNA; ACTB; FLNC; FLNB	4627; 4628; 60; 71; 83547; 3725; 6300; 23207; 2316; 2317; 2318; 5600; 64837; 79784; 29108; 5585	86	86
0.00902424991791	0.0823953253375	Recruitment of NuMA to mitotic centrosomes	Reactome	R-HSA-380320	PPP2R1A; CEP250; HAUS5; NUMA1; HAUS7; CEP131; SSNA1; CDK5RAP2; TUBG2; PCNT; MZT2B; PRKAR2B; DCTN1; NINL; TUBGCP6	1639; 27175; 55559; 22994; 22981; 5116; 4926; 85378; 5577; 80097; 5518; 11190; 23354; 8636; 55755	79	79
0.0092743275663	0.0830283056574	Melanoma - Homo sapiens (human)	KEGG	path:hsa05218	PDGFA; IGF1; E2F1; MAP2K2; CCND1; GADD45A; GADD45B; PIK3CD; BAX; PTEN; BAD; FGF18; HRAS; KRAS	3845; 4616; 3479; 5154; 5293; 572; 3265; 581; 595; 5728; 5605; 1869; 1647; 8817	72	72
0.0092743275663	0.0830283056574	p53 signaling pathway - Homo sapiens (human)	KEGG	path:hsa04115	RCHY1; IGF1; CCND1; GADD45A; GADD45B; BAX; PIDD1; SFN; PTEN; TP53I3; AIFM2; BBC3; TSC2; ADGRB1	4616; 84883; 3479; 25898; 9540; 581; 55367; 595; 575; 5728; 7249; 27113; 1647; 2810	72	72
0.00928099374293	0.0830283056574	Integration of energy metabolism	Reactome	R-HSA-163685	ADCY4; ADCY5; ADCY6; ADCY7; PLCB3; PPP2R1A; PLCB2; TALDO1; SLC25A6; RAP1A; GNB2; CACNA1C; TKT; PRKAR2B; RAPGEF3; ITPR3; ARL2BP	293; 111; 2783; 23568; 5577; 196883; 113; 7086; 5518; 5906; 3710; 112; 5330; 10411; 5331; 6888; 775	94	94
0.00942524384843	0.0830283056574	Central carbon metabolism in cancer - Homo sapiens (human)	KEGG	path:hsa05230	ERBB2; MAP2K2; HKDC1; HK3; HRAS; G6PD; PIK3CD; PFKP; PDK1; PTEN; PFKM; PFKL; KRAS	3845; 2064; 5163; 5214; 3265; 5293; 80201; 3101; 5211; 5213; 5728; 5605; 2539	65	65
0.00943669521703	0.0830283056574	Endometrial cancer - Homo sapiens (human)	KEGG	path:hsa05213	ERBB2; AXIN1; MAP2K2; CCND1; GADD45A; GADD45B; PIK3CD; BAX; PTEN; BAD; HRAS; KRAS	4616; 3845; 5293; 581; 1647; 572; 3265; 595; 5728; 2064; 5605; 8312	58	58
0.00943669521703	0.0830283056574	Signaling by BRAF and RAF fusions	Reactome	R-HSA-6802952	FN1; MAP2K2; VCL; TRAK1; CNKSR1; RAP1A; TLN1; MPRIP; ARRB2; LMNA; HRAS; KRAS	7094; 7414; 4000; 409; 10256; 23164; 5605; 3845; 22906; 3265; 5906; 2335	58	58
0.00959246149594	0.0830283056574	Influenza Virus Induced Apoptosis	Reactome	R-HSA-168277	TGFB1; SLC25A6	293; 7040	2	2
0.00959246149594	0.0830283056574	BDNF activates NTRK2 (TRKB) signaling	Reactome	R-HSA-9024909	BDNF; NTRK2	4915; 627	2	2
0.00959246149594	0.0830283056574	Insulin effects increased synthesis of Xylulose-5-Phosphate	Reactome	R-HSA-163754	TKT; TALDO1	7086; 6888	2	2
0.00963721404952	0.0830283056574	Striated Muscle Contraction Pathway	Wikipathways	WP383	ACTA2; ACTN2; ACTG1; ACTN4; DES; TPM2; MYL4; TNNI2; MYL9	4635; 81; 7136; 1674; 71; 10398; 7169; 59; 88	38	38
0.00963721404952	0.0830283056574	MAP2K and MAPK activation	Reactome	R-HSA-5674135	FN1; VCL; HRAS; CNKSR1; RAP1A; TLN1; MAP2K2; ARRB2; KRAS	7094; 3265; 409; 10256; 5605; 7414; 5906; 3845; 2335	38	38
0.00972540511628	0.0833606152824	G alpha (12/13) signalling events	Reactome	R-HSA-416482	OBSCN; TRIO; PLXNB1; ARHGEF16; RASGRF2; ARHGEF17; ARHGEF18; FGD2; ARHGEF2; ARHGEF1; ABR; VAV2; PLEKHG5; GNB2; ARHGEF10L; ARHGEF40	9138; 5364; 55701; 9828; 23370; 84033; 5924; 29; 221472; 55160; 2783; 57449; 7204; 7410; 27237; 9181	89	87
