# Supplementary material for: Perturbation of semaphorin and VEGF signaling in ACDMPV lungs due to FOXF1 deficiency
Source: Respir Res. 2021 Jul 27;22:212. doi: 10.1186/s12931-021-01797-7 (PMC8314029; doi:10.1186/s12931-021-01797-7)
Supplement: Supplementary file 11 — Additional file 11. Molecular pathways affected in IMR-90 cells with FENDRR depletion, identified by RNA-seq (ConsensusPathDB analysis). [file 12931_2021_1797_MOESM11_ESM.xlsx]

## Sheet: Description
Additional file 11. Molecular pathways affected in IMR-90 cells with FENDRR depletion, identified by RNA-seq (ConsensusPathDB analysis).

## Sheet: FENDRR KD and KO
p-value	q-value	pathway	source	external_id	members_input_overlap	members_input_overlap_geneids	size	effective_size
1.24140461481e-11	9.70778408779e-09	Signaling by GPCR	Reactome	R-HSA-372790	OR52B6; RLN1; OR51B6; OR2T5; GRK7; GRK1; PROKR1; OR2AE1; GRM8; BRS3; OR3A1; OR2T8; OR1A1; OR51A4; PYY; OR9Q1; AVPR2; OR52K2; IHH; HCRTR2; WNT1; GNG8; CSF2RA; TSHB; CCKAR; TAS2R1; APOA2; CYSLTR1; OR4F6; VIP; INSL3; HTR2A; HRH3; OR5B2; GRM7; OR51G2; PLPPR5; IL5RA; OR52A5; NPFFR1; HCAR1; OR5C1; PDE6A; OR5B21; OR1L8; RPE65; OR1L6; GCGR; CNR1; NPY4R; OR4D1; PIK3R2; OR2A5; BCO1; OR1K1; OXGR1; OR2T33; O…	2642; 219968; 8388; 50846; 1131; 886; 392391; 7252; 340980; 5540; 5145; 393046; 23263; 4160; 3568; 27199; 9290; 390648; 119774; 392392; 119692; 53630; 344892; 6013; 26689; 6753; 7471; 554; 401993; 3560; 131890; 389090; 5697; 2918; 391195; 26248; 680; 64106; 5539; 4036; 3640; 343172; 2917; 5368; 390190; 81282; 8387; 7852; 10800; 390271; 3356; 390059; 4993; 336; 390054; 7432; 1438; 11250; 5407; 284…	1240	1234
1.26413079472e-10	4.94275140736e-08	GPCR downstream signalling	Reactome	R-HSA-388396	OR52B6; RLN1; OR51B6; OR2T5; GRK7; GRK1; PROKR1; OR2AE1; OR7D2; BRS3; OR3A1; OR9Q1; OR2T8; OR1A1; OR51A4; PYY; GRM8; AVPR2; OR52K2; VIP; HCRTR2; GNG8; CSF2RA; TSHB; CCKAR; OR10H5; APOA2; CYSLTR1; OR4F6; INSL3; HTR2A; HRH3; OR5B2; GRM7; OR51G2; IL5RA; OR52A5; NPFFR1; HCAR1; OR5C1; PDE6A; OR5B21; OR1L8; RPE65; OR1L6; GCGR; CNR1; NPY4R; OR4D1; PIK3R2; OR2A5; BCO1; OR1K1; OXGR1; OR2T33; OR2K2; OR8B3;…	2642; 219968; 8388; 1131; 886; 392391; 7252; 340980; 5540; 5145; 393046; 23263; 4160; 3568; 27199; 9290; 390648; 119774; 392392; 119692; 53630; 344892; 6013; 26689; 6753; 554; 401993; 3560; 131890; 389090; 5697; 2918; 391195; 26248; 680; 64106; 5539; 4036; 3640; 343172; 2917; 5368; 390190; 81282; 8387; 7852; 10800; 390271; 3356; 390059; 4993; 336; 390054; 7432; 1438; 11250; 5407; 284433; 3579; 34…	1176	1171
2.2859697621e-08	5.95876117987e-06	GPCR ligand binding	Reactome	R-HSA-500792	IHH; TSHB; RLN1; GPR55; HCRT; MC4R; CYSLTR1; CNR1; NPY4R; LPAR4; CXCR2; SSTR3; INSL3; MC5R; PROKR1; WNT8B; GRM8; HRH3; CXCR4; HTR2A; BRS3; GRM7; PPY; PLPPR5; DHH; CHRM3; QRFPR; NPFFR1; HCAR1; PNOC; GCGR; GHSR; OXGR1; PYY; KEL; WNT1; CCKAR; TAS2R1; VIP; GNGT2; CALCA; HCRTR2; AVPR2; GNG8	50846; 3356; 1131; 886; 7252; 3060; 4160; 27199; 9290; 6013; 3062; 7471; 554; 5697; 2918; 2642; 680; 64106; 5539; 3640; 5368; 5540; 7852; 10800; 7432; 4161; 2917; 2693; 10887; 3579; 7479; 6753; 11255; 3549; 84109; 1268; 27198; 796; 94235; 2793; 3792; 50834; 2846; 163404	466	465
3.21848507329e-07	6.29213831827e-05	G alpha (s) signalling events	Reactome	R-HSA-418555	OR5B21; OR52B6; OR1L8; TSHB; OR1L6; OR51S1; RTP2; RLN1; GPR45; OR51B6; OR6B2; OR1A1; OR4F6; OR4D1; INSL3; OR2A5; MC4R; OR3A2; OR1K1; GNGT2; OR2T33; OR2C1; OR3A1; OR51G2; OR2K2; OR5B12; OR52A5; OR2AE1; OR8B3; OR1E2; OR51M1; OR2T8; OR5B2; GCGR; OR2T5; OR51A4; MC5R; OR1E1; OR9Q1; OR5C1; AVPR2; OR52K2; OR10H5; VIP; OR2T29; OR7D2; CALCA; GNG8	219968; 8388; 390648; 392391; 7252; 340980; 393046; 4160; 119692; 401993; 119774; 392392; 344892; 6013; 554; 389090; 2642; 26248; 138881; 390054; 3640; 343172; 26689; 390190; 81282; 390271; 390059; 94235; 4993; 7432; 4161; 11250; 284433; 390191; 4994; 392390; 81392; 4995; 390058; 343563; 796; 391195; 8383; 162998; 401666; 2793; 219956; 8387	583	580
4.92208724377e-07	7.69814444926e-05	Biological oxidations	Reactome	R-HSA-211859	AOC1; SULT1B1; UGT3A1; GSTA1; GSTA3; CYP4F8; CYP4F3; DPEP1; CYP4F12; CYP4F11; AS3MT; ADH1B; UGT2B7; FMO1; NAT2; MAT1A; AADAC; ALDH3A1; CYP2C9; CYP4F22; UGT1A1; GLYATL3; CYP19A1; MAOB; CYP26A1; GGT6	126410; 54658; 57834; 4143; 2938; 2326; 1592; 13; 4051; 1800; 2940; 57412; 10; 26; 125; 66002; 1559; 389396; 218; 124975; 133688; 4129; 1588; 27284; 7364; 11283	231	226
6.80937795238e-07	8.44155801295e-05	Olfactory receptor activity	Wikipathways	WP3608	OR5B21; OR52B6; OR1L8; OR1L6; OR51S1; OR51B6; OR6B2; OR2T5; OR4F6; OR4D1; OR2A5; OR3A1; OR3A2; OR5B2; OR2T33; OR2C1; OR51G2; OR2K2; OR5B12; OR52A5; OR2AE1; OR1E2; OR51M1; OR2T8; OR1E1; OR1A1; OR51A4; OR1K1; OR9Q1; OR5C1; OR52K2; OR10H5; OR2T29; OR7D2	26689; 390190; 390191; 81392; 8388; 8387; 401993; 393046; 392390; 392391; 392392; 389090; 219968; 8383; 343563; 81282; 284433; 390648; 138881; 119774; 219956; 26248; 401666; 162998; 390059; 390058; 343172; 390054; 391195; 340980; 119692; 4994; 4995; 4993	354	354
7.55638185303e-07	8.44155801295e-05	GPCRs, Class A Rhodopsin-like	Wikipathways	WP455	MC4R; CYSLTR1; CNR1; NPY4R; CXCR2; HTR2A; OR3A1; OR3A2; CXCR4; BRS3; OR2C1; GPR87; HRH3; CHRM3; NPFFR1; HCAR1; OR1E2; OR1E1; GPR45; GHSR; OR1A1; MC5R; GPR42; AVPR2; CCKAR; SSTR3; HCRTR2; LPAR4	1268; 8388; 8387; 8383; 2846; 27198; 10800; 3579; 53836; 1131; 64106; 7852; 886; 5540; 6753; 2693; 2866; 554; 3062; 4160; 3356; 4161; 11250; 4994; 4995; 4993; 680; 11255	261	261
1.18322352655e-06	0.00011566009972	Class A/1 (Rhodopsin-like receptors)	Reactome	R-HSA-373076	TSHB; RLN1; GPR55; MC4R; CYSLTR1; CNR1; NPY4R; PROKR1; INSL3; CXCR2; HTR2A; HRH3; CXCR4; PPY; PLPPR5; OXGR1; CHRM3; NPFFR1; HCAR1; BRS3; PNOC; HCRT; GHSR; MC5R; PYY; KEL; QRFPR; CCKAR; SSTR3; HCRTR2; AVPR2; LPAR4	84109; 3062; 1268; 10887; 5540; 27198; 7852; 10800; 3356; 5697; 554; 4161; 6013; 680; 3060; 886; 3792; 7252; 64106; 5539; 4160; 3579; 3640; 27199; 163404; 2846; 9290; 1131; 6753; 5368; 2693; 11255	330	330
7.4047664418e-06	0.00064339192861	Neuroactive ligand-receptor interaction - Homo sapiens (human)	KEGG	path:hsa04080	TSHB; GABRG1; GABRR3; CHRNA10; P2RX1; MC4R; CYSLTR1; CNR1; NPY4R; PRL; MC5R; GRM8; HRH3; HTR2A; BRS3; GRM7; CHRM3; NPFFR1; CHRNA5; GCGR; GHSR; CHRNA9; AVPR2; CCKAR; SSTR3; HCRTR2; LPAR4	2565; 554; 10800; 4160; 4161; 2642; 7252; 6753; 64106; 1131; 680; 2846; 1268; 200959; 55584; 3356; 57053; 2917; 2918; 1138; 5023; 5540; 2693; 5617; 886; 3062; 11255	277	277
8.32761356932e-06	0.000651219381121	Metapathway biotransformation Phase I and II	Wikipathways	WP702	CYP2C9; SULT1B1; CHST13; FMO1; HS3ST1; UGT2B7; CYP4F22; CYP4F12; NAT2; CYP4F11; GSTA1; GSTA3; CYP4F8; CYP26A1; HS6ST2; CYP19A1; GAL3ST1; CYP4F3; GAL3ST2; CHST5; UGT1A1	66002; 27284; 2326; 166012; 23563; 64090; 126410; 1559; 57834; 9514; 7364; 1592; 11283; 2938; 54658; 4051; 1588; 9957; 10; 90161; 2940	186	186
1.01866250078e-05	0.00072417643237	Olfactory Signaling Pathway	Reactome	R-HSA-381753	OR5B21; OR52B6; OR1L8; OR1L6; OR51S1; RTP2; OR51B6; OR6B2; OR1A1; OR4F6; OR4D1; OR2A5; OR3A1; OR3A2; OR5B2; OR2T33; OR2C1; OR51G2; OR2K2; OR5B12; OR52A5; OR2AE1; OR8B3; OR1E2; OR51M1; OR2T8; OR1K1; OR2T5; OR51A4; OR1E1; OR9Q1; OR5C1; OR52K2; OR10H5; OR2T29; OR7D2	219968; 8388; 390648; 392391; 390058; 8383; 340980; 393046; 119692; 401993; 119774; 392392; 344892; 4994; 389090; 26248; 138881; 390054; 343172; 390190; 81282; 390271; 390059; 4993; 26689; 284433; 390191; 392390; 81392; 4995; 343563; 391195; 162998; 401666; 219956; 8387	437	435
1.59488490731e-05	0.000961334084689	Olfactory transduction - Homo sapiens (human)	KEGG	path:hsa04740	OR5B21; OR52B6; OR1L8; OR5B2; OR1L6; OR51S1; OR51B6; OR6B2; OR1A1; OR4F6; NCALD; OR2A5; OR4D1; OR2AE1; OR3A1; OR3A2; OR7D2; OR2T33; OR2C1; OR51G2; OR2K2; OR5B12; OR52A5; OR8B3; OR1E2; OR51M1; OR2T8; OR1E1; OR2T5; OR51A4; OR1K1; OR9Q1; OR5C1; OR52K2; OR10H5; OR2T29	83988; 391195; 26689; 8383; 8387; 8388; 401666; 390190; 401993; 219956; 219968; 4993; 4994; 4995; 119692; 390054; 390058; 390059; 119774; 340980; 390191; 162998; 390271; 343172; 392390; 392391; 392392; 81282; 81392; 390648; 343563; 138881; 26248; 284433; 393046; 389090	447	444
1.59812571623e-05	0.000961334084689	Peptide ligand-binding receptors	Reactome	R-HSA-375276	PYY; INSL3; KEL; NPY4R; CXCR2; QRFPR; GHSR; CCKAR; MC4R; MC5R; PROKR1; SSTR3; RLN1; CXCR4; PNOC; HCRT; BRS3; HCRTR2; AVPR2; NPFFR1; PPY	84109; 6013; 3062; 10887; 5540; 6753; 7852; 554; 4161; 680; 3060; 886; 2693; 3792; 64106; 5539; 4160; 3579; 3640; 5697; 5368	194	194
4.9875143742e-05	0.00277191425602	Eicosanoids	Reactome	R-HSA-211979	CYP4F3; CYP4F12; CYP4F11; CYP4F8; CYP4F22	57834; 4051; 66002; 11283; 126410	12	12
5.31697107932e-05	0.00277191425602	Phase I - Functionalization of compounds	Reactome	R-HSA-211945	AOC1; CYP4F22; FMO1; MAOB; CYP4F12; ALDH3A1; CYP4F11; CYP2C9; AADAC; ADH1B; CYP4F8; CYP19A1; CYP4F3; CYP26A1	126410; 2326; 13; 4051; 26; 125; 66002; 1559; 218; 1592; 4129; 57834; 1588; 11283	109	107
0.000118289148858	0.0057092876778	Peptide GPCRs	Wikipathways	WP24	NPY4R; AVPR2; GHSR; CCKAR; CXCR2; SSTR3; CXCR4; BRS3; HCRTR2; MC5R; MC4R	886; 554; 7852; 3062; 3579; 4161; 5540; 6753; 680; 4160; 2693	75	75
0.000128932154955	0.0057092876778	Orexin and neuropeptides FF and QRFP bind to their respective receptors	Reactome	R-HSA-389397	HCRT; QRFPR; HCRTR2; NPFFR1	3060; 84109; 64106; 3062	8	8
0.000131415828901	0.0057092876778	Synthesis of Leukotrienes (LT) and Eoxins (EX)	Reactome	R-HSA-2142691	CYP4F22; CYP4F11; CYP4F8; ALOX5AP; CYP4F3; DPEP1	4051; 126410; 1800; 57834; 11283; 241	23	22
0.00017194677848	0.00707696740902	Fatty acids	Reactome	R-HSA-211935	CYP4F12; CYP4F3; CYP4F11; CYP4F8; CYP4F22	57834; 66002; 4051; 126410; 11283	17	15
0.000355690715452	0.0139075069742	Intestinal immune network for IgA production - Homo sapiens (human)	KEGG	path:hsa04672	CD28; ITGB7; IL10; CD86; PIGR; HLA-DQB1; CXCR4; HLA-DQA2	3586; 7852; 3118; 940; 942; 3119; 5284; 3695	49	47
0.000375043271876	0.0139658970765	Cytokine-cytokine receptor interaction - Homo sapiens (human)	KEGG	path:hsa04060	TNFSF11; CSF2RA; LIF; IL23R; IL26; IL1R2; PRL; IFNB1; CXCR2; TNFSF8; CXCR4; IFNA13; IL5RA; BMP8A; IL17C; IL2RB; IL37; FASLG; CSF3R; IL31; BMP7; BMP5; IL10; IL13	3586; 3596; 27178; 27189; 386653; 149233; 653; 655; 7850; 7852; 353500; 356; 3447; 3456; 3976; 8600; 1438; 1441; 3560; 944; 3568; 5617; 55801; 3579	294	294
0.000466737785789	0.0165904067494	Arachidonic acid metabolism	Reactome	R-HSA-2142753	CYP2C9; CYP4F22; CYP4F11; PON3; CYP4F8; ALOX5AP; FAAH2; CYP4F3; DPEP1	126410; 5446; 4051; 241; 1800; 158584; 57834; 11283; 1559	62	61
0.000606149878491	0.0206090958687	Signal Transduction	Reactome	R-HSA-162582	OR52B6; ASB15; OR1E1; CHN2; RLN1; RASAL3; OR51B6; OR1A1; LINGO1; GRK7; NTRK1; GRK1; PROKR1; OR2AE1; CDH1; GRM8; BRS3; HRH3; CD28; CENPH; FASLG; OR2T8; OR2T5; OR51A4; PYY; OR9Q1; FCER2; CCND3; OR52K2; IHH; CYP26A1; HCRTR2; QRFPR; GNG8; HHIP; CSF2RA; AVPR2; TSHB; CCKAR; KREMEN2; OR10H5; APOA2; CYSLTR1; OR4F6; VIP; INSL3; GRAP2; HTR2A; PIK3R2; OR5B2; KSR2; GRM7; OR51G2; PLPPR5; IL5RA; RNF43; OR52A5;…	8388; 3356; 50846; 4233; 84894; 27199; 119774; 6753; 4914; 389090; 2642; 680; 54106; 26248; 3640; 6658; 6285; 54894; 11250; 2693; 5241; 81392; 4995; 5582; 6011; 3549; 84109; 27198; 283455; 162998; 50834; 4994; 5296; 23263; 1131; 3060; 119692; 53630; 6013; 4993; 2918; 64926; 64106; 6708; 390054; 256076; 81282; 7432; 4161; 5407; 940; 390191; 7479; 11255; 390190; 343563; 94235; 401666; 219956; 13189…	2647	2633
0.000720596673339	0.0234794416063	Autoimmune thyroid disease - Homo sapiens (human)	KEGG	path:hsa05320	CD28; IL10; TSHB; CD86; HLA-DQB1; IFNA13; FASLG; HLA-DQA2	3586; 942; 940; 3118; 3119; 7252; 356; 3447	53	52
0.000807219246508	0.0252498180308	Amine compound SLC transporters	Reactome	R-HSA-425428	RHCG; RHBG; SLC6A19; SLC6A18; SLC5A7; SLC6A12	348932; 6539; 57127; 340024; 51458; 60482	30	30
0.00103905981905	0.03125172225	Hematopoietic cell lineage - Homo sapiens (human)	KEGG	path:hsa04640	CR2; CD38; IL5RA; CSF2RA; FCER2; HLA-DQB1; ITGAM; CSF3R; IL1R2; HLA-DQA2; GP9	3118; 3119; 3684; 2208; 7850; 1380; 1441; 1438; 952; 3568; 2815	97	96
0.0011308374852	0.0327524042009	Control of immune tolerance by vasoactive intestinalpeptide	Wikipathways	WP4484	IL10; VIP; CD28; CD86	3586; 942; 940; 7432	13	13
0.00129355916381	0.0361272595036	Drug metabolism - cytochrome P450 - Homo sapiens (human)	KEGG	path:hsa00982	CYP2C9; UGT2B7; FMO1; ALDH3A1; GSTA1; GSTA3; MAOB; ADH1B; UGT1A1	2326; 7364; 4129; 218; 1559; 54658; 125; 2938; 2940	72	70
0.00178984270385	0.0482640342899	Neuronal System	Reactome	R-HSA-112316	KCNC2; GABRR3; SLC5A7; KCNA1; NCALD; KCNK4; DLGAP2; DLGAP1; LRRTM3; SLC6A12; GJD2; KCNJ10; NLGN4X; KCNQ2; PRKCG; KCNQ1; CHRNA5; KCNN3; CHRNA9; SYT9; KCNH7; GNGT2; GRIP1; SLC1A6; CACNG4; GNG8	3747; 1138; 9229; 3766; 55584; 3736; 200959; 347731; 57502; 23426; 27092; 3784; 83988; 50801; 143425; 9228; 57369; 3782; 90134; 5582; 94235; 60482; 6539; 2793; 6511; 3785	368	367
0.00232315914229	0.0603535691136	Oxidation by Cytochrome P450	Wikipathways	WP43	CYP2C9; CYP4F22; CYP4F11; CYP4F12; CYP19A1; CYP4F8; CYP26A1; CYP4F3	66002; 126410; 1588; 1592; 11283; 4051; 1559; 57834	62	62
0.00239442192706	0.0603535691136	Malaria - Homo sapiens (human)	KEGG	path:hsa05144	HBA2; KLRC4-KLRK1; IL10; MET; KLRB1; TLR9; SELP	3586; 4233; 6403; 100528032; 54106; 3040; 3820	49	49
0.00252293855341	0.0603535691136	Allograft rejection - Homo sapiens (human)	KEGG	path:hsa05330	CD28; IL10; CD86; FASLG; HLA-DQB1; HLA-DQA2	3586; 3118; 3119; 940; 942; 356	38	37
0.0025468897452	0.0603535691136	SLC-mediated transmembrane transport	Reactome	R-HSA-425407	SLC5A12; SLCO1C1; RHCG; RHBG; SLC2A3; SLC36A1; SLCO1B1; SLC5A1; SLC6A19; SLC6A18; SLC4A1; SLC12A3; SLC5A7; SLC6A12; SLC39A2; LCN15; SLC4A9; SLC1A6; SLC30A2	10599; 29986; 7780; 6559; 60482; 6521; 159963; 6515; 6539; 51458; 348932; 6511; 57127; 389812; 340024; 53919; 206358; 6523; 83697	245	244
0.00266688029107	0.0612837044001	Ligand-receptor interactions	Reactome	R-HSA-5632681	IHH; DHH; HHIP	64399; 50846; 3549	8	8
0.0027428767954	0.0612837044001	Transport of small molecules	Reactome	R-HSA-382551	SOAT2; FXYD7; FXYD4; FXYD1; ANO5; ANO3; SLCO1B1; SLC5A1; SLC4A1; SLC5A7; APOA5; SLC4A9; APOA2; SLC30A2; LCN15; RHBG; ATP13A5; SLC36A1; SLC5A12; SLC6A19; SLC6A18; SLC12A3; SLC9C2; SLC6A12; CLCN1; AQP6; WNK2; ATP10B; SLC39A2; HBA2; SLCO1C1; ABCG5; RHCG; AVPR2; SLC2A3; ATP1A4; ATP1A3; GNGT2; SLC1A6; GNG8	203859; 65268; 10599; 7780; 53828; 8435; 57127; 23120; 363; 6559; 554; 389812; 480; 206358; 284525; 159963; 336; 6515; 1180; 348932; 63982; 3040; 340024; 83697; 53822; 29986; 94235; 60482; 6521; 64240; 6539; 51458; 344905; 2793; 6511; 53919; 6523; 116519; 478; 5348	666	664
0.00316799472825	0.0676154523892	Digestion and absorption	Reactome	R-HSA-8963743	SLC5A1; TREH; GUCY2C; PNLIPRP1; GUCA2A	11181; 2980; 2984; 6523; 5407	27	27
0.00319919659642	0.0676154523892	Cell adhesion molecules (CAMs) - Homo sapiens (human)	KEGG	path:hsa04514	CLDN5; CD28; ITGB7; NLGN4X; CD86; VTCN1; HLA-DQB1; ITGAM; SPN; CDH1; SELP; CADM3; HLA-DQA2	57863; 6693; 3118; 3119; 3684; 57502; 6403; 79679; 3695; 940; 942; 7122; 999	144	143
0.00345748870263	0.0701900391212	Cytochrome P450 - arranged by substrate type	Reactome	R-HSA-211897	CYP2C9; CYP4F22; CYP19A1; CYP4F12; CYP4F11; CYP4F8; CYP26A1; CYP4F3	4051; 126410; 66002; 1559; 57834; 1588; 11283; 1592	68	66
0.00352961378383	0.0701900391212	Pancreatic secretion - Homo sapiens (human)	KEGG	path:hsa04972	PNLIPRP1; PLA2G5; CD38; ATP1A4; CHRM3; CCKAR; PRKCG; KCNQ1; CTRB1; ATP1A3	1131; 3784; 5322; 5407; 1504; 886; 952; 5582; 478; 480	96	96
0.00359028333101	0.0701900391212	Phase II - Conjugation of compounds	Reactome	R-HSA-156580	UGT2B7; SULT1B1; UGT1A1; NAT2; UGT3A1; GSTA1; GSTA3; GGT6; GLYATL3; MAT1A; AS3MT	54658; 7364; 4143; 2938; 2940; 57412; 10; 389396; 124975; 133688; 27284	115	112
0.00415996346754	0.0788672275494	Amine-derived hormones	Reactome	R-HSA-209776	TSHB; AANAT; PNMT; IYD	7252; 15; 389434; 5409	18	18
0.00423583575073	0.0788672275494	Rhesus glycoproteins mediate ammonium transport.	Reactome	R-HSA-444411	RHCG; RHBG	57127; 51458	3	3
0.00465151098503	0.0841531348934	Ion transport by P-type ATPases	Reactome	R-HSA-936837	FXYD7; FXYD4; FXYD1; ATP10B; ATP13A5; ATP1A4; ATP1A3	53822; 344905; 53828; 478; 480; 5348; 23120	55	55
0.00473495899656	0.0841531348934	Potassium Channels	Reactome	R-HSA-1296071	KCNH7; KCNJ10; KCNC2; KCNK4; KCNQ2; KCNQ1; KCNN3; GNGT2; GNG8; KCNA1	3747; 94235; 50801; 3766; 2793; 3736; 90134; 3785; 3782; 3784	100	100
0.00509179790371	0.08848413246	DAP12 signaling	Reactome	R-HSA-2424491	PIK3R2; LCP2; GRAP2; KLRC4-KLRK1; TREM2	100528032; 9402; 54209; 3937; 5296	30	30
0.00548375956123	0.0932239125409	G alpha (i) signalling events	Reactome	R-HSA-418594	RPE65; GPR55; APOA2; PNLIPRP1; NPY4R; GRK7; GRK1; CXCR2; GRM8; BCO1; CXCR4; OXGR1; GRM7; HRH3; CNR1; PRKCG; HCAR1; PNOC; PPY; LRP2; PYY; TAS2R1; SSTR3; PDE6A; GNGT2; GNG8	5145; 27199; 9290; 53630; 6753; 131890; 5697; 2918; 5539; 4036; 5368; 5540; 7852; 336; 2917; 5407; 3579; 5582; 11255; 6011; 1268; 27198; 94235; 2793; 50834; 6121	400	399
0.00721426976255	0.120033169241	Creatine metabolism	Reactome	R-HSA-71288	SLC6A12; CKMT1A; CKMT1B	548596; 1159; 6539	11	11
0.0075456423533	0.120717054342	G alpha (q) signalling events	Reactome	R-HSA-416476	LPAR4; PIK3R2; QRFPR; CHRM3; CCKAR; NPFFR1; PROKR1; HTR2A; GNGT2; HCRT; GCGR; BRS3; HCRTR2; GHSR; GNG8; CYSLTR1	10887; 10800; 3356; 3062; 94235; 1131; 2642; 680; 886; 2793; 2693; 3060; 64106; 84109; 2846; 5296	213	213
0.00762301032596	0.120717054342	Tryptophan metabolism	Wikipathways	WP465	AOC1; TDO2; CYP4F12; CYP19A1; MAOB; AANAT	66002; 26; 6999; 4129; 15; 1588	46	46
0.00771848173544	0.120717054342	Muscle contraction	Reactome	R-HSA-397014	FXYD7; FXYD4; FXYD1; KCNK4; KCNK15; KCNQ1; MYL7; MYL4; ATP1A4; ATP1A3; MYLPF; CACNG1; FGF12; CACNG4; MYL3	53822; 2257; 478; 4635; 50801; 60598; 53828; 29895; 4634; 58498; 27092; 786; 480; 3784; 5348	195	195
0.00805028031613	0.123437631514	NRF2 pathway	Wikipathways	WP2884	UGT2B7; ALDH3A1; SLC2A3; GSTA1; GSTA3; SLC5A12; SLC5A1; SLC6A19; SLC6A18; SLC5A7; SLC39A2; UGT1A1	7364; 218; 159963; 6515; 29986; 2938; 54658; 60482; 6523; 348932; 2940; 340024	142	142
0.00825802507108	0.124187992415	Signaling by NOTCH2	Wikipathways	WP2718	HES5; FCER2	2208; 388585	4	4
0.00877814224446	0.12536466616	African trypanosomiasis - Homo sapiens (human)	KEGG	path:hsa05143	IL10; HBA2; TLR9; FASLG; PRKCG	3586; 5582; 54106; 3040; 356	35	34
0.008817207978	0.12536466616	PI3K-AKT-mTOR - VitD3 Signalling	Wikipathways	WP4141	IL10; HK3; SLC2A3; CD86	3101; 3586; 6515; 942	22	22
0.008817207978	0.12536466616	Digestion	Reactome	R-HSA-8935690	PNLIPRP1; TREH; GUCY2C; GUCA2A	11181; 2980; 2984; 5407	22	22
0.00905366770432	0.126346991989	JAK-STAT signaling pathway - Homo sapiens (human)	KEGG	path:hsa04630	LIF; CSF2RA; IL10; PRL; CCND3; IL13; IL2RB; IFNB1; PIK3R2; CSF3R; IFNA13; IL5RA; IL23R	3586; 3596; 5296; 149233; 896; 3447; 3456; 3976; 1441; 1438; 3560; 3568; 5617	162	162
0.00935001105782	0.126346991989	Miscellaneous substrates	Reactome	R-HSA-211958	CYP4F3; CYP4F22; CYP4F11	57834; 4051; 126410	14	12
0.00937100452092	0.126346991989	G beta:gamma signalling through PI3Kgamma	Reactome	R-HSA-392451	IL5RA; CSF2RA; IL2RB; PIK3R2; GNG8; GNGT2	1438; 3568; 5296; 2793; 3560; 94235	48	48
0.00963703431548	0.127731539571	Nuclear Receptors Meta-Pathway	Wikipathways	WP2882	CYP2C9; UGT2B7; ABCG5; SLC6A18; SLC6A19; NR0B2; ALDH3A1; SLC2A3; GSTA1; GSTA3; SLC5A12; SLC5A1; SLCO1B1; ALOX5AP; PRRG4; SLC5A7; APOA5; SLC39A2; UGT1A1; APOA2; CYP4F12	218; 6515; 336; 8431; 60482; 159963; 1559; 7364; 29986; 2938; 54658; 241; 10599; 79056; 6523; 340024; 348932; 64240; 2940; 66002; 116519	316	316
