# Supplementary material for: Perturbation of semaphorin and VEGF signaling in ACDMPV lungs due to FOXF1 deficiency
Source: Respir Res. 2021 Jul 27;22:212. doi: 10.1186/s12931-021-01797-7 (PMC8314029; doi:10.1186/s12931-021-01797-7)
Supplement: Supplementary file 13 — Additional file 13. Comparison of RNA-seq data with microarray-based expression results (GSE54780). Case grouping is described in Additional file 1. [file 12931_2021_1797_MOESM13_ESM.xlsx]

## Sheet: Description
Additional file 13. Comparison of RNA-seq data with microarray-based expression results (GSE54780). Case grouping is described in Additional file 1.

## Sheet: Group1
Gene	Biotype	disreg_in_array	disreg_up	disreg_down	gr1Rank Enh del	gr1L2FC	grSumRank	Array_adj_p_value	Array_logFC	Array_adj_p_value_signif
SSX4B	protein_coding	FALSE	FALSE	FALSE	1	-8.10861622389908		0.6753081	0.02012534	FALSE
CST1	protein_coding	FALSE	FALSE	FALSE	2	-8.0833319448221		0.7039859	-0.02263623	FALSE
EVPLL	protein_coding	FALSE	FALSE	FALSE	3	-7.21314241854673
C1QTNF5	protein_coding	FALSE	FALSE	FALSE	4	-7.13811609307707		0.0029075	-1.15268823	TRUE
PLA2G1B	protein_coding	FALSE	FALSE	FALSE	5	-6.85922307167635		0.6159753	0.24652232	FALSE
PCDHA13	protein_coding	FALSE	FALSE	FALSE	6	-6.31674449195713		0.9745542	-0.00237404	FALSE
SLC10A4	protein_coding	FALSE	FALSE	FALSE	7	-6.03177121631007		0.8355905	0.00972379	FALSE
MT1X	protein_coding	FALSE	FALSE	FALSE	8	5.89024096336128		0.0933068	1.69058038	FALSE
AC104389.6	protein_coding	FALSE	FALSE	FALSE	9	5.75271974893114
LMNTD2	protein_coding	FALSE	FALSE	FALSE	10	-5.50035394240713	331
BIRC7	protein_coding	FALSE	FALSE	FALSE	11	-5.36455342304224		0.0226537	0.48353166	FALSE
MTRNR2L6	protein_coding	FALSE	FALSE	FALSE	12	5.35014351040549
ANKRD34B	protein_coding	FALSE	FALSE	FALSE	13	-5.19573323330637		0.7984475	0.01247409	FALSE
SCGB1A1	protein_coding	FALSE	FALSE	FALSE	14	5.13136407933972		0.4087585	1.70565248	FALSE
HEMGN	protein_coding	FALSE	FALSE	FALSE	15	5.06969150628776	481	0.1350259	0.40430838	FALSE
WT1	protein_coding	FALSE	FALSE	FALSE	16	-5.04418670906113		0.3707349	-0.18572775	FALSE
HBA1	protein_coding	FALSE	FALSE	FALSE	17	5.02946348792147
CXCL8	protein_coding	FALSE	FALSE	FALSE	18	5.00639399203773
HBA2	protein_coding	FALSE	FALSE	FALSE	19	4.9739408799614		0.0647652	0.88034879	FALSE
LMTK3	protein_coding	FALSE	FALSE	FALSE	20	-4.96452601791544	1525	0.248741	-0.46677521	FALSE
SOSTDC1	protein_coding	FALSE	FALSE	FALSE	21	4.95952651989952		0.188029	0.74831735	FALSE
COL15A1	protein_coding	TRUE	TRUE	FALSE	22	-4.93836993320531		0.0004238	-3.18546493	TRUE
HBG1	protein_coding	FALSE	FALSE	FALSE	23	4.89812978186564		0.522279	-0.75830542	FALSE
CLDN6	protein_coding	FALSE	FALSE	FALSE	24	-4.89052460968758		0.0928474	-0.08278413	FALSE
AHSP	protein_coding	FALSE	FALSE	FALSE	25	4.87169878038448	1119
MC2R	protein_coding	FALSE	FALSE	FALSE	26	-4.72183806795056		0.3328062	-0.03776738	FALSE
CD5L	protein_coding	FALSE	FALSE	FALSE	27	-4.69869487070271		0.5543363	0.02561515	FALSE
IL7R	protein_coding	TRUE	FALSE	TRUE	28	4.67351725668967	1185	0.0004452	3.1525757	TRUE
TGFBR3L	protein_coding	FALSE	FALSE	FALSE	29	-4.59758122413215
TMEM132D	protein_coding	FALSE	FALSE	FALSE	30	-4.53767859843218		0.2053378	-0.46447798	FALSE
MSLNL	protein_coding	FALSE	FALSE	FALSE	31	-4.52731069710807
ANO8	protein_coding	FALSE	FALSE	FALSE	32	-4.50166210837064	1571	0.6769859	-0.10171622	FALSE
HPGD	protein_coding	FALSE	FALSE	FALSE	33	4.49885220315867		0.3909903	0.98092993	FALSE
TMEM238	protein_coding	FALSE	FALSE	FALSE	34	-4.49529127012861
OTOF	protein_coding	FALSE	FALSE	FALSE	35	-4.47408936228412		0.0588508	-0.21366226	FALSE
SELE	protein_coding	FALSE	FALSE	FALSE	36	-4.44194011634008		0.9938955	-0.00053442	FALSE
TMEM100	protein_coding	FALSE	FALSE	FALSE	37	4.43755489384568	1178	0.0110461	2.09414555	FALSE
CCDC88B	protein_coding	FALSE	FALSE	FALSE	38	-4.43659775526837	1526	0.200459	0.13971362	FALSE
CATSPER1	protein_coding	FALSE	FALSE	FALSE	39	-4.39284191469525		0.0170161	0.32439916	FALSE
IFI44L	protein_coding	FALSE	FALSE	FALSE	40	4.38033930356163		0.7185178	0.35781183	FALSE
PPP1R35	protein_coding	FALSE	FALSE	FALSE	41	-4.37766243692057	3042
HBM	protein_coding	FALSE	FALSE	FALSE	42	4.3638277351438		0.1733488	1.20387446	FALSE
SPSB3	protein_coding	FALSE	FALSE	FALSE	43	-4.33885826550864		0.0036779	-1.46732225	TRUE
EVPL	protein_coding	FALSE	FALSE	FALSE	44	-4.3367260213025	1166	0.2897518	-0.49635764	FALSE
HOXD9	protein_coding	FALSE	FALSE	FALSE	45	-4.30241655941682		0.1329847	-0.19624099	FALSE
CARD9	protein_coding	FALSE	FALSE	FALSE	46	-4.264463885255		0.0844772	0.27147112	FALSE
F8	protein_coding	FALSE	FALSE	FALSE	47	4.22147975176195	2254	0.199061	0.09446579	FALSE
FAM216B	protein_coding	FALSE	FALSE	FALSE	48	4.20936212968614
KIFC2	protein_coding	FALSE	FALSE	FALSE	49	-4.16087036476784	1204	0.4762448	-0.37661514	FALSE
SOD2	protein_coding	TRUE	FALSE	TRUE	50	4.15862758176397		0.0026019	3.44933803	TRUE
EXOC3L2	protein_coding	FALSE	FALSE	FALSE	51	-4.15066609897783		0.080482	-0.13602985	FALSE
FKBP1C	protein_coding	FALSE	FALSE	FALSE	52	4.14016646321568	2047
MUC4	protein_coding	FALSE	FALSE	FALSE	53	4.13459158443144	2047	0.02473	0.56306905	FALSE
TNFRSF18	protein_coding	FALSE	FALSE	FALSE	54	-4.12632513235191		0.6906544	-0.02158793	FALSE
GBP4	protein_coding	FALSE	FALSE	FALSE	55	4.1041950347807		0.1870473	0.78210235	FALSE
NKX6-2	protein_coding	FALSE	FALSE	FALSE	56	-4.10086818628122		0.3737609	-0.03555943	FALSE
GPR4	protein_coding	FALSE	FALSE	FALSE	57	4.09907098440559		0.7207329	-0.23902662	FALSE
MTCL1	protein_coding	FALSE	FALSE	FALSE	58	-4.04131921259247	2657
MYZAP	protein_coding	FALSE	FALSE	FALSE	59	4.03141549359132
RPS27	protein_coding	FALSE	FALSE	FALSE	60	4.02269253144094	1371	0.0292809	-0.57103205	FALSE
HDC	protein_coding	FALSE	FALSE	FALSE	61	-3.99773033935553	1832	0.3780028	-0.64476176	FALSE
CBARP	protein_coding	FALSE	FALSE	FALSE	62	-3.9632714143135
MEGF6	protein_coding	FALSE	FALSE	FALSE	63	-3.95904434267386	1989
LRRC45	protein_coding	FALSE	FALSE	FALSE	64	-3.95310308393166	2377	0.3639571	-0.13974437	FALSE
ALAS2	protein_coding	FALSE	FALSE	FALSE	65	3.94797229601435		0.0317903	0.65547925	FALSE
SAMD11	protein_coding	FALSE	FALSE	FALSE	66	-3.93521653235798	2347	0.1718929	-0.14231128	FALSE
PLEKHS1	protein_coding	FALSE	FALSE	FALSE	67	3.92589833638495
H3-5	protein_coding	FALSE	FALSE	FALSE	68	3.89956059736997
HBB	protein_coding	FALSE	FALSE	FALSE	69	3.86842634125118	4789	0.1894782	1.06818394	FALSE
TNFRSF8	protein_coding	FALSE	FALSE	FALSE	70	-3.86162775711092		0.0620872	-0.11598402	FALSE
PRSS36	protein_coding	FALSE	FALSE	FALSE	71	-3.85724152949309
KCNG2	protein_coding	FALSE	FALSE	FALSE	72	-3.85318337611761		0.150288	-0.12313092	FALSE
GYPA	protein_coding	FALSE	FALSE	FALSE	73	3.83920028204663		0.3330388	0.08504803	FALSE
CLCNKB	protein_coding	FALSE	FALSE	FALSE	74	-3.83612076513951		0.2666701	-0.08013488	FALSE
PALM3	protein_coding	FALSE	FALSE	FALSE	75	-3.83429169765356
SLC4A1	protein_coding	FALSE	FALSE	FALSE	76	3.83387942975668		0.0492538	0.70572703	FALSE
PLPPR3	protein_coding	FALSE	FALSE	FALSE	77	-3.82456723440208
HR	protein_coding	FALSE	FALSE	FALSE	78	-3.82341332578054		0.1159158	-0.04848993	FALSE
CA1	protein_coding	TRUE	FALSE	TRUE	79	3.81742067134114	1596	0.0180253	1.95237809	FALSE
LCN6	protein_coding	FALSE	FALSE	FALSE	80	-3.79185760433922		0.2321771	-1.13881136	FALSE
FNDC10	protein_coding	FALSE	FALSE	FALSE	81	-3.70193016903772
S1PR1	protein_coding	FALSE	FALSE	FALSE	82	3.67972601394314
CROCC	protein_coding	FALSE	FALSE	FALSE	83	-3.67328984931648	2188	0.1883582	-0.4298195	FALSE
EGLN3	protein_coding	FALSE	FALSE	FALSE	84	3.66914736632741		0.0824018	0.41230424	FALSE
GALNT9	protein_coding	FALSE	FALSE	FALSE	85	-3.6664321090533		0.5611256	-0.1946417	FALSE
AL391987.1	protein_coding	FALSE	FALSE	FALSE	86	-3.65010614346233
TPTEP2-CSNK1E	protein_coding	FALSE	FALSE	FALSE	87	-3.64343278048533
SOWAHD	protein_coding	FALSE	FALSE	FALSE	88	-3.63107427751927
IL33	protein_coding	FALSE	FALSE	FALSE	89	3.61121698142434		0.625622	-0.02789535	FALSE
PIFO	protein_coding	FALSE	FALSE	FALSE	90	3.60558714477657
IFI30	protein_coding	TRUE	FALSE	TRUE	91	-3.60518221678036		0.0010122	2.12771432	TRUE
DACT2	protein_coding	FALSE	FALSE	FALSE	92	-3.58904275640602		0.3409748	-0.27280358	FALSE
PDK4	protein_coding	FALSE	FALSE	FALSE	93	3.56638895713265		0.7494721	0.44582648	FALSE
CCDC102A	protein_coding	FALSE	FALSE	FALSE	94	-3.56348873987547		0.005236	-1.01218222	TRUE
ADGRB1	protein_coding	FALSE	FALSE	FALSE	95	-3.56296859653897	1700
ANTKMT	protein_coding	FALSE	FALSE	FALSE	96	-3.54127640553291
PKHD1	protein_coding	FALSE	FALSE	FALSE	97	-3.52284089961173		0.4644259	-0.06993029	FALSE
ARL6IP1	protein_coding	FALSE	FALSE	FALSE	98	3.51808054309712	1362	0.132532	0.1373245	FALSE
BNC1	protein_coding	FALSE	FALSE	FALSE	99	-3.497286441786		0.4585228	-0.05414669	FALSE
HAS1	protein_coding	FALSE	FALSE	FALSE	100	-3.48598115420688		0.7126091	-0.06772851	FALSE
RHOF	protein_coding	FALSE	FALSE	FALSE	101	-3.48549010479502		0.0339573	0.16806685	FALSE
TEDC1	protein_coding	FALSE	FALSE	FALSE	102	-3.48053268225336
TSPAN1	protein_coding	FALSE	FALSE	FALSE	103	3.47878097731722		0.9083549	0.10900309	FALSE
MBLAC1	protein_coding	FALSE	FALSE	FALSE	104	-3.47816191989927
PIK3R6	protein_coding	FALSE	FALSE	FALSE	105	-3.4766852559342	2973
SCX	protein_coding	FALSE	FALSE	FALSE	106	-3.47507640227545
MSLN	protein_coding	FALSE	FALSE	FALSE	107	-3.4734221599498		0.1401243	-0.91929572	FALSE
BICDL2	protein_coding	FALSE	FALSE	FALSE	108	-3.47045175802988
DAZAP2	protein_coding	FALSE	FALSE	FALSE	109	3.45795756010238		0.4348043	0.48963599	FALSE
OSM	protein_coding	FALSE	FALSE	FALSE	110	-3.4492148401354		0.1579154	0.65958774	FALSE
GLTPD2	protein_coding	FALSE	FALSE	FALSE	111	-3.44916188317582		0.8476253	0.00835187	FALSE
SLC2A1	protein_coding	TRUE	FALSE	TRUE	112	3.44588983500324		0.0055515	1.49592733	TRUE
PDXP	protein_coding	FALSE	FALSE	FALSE	113	-3.44466984496873		0.4918046	-0.21641052	FALSE
CD36	protein_coding	FALSE	FALSE	FALSE	114	3.44070670838511		0.0971575	0.98587507	FALSE
PPP1R12C	protein_coding	FALSE	FALSE	FALSE	115	-3.44050278218352	3966	0.9072565	-0.02437649	FALSE
KIF12	protein_coding	FALSE	FALSE	FALSE	116	-3.43728435511979	2522	0.295684	-0.1580803	FALSE
ATP6V0C	protein_coding	TRUE	FALSE	TRUE	117	-3.43482318107127		0.0011342	1.36857609	TRUE
MROH6	protein_coding	FALSE	FALSE	FALSE	118	-3.43269674747623	3708
COL6A2	protein_coding	TRUE	TRUE	FALSE	119	-3.42288903897385		0.0072226	-1.51894072	TRUE
SFTPD	protein_coding	FALSE	FALSE	FALSE	120	-3.40946387077087		0.8901318	-0.15358017	FALSE
PGBD5	protein_coding	FALSE	FALSE	FALSE	121	-3.40112348810764		0.5238167	-0.09169643	FALSE
TMEM59L	protein_coding	FALSE	FALSE	FALSE	122	-3.39482710668851
SNRK	protein_coding	FALSE	FALSE	FALSE	123	3.39135057728129	2211	0.7166722	0.12635822	FALSE
AIFM3	protein_coding	FALSE	FALSE	FALSE	124	-3.38228671877142	3635	0.9381071	0.00526378	FALSE
NKX2-8	protein_coding	FALSE	FALSE	FALSE	125	-3.38127112783142		0.7225051	0.01414752	FALSE
EPPK1	protein_coding	FALSE	FALSE	FALSE	126	-3.37594179940992
STC1	protein_coding	FALSE	FALSE	FALSE	127	3.37522055463675		0.9612049	0.0415732	FALSE
IDUA	protein_coding	FALSE	FALSE	FALSE	128	-3.37259172457517	3575	0.8472663	-0.07944766	FALSE
DTX1	protein_coding	FALSE	FALSE	FALSE	129	-3.36799596461937		0.4870065	-0.08785876	FALSE
CEL	protein_coding	FALSE	FALSE	FALSE	130	-3.36597337949786		0.273107	-0.62305933	FALSE
SEMA3B	protein_coding	FALSE	FALSE	FALSE	131	-3.356668103436	1828	0.7676614	-0.1053342	FALSE
PI15	protein_coding	FALSE	FALSE	FALSE	132	3.34718113019209	1359	0.6880223	-0.52067524	FALSE
ABCG4	protein_coding	FALSE	FALSE	FALSE	133	-3.34678458012126		0.0565458	-0.22860196	FALSE
RPL35A	protein_coding	FALSE	FALSE	FALSE	134	3.34498997281019		0.2273321	-0.49819693	FALSE
CFAP410	protein_coding	FALSE	FALSE	FALSE	135	-3.33941035361622	3813
RAC3	protein_coding	FALSE	FALSE	FALSE	136	-3.33597462712445		0.1837222	-0.3423009	FALSE
SPATC1	protein_coding	FALSE	FALSE	FALSE	137	-3.3317687909838		0.1910679	0.06819774	FALSE
CAVIN3	protein_coding	FALSE	FALSE	FALSE	138	-3.33146801730423
CRACR2B	protein_coding	FALSE	FALSE	FALSE	139	-3.32743343845186	2268
COL16A1	protein_coding	TRUE	TRUE	FALSE	140	-3.32712808490335	3532	0.0008925	-1.68276956	TRUE
MALRD1	protein_coding	FALSE	FALSE	FALSE	141	-3.32251921986353
IQCJ-SCHIP1	protein_coding	FALSE	FALSE	FALSE	142	-3.31654743783175
FOXI2	protein_coding	FALSE	FALSE	FALSE	143	-3.31578850888803		0.1555435	-0.11491862	FALSE
BIRC3	protein_coding	FALSE	FALSE	FALSE	144	3.3151734527947		0.0025	1.74923556	TRUE
KIF7	protein_coding	FALSE	FALSE	FALSE	145	-3.31165099881586	4357	0.1567834	-0.30771247	FALSE
SDSL	protein_coding	FALSE	FALSE	FALSE	146	-3.30790343888976		0.0572722	0.90818094	FALSE
SLC26A2	protein_coding	FALSE	FALSE	FALSE	147	3.30771080820295	2274	0.0891384	0.08653845	FALSE
TEN1-CDK3	protein_coding	FALSE	FALSE	FALSE	148	-3.3013206263189
LRFN4	protein_coding	FALSE	FALSE	FALSE	149	-3.285191954801		0.9791279	0.0102159	FALSE
KANK3	protein_coding	FALSE	FALSE	FALSE	150	-3.26939857830304
AATK	protein_coding	FALSE	FALSE	FALSE	151	-3.2549396918091		0.4377117	-0.13161913	FALSE
NSA2	protein_coding	FALSE	FALSE	FALSE	152	3.24920521712543
SLC34A3	protein_coding	FALSE	FALSE	FALSE	153	-3.23937012848973	3065	0.8978716	0.00743673	FALSE
CCDC61	protein_coding	FALSE	FALSE	FALSE	154	-3.22779888108116	4523	0.8618209	0.01390901	FALSE
NPM2	protein_coding	FALSE	FALSE	FALSE	155	-3.22668884446265		0.914579	0.01049529	FALSE
BPGM	protein_coding	FALSE	FALSE	FALSE	156	3.22220154740889	3399	0.0469189	0.6859394	FALSE
FBXL19	protein_coding	FALSE	FALSE	FALSE	157	-3.22158068661965
GJC2	protein_coding	FALSE	FALSE	FALSE	158	-3.2189226018729		0.0123071	-0.80604972	FALSE
IL17RE	protein_coding	FALSE	FALSE	FALSE	159	-3.21800007746221		0.2251047	-0.08609952	FALSE
ST14	protein_coding	FALSE	FALSE	FALSE	160	-3.21441697846093		0.0015099	1.0742291	TRUE
MYH14	protein_coding	FALSE	FALSE	FALSE	161	-3.20724490254249	4332	0.6812619	-0.11193316	FALSE
DYNLT3	protein_coding	FALSE	FALSE	FALSE	162	3.20587759377197	1952	0.3343386	-0.18010381	FALSE
SMO	protein_coding	FALSE	FALSE	FALSE	163	-3.20527604359167		0.0728806	-0.80527998	FALSE
CEP131	protein_coding	FALSE	FALSE	FALSE	164	-3.20121197037855	3141
SUSD2	protein_coding	FALSE	FALSE	FALSE	165	-3.19929142198892		0.0595062	-1.37907963	FALSE
FBXO32	protein_coding	FALSE	FALSE	FALSE	166	3.19657331627571		0.6078985	0.24057752	FALSE
CCL2	protein_coding	FALSE	FALSE	FALSE	167	3.19073221401932		0.0789785	1.45420411	FALSE
NINL	protein_coding	FALSE	FALSE	FALSE	168	-3.1900656286799	3276
MMGT1	protein_coding	FALSE	FALSE	FALSE	169	3.18736097732415	2677
BAIAP2L2	protein_coding	FALSE	FALSE	FALSE	170	-3.17071824237723	3714	0.2037469	-0.4174236	FALSE
RABEP2	protein_coding	FALSE	FALSE	FALSE	171	-3.16950408726841		0.7494721	0.01738531	FALSE
ACOXL	protein_coding	FALSE	FALSE	FALSE	172	-3.16851100988107		0.4393024	-0.22437449	FALSE
CD302	protein_coding	FALSE	FALSE	FALSE	173	3.16778121754157	2249	0.853657	-0.02171677	FALSE
SHB	protein_coding	FALSE	FALSE	FALSE	174	-3.16350021711823		0.0680794	0.55544237	FALSE
EPS8L2	protein_coding	FALSE	FALSE	FALSE	175	-3.1599439106468	3132	0.7535109	-0.01314459	FALSE
SLC9A3	protein_coding	FALSE	FALSE	FALSE	176	-3.15434835119008	5426	0.8037347	-0.01419937	FALSE
PHLDA3	protein_coding	FALSE	FALSE	FALSE	177	-3.15377469386311		0.0505845	0.38038885	FALSE
FHL5	protein_coding	TRUE	FALSE	TRUE	178	3.15178867028183		0.0028771	1.2982232	TRUE
CCDC113	protein_coding	FALSE	FALSE	FALSE	179	3.14806792951666		0.2020375	-0.0565656	FALSE
SLC16A8	protein_coding	FALSE	FALSE	FALSE	180	-3.14485991636493	3037	0.8754567	-0.01075076	FALSE
RAB8B	protein_coding	FALSE	FALSE	FALSE	181	3.1434541186844		0.2018751	0.54035216	FALSE
ZNF316	protein_coding	FALSE	FALSE	FALSE	182	-3.13990193285441
MMP23B	protein_coding	TRUE	TRUE	FALSE	183	-3.12371266918119	3745	0.0002379	-1.99980349	TRUE
WARS1	protein_coding	FALSE	FALSE	FALSE	184	3.12235313826677
FEM1A	protein_coding	FALSE	FALSE	FALSE	185	-3.1213707661376		0.3730227	-0.20486861	FALSE
ADAM33	protein_coding	FALSE	FALSE	FALSE	186	-3.12105025270346		0.2923838	-0.05079247	FALSE
SLC27A3	protein_coding	FALSE	FALSE	FALSE	187	-3.11273120709908		0.0144523	-0.88254258	FALSE
FAM122A	protein_coding	FALSE	FALSE	FALSE	188	3.11121877585677	4605	0.9555778	0.00449982	FALSE
LARGE2	protein_coding	FALSE	FALSE	FALSE	189	-3.10908315925744
XK	protein_coding	FALSE	FALSE	FALSE	190	3.09868426662802	6402	0.1850852	0.17797044	FALSE
GALNT4	protein_coding	FALSE	FALSE	FALSE	191	-3.09521688214308		0.3284995	0.17772987	FALSE
SHANK1	protein_coding	FALSE	FALSE	FALSE	192	-3.08839502847446		0.5318764	0.02366874	FALSE
ATP10A	protein_coding	FALSE	FALSE	FALSE	193	-3.08628292632246		0.991498	-0.00095792	FALSE
PABPN1	protein_coding	FALSE	FALSE	FALSE	194	-3.08513360443064		0.6150575	-0.31948953	FALSE
SAPCD2	protein_coding	FALSE	FALSE	FALSE	195	-3.08465137478295
MREG	protein_coding	FALSE	FALSE	FALSE	196	-3.08336079816559		0.0061176	0.15431891	TRUE
MIB2	protein_coding	FALSE	FALSE	FALSE	197	-3.08274946296608	3562	0.9175103	-0.07504386	FALSE
CHST7	protein_coding	FALSE	FALSE	FALSE	198	-3.08126077687217		0.0149126	-0.87105781	FALSE
NUCKS1	protein_coding	FALSE	FALSE	FALSE	199	3.07674508541528		0.4265834	-0.28202348	FALSE
AGRN	protein_coding	FALSE	FALSE	FALSE	200	-3.07345125734954		0.7264076	0.01946973	FALSE
PLCB2	protein_coding	FALSE	FALSE	FALSE	201	-3.06228293812767		0.0179352	0.44272411	FALSE
HES4	protein_coding	TRUE	TRUE	FALSE	202	-3.06201978072809		0.0074606	-1.05555452	TRUE
TEKT1	protein_coding	FALSE	FALSE	FALSE	203	3.0612544158916		0.7125219	-0.40057478	FALSE
TMED2	protein_coding	FALSE	FALSE	FALSE	204	3.05834187911924	2741	0.1932612	0.77727936	FALSE
CRACDL	protein_coding	FALSE	FALSE	FALSE	205	-3.05796751796902
MMP17	protein_coding	FALSE	FALSE	FALSE	206	-3.05652037262349		0.7542003	0.02132118	FALSE
ALDH16A1	protein_coding	FALSE	FALSE	FALSE	207	-3.0525202889495		0.7365924	-0.10455306	FALSE
DUSP2	protein_coding	FALSE	FALSE	FALSE	208	-3.05215000135204		0.016812	0.69789729	FALSE
COL7A1	protein_coding	FALSE	FALSE	FALSE	209	-3.05079093373085		0.1879967	-0.82230002	FALSE
JAKMIP3	protein_coding	FALSE	FALSE	FALSE	210	-3.03895002298628
TREM2	protein_coding	FALSE	FALSE	FALSE	211	-3.03484659540985		0.0351174	0.49314817	FALSE
ZFP91	protein_coding	FALSE	FALSE	FALSE	212	3.02905173835883		0.0103811	0.66522294	FALSE
CXCL1	protein_coding	FALSE	FALSE	FALSE	213	3.0230740262258		0.0087074	0.31318582	TRUE
HOOK2	protein_coding	FALSE	FALSE	FALSE	214	-3.02152662600575	3925	0.9532214	-0.03124843	FALSE
TCIRG1	protein_coding	TRUE	FALSE	TRUE	215	-3.02044536828639		0.0013397	1.28314136	TRUE
EME2	protein_coding	FALSE	FALSE	FALSE	216	-3.01977902254872		0.7278195	-0.02763448	FALSE
HOXD8	protein_coding	FALSE	FALSE	FALSE	217	-3.01645744211879		0.0783934	-0.14003686	FALSE
SEC62	protein_coding	FALSE	FALSE	FALSE	218	3.01589768559739		0.3051822	-0.35996584	FALSE
COL4A4	protein_coding	FALSE	FALSE	FALSE	219	-3.01490978041196		0.3743921	-0.32687452	FALSE
TARBP1	protein_coding	FALSE	FALSE	FALSE	220	-3.01210939693925		0.0622775	-0.56066478	FALSE
RPS13	protein_coding	FALSE	FALSE	FALSE	221	3.00717756624562		0.9564292	-0.04045802	FALSE
EIF3E	protein_coding	FALSE	FALSE	FALSE	222	3.00567965570103		0.1554399	-0.20588039	FALSE
CD24	protein_coding	FALSE	FALSE	FALSE	223	3.00433680486788		0.924394	0.12400004	FALSE
PNMA6A	protein_coding	FALSE	FALSE	FALSE	224	-2.99468135235168		0.0539477	-0.10693372	FALSE
TENT5C	protein_coding	FALSE	FALSE	FALSE	225	2.99423177978365	2566
APOE	protein_coding	TRUE	FALSE	TRUE	226	-2.99384015539907		0.0014064	2.16714572	TRUE
GPT	protein_coding	FALSE	FALSE	FALSE	227	-2.99250287796476		0.4408263	-0.05184548	FALSE
RSL24D1	protein_coding	FALSE	FALSE	FALSE	228	2.98861884596793
GRM2	protein_coding	FALSE	FALSE	FALSE	229	-2.97816221430165		0.3712468	-0.33009134	FALSE
COL23A1	protein_coding	FALSE	FALSE	FALSE	230	-2.97648929567665		0.1850423	-0.36592105	FALSE
TMEM160	protein_coding	FALSE	FALSE	FALSE	231	-2.97374664346395		0.9339584	-0.03631224	FALSE
PLEC	protein_coding	FALSE	FALSE	FALSE	232	-2.97369423562371
CHTF18	protein_coding	FALSE	FALSE	FALSE	233	-2.97060432963497	3021	0.1932494	-0.61974709	FALSE
APOD	protein_coding	FALSE	FALSE	FALSE	234	2.96934752452479		0.6242127	-0.35721155	FALSE
ZSWIM4	protein_coding	FALSE	FALSE	FALSE	235	-2.96923155183569		0.4750728	-0.45064373	FALSE
CSPG5	protein_coding	FALSE	FALSE	FALSE	236	-2.96882611786113		0.1390004	0.35814389	FALSE
GPS2	protein_coding	FALSE	FALSE	FALSE	237	-2.96391072219657		0.0987882	0.44715004	FALSE
MISP	protein_coding	FALSE	FALSE	FALSE	238	-2.9604288290824
ZNF219	protein_coding	FALSE	FALSE	FALSE	239	-2.9578131114235		0.856544	0.09421232	FALSE
LEPROTL1	protein_coding	FALSE	FALSE	FALSE	240	2.95600232986692		0.013391	0.74083605	FALSE
YOD1	protein_coding	FALSE	FALSE	FALSE	241	2.95287159906059		0.9584503	-0.0025343	FALSE
CRIP1	protein_coding	FALSE	FALSE	FALSE	242	-2.94910739628887		0.9061885	0.14018345	FALSE
GALNT12	protein_coding	FALSE	FALSE	FALSE	243	-2.94628606086939		0.8965841	-0.04202677	FALSE
RHPN1	protein_coding	FALSE	FALSE	FALSE	244	-2.94603167739293	4432	0.5773227	-0.08246661	FALSE
SH3RF2	protein_coding	FALSE	FALSE	FALSE	245	-2.9403836657931		0.0137088	0.55360996	FALSE
FAM107A	protein_coding	FALSE	FALSE	FALSE	246	2.93596092409069		0.770857	0.31454633	FALSE
RHBDL1	protein_coding	FALSE	FALSE	FALSE	247	-2.93445041372816		0.3595643	-0.15977212	FALSE
TMED7	protein_coding	FALSE	FALSE	FALSE	248	2.93435455096241		0.1216839	0.54564789	FALSE
TBX1	protein_coding	FALSE	FALSE	FALSE	249	-2.92076205730671		0.0728806	-0.16553029	FALSE
PABPC3	protein_coding	FALSE	FALSE	FALSE	250	2.91635209612628		0.6216592	-0.01819683	FALSE
EPS8L1	protein_coding	FALSE	FALSE	FALSE	251	-2.90969000534684	5091	0.4577299	-0.04134079	FALSE
SPTBN5	protein_coding	FALSE	FALSE	FALSE	252	-2.90924255531992		0.7212846	-0.1563061	FALSE
NPEPL1	protein_coding	FALSE	FALSE	FALSE	253	-2.90721470077274		0.0878138	-1.06077543	FALSE
FAM83E	protein_coding	FALSE	FALSE	FALSE	254	-2.90575662911975		0.9425306	-0.03487255	FALSE
CAMSAP3	protein_coding	FALSE	FALSE	FALSE	255	-2.89548928043331
GREB1	protein_coding	FALSE	FALSE	FALSE	256	-2.89003460744623		0.3154788	-0.08341036	FALSE
TNK2	protein_coding	FALSE	FALSE	FALSE	257	-2.88937760328346		0.0558878	-1.13175709	FALSE
CRHBP	protein_coding	FALSE	FALSE	FALSE	258	-2.88725955954539		0.0784397	-0.10980472	FALSE
KCP	protein_coding	FALSE	FALSE	FALSE	259	-2.88219897102577
H2BC7	protein_coding	FALSE	FALSE	FALSE	260	2.87927911295518
STC2	protein_coding	FALSE	FALSE	FALSE	261	2.87693636540831		0.0514826	0.98214234	FALSE
MMP28	protein_coding	FALSE	FALSE	FALSE	262	-2.87597616197475		0.2877747	-0.20941605	FALSE
ARHGAP4	protein_coding	FALSE	FALSE	FALSE	263	-2.87499591002466		0.8880758	0.05699527	FALSE
FECH	protein_coding	FALSE	FALSE	FALSE	264	2.87446135018186		0.0141759	-0.25184624	FALSE
SPIRE2	protein_coding	FALSE	FALSE	FALSE	265	-2.87202921824537		0.2232184	-0.40090663	FALSE
NUDT18	protein_coding	FALSE	FALSE	FALSE	266	-2.86102846461082		0.7970618	0.06287773	FALSE
ACOT2	protein_coding	FALSE	FALSE	FALSE	267	-2.86034267529535		0.4165548	-0.0317286	FALSE
DDR1	protein_coding	FALSE	FALSE	FALSE	268	-2.85844589628322		0.3406345	-0.33992468	FALSE
GRB14	protein_coding	FALSE	FALSE	FALSE	269	-2.85679028458535		0.5266161	-0.28491605	FALSE
BMP1	protein_coding	FALSE	FALSE	FALSE	270	-2.84574087511829		0.063029	-1.23158106	FALSE
OBSL1	protein_coding	FALSE	FALSE	FALSE	271	-2.83986418977289
SNTA1	protein_coding	FALSE	FALSE	FALSE	272	-2.83956724707591		0.2144794	-0.1584633	FALSE
PRODH	protein_coding	FALSE	FALSE	FALSE	273	-2.83526074295275	3154	0.0500217	-2.37651246	FALSE
VMA21	protein_coding	FALSE	FALSE	FALSE	274	2.83388580225603	2940
ANKRD65	protein_coding	FALSE	FALSE	FALSE	275	-2.83183361109606
AC007325.2	protein_coding	FALSE	FALSE	FALSE	276	-2.8277049866621	3116
FAM184A	protein_coding	FALSE	FALSE	FALSE	277	-2.80929786986928		0.0700054	-1.03919249	FALSE
DAPK3	protein_coding	FALSE	FALSE	FALSE	278	-2.80699796953031	4840	0.4582965	0.41039893	FALSE
GTF2A1	protein_coding	FALSE	FALSE	FALSE	279	2.80509451301086		0.8700817	-0.00933138	FALSE
TLE6	protein_coding	FALSE	FALSE	FALSE	280	-2.80473366272563		0.0380427	-0.67113696	FALSE
PDZD4	protein_coding	FALSE	FALSE	FALSE	281	-2.80027725923202	4201	0.6261872	-0.18722451	FALSE
SSC5D	protein_coding	FALSE	FALSE	FALSE	282	-2.79678556846519
FOXF1	protein_coding	FALSE	FALSE	FALSE	283	2.78027439985506		0.7104863	0.16538306	FALSE
OVOL2	protein_coding	FALSE	FALSE	FALSE	284	-2.77898198121192		0.5178056	-0.28272372	FALSE
F8A2	protein_coding	FALSE	FALSE	FALSE	285	-2.77549141128635
SLC4A3	protein_coding	FALSE	FALSE	FALSE	286	-2.77224206037876	4354	0.2666373	-0.22382468	FALSE
SLC24A3	protein_coding	FALSE	FALSE	FALSE	287	-2.77017898587527		0.4460937	-0.15704418	FALSE
ICAM5	protein_coding	FALSE	FALSE	FALSE	288	-2.76870090498535	3828	0.1784919	-0.30817573	FALSE
SAXO2	protein_coding	FALSE	FALSE	FALSE	289	2.7659959675391
GGTLC2	protein_coding	FALSE	FALSE	FALSE	290	-2.7646092290647		0.7320134	0.05229909	FALSE
MAP3K10	protein_coding	FALSE	FALSE	FALSE	291	-2.76428697471875	5456	0.3464867	0.0550563	FALSE
ASPG	protein_coding	FALSE	FALSE	FALSE	292	-2.76026335537232
TMCO1	protein_coding	FALSE	FALSE	FALSE	293	2.74945678999252		0.2784763	0.51424579	FALSE
TFPI	protein_coding	FALSE	FALSE	FALSE	294	2.74780801650423		0.0485149	0.73041552	FALSE
UBTD1	protein_coding	FALSE	FALSE	FALSE	295	-2.74693518497802		0.5586378	-0.20107173	FALSE
SCRIB	protein_coding	FALSE	FALSE	FALSE	296	-2.74674345797445	6170	0.1410633	-0.10445044	FALSE
CACNA1G	protein_coding	FALSE	FALSE	FALSE	297	-2.7465741641306		0.0849406	-0.30500503	FALSE
GPRIN2	protein_coding	FALSE	FALSE	FALSE	298	-2.74647274590466	5821
CCDC68	protein_coding	FALSE	FALSE	FALSE	299	2.74231817471291		0.5221506	-0.06597531	FALSE
C11orf95	protein_coding	FALSE	FALSE	FALSE	300	-2.74115357158069
RAP1GAP	protein_coding	FALSE	FALSE	FALSE	301	-2.73994584545013		0.0036659	-1.7470405	TRUE
CAPG	protein_coding	FALSE	FALSE	FALSE	302	-2.73571593765399		0.0006462	0.81562755	TRUE
C20orf85	protein_coding	FALSE	FALSE	FALSE	303	2.73164077938598		0.9186067	-0.12371113	FALSE
PLAC9	protein_coding	TRUE	TRUE	FALSE	304	-2.73056972376814		0.0009453	-1.89037589	TRUE
GSDMD	protein_coding	FALSE	FALSE	FALSE	305	-2.72866724837844		0.1203191	-0.65450536	FALSE
SPCS1	protein_coding	FALSE	FALSE	FALSE	306	2.72719647786781		0.898961	0.1179062	FALSE
RBM27	protein_coding	FALSE	FALSE	FALSE	307	2.72679574380247	2577
RAB11A	protein_coding	FALSE	FALSE	FALSE	308	2.72241040794608		0.0017969	-0.66515678	TRUE
DTHD1	protein_coding	FALSE	FALSE	FALSE	309	2.72154146871143
POLE3	protein_coding	FALSE	FALSE	FALSE	310	2.71956784831245		0.7571578	0.15591806	FALSE
STUB1	protein_coding	FALSE	FALSE	FALSE	311	-2.71636723912085		0.5835178	0.12507741	FALSE
CETN2	protein_coding	FALSE	FALSE	FALSE	312	2.71406760477335		0.2364009	-0.58626359	FALSE
SH2B2	protein_coding	FALSE	FALSE	FALSE	313	-2.70846957547772		0.1870473	0.19163709	FALSE
TMPRSS2	protein_coding	FALSE	FALSE	FALSE	314	-2.70589798175092		0.7739636	0.28182382	FALSE
SPAG6	protein_coding	FALSE	FALSE	FALSE	315	2.70468489300607		0.9098882	0.06121874	FALSE
CPM	protein_coding	FALSE	FALSE	FALSE	316	-2.70197650633025		0.0332505	0.19306937	FALSE
TP53I13	protein_coding	FALSE	FALSE	FALSE	317	-2.69987144986915		0.2205162	-0.53954255	FALSE
HDGFL2	protein_coding	FALSE	FALSE	FALSE	318	-2.69498239181201
CFAP91	protein_coding	FALSE	FALSE	FALSE	319	2.69022675772532
ANP32E	protein_coding	FALSE	FALSE	FALSE	320	2.68913997492585		0.7113726	0.01438844	FALSE
CABLES1	protein_coding	FALSE	FALSE	FALSE	321	-2.68638236083717		0.0339862	-0.48111275	FALSE
CLEC11A	protein_coding	FALSE	FALSE	FALSE	322	-2.68252819577248		0.1243396	-0.62140961	FALSE
SOX12	protein_coding	FALSE	FALSE	FALSE	323	-2.67528905640412		0.1449988	-0.36628213	FALSE
DGKQ	protein_coding	FALSE	FALSE	FALSE	324	-2.67411432810941		0.9603521	0.02486087	FALSE
TELO2	protein_coding	FALSE	FALSE	FALSE	325	-2.67380972549517		0.162606	-0.72388314	FALSE
UAP1L1	protein_coding	FALSE	FALSE	FALSE	326	-2.67339072025032	7132	0.1543437	0.41987588	FALSE
SCAF1	protein_coding	FALSE	FALSE	FALSE	327	-2.67114532098047		0.8749823	0.01457754	FALSE
WRNIP1	protein_coding	FALSE	FALSE	FALSE	328	-2.67090880499334		0.515381	0.13782834	FALSE
ACAP3	protein_coding	FALSE	FALSE	FALSE	329	-2.67074641591051		0.8933923	-0.01649802	FALSE
YES1	protein_coding	FALSE	FALSE	FALSE	330	2.66780935430206	4530	0.1600175	-0.27175606	FALSE
SLC4A2	protein_coding	FALSE	FALSE	FALSE	331	-2.65854450672647		0.2970696	0.31397341	FALSE
ASGR1	protein_coding	FALSE	FALSE	FALSE	332	-2.65733219681014		0.1483396	0.65734906	FALSE
TNRC18	protein_coding	FALSE	FALSE	FALSE	333	-2.65703958952294
FAM83H	protein_coding	FALSE	FALSE	FALSE	334	-2.65485444637521		0.3587039	-0.46556319	FALSE
RENBP	protein_coding	FALSE	FALSE	FALSE	335	-2.64993368763586		0.0466374	0.73977266	FALSE
MOB1B	protein_coding	FALSE	FALSE	FALSE	336	2.6496181416649
PPP1R16A	protein_coding	FALSE	FALSE	FALSE	337	-2.64602639542004		0.2536945	-0.32389561	FALSE
SYPL1	protein_coding	FALSE	FALSE	FALSE	338	2.64433651115943		0.72864	0.01395941	FALSE
GOLGA8B	protein_coding	FALSE	FALSE	FALSE	339	-2.64237443976899		0.0831572	-1.39237354	FALSE
PTP4A1	protein_coding	FALSE	FALSE	FALSE	340	-2.64192050557951	4964	0.7039859	0.04168603	FALSE
COL5A1	protein_coding	TRUE	TRUE	FALSE	341	-2.64109839811934		0.0007866	-2.51423754	TRUE
TRPV6	protein_coding	FALSE	FALSE	FALSE	342	-2.63815527733261		0.3921598	-0.14535262	FALSE
B4GALNT3	protein_coding	FALSE	FALSE	FALSE	343	-2.63118513418163		0.9125273	0.00720143	FALSE
IQGAP3	protein_coding	FALSE	FALSE	FALSE	344	-2.63093853679146		0.281162	-0.11584785	FALSE
LTC4S	protein_coding	FALSE	FALSE	FALSE	345	-2.62684584705586		0.0061118	-0.76370725	TRUE
STXBP6	protein_coding	FALSE	FALSE	FALSE	346	2.62665224552222		0.3383649	0.5853632	FALSE
BNIP3L	protein_coding	FALSE	FALSE	FALSE	347	2.62480979002685		0.9194704	-0.03850517	FALSE
ACP5	protein_coding	TRUE	FALSE	TRUE	348	-2.62448430631123		0.0060105	1.91830272	TRUE
ANO9	protein_coding	FALSE	FALSE	FALSE	349	-2.61331865181536	4060	0.8577622	-0.04263744	FALSE
CCDC154	protein_coding	FALSE	FALSE	FALSE	350	-2.60614044653475	4670
RASSF7	protein_coding	FALSE	FALSE	FALSE	351	-2.60392149738979		0.3321017	-0.73628189	FALSE
GPAT2	protein_coding	FALSE	FALSE	FALSE	352	-2.59725986857653	6785
C4orf3	protein_coding	FALSE	FALSE	FALSE	353	2.59619534580042
ANKRD13B	protein_coding	FALSE	FALSE	FALSE	354	-2.59285136626499		0.5508984	-0.0736265	FALSE
RILP	protein_coding	FALSE	FALSE	FALSE	355	-2.59230826903444		0.1295038	0.16781021	FALSE
TPRN	protein_coding	FALSE	FALSE	FALSE	356	-2.5893767132031
ALKBH7	protein_coding	FALSE	FALSE	FALSE	357	-2.58922186665651		0.4888459	-0.17666529	FALSE
HAGHL	protein_coding	FALSE	FALSE	FALSE	358	-2.58736027042007		0.7500481	0.04835157	FALSE
TDRD10	protein_coding	FALSE	FALSE	FALSE	359	-2.58554485004426		0.4074759	-0.38900504	FALSE
ZMYND15	protein_coding	FALSE	FALSE	FALSE	360	-2.58214945548313		0.5517004	0.22141353	FALSE
HNRNPA1P48	protein_coding	FALSE	FALSE	FALSE	361	2.58090017937256
MBNL3	protein_coding	FALSE	FALSE	FALSE	362	2.57922003766804		0.2305274	0.04155548	FALSE
RSPH4A	protein_coding	FALSE	FALSE	FALSE	363	2.57843692926326
AKAP17A	protein_coding	FALSE	FALSE	FALSE	364	-2.57406766187268	4879
C1orf35	protein_coding	FALSE	FALSE	FALSE	365	-2.57164655737233		0.151101	-0.28194848	FALSE
NTRK1	protein_coding	FALSE	FALSE	FALSE	366	-2.56821564847412		0.1359927	-0.10060091	FALSE
GLO1	protein_coding	FALSE	FALSE	FALSE	367	2.56641631647888		0.8154902	0.19910883	FALSE
NPDC1	protein_coding	FALSE	FALSE	FALSE	368	-2.5642228605801		0.0609081	-0.69537837	FALSE
LAMA1	protein_coding	FALSE	FALSE	FALSE	369	-2.56317227739298		0.3292242	0.47510069	FALSE
METRNL	protein_coding	TRUE	FALSE	TRUE	370	-2.55995908778883		0.0007324	1.0419464	TRUE
NPR3	protein_coding	FALSE	FALSE	FALSE	371	2.55856981476067		0.6349353	-0.11398972	FALSE
COL18A1	protein_coding	TRUE	TRUE	FALSE	372	-2.55051511729393		0.0024048	-1.67888707	TRUE
IFITM10	protein_coding	FALSE	FALSE	FALSE	373	-2.54845760272932
RO60	protein_coding	FALSE	FALSE	FALSE	374	2.54822289160251
LLGL2	protein_coding	FALSE	FALSE	FALSE	375	-2.54791430807312		0.8953226	0.03890454	FALSE
CBLL1	protein_coding	FALSE	FALSE	FALSE	376	2.54652249311141	4438	0.3655277	0.16080956	FALSE
C5orf51	protein_coding	FALSE	FALSE	FALSE	377	2.54610712187693
SPATA2L	protein_coding	FALSE	FALSE	FALSE	378	-2.54259105521241		0.412488	0.26362905	FALSE
FAM98C	protein_coding	FALSE	FALSE	FALSE	379	-2.53942402983415		0.5533018	-0.14507392	FALSE
LEPR	protein_coding	FALSE	FALSE	FALSE	380	2.53845683503893		0.1510549	-0.55536451	FALSE
NFKBIL1	protein_coding	FALSE	FALSE	FALSE	381	-2.53490229017334		0.8886412	0.01035769	FALSE
D2HGDH	protein_coding	FALSE	FALSE	FALSE	382	-2.53025359520071		0.2220096	-0.8678874	FALSE
OAS2	protein_coding	FALSE	FALSE	FALSE	383	2.52944415280548		0.0010635	0.46274327	TRUE
COL6A1	protein_coding	TRUE	TRUE	FALSE	384	-2.52783879256189		0.0032153	-2.00553564	TRUE
PPP1R37	protein_coding	FALSE	FALSE	FALSE	385	-2.52574504519975
ZBTB33	protein_coding	FALSE	FALSE	FALSE	386	2.52523025045521		0.7739077	0.07901944	FALSE
REX1BD	protein_coding	FALSE	FALSE	FALSE	387	-2.52287548163895
SOX7	protein_coding	FALSE	FALSE	FALSE	388	2.52232748069509		0.5863729	-0.09890435	FALSE
ARVCF	protein_coding	FALSE	FALSE	FALSE	389	-2.51004490015027		0.7193761	-0.01931315	FALSE
SLFN5	protein_coding	FALSE	FALSE	FALSE	390	2.50906970194559		0.7699612	-0.06191206	FALSE
RGL3	protein_coding	FALSE	FALSE	FALSE	391	-2.50818591031512		0.9686216	0.00784117	FALSE
C1orf122	protein_coding	FALSE	FALSE	FALSE	392	-2.50319244368249		0.9245602	0.03192803	FALSE
NACA	protein_coding	FALSE	FALSE	FALSE	393	2.49932677183834		0.5650031	0.22792626	FALSE
KIF26A	protein_coding	FALSE	FALSE	FALSE	394	-2.48722832198222
ATP8B3	protein_coding	FALSE	FALSE	FALSE	395	-2.48618317085217		0.0867833	-0.79500709	FALSE
CLDN23	protein_coding	FALSE	FALSE	FALSE	396	-2.48350845284298		0.0309931	1.29348069	FALSE
MFSD3	protein_coding	FALSE	FALSE	FALSE	397	-2.48150315356729		0.0163892	-0.75359967	FALSE
C8orf82	protein_coding	FALSE	FALSE	FALSE	398	-2.48114171519069
SLC25A37	protein_coding	TRUE	FALSE	TRUE	399	2.47996585565804		0.0077068	1.4925007	TRUE
SLC30A6	protein_coding	FALSE	FALSE	FALSE	400	2.47860316191407		0.7270414	-0.02425278	FALSE
INSYN1	protein_coding	FALSE	FALSE	FALSE	401	-2.47540959860746
SLC26A1	protein_coding	FALSE	FALSE	FALSE	402	-2.47428957477409		0.7243305	0.02802385	FALSE
SLC6A20	protein_coding	FALSE	FALSE	FALSE	403	-2.47325601808859		0.3549315	-0.12014669	FALSE
CGN	protein_coding	FALSE	FALSE	FALSE	404	-2.47101139533113		0.0341961	-1.04432128	FALSE
NOXA1	protein_coding	FALSE	FALSE	FALSE	405	-2.46980447335519		0.2551082	-0.31110841	FALSE
HNF1B	protein_coding	FALSE	FALSE	FALSE	406	-2.46773084485935
NUDT14	protein_coding	FALSE	FALSE	FALSE	407	-2.46543454131753		0.1844556	-0.66490326	FALSE
MEX3D	protein_coding	FALSE	FALSE	FALSE	408	-2.46321480639333
ARHGEF16	protein_coding	FALSE	FALSE	FALSE	409	-2.45935304352042	8370	0.681962	-0.06495348	FALSE
ATP1B2	protein_coding	FALSE	FALSE	FALSE	410	2.457953375612		0.0631637	-0.36483791	FALSE
MVD	protein_coding	FALSE	FALSE	FALSE	411	-2.45699603328349	4008	0.7779971	-0.1455743	FALSE
HACD4	protein_coding	FALSE	FALSE	FALSE	412	2.45517287893075
GRPEL2	protein_coding	FALSE	FALSE	FALSE	413	2.44441454438675		0.5504279	-0.30108521	FALSE
ADCY7	protein_coding	FALSE	FALSE	FALSE	414	-2.44057371514385		0.0088468	0.25538549	TRUE
PCGF5	protein_coding	FALSE	FALSE	FALSE	415	2.43715872400618		0.2437168	0.2220207	FALSE
RYBP	protein_coding	FALSE	FALSE	FALSE	416	2.43585191540282		0.5602581	0.16860609	FALSE
LMNA	protein_coding	FALSE	FALSE	FALSE	417	-2.43545959931708		0.376289	-0.28699463	FALSE
CCDC136	protein_coding	FALSE	FALSE	FALSE	418	-2.4341899198837		0.1989617	-0.33895005	FALSE
CCDC159	protein_coding	FALSE	FALSE	FALSE	419	-2.43361997634049
PAXX	protein_coding	FALSE	FALSE	FALSE	420	-2.43189179478363
RNF207	protein_coding	FALSE	FALSE	FALSE	421	-2.42707188136441
BNIP2	protein_coding	FALSE	FALSE	FALSE	422	2.42301925368246		0.0470626	0.59851708	FALSE
PIDD1	protein_coding	FALSE	FALSE	FALSE	423	-2.41838823568543
ENGASE	protein_coding	FALSE	FALSE	FALSE	424	-2.41728478894357
NRBP2	protein_coding	FALSE	FALSE	FALSE	425	-2.41437162403828		0.0024222	-1.39344275	TRUE
CDK10	protein_coding	FALSE	FALSE	FALSE	426	-2.41018282086751		0.1361583	-0.97159121	FALSE
RAPGEF3	protein_coding	FALSE	FALSE	FALSE	427	-2.40494637281048	4064	0.0519701	-1.80615626	FALSE
ARHGAP22	protein_coding	FALSE	FALSE	FALSE	428	-2.40476441254354		0.0193797	0.37433866	FALSE
GRIP2	protein_coding	FALSE	FALSE	FALSE	429	-2.40411856243068		0.8182703	-0.00917714	FALSE
SLC30A7	protein_coding	FALSE	FALSE	FALSE	430	2.40158057281255		0.2934482	-0.20977351	FALSE
EPHB6	protein_coding	FALSE	FALSE	FALSE	431	-2.40084295092021	6137	0.2422653	-0.66784068	FALSE
ARPP19	protein_coding	FALSE	FALSE	FALSE	432	2.40070566824656
CCHCR1	protein_coding	FALSE	FALSE	FALSE	433	-2.40053425439182		0.803909	-0.01160057	FALSE
SPTBN2	protein_coding	FALSE	FALSE	FALSE	434	-2.39840389577693		0.2895722	-0.07398197	FALSE
SRPK3	protein_coding	FALSE	FALSE	FALSE	435	-2.39820497950825		0.8620216	-0.01847308	FALSE
SAP18	protein_coding	FALSE	FALSE	FALSE	436	2.39589540766066		0.6000081	0.1697526	FALSE
ZNF579	protein_coding	FALSE	FALSE	FALSE	437	-2.39155029062378		0.9958764	0.00213566	FALSE
NOP10	protein_coding	FALSE	FALSE	FALSE	438	2.39004989273409
CPT1B	protein_coding	FALSE	FALSE	FALSE	439	-2.38657897375509		0.0322661	0.50251701	FALSE
PIEZO1	protein_coding	FALSE	FALSE	FALSE	440	-2.38462638060964
EIF2S1	protein_coding	FALSE	FALSE	FALSE	441	2.36987801007872		0.4475684	-0.19983474	FALSE
LRP3	protein_coding	TRUE	TRUE	FALSE	442	-2.36848155328226		0.0028771	-1.2346449	TRUE
NUDT3	protein_coding	FALSE	FALSE	FALSE	443	-2.36671641026334		0.4013306	0.20007002	FALSE
MRPL41	protein_coding	FALSE	FALSE	FALSE	444	-2.36364123686452		0.1221485	-0.5428928	FALSE
TMEM54	protein_coding	FALSE	FALSE	FALSE	445	-2.36090717263495		0.4582181	0.21429954	FALSE
LRRC75B	protein_coding	FALSE	FALSE	FALSE	446	-2.36082714975785
BICDL1	protein_coding	FALSE	FALSE	FALSE	447	-2.35935057132971
PARP10	protein_coding	FALSE	FALSE	FALSE	448	-2.35736734403574		0.2678331	0.3967973	FALSE
HUNK	protein_coding	FALSE	FALSE	FALSE	449	-2.35373279415903		0.9090859	-0.00903787	FALSE
PKP3	protein_coding	FALSE	FALSE	FALSE	450	-2.35371694858057		0.8544878	0.01934143	FALSE
FBXL15	protein_coding	FALSE	FALSE	FALSE	451	-2.3412017399507		0.0765021	0.30810086	FALSE
EXD3	protein_coding	FALSE	FALSE	FALSE	452	-2.34095399639674
TMED5	protein_coding	FALSE	FALSE	FALSE	453	2.33945337990035	4976	0.0517145	1.29726848	FALSE
KRBA1	protein_coding	FALSE	FALSE	FALSE	454	-2.33904992384925
PAK2	protein_coding	FALSE	FALSE	FALSE	455	2.33268873534615		0.0537553	0.6006293	FALSE
FSCN2	protein_coding	FALSE	FALSE	FALSE	456	-2.3303720675872		0.7019578	-0.02121672	FALSE
PPL	protein_coding	FALSE	FALSE	FALSE	457	-2.32920391508526		0.8506568	0.05093245	FALSE
ASB2	protein_coding	FALSE	FALSE	FALSE	458	-2.32899073112312		0.5174059	-0.04001781	FALSE
LARGE1	protein_coding	FALSE	FALSE	FALSE	459	-2.32678088095712
RHOD	protein_coding	FALSE	FALSE	FALSE	460	-2.3243998864572		0.2858347	-0.36079645	FALSE
TBC1D3B	protein_coding	FALSE	FALSE	FALSE	461	-2.32229237525504		0.4574803	-0.31646016	FALSE
PPP2R3B	protein_coding	FALSE	FALSE	FALSE	462	-2.31461695585396	6684	0.1264395	-0.41813503	FALSE
PDK1	protein_coding	FALSE	FALSE	FALSE	463	2.31353403126263		0.1429037	-0.09198998	FALSE
MOB1A	protein_coding	FALSE	FALSE	FALSE	464	2.30742270116472
TONSL	protein_coding	FALSE	FALSE	FALSE	465	-2.30661051370916
UBE2J1	protein_coding	FALSE	FALSE	FALSE	466	2.30173341140853		0.8267293	0.11552332	FALSE
IZUMO4	protein_coding	FALSE	FALSE	FALSE	467	-2.30103652402072
BROX	protein_coding	FALSE	FALSE	FALSE	468	2.29632389652681
WTIP	protein_coding	FALSE	FALSE	FALSE	469	-2.29431677066872		0.2083781	-0.49763145	FALSE
ARHGAP42	protein_coding	FALSE	FALSE	FALSE	470	2.2936356058924
GOLGA8A	protein_coding	FALSE	FALSE	FALSE	471	-2.29200581643918		0.1749045	-1.05352244	FALSE
TSR3	protein_coding	FALSE	FALSE	FALSE	472	-2.29140747325903
C5orf22	protein_coding	FALSE	FALSE	FALSE	473	2.28921119882316		0.7417998	0.05092281	FALSE
ARHGAP45	protein_coding	FALSE	FALSE	FALSE	474	-2.28802654087252
NAPRT	protein_coding	FALSE	FALSE	FALSE	475	-2.28443357656313
EVI5L	protein_coding	FALSE	FALSE	FALSE	476	-2.28091797678965		0.0141732	-0.57119003	FALSE
KIAA1143	protein_coding	FALSE	FALSE	FALSE	477	2.27925819060597		0.8080281	-0.01296335	FALSE
CAPN10	protein_coding	FALSE	FALSE	FALSE	478	-2.27577439423283		0.3583401	-0.08252314	FALSE
SPACA6	protein_coding	FALSE	FALSE	FALSE	479	-2.27348559568303
WDR78	protein_coding	FALSE	FALSE	FALSE	480	2.26936882258022		0.3945156	-0.04980707	FALSE
OPLAH	protein_coding	FALSE	FALSE	FALSE	481	-2.26838011995252		0.0297051	-0.70040186	FALSE
SLC29A4	protein_coding	FALSE	FALSE	FALSE	482	-2.26824601516572		0.0661713	-0.25057613	FALSE
TMEM106B	protein_coding	FALSE	FALSE	FALSE	483	2.26604852315329		0.098284	-0.27610348	FALSE
CD300LF	protein_coding	TRUE	FALSE	TRUE	484	-2.26303892469133		0.00846	1.40047549	TRUE
SPON2	protein_coding	FALSE	FALSE	FALSE	485	-2.26155326015798		0.7291343	-0.0739747	FALSE
ADCK5	protein_coding	FALSE	FALSE	FALSE	486	-2.26121589667401		0.9877612	-0.00583582	FALSE
RBM7	protein_coding	FALSE	FALSE	FALSE	487	2.25562900352433		0.2485516	0.32777677	FALSE
AJM1	protein_coding	FALSE	FALSE	FALSE	488	-2.25438793220272
MAP3K9	protein_coding	FALSE	FALSE	FALSE	489	-2.24762131096049		0.8772032	-0.02733312	FALSE
VAMP7	protein_coding	FALSE	FALSE	FALSE	490	2.24627029899298		0.6625994	0.25664974	FALSE
KRAS	protein_coding	FALSE	FALSE	FALSE	491	2.24219837169635		0.6031967	0.09310016	FALSE
SYNC	protein_coding	FALSE	FALSE	FALSE	492	-2.23806688114493
GAS2L1	protein_coding	FALSE	FALSE	FALSE	493	-2.23728059830509		0.6865385	-0.05827049	FALSE
AMDHD2	protein_coding	FALSE	FALSE	FALSE	494	-2.23385063014318		0.1194921	0.50847068	FALSE
CUEDC1	protein_coding	TRUE	TRUE	FALSE	495	-2.23322104617088		0.0092357	-1.12288541	TRUE
CHURC1	protein_coding	FALSE	FALSE	FALSE	496	2.22905949796146		0.4662106	-0.37242525	FALSE
SH3D21	protein_coding	FALSE	FALSE	FALSE	497	-2.22584005251839	6365
GTPBP6	protein_coding	FALSE	FALSE	FALSE	498	-2.22494247855902		0.0870013	-0.65022941	FALSE
KMT5C	protein_coding	FALSE	FALSE	FALSE	499	-2.22468100202822
GPM6B	protein_coding	FALSE	FALSE	FALSE	500	2.22275511910553		0.2101787	-0.72456102	FALSE
FLT1	protein_coding	FALSE	FALSE	FALSE	501	2.22212936673158		0.2100833	0.09815942	FALSE
LPCAT1	protein_coding	FALSE	FALSE	FALSE	502	-2.21570678318694		0.2757892	-0.81802591	FALSE
AFF2	protein_coding	FALSE	FALSE	FALSE	503	2.21393360985959		0.2852185	-0.27387564	FALSE
JAG2	protein_coding	FALSE	FALSE	FALSE	504	-2.21018115708707		0.0627231	-1.37850265	FALSE
TP53I3	protein_coding	FALSE	FALSE	FALSE	505	-2.20956274504826		0.5274359	-0.03623475	FALSE
SORCS2	protein_coding	FALSE	FALSE	FALSE	506	-2.20805311674281		0.0170161	-0.25182625	FALSE
MMP15	protein_coding	FALSE	FALSE	FALSE	507	-2.20250763809558		0.172261	-0.38519166	FALSE
TSPAN32	protein_coding	FALSE	FALSE	FALSE	508	-2.20122182273378		0.3745607	-0.21645721	FALSE
MBD3	protein_coding	FALSE	FALSE	FALSE	509	-2.19945042112999		0.7434302	-0.19019199	FALSE
PLCD1	protein_coding	FALSE	FALSE	FALSE	510	-2.19576154066288		0.3171497	0.22406683	FALSE
TMX4	protein_coding	FALSE	FALSE	FALSE	511	2.1952660865707
RAB17	protein_coding	FALSE	FALSE	FALSE	512	-2.1841947232975	7428	0.6264156	-0.39896028	FALSE
TRIM65	protein_coding	FALSE	FALSE	FALSE	513	-2.18272192390595
DOK1	protein_coding	FALSE	FALSE	FALSE	514	-2.18244337439148		0.2890518	0.05269668	FALSE
SH2D3A	protein_coding	FALSE	FALSE	FALSE	515	-2.17645044857845		0.2973909	0.14827549	FALSE
TBC1D9B	protein_coding	FALSE	FALSE	FALSE	516	-2.17406649127435		0.6033395	-0.11624343	FALSE
GOLGA7	protein_coding	FALSE	FALSE	FALSE	517	2.17362272566778		0.0309931	0.11499135	FALSE
CCDC9	protein_coding	FALSE	FALSE	FALSE	518	-2.1706595825068	6322	0.0846734	0.14716508	FALSE
NME3	protein_coding	FALSE	FALSE	FALSE	519	-2.16961002472807		0.1291354	-0.56647427	FALSE
GMIP	protein_coding	FALSE	FALSE	FALSE	520	-2.16914131434682		0.0371442	0.48512896	FALSE
MYO15B	protein_coding	FALSE	FALSE	FALSE	521	-2.16782129929441
ABR	protein_coding	FALSE	FALSE	FALSE	522	-2.16682921599054		0.564336	-0.03271695	FALSE
ELK4	protein_coding	FALSE	FALSE	FALSE	523	2.16669710844837		0.0007304	0.23600021	TRUE
EFCAB1	protein_coding	FALSE	FALSE	FALSE	524	2.16484507856593		0.3538126	-0.87709008	FALSE
USP10	protein_coding	FALSE	FALSE	FALSE	525	2.16311501772621		0.0488394	0.57043854	FALSE
ACSF2	protein_coding	FALSE	FALSE	FALSE	526	-2.16155658815363
SARDH	protein_coding	FALSE	FALSE	FALSE	527	-2.15848599939765		0.7472612	-0.0156648	FALSE
CEACAM1	protein_coding	FALSE	FALSE	FALSE	528	2.15661184535877		0.0007291	0.63584587	TRUE
CD164	protein_coding	FALSE	FALSE	FALSE	529	2.15285779378464		0.0350388	0.32832914	FALSE
NME9	protein_coding	FALSE	FALSE	FALSE	530	2.14951488749272
LTBP3	protein_coding	FALSE	FALSE	FALSE	531	-2.14903254458098		0.0141897	-1.23851881	FALSE
PRELID3A	protein_coding	FALSE	FALSE	FALSE	532	-2.14890117435356
NAT14	protein_coding	FALSE	FALSE	FALSE	533	-2.14872489688839		0.3233341	-0.31245455	FALSE
TM9SF3	protein_coding	FALSE	FALSE	FALSE	534	2.1461640938523	6747	0.0879218	0.3308674	FALSE
TTC7A	protein_coding	FALSE	FALSE	FALSE	535	-2.13858105542695		0.130198	0.30412535	FALSE
EIF2AK1	protein_coding	FALSE	FALSE	FALSE	536	2.13711827048888		0.406434	0.1295223	FALSE
VASH1	protein_coding	FALSE	FALSE	FALSE	537	-2.13410778197303		0.0456646	-1.32852643	FALSE
FOXP4	protein_coding	FALSE	FALSE	FALSE	538	-2.12868486777611		0.2310697	-0.08786217	FALSE
STYX	protein_coding	FALSE	FALSE	FALSE	539	2.12643537166746		0.7272555	-0.01686308	FALSE
NAA50	protein_coding	FALSE	FALSE	FALSE	540	2.1255490731528
PWWP2B	protein_coding	FALSE	FALSE	FALSE	541	-2.12535382178872		0.7968422	0.09752871	FALSE
USP35	protein_coding	FALSE	FALSE	FALSE	542	-2.12373584755807
ZNF205	protein_coding	FALSE	FALSE	FALSE	543	-2.1170478187801		0.3209295	-0.32971218	FALSE
CYP2D6	protein_coding	FALSE	FALSE	FALSE	544	-2.11376860765355		0.243437	0.04844805	FALSE
TOR2A	protein_coding	FALSE	FALSE	FALSE	545	-2.11369281957748		0.035414	0.12009556	FALSE
GPC1	protein_coding	FALSE	FALSE	FALSE	546	-2.1088334704849		0.5337358	-0.15222402	FALSE
CDC42BPG	protein_coding	FALSE	FALSE	FALSE	547	-2.10399435048677		0.3239367	-0.04579069	FALSE
CACNG4	protein_coding	FALSE	FALSE	FALSE	548	-2.10280954228836		0.8729509	0.0081814	FALSE
TMEM209	protein_coding	FALSE	FALSE	FALSE	549	2.10230500188599		0.8735853	0.06987517	FALSE
EVA1A	protein_coding	FALSE	FALSE	FALSE	550	-2.10116229776944
RAB22A	protein_coding	FALSE	FALSE	FALSE	551	2.0961929691291		0.0722836	-0.53759214	FALSE
DVL1	protein_coding	FALSE	FALSE	FALSE	552	-2.09379003237507		0.2662978	0.1773826	FALSE
SPTLC2	protein_coding	FALSE	FALSE	FALSE	553	2.09363501865378		0.4246802	-0.11317218	FALSE
RNF215	protein_coding	FALSE	FALSE	FALSE	554	-2.09159999852656		0.080739	-0.63907907	FALSE
NLRP2	protein_coding	FALSE	FALSE	FALSE	555	-2.09068306413374		0.0643825	0.67402947	FALSE
SPATA18	protein_coding	FALSE	FALSE	FALSE	556	2.08758882916149		0.7874421	-0.24257841	FALSE
KLHL17	protein_coding	FALSE	FALSE	FALSE	557	-2.08648242487149		0.8313254	-0.0173481	FALSE
PPP1R14B	protein_coding	FALSE	FALSE	FALSE	558	-2.08569548072577		0.9028267	-0.0553367	FALSE
KPNA4	protein_coding	FALSE	FALSE	FALSE	559	2.08442394457382		0.2792189	0.41085759	FALSE
ZNF770	protein_coding	FALSE	FALSE	FALSE	560	2.08138061143871		0.9081508	0.0184388	FALSE
HSBP1	protein_coding	FALSE	FALSE	FALSE	561	2.0761020990364		0.9785437	-0.01278114	FALSE
CDC42EP3	protein_coding	FALSE	FALSE	FALSE	562	2.07528998504457		0.1784919	0.18803332	FALSE
FAAH	protein_coding	FALSE	FALSE	FALSE	563	-2.07427453677593		0.5790945	-0.21923404	FALSE
POLRMT	protein_coding	FALSE	FALSE	FALSE	564	-2.0735591484583		0.8825096	0.06870729	FALSE
ATG16L2	protein_coding	FALSE	FALSE	FALSE	565	-2.07159799964163		0.439284	0.4226091	FALSE
INTS1	protein_coding	FALSE	FALSE	FALSE	566	-2.07030116680079		0.0151129	-0.90567015	FALSE
PLXNA3	protein_coding	FALSE	FALSE	FALSE	567	-2.0695234323726		0.7434302	-0.16432378	FALSE
DR1	protein_coding	FALSE	FALSE	FALSE	568	2.06859093846031		0.4506284	0.32495714	FALSE
JPH1	protein_coding	FALSE	FALSE	FALSE	569	-2.06828008242676		0.2279213	-0.28327852	FALSE
ENO3	protein_coding	FALSE	FALSE	FALSE	570	-2.06660601172934	8326	0.2645439	-0.56219948	FALSE
SHROOM1	protein_coding	FALSE	FALSE	FALSE	571	-2.06484346480521		0.535178	-0.16706715	FALSE
KCNIP4	protein_coding	FALSE	FALSE	FALSE	572	2.06148327480387		0.2450103	-0.04403191	FALSE
EVA1B	protein_coding	FALSE	FALSE	FALSE	573	-2.05981846522524
NAGPA	protein_coding	FALSE	FALSE	FALSE	574	-2.05862535500709		0.0079356	0.96220921	TRUE
FAM193B	protein_coding	FALSE	FALSE	FALSE	575	-2.05422996417475
HMCN2	protein_coding	FALSE	FALSE	FALSE	576	-2.05065068963867
GAS1	protein_coding	FALSE	FALSE	FALSE	577	-2.0495059899492		0.1110474	-0.76727582	FALSE
POLR2M	protein_coding	FALSE	FALSE	FALSE	578	2.04939555161474
ANP32B	protein_coding	FALSE	FALSE	FALSE	579	2.04853309227431		0.9449586	-0.02675319	FALSE
SELENOI	protein_coding	FALSE	FALSE	FALSE	580	2.04763532373842
CELSR1	protein_coding	FALSE	FALSE	FALSE	581	-2.04202216643184		0.9866292	0.0016605	FALSE
GGT1	protein_coding	FALSE	FALSE	FALSE	582	-2.03713296678024		0.6888631	-0.03279136	FALSE
RWDD1	protein_coding	FALSE	FALSE	FALSE	583	2.03630110155189		0.1870036	0.17647873	FALSE
FAM98B	protein_coding	FALSE	FALSE	FALSE	584	2.03609243208205		0.3444057	0.03566635	FALSE
ERP44	protein_coding	FALSE	FALSE	FALSE	585	2.03380441391077
RABL3	protein_coding	FALSE	FALSE	FALSE	586	2.03110726856493		0.0679323	0.56921589	FALSE
FRAT1	protein_coding	FALSE	FALSE	FALSE	587	-2.02805877805991		0.5872125	0.10414777	FALSE
LRRN3	protein_coding	FALSE	FALSE	FALSE	588	2.02415906273032		0.2239159	-0.32513178	FALSE
PGGHG	protein_coding	FALSE	FALSE	FALSE	589	-2.02396439077966	4414
HNRNPD	protein_coding	FALSE	FALSE	FALSE	590	2.02147479592699		0.0187145	-0.36928527	FALSE
SHH	protein_coding	FALSE	FALSE	FALSE	591	-2.01980478919219		0.8300135	-0.01731371	FALSE
ABHD11	protein_coding	FALSE	FALSE	FALSE	592	-2.01532920138281		0.4702646	-0.03235535	FALSE
ZNF784	protein_coding	FALSE	FALSE	FALSE	593	-2.01330756612443		0.2310093	-0.30806519	FALSE
PLEKHH3	protein_coding	FALSE	FALSE	FALSE	594	-2.00973685771862		0.0589962	-0.71116032	FALSE
PLCD3	protein_coding	FALSE	FALSE	FALSE	595	-2.00368013529456		0.6865776	-0.04675107	FALSE
DOK7	protein_coding	FALSE	FALSE	FALSE	596	-2.00229336324989		0.0419226	0.28859932	FALSE
ARHGEF19	protein_coding	FALSE	FALSE	FALSE	597	-2.00198620738689		0.119945	-0.60587497	FALSE
ELMO3	protein_coding	FALSE	FALSE	FALSE	598	-2.00195096838123		0.7973893	0.0889094	FALSE
UBXN10	protein_coding	FALSE	FALSE	FALSE	599	1.99714206446024		0.2476592	-0.1177523	FALSE
SPEG	protein_coding	FALSE	FALSE	FALSE	600	-1.99570252571463
LAMTOR3	protein_coding	FALSE	FALSE	FALSE	601	1.98932908573304
MRI1	protein_coding	FALSE	FALSE	FALSE	602	-1.98812048935999
ARHGEF10L	protein_coding	FALSE	FALSE	FALSE	603	-1.98333069402215		0.049634	0.14295054	FALSE
TMEM230	protein_coding	FALSE	FALSE	FALSE	604	1.98082787016111
PLEKHG5	protein_coding	FALSE	FALSE	FALSE	605	-1.97978640079816		0.5132104	-0.03105215	FALSE
SKP1	protein_coding	FALSE	FALSE	FALSE	606	1.97779050372216
TMEM132A	protein_coding	FALSE	FALSE	FALSE	607	-1.97287827227254		0.0084947	-0.45268029	TRUE
SLC2A4RG	protein_coding	FALSE	FALSE	FALSE	608	-1.97199762514967		0.0349904	-0.40407984	FALSE
MAD1L1	protein_coding	FALSE	FALSE	FALSE	609	-1.97078644945007		0.0279397	0.39723067	FALSE
ZNF74	protein_coding	FALSE	FALSE	FALSE	610	-1.96546268270644		0.0707547	-0.41026883	FALSE
NISCH	protein_coding	FALSE	FALSE	FALSE	611	-1.95761505301113		0.0269242	-1.04334427	FALSE
SLC29A2	protein_coding	FALSE	FALSE	FALSE	612	-1.955208758572		0.9345317	-0.05290607	FALSE
INPPL1	protein_coding	FALSE	FALSE	FALSE	613	-1.95332400718906		0.3640478	-0.5596253	FALSE
SIGIRR	protein_coding	FALSE	FALSE	FALSE	614	-1.95201858241242		0.3828302	-0.08769222	FALSE
HIP1R	protein_coding	FALSE	FALSE	FALSE	615	-1.95067235719038		0.3256415	-0.04617773	FALSE
TBC1D3C	protein_coding	FALSE	FALSE	FALSE	616	-1.94809924440261		0.8122906	0.01357393	FALSE
FCGR3A	protein_coding	FALSE	FALSE	FALSE	617	1.93956467474745		0.0226265	0.09654873	FALSE
AGTR1	protein_coding	FALSE	FALSE	FALSE	618	1.9353569144414		0.6654952	0.21700378	FALSE
RAB11FIP3	protein_coding	FALSE	FALSE	FALSE	619	-1.93504238424794		0.0096291	-1.02568015	TRUE
BBOF1	protein_coding	FALSE	FALSE	FALSE	620	1.93334401352918
HRAS	protein_coding	FALSE	FALSE	FALSE	621	-1.93031446087447		0.2815524	-0.26519743	FALSE
P2RY1	protein_coding	FALSE	FALSE	FALSE	622	1.92949515145138		0.0097797	0.36190328	TRUE
NDUFB5	protein_coding	FALSE	FALSE	FALSE	623	1.9280386022084		0.9020843	-0.09729267	FALSE
NUDT16L1	protein_coding	FALSE	FALSE	FALSE	624	-1.92105641958866		0.0944316	-0.33999403	FALSE
ARMC5	protein_coding	FALSE	FALSE	FALSE	625	-1.9138575193547		0.7143263	-0.04995836	FALSE
RILPL1	protein_coding	FALSE	FALSE	FALSE	626	-1.91033440500992		0.0282653	-0.60735429	FALSE
STXBP4	protein_coding	FALSE	FALSE	FALSE	627	1.90941766555802
ASPSCR1	protein_coding	FALSE	FALSE	FALSE	628	-1.90572620701437		0.1091425	-0.8009371	FALSE
AK1	protein_coding	FALSE	FALSE	FALSE	629	-1.89698300621		0.0071981	-0.99647478	TRUE
SYNCRIP	protein_coding	FALSE	FALSE	FALSE	630	1.89249388988553		0.5851727	0.25013625	FALSE
REEP3	protein_coding	FALSE	FALSE	FALSE	631	1.89228521456144		0.3383679	0.09977422	FALSE
ZNF69	protein_coding	FALSE	FALSE	FALSE	632	-1.89191385320671		0.3917641	-0.86829487	FALSE
PPP1R13L	protein_coding	FALSE	FALSE	FALSE	633	-1.8885122140226	9102	0.5087007	0.1490559	FALSE
SMN1	protein_coding	FALSE	FALSE	FALSE	634	1.88819619217414		0.7303418	0.01619235	FALSE
GAS6	protein_coding	FALSE	FALSE	FALSE	635	-1.88802878100018		0.2169171	-0.61703385	FALSE
NT5DC2	protein_coding	FALSE	FALSE	FALSE	636	-1.87805534631394		0.0228994	-1.09519326	FALSE
EIF4EBP2	protein_coding	FALSE	FALSE	FALSE	637	1.87757238764535		0.0824128	0.40632479	FALSE
SREK1IP1	protein_coding	FALSE	FALSE	FALSE	638	1.87650068123389
ABCD1	protein_coding	FALSE	FALSE	FALSE	639	-1.86864043191028		0.6873029	0.16630962	FALSE
LPIN3	protein_coding	FALSE	FALSE	FALSE	640	-1.8641501258294		0.3763656	0.0640635	FALSE
PRKCZ	protein_coding	FALSE	FALSE	FALSE	641	-1.86187847538827		0.2458199	0.0788552	FALSE
SSB	protein_coding	FALSE	FALSE	FALSE	642	1.86014100447141		0.4731256	0.02577205	FALSE
PWWP3A	protein_coding	FALSE	FALSE	FALSE	643	-1.85903452963892
TBC1D3L	protein_coding	FALSE	FALSE	FALSE	644	-1.85610956674062
HMG20B	protein_coding	FALSE	FALSE	FALSE	645	-1.85113967147153		0.1881955	-0.55424822	FALSE
ZBTB6	protein_coding	FALSE	FALSE	FALSE	646	1.84953841161621		0.9952054	-0.00047626	FALSE
PSIP1	protein_coding	FALSE	FALSE	FALSE	647	1.84738636588101		0.0033413	-0.86571594	TRUE
DNAH5	protein_coding	FALSE	FALSE	FALSE	648	1.84577744189952		0.4817331	0.05020715	FALSE
DRAM2	protein_coding	FALSE	FALSE	FALSE	649	1.84358953766009
SLC39A6	protein_coding	FALSE	FALSE	FALSE	650	1.84138918494948		0.0431969	0.43502399	FALSE
FAM210B	protein_coding	FALSE	FALSE	FALSE	651	1.83924094600843
TBC1D3D	protein_coding	FALSE	FALSE	FALSE	652	-1.83746179845684
PLEKHA3	protein_coding	FALSE	FALSE	FALSE	653	1.83455626125912		0.2485516	0.23488018	FALSE
DMPK	protein_coding	FALSE	FALSE	FALSE	654	-1.82753178438111		0.4259197	0.04405448	FALSE
ANKRD13D	protein_coding	FALSE	FALSE	FALSE	655	-1.8210302338598		0.8826453	0.0112491	FALSE
TBC1D3I	protein_coding	FALSE	FALSE	FALSE	656	-1.81863106722517
SLC38A10	protein_coding	FALSE	FALSE	FALSE	657	-1.81472884907866		0.0142861	0.98556489	FALSE
TTC26	protein_coding	FALSE	FALSE	FALSE	658	1.81355705529985		0.4101988	-0.30395087	FALSE
UBE2N	protein_coding	FALSE	FALSE	FALSE	659	1.81299880800097		0.5387545	-0.21921031	FALSE
INF2	protein_coding	FALSE	FALSE	FALSE	660	-1.79978102669236		0.9010775	0.0672629	FALSE
TWF1	protein_coding	FALSE	FALSE	FALSE	661	1.79834135414874		0.5879479	0.11566307	FALSE
RRP15	protein_coding	FALSE	FALSE	FALSE	662	1.78327994995718		0.5116795	0.34219636	FALSE
UCHL5	protein_coding	FALSE	FALSE	FALSE	663	1.78119927265472		0.1623009	0.45590647	FALSE
TMEM120B	protein_coding	FALSE	FALSE	FALSE	664	-1.78110672999351		0.5761654	0.03256323	FALSE
TBC1D3K	protein_coding	FALSE	FALSE	FALSE	665	-1.77807005699836
TMEM154	protein_coding	FALSE	FALSE	FALSE	666	1.76874667835051		0.7181737	-0.08777289	FALSE
FAAP20	protein_coding	FALSE	FALSE	FALSE	667	-1.76301875659493
PPP1R26	protein_coding	FALSE	FALSE	FALSE	668	-1.75930245093132
TBC1D3G	protein_coding	FALSE	FALSE	FALSE	669	-1.7409761317425		0.2890233	-0.35811846	FALSE
NECAB3	protein_coding	FALSE	FALSE	FALSE	670	-1.73940692846306		0.1990636	-0.38498911	FALSE
TNFRSF25	protein_coding	FALSE	FALSE	FALSE	671	-1.70222052587255		0.1350515	-1.14566456	FALSE
TBC1D3E	protein_coding	FALSE	FALSE	FALSE	672	-1.68531301630228
DENND1C	protein_coding	FALSE	FALSE	FALSE	673	-1.68303516418949		0.0042933	0.3184623	TRUE
PTP4A2	protein_coding	FALSE	FALSE	FALSE	674	1.68161383934816		0.6865776	-0.11822595	FALSE
MVK	protein_coding	FALSE	FALSE	FALSE	675	-1.68146843577802		0.5814656	-0.17663696	FALSE
DPP8	protein_coding	FALSE	FALSE	FALSE	676	1.67706356091677		0.4248068	-0.17778875	FALSE
STARD10	protein_coding	FALSE	FALSE	FALSE	677	-1.66633207679691		0.7343	-0.14903192	FALSE
ARHGEF1	protein_coding	FALSE	FALSE	FALSE	678	-1.66486313613582		0.7489697	0.01728004	FALSE
KDM2B	protein_coding	FALSE	FALSE	FALSE	679	-1.61232234736218
UNC93B1	protein_coding	FALSE	FALSE	FALSE	680	-1.6069561896125		0.0592317	0.68873516	FALSE
TSNARE1	protein_coding	FALSE	FALSE	FALSE	681	-1.58664019809501		0.9189769	-0.00655959	FALSE
NAA30	protein_coding	FALSE	FALSE	FALSE	682	1.57401550001883

## Sheet: Group2
Gene	Biotype	disreg_in_array	disreg_up	disreg_down	gr2Rank Enh/FOX/FENDRR del	gr2L2FC	grSumRank	Array_adj_p_value	Array_logFC	Array_adj_p_value_signif
HBG2	protein_coding	FALSE	FALSE	FALSE	1	9.73635277744689		0.5251451	-0.73055527	FALSE
OOSP4B	protein_coding	FALSE	FALSE	FALSE	2	-8.27241409843052
TAS1R2	protein_coding	FALSE	FALSE	FALSE	3	-8.057400823279		0.54392	0.03093536	FALSE
GK2	protein_coding	FALSE	FALSE	FALSE	4	-7.92619177065607		0.0523939	0.27007739	FALSE
OBP2A	protein_coding	FALSE	FALSE	FALSE	5	-7.85920002994987		0.7964621	0.0126141	FALSE
SEPTIN12	protein_coding	FALSE	FALSE	FALSE	6	-7.84319674227287
AS3MT	protein_coding	FALSE	FALSE	FALSE	7	-7.82740104402593		0.5925191	-0.057675	FALSE
OTOS	protein_coding	FALSE	FALSE	FALSE	8	-7.7057815961786		0.4560129	-0.04650951	FALSE
OR5T1	protein_coding	FALSE	FALSE	FALSE	9	-7.66167527089432		0.9435829	0.00383042	FALSE
SSX4B	protein_coding	FALSE	FALSE	FALSE	10	-7.63978058542528		0.6753081	0.02012534	FALSE
GSX2	protein_coding	FALSE	FALSE	FALSE	11	-7.63401381122853		0.9874356	-0.00077638	FALSE
IFNA13	protein_coding	FALSE	FALSE	FALSE	12	-7.51757690588846		0.0739671	0.06881334	FALSE
FAM90A16P	protein_coding	FALSE	FALSE	FALSE	13	-7.50421078318335
SMCO1	protein_coding	FALSE	FALSE	FALSE	14	-7.50418898124027
SULT6B1	protein_coding	FALSE	FALSE	FALSE	15	-7.46058520232933		0.1482889	-0.08415565	FALSE
GAGE12C	protein_coding	FALSE	FALSE	FALSE	16	-7.44294783472805
SEMG1	protein_coding	FALSE	FALSE	FALSE	17	-7.43198100926113		0.5332911	-0.08740269	FALSE
OR8H3	protein_coding	FALSE	FALSE	FALSE	18	-7.42329829159029		0.1163304	-0.22347176	FALSE
IFNA1	protein_coding	FALSE	FALSE	FALSE	19	-7.38608219622238		0.975829	0.0019938	FALSE
PGAM4	protein_coding	FALSE	FALSE	FALSE	20	7.38499928841531		0.3224864	0.04649294	FALSE
GJA10	protein_coding	FALSE	FALSE	FALSE	21	-7.37832768815845		0.8537368	-0.00892998	FALSE
FAM90A17P	protein_coding	FALSE	FALSE	FALSE	22	-7.34059921554684
OR2L13	protein_coding	FALSE	FALSE	FALSE	23	-7.32507401026884		0.9449801	0.00434592	FALSE
ACTL8	protein_coding	FALSE	FALSE	FALSE	24	-7.30599133193808		0.9929792	0.00069751	FALSE
DEFB132	protein_coding	FALSE	FALSE	FALSE	25	-7.30551609933522
OR4K14	protein_coding	FALSE	FALSE	FALSE	26	-7.17274616046209		0.6216329	-0.02203165	FALSE
DEFB103B	protein_coding	FALSE	FALSE	FALSE	27	-7.12899906477262
DEFB103A	protein_coding	FALSE	FALSE	FALSE	28	-7.12899906477262		0.3376976	-0.03326174	FALSE
TMEM256	protein_coding	FALSE	FALSE	FALSE	29	7.10826815988328
TEX37	protein_coding	FALSE	FALSE	FALSE	30	-7.10459458654018
IFNL3	protein_coding	FALSE	FALSE	FALSE	31	-7.07336322905667
OR13C8	protein_coding	FALSE	FALSE	FALSE	32	-7.03350074083108		0.697574	-0.02465686	FALSE
CARTPT	protein_coding	FALSE	FALSE	FALSE	33	-7.00015661803396		0.6464474	-0.03261126	FALSE
OR2G2	protein_coding	FALSE	FALSE	FALSE	34	-6.99301066756048		0.8881499	0.00944236	FALSE
KRT32	protein_coding	FALSE	FALSE	FALSE	35	-6.96917837387714		0.6000081	0.02059448	FALSE
RPL39	protein_coding	FALSE	FALSE	FALSE	36	6.96764691798713		0.7688622	-0.14413637	FALSE
LCN9	protein_coding	FALSE	FALSE	FALSE	37	-6.92272954577259		0.7718012	-0.01265391	FALSE
RPS4Y1	protein_coding	FALSE	FALSE	FALSE	38	6.91256547918192		0.563725	-1.64512888	FALSE
OTUD6A	protein_coding	FALSE	FALSE	FALSE	39	-6.90914140311166		0.8992322	-0.00702665	FALSE
OR4S2	protein_coding	FALSE	FALSE	FALSE	40	-6.90236122071577		0.9275922	-0.00682335	FALSE
FKBP1A	protein_coding	FALSE	FALSE	FALSE	41	6.90196765738101		0.0236208	1.09985806	FALSE
OR13H1	protein_coding	FALSE	FALSE	FALSE	42	-6.89369286002489		0.7019251	0.02302759	FALSE
POLR2I	protein_coding	FALSE	FALSE	FALSE	43	6.89307604232518		0.6499432	-0.19523144	FALSE
IFNL1	protein_coding	FALSE	FALSE	FALSE	44	-6.87952031504721
AL772284.2	protein_coding	FALSE	FALSE	FALSE	45	-6.86505102179799
IL36G	protein_coding	FALSE	FALSE	FALSE	46	-6.86413662755966
OR51A2	protein_coding	FALSE	FALSE	FALSE	47	-6.84006857163271		0.2723284	0.03999628	FALSE
LEUTX	protein_coding	FALSE	FALSE	FALSE	48	-6.83219668137627
SPRR1B	protein_coding	FALSE	FALSE	FALSE	49	-6.79681437244224		0.9858243	-0.00171544	FALSE
FAM237A	protein_coding	FALSE	FALSE	FALSE	50	-6.79600157012194
TAS2R16	protein_coding	FALSE	FALSE	FALSE	51	-6.7885680146646		0.5193295	-0.02466543	FALSE
CRHR1	protein_coding	FALSE	FALSE	FALSE	52	-6.77183546806396		0.4652438	-0.10701549	FALSE
DEFB107B	protein_coding	FALSE	FALSE	FALSE	53	-6.76454718761243
SAGE1	protein_coding	FALSE	FALSE	FALSE	54	-6.74939930897998		0.3646896	-0.02857252	FALSE
B2M	protein_coding	FALSE	FALSE	FALSE	55	6.70273343589244		0.278257	0.44681428	FALSE
MT1X	protein_coding	FALSE	FALSE	FALSE	56	6.68984554463557		0.0933068	1.69058038	FALSE
GAGE12D	protein_coding	FALSE	FALSE	FALSE	57	-6.68056663793714
TAS2R1	protein_coding	FALSE	FALSE	FALSE	58	-6.67544745804367		0.6471024	0.02124849	FALSE
VCY	protein_coding	FALSE	FALSE	FALSE	59	-6.66908925130993		0.8761875	-0.01483079	FALSE
VCY1B	protein_coding	FALSE	FALSE	FALSE	60	-6.66908925130993		0.9365743	-0.0043467	FALSE
HCRT	protein_coding	FALSE	FALSE	FALSE	61	-6.66786344747504		0.5075152	-0.05635007	FALSE
ARL14	protein_coding	FALSE	FALSE	FALSE	62	-6.65907997287097		0.4305497	0.0310753	FALSE
ZNF723	protein_coding	FALSE	FALSE	FALSE	63	-6.63447170550187
GAGE12E	protein_coding	FALSE	FALSE	FALSE	64	-6.60267273168316
GAGE2A	protein_coding	FALSE	FALSE	FALSE	65	-6.58627845028798
CRYGA	protein_coding	FALSE	FALSE	FALSE	66	-6.57441848860298		0.9504215	0.00482129	FALSE
HOXC13	protein_coding	FALSE	FALSE	FALSE	67	-6.56815548963561		0.7772966	0.01291549	FALSE
H4C3	protein_coding	FALSE	FALSE	FALSE	68	6.554665569715
OOSP2	protein_coding	FALSE	FALSE	FALSE	69	-6.53085229392382
TMEM256-PLSCR3	protein_coding	FALSE	FALSE	FALSE	70	-6.52771696131409
CRP	protein_coding	FALSE	FALSE	FALSE	71	-6.52727589652282		0.2748208	0.18945669	FALSE
DEFB107A	protein_coding	FALSE	FALSE	FALSE	72	-6.51668945498948		0.4374651	-0.04980177	FALSE
PLA2G1B	protein_coding	FALSE	FALSE	FALSE	73	-6.5163921112446		0.6159753	0.24652232	FALSE
BMP15	protein_coding	FALSE	FALSE	FALSE	74	-6.51051880744012		0.9984122	-0.00011755	FALSE
LUM	protein_coding	FALSE	FALSE	FALSE	75	6.49242013980051		0.3852695	0.73244184	FALSE
RPS27	protein_coding	FALSE	FALSE	FALSE	76	6.48915170976532	1371	0.0292809	-0.57103205	FALSE
KRTAP10-4	protein_coding	FALSE	FALSE	FALSE	77	-6.48470560863563		0.3547556	0.04587357	FALSE
MDFIC2	protein_coding	FALSE	FALSE	FALSE	78	-6.48276192612157
SOD2	protein_coding	TRUE	FALSE	TRUE	79	6.4624635224204		0.0026019	3.44933803	TRUE
OR14A16	protein_coding	FALSE	FALSE	FALSE	80	-6.45017456377157		0.5687319	-0.02698545	FALSE
RPS25	protein_coding	FALSE	FALSE	FALSE	81	6.44578303252341		0.9903933	0.00729547	FALSE
SCGB1D4	protein_coding	FALSE	FALSE	FALSE	82	-6.44303620905796		0.9811005	-0.00143107	FALSE
TMA7	protein_coding	FALSE	FALSE	FALSE	83	6.43749874210455
CST1	protein_coding	FALSE	FALSE	FALSE	84	-6.39416071727165		0.7039859	-0.02263623	FALSE
GPR52	protein_coding	FALSE	FALSE	FALSE	85	6.36791175751344		0.2311544	0.06049975	FALSE
LGALS13	protein_coding	FALSE	FALSE	FALSE	86	-6.36710289975247		0.1130718	0.08380323	FALSE
KRTAP6-1	protein_coding	FALSE	FALSE	FALSE	87	-6.35244502403248		0.7152074	0.01977923	FALSE
MS4A13	protein_coding	FALSE	FALSE	FALSE	88	-6.34770305568004		0.9856561	-0.00125832	FALSE
OR8K5	protein_coding	FALSE	FALSE	FALSE	89	-6.34110445237388		0.8408524	0.01668091	FALSE
INS	protein_coding	FALSE	FALSE	FALSE	90	-6.33997762002794		0.7550302	0.01765288	FALSE
CCDC54	protein_coding	FALSE	FALSE	FALSE	91	-6.33688422139206		0.688016	0.0235236	FALSE
OR5R1	protein_coding	FALSE	FALSE	FALSE	92	-6.33637732796584		0.8749823	-0.0083611	FALSE
DUXA	protein_coding	FALSE	FALSE	FALSE	93	-6.32848505822572		0.9440889	-0.00393936	FALSE
GUCA2B	protein_coding	FALSE	FALSE	FALSE	94	-6.31874622021342		0.2032135	0.05205071	FALSE
PDX1	protein_coding	FALSE	FALSE	FALSE	95	-6.3159330424028
KRT38	protein_coding	FALSE	FALSE	FALSE	96	-6.31340220674018		0.860844	-0.00871963	FALSE
ARL6IP1	protein_coding	FALSE	FALSE	FALSE	97	6.2641715484747	1362	0.132532	0.1373245	FALSE
MAGEC1	protein_coding	FALSE	FALSE	FALSE	98	-6.25925374507808		0.4312507	-0.0370958	FALSE
SRGN	protein_coding	FALSE	FALSE	FALSE	99	6.25489512623291		0.0713287	2.24364149	FALSE
FOXB2	protein_coding	FALSE	FALSE	FALSE	100	-6.24561051346223		0.4334361	0.04199859	FALSE
IL1F10	protein_coding	FALSE	FALSE	FALSE	101	-6.21601731013102		0.2216351	-0.04902542	FALSE
MAGEA10	protein_coding	FALSE	FALSE	FALSE	102	-6.21115782388198		0.950095	-0.00422757	FALSE
DAD1	protein_coding	FALSE	FALSE	FALSE	103	6.20618923279601		0.3870624	0.66705522	FALSE
LMNTD2	protein_coding	FALSE	FALSE	FALSE	104	-6.20227309453553	331
AC098850.3	protein_coding	FALSE	FALSE	FALSE	105	6.19726374190104
OR4E1	protein_coding	FALSE	FALSE	FALSE	106	-6.1909641662092
SH3BGRL	protein_coding	FALSE	FALSE	FALSE	107	6.16153680532394		0.9186067	-0.00558372	FALSE
IL9	protein_coding	FALSE	FALSE	FALSE	108	-6.15977031508936		0.7320134	-0.01397391	FALSE
FAM90A9P	protein_coding	FALSE	FALSE	FALSE	109	-6.14817030171129
IZUMO3	protein_coding	FALSE	FALSE	FALSE	110	-6.13731627071793
PCDHA13	protein_coding	FALSE	FALSE	FALSE	111	-6.1320315202787		0.9745542	-0.00237404	FALSE
RPL15	protein_coding	FALSE	FALSE	FALSE	112	6.1294996943543
RPL32	protein_coding	FALSE	FALSE	FALSE	113	6.11450123742162		0.855766	-0.04022657	FALSE
MRGPRX2	protein_coding	FALSE	FALSE	FALSE	114	-6.09462590746743		0.8035761	-0.01719649	FALSE
GAGE12H	protein_coding	FALSE	FALSE	FALSE	115	-6.07332747058776
H2BW2	protein_coding	FALSE	FALSE	FALSE	116	-6.05985523519703
TAF11L13	protein_coding	FALSE	FALSE	FALSE	117	-6.05806892008961
OR8G1	protein_coding	FALSE	FALSE	FALSE	118	-6.05365201693105		0.9494187	0.00457515	FALSE
FAM90A8P	protein_coding	FALSE	FALSE	FALSE	119	-6.05289397227195
OR10A7	protein_coding	FALSE	FALSE	FALSE	120	-6.01267627186465		0.8131523	0.01085424	FALSE
IFNA6	protein_coding	FALSE	FALSE	FALSE	121	-5.99656206055099		0.9202621	-0.00520442	FALSE
RPS4X	protein_coding	FALSE	FALSE	FALSE	122	5.97531223227795		0.6256238	-0.24511386	FALSE
GABRA3	protein_coding	FALSE	FALSE	FALSE	123	-5.97287057338563		0.1604609	0.04951178	FALSE
SARAF	protein_coding	FALSE	FALSE	FALSE	124	5.96910123063383
PGK2	protein_coding	FALSE	FALSE	FALSE	125	-5.96450335861778		0.8614471	0.00870124	FALSE
MMGT1	protein_coding	FALSE	FALSE	FALSE	126	5.96353921409159	2677
TEX35	protein_coding	FALSE	FALSE	FALSE	127	-5.95529366109617
KRT9	protein_coding	FALSE	FALSE	FALSE	128	-5.9413246210896		0.3587093	-0.24199113	FALSE
TMED7	protein_coding	FALSE	FALSE	FALSE	129	5.93484758950515		0.1216839	0.54564789	FALSE
TMEM171	protein_coding	FALSE	FALSE	FALSE	130	-5.92545441927645		0.9938737	-0.00043526	FALSE
USP17L20	protein_coding	FALSE	FALSE	FALSE	131	-5.87682049500087
CD59	protein_coding	FALSE	FALSE	FALSE	132	5.87073771367875		0.369605	0.15019159	FALSE
AC004687.2	protein_coding	FALSE	FALSE	FALSE	133	5.84029903988689
OR2M2	protein_coding	FALSE	FALSE	FALSE	134	-5.82618769543552		0.7441283	0.01490393	FALSE
USP17L18	protein_coding	FALSE	FALSE	FALSE	135	-5.81912627031356
TLE7	protein_coding	FALSE	FALSE	FALSE	136	-5.81454284834974
NR0B1	protein_coding	FALSE	FALSE	FALSE	137	-5.79338008097291		0.7015021	-0.02228803	FALSE
KRTAP9-9	protein_coding	FALSE	FALSE	FALSE	138	-5.79164714588278
TMEM30A	protein_coding	FALSE	FALSE	FALSE	139	5.78594246026746		0.4310822	-0.26807532	FALSE
TMEM100	protein_coding	FALSE	FALSE	FALSE	140	5.77200270149145	1178	0.0110461	2.09414555	FALSE
OR8G5	protein_coding	FALSE	FALSE	FALSE	141	-5.7671634510748		0.9818758	-0.00372074	FALSE
TDRD15	protein_coding	FALSE	FALSE	FALSE	142	-5.76633724129243
SERPINE1	protein_coding	FALSE	FALSE	FALSE	143	5.76153230256601		0.0126191	2.60141285	FALSE
H4C12	protein_coding	FALSE	FALSE	FALSE	144	5.75808798623281
TMED2	protein_coding	FALSE	FALSE	FALSE	145	5.75537323164286	2741	0.1932612	0.77727936	FALSE
SCGB3A2	protein_coding	FALSE	FALSE	FALSE	146	5.74002304620866		0.9602969	-0.07524758	FALSE
MCHR2	protein_coding	FALSE	FALSE	FALSE	147	-5.73670953049007		0.1618301	0.05233841	FALSE
KRT76	protein_coding	FALSE	FALSE	FALSE	148	-5.72915824867275		0.526577	-0.03426758	FALSE
ARSH	protein_coding	FALSE	FALSE	FALSE	149	-5.72701672579058		0.3215399	-0.04290171	FALSE
OR2V2	protein_coding	FALSE	FALSE	FALSE	150	-5.70168603009278		0.934995	-0.00514225	FALSE
EMP1	protein_coding	FALSE	FALSE	FALSE	151	5.69545593699472		0.7357787	0.20026994	FALSE
OR4L1	protein_coding	FALSE	FALSE	FALSE	152	-5.68845703245917		0.6158876	0.02804659	FALSE
SRSF1	protein_coding	FALSE	FALSE	FALSE	153	5.68706920952051
GSTA5	protein_coding	FALSE	FALSE	FALSE	154	-5.68405872066239		0.718815	-0.02091896	FALSE
MC4R	protein_coding	FALSE	FALSE	FALSE	155	-5.67451833591165		0.7753636	-0.01532924	FALSE
FETUB	protein_coding	FALSE	FALSE	FALSE	156	-5.67044823297073		0.8739419	-0.01120866	FALSE
RPL35A	protein_coding	FALSE	FALSE	FALSE	157	5.66900922967112		0.2273321	-0.49819693	FALSE
TMBIM6	protein_coding	FALSE	FALSE	FALSE	158	5.65710527022882		0.016465	0.40830272	FALSE
CAPZA1	protein_coding	FALSE	FALSE	FALSE	159	5.6415747711578		0.6644219	-0.02064418	FALSE
KRTAP1-3	protein_coding	FALSE	FALSE	FALSE	160	-5.64099383521747		0.935514	0.00429595	FALSE
MINAR2	protein_coding	FALSE	FALSE	FALSE	161	-5.63192501977319
LGALS16	protein_coding	FALSE	FALSE	FALSE	162	-5.6303266779402
PMP22	protein_coding	FALSE	FALSE	FALSE	163	5.62781777788197		0.4626415	-0.27490654	FALSE
HEMGN	protein_coding	FALSE	FALSE	FALSE	164	5.61711223162431	481	0.1350259	0.40430838	FALSE
SLC10A4	protein_coding	FALSE	FALSE	FALSE	165	-5.61415137670053		0.8355905	0.00972379	FALSE
HIGD2A	protein_coding	FALSE	FALSE	FALSE	166	5.60942237122883		0.4891121	-0.17077476	FALSE
MS4A5	protein_coding	FALSE	FALSE	FALSE	167	-5.59799466301699		0.7301732	0.02101677	FALSE
DMRT1	protein_coding	FALSE	FALSE	FALSE	168	-5.59483153842265		0.3392405	-0.04008644	FALSE
AC098650.1	protein_coding	FALSE	FALSE	FALSE	169	5.59408209788287
RPL5	protein_coding	FALSE	FALSE	FALSE	170	5.58860457737741		0.0129848	-0.60341354	FALSE
CT45A1	protein_coding	FALSE	FALSE	FALSE	171	-5.57650092971274
RPS18	protein_coding	FALSE	FALSE	FALSE	172	5.56392356692056
HMX2	protein_coding	FALSE	FALSE	FALSE	173	-5.55608496100457		0.5290765	-0.04608945	FALSE
MAEL	protein_coding	FALSE	FALSE	FALSE	174	-5.53966606514943		0.6214323	-0.02450253	FALSE
PRY2	protein_coding	FALSE	FALSE	FALSE	175	-5.53605593993486
OR1J4	protein_coding	FALSE	FALSE	FALSE	176	-5.52808701697717		0.1444723	-0.05173764	FALSE
RIPPLY2	protein_coding	FALSE	FALSE	FALSE	177	-5.51294049644815
SLC25A31	protein_coding	FALSE	FALSE	FALSE	178	-5.51287714378681		0.9779917	0.00166042	FALSE
RPL29	protein_coding	FALSE	FALSE	FALSE	179	5.50711189974197		0.4179143	0.59514638	FALSE
RPS26	protein_coding	FALSE	FALSE	FALSE	180	5.504362366218		0.924394	-0.0827155	FALSE
H2BC14	protein_coding	FALSE	FALSE	FALSE	181	5.49798849135817
RPL23	protein_coding	FALSE	FALSE	FALSE	182	5.48902435600889		0.1780521	-0.37733546	FALSE
LYZ	protein_coding	FALSE	FALSE	FALSE	183	5.48780657604298		0.0825239	0.45153749	FALSE
DDX3Y	protein_coding	FALSE	FALSE	FALSE	184	5.48602329842704		0.7821299	-0.02800959	FALSE
PEA15	protein_coding	FALSE	FALSE	FALSE	185	5.48198694962699		0.7702085	0.08502135	FALSE
RPL9	protein_coding	FALSE	FALSE	FALSE	186	5.47063355201682		0.0611611	0.88466022	FALSE
DUSP6	protein_coding	FALSE	FALSE	FALSE	187	5.46819298988514		0.3620149	0.27449789	FALSE
ATP6V0E1	protein_coding	FALSE	FALSE	FALSE	188	5.4654843682894		0.0397573	0.45706983	FALSE
H2AC12	protein_coding	FALSE	FALSE	FALSE	189	5.46283129070167
R3HDML	protein_coding	FALSE	FALSE	FALSE	190	-5.46047700878818		0.7779803	-0.01485578	FALSE
CRNN	protein_coding	FALSE	FALSE	FALSE	191	-5.44764358700059		0.7390001	0.03192016	FALSE
TXNIP	protein_coding	FALSE	FALSE	FALSE	192	5.43857262015606		0.7642742	0.24553561	FALSE
TPTE	protein_coding	FALSE	FALSE	FALSE	193	-5.43572624620516		0.3901459	-0.02875289	FALSE
HORMAD2	protein_coding	FALSE	FALSE	FALSE	194	-5.42847177179443		0.9191358	-0.00579421	FALSE
PRAMEF4	protein_coding	FALSE	FALSE	FALSE	195	-5.42842471527983		0.4917101	0.03426753	FALSE
RPS24	protein_coding	FALSE	FALSE	FALSE	196	5.42577229936255		0.0282351	-0.50736051	FALSE
RPS12	protein_coding	FALSE	FALSE	FALSE	197	5.39919496408177		0.8611226	0.11769608	FALSE
LRRC38	protein_coding	FALSE	FALSE	FALSE	198	-5.39768850340088
SERPINA11	protein_coding	FALSE	FALSE	FALSE	199	-5.39419193489059		0.2130382	0.06150976	FALSE
OR51T1	protein_coding	FALSE	FALSE	FALSE	200	-5.393413698105		0.5104108	0.06446273	FALSE
DAZAP2	protein_coding	FALSE	FALSE	FALSE	201	5.39118852782848		0.4348043	0.48963599	FALSE
ELSPBP1	protein_coding	FALSE	FALSE	FALSE	202	-5.38865054208632		0.4916199	-0.03794917	FALSE
OR10S1	protein_coding	FALSE	FALSE	FALSE	203	-5.38130155535514		0.4926049	-0.0405488	FALSE
S100A9	protein_coding	FALSE	FALSE	FALSE	204	5.37997493898249		0.0521252	2.78971017	FALSE
H4C4	protein_coding	FALSE	FALSE	FALSE	205	5.37601284839406
RPL10	protein_coding	FALSE	FALSE	FALSE	206	5.37025356330762		0.833858	0.01095247	FALSE
SRP9	protein_coding	FALSE	FALSE	FALSE	207	5.36938984121674		0.889012	-0.07190656	FALSE
NEU2	protein_coding	FALSE	FALSE	FALSE	208	-5.36361445558309		0.8839246	-0.00605416	FALSE
PRY	protein_coding	FALSE	FALSE	FALSE	209	-5.35728657769486		0.8362216	-0.00885335	FALSE
NGB	protein_coding	FALSE	FALSE	FALSE	210	-5.35452231424724		0.9832145	-0.00174145	FALSE
KRT3	protein_coding	FALSE	FALSE	FALSE	211	-5.35396995172151		0.9846234	0.00221794	FALSE
CSDE1	protein_coding	FALSE	FALSE	FALSE	212	5.30999614355867		0.0306183	-0.28442611	FALSE
RPL24	protein_coding	FALSE	FALSE	FALSE	213	5.30821116171539		0.569096	-0.26026129	FALSE
MBD3L2	protein_coding	FALSE	FALSE	FALSE	214	-5.30420832510906		0.9865856	-0.00102165	FALSE
TOMM20	protein_coding	FALSE	FALSE	FALSE	215	5.29444005702266		0.8836107	-0.12751979	FALSE
GHITM	protein_coding	FALSE	FALSE	FALSE	216	5.28440816078797		0.5674694	0.30134623	FALSE
KRTAP2-4	protein_coding	FALSE	FALSE	FALSE	217	-5.28256727731237
H4C11	protein_coding	FALSE	FALSE	FALSE	218	5.28242322751187
SLC6A7	protein_coding	FALSE	FALSE	FALSE	219	-5.28095516491192		0.6853838	0.01901058	FALSE
TEX47	protein_coding	FALSE	FALSE	FALSE	220	-5.27412546426684
SLC6A5	protein_coding	FALSE	FALSE	FALSE	221	-5.26301044392052		0.934995	-0.00411167	FALSE
TAS2R3	protein_coding	FALSE	FALSE	FALSE	222	5.25433494848066		0.5503925	0.04055475	FALSE
ZNF22	protein_coding	FALSE	FALSE	FALSE	223	5.25266310456055		0.3164476	-0.20773833	FALSE
SPARCL1	protein_coding	FALSE	FALSE	FALSE	224	5.23406033455589		0.1317692	-0.8121898	FALSE
ATOH1	protein_coding	FALSE	FALSE	FALSE	225	-5.2300214349036		0.9430286	0.00474344	FALSE
NMS	protein_coding	FALSE	FALSE	FALSE	226	-5.22702911107775		0.9771291	0.00172681	FALSE
USP17L11	protein_coding	FALSE	FALSE	FALSE	227	-5.22165759863236
PCDHA12	protein_coding	FALSE	FALSE	FALSE	228	-5.21243029387529		0.2338014	0.04369018	FALSE
APOL5	protein_coding	FALSE	FALSE	FALSE	229	-5.21110509267547		0.9794867	-0.00202045	FALSE
MAGEB18	protein_coding	FALSE	FALSE	FALSE	230	-5.20578451014911		0.5431582	0.02703494	FALSE
KRTAP10-2	protein_coding	FALSE	FALSE	FALSE	231	-5.20118425655441		0.7518173	-0.01978614	FALSE
TLR9	protein_coding	FALSE	FALSE	FALSE	232	-5.19042013713383		0.8091058	0.01589062	FALSE
RBM27	protein_coding	FALSE	FALSE	FALSE	233	5.18075791438638	2577
FKBP1C	protein_coding	FALSE	FALSE	FALSE	234	5.18074966804735	2047
AC135068.1	protein_coding	FALSE	FALSE	FALSE	235	-5.16756927008844
OR52L1	protein_coding	FALSE	FALSE	FALSE	236	-5.16614506876683		0.8128055	-0.01107315	FALSE
CACNG7	protein_coding	FALSE	FALSE	FALSE	237	-5.16295274614745		0.9186018	-0.00432628	FALSE
CLPSL1	protein_coding	FALSE	FALSE	FALSE	238	-5.15660718494109
CCDC70	protein_coding	FALSE	FALSE	FALSE	239	-5.15167288290232		0.0927199	0.09355431	FALSE
PRR20E	protein_coding	FALSE	FALSE	FALSE	240	-5.15160736051606
S100A8	protein_coding	FALSE	FALSE	FALSE	241	5.14550755306944		0.0762618	2.03658721	FALSE
RPS27A	protein_coding	FALSE	FALSE	FALSE	242	5.14424046021698		0.7547191	-0.07936825	FALSE
EIF4A2	protein_coding	FALSE	FALSE	FALSE	243	5.14303590776033		0.6382933	0.11496846	FALSE
LINC02218	protein_coding	FALSE	FALSE	FALSE	244	-5.14275243731506
CES5A	protein_coding	FALSE	FALSE	FALSE	245	-5.14116454844611
GBX2	protein_coding	FALSE	FALSE	FALSE	246	-5.13446241756843		0.939446	0.00518114	FALSE
DAZ2	protein_coding	FALSE	FALSE	FALSE	247	-5.1335093356571		0.3352026	-0.03752929	FALSE
DAZ3	protein_coding	FALSE	FALSE	FALSE	248	-5.13031139742682
HOXD13	protein_coding	FALSE	FALSE	FALSE	249	-5.12689311260774		0.0329685	0.17529527	FALSE
VBP1	protein_coding	FALSE	FALSE	FALSE	250	5.12482378330756		0.5475814	0.22272596	FALSE
HOXD9	protein_coding	FALSE	FALSE	FALSE	251	-5.12057265423655		0.1329847	-0.19624099	FALSE
RPS11	protein_coding	FALSE	FALSE	FALSE	252	5.12039943021377		0.9483953	-0.03361216	FALSE
RAB6A	protein_coding	FALSE	FALSE	FALSE	253	5.11953357743732		0.3960083	0.08138371	FALSE
PDE6H	protein_coding	FALSE	FALSE	FALSE	254	-5.10973299763333		0.251614	0.07728521	FALSE
SERINC1	protein_coding	FALSE	FALSE	FALSE	255	5.10273854479376		0.4525744	0.28188497	FALSE
WNT1	protein_coding	FALSE	FALSE	FALSE	256	-5.10070649711356		0.3386176	-0.04839756	FALSE
OR2T34	protein_coding	FALSE	FALSE	FALSE	257	-5.09839703280919
RPL11	protein_coding	FALSE	FALSE	FALSE	258	5.09613379436025		0.3583971	-0.12764945	FALSE
APOBEC1	protein_coding	FALSE	FALSE	FALSE	259	-5.0900256377725		0.540637	0.02908312	FALSE
HLA-DRA	protein_coding	FALSE	FALSE	FALSE	260	5.08959639348605		0.0207517	1.55653066	FALSE
CELA1	protein_coding	FALSE	FALSE	FALSE	261	-5.08622659577573
RAB1A	protein_coding	FALSE	FALSE	FALSE	262	5.08129055885782		0.9511414	0.02505039	FALSE
BPIFC	protein_coding	FALSE	FALSE	FALSE	263	-5.08016853974181
TPRX1	protein_coding	FALSE	FALSE	FALSE	264	-5.07494906365068		0.4333891	0.049873	FALSE
EEF1B2	protein_coding	FALSE	FALSE	FALSE	265	5.0745092106418		0.2978002	-0.22035522	FALSE
CCL2	protein_coding	FALSE	FALSE	FALSE	266	5.0727517276352		0.0789785	1.45420411	FALSE
EIF3L	protein_coding	FALSE	FALSE	FALSE	267	5.0722180183763
VGLL2	protein_coding	FALSE	FALSE	FALSE	268	-5.07063550785438		0.3628487	-0.02806529	FALSE
RPS8	protein_coding	FALSE	FALSE	FALSE	269	5.06324344372784
HSFY1	protein_coding	FALSE	FALSE	FALSE	270	-5.06225541942547		0.8620216	-0.01026322	FALSE
SNRK	protein_coding	FALSE	FALSE	FALSE	271	5.06029665842552	2211	0.7166722	0.12635822	FALSE
HNRNPH2	protein_coding	FALSE	FALSE	FALSE	272	5.05608092899949		0.0429515	0.61780673	FALSE
XRCC5	protein_coding	FALSE	FALSE	FALSE	273	5.05071371731985		0.8804478	0.08532583	FALSE
MORF4L2	protein_coding	FALSE	FALSE	FALSE	274	5.04460659634401
KDELR2	protein_coding	FALSE	FALSE	FALSE	275	5.03242776421173		0.1789003	1.0386805	FALSE
ADGRB1	protein_coding	FALSE	FALSE	FALSE	276	-5.02964863557782	1700
SSMEM1	protein_coding	FALSE	FALSE	FALSE	277	-5.0290401309612
AL158151.3	protein_coding	FALSE	FALSE	FALSE	278	-5.02530155167586
OR4M1	protein_coding	FALSE	FALSE	FALSE	279	-5.02506156585881		0.9903259	-0.00082871	FALSE
RTL4	protein_coding	FALSE	FALSE	FALSE	280	-5.018339866077
ANKRD40CL	protein_coding	FALSE	FALSE	FALSE	281	-5.01774191175791
OR4D2	protein_coding	FALSE	FALSE	FALSE	282	-5.01495255939492		0.9777334	0.00196525	FALSE
FAM71C	protein_coding	FALSE	FALSE	FALSE	283	-5.0146096004168		0.7763309	-0.01704675	FALSE
MUCL1	protein_coding	FALSE	FALSE	FALSE	284	-5.00625545908679		0.278432	0.15732552	FALSE
GLT6D1	protein_coding	FALSE	FALSE	FALSE	285	-4.99310902418878		0.7804539	0.01224355	FALSE
SDCBP	protein_coding	FALSE	FALSE	FALSE	286	4.98861787022319		0.0149126	1.75192647	FALSE
UTS2R	protein_coding	FALSE	FALSE	FALSE	287	-4.98370969731096		0.9147752	-0.00802518	FALSE
RPL6	protein_coding	FALSE	FALSE	FALSE	288	4.97958298992302		0.7677351	0.19643037	FALSE
HNRNPK	protein_coding	FALSE	FALSE	FALSE	289	4.9765767530147
OR5H1	protein_coding	FALSE	FALSE	FALSE	290	-4.97528394982104		0.5351681	-0.02735288	FALSE
RPL27	protein_coding	FALSE	FALSE	FALSE	291	4.96506806981922		0.8346112	0.11822964	FALSE
TRIM60	protein_coding	FALSE	FALSE	FALSE	292	-4.96122710760379		0.281442	-0.03970789	FALSE
RPS7	protein_coding	FALSE	FALSE	FALSE	293	4.96049756947258		0.2511256	0.78966684	FALSE
TMEM244	protein_coding	FALSE	FALSE	FALSE	294	-4.95378162472842
IZUMO2	protein_coding	FALSE	FALSE	FALSE	295	-4.95259840724238
ANKRD34B	protein_coding	FALSE	FALSE	FALSE	296	-4.94719040078853		0.7984475	0.01247409	FALSE
MYL7	protein_coding	FALSE	FALSE	FALSE	297	-4.94706812106301		0.6474688	0.02242136	FALSE
LMTK3	protein_coding	FALSE	FALSE	FALSE	298	-4.93776156298516	1525	0.248741	-0.46677521	FALSE
ZFP91	protein_coding	FALSE	FALSE	FALSE	299	4.92960099392579		0.0103811	0.66522294	FALSE
S100A11	protein_coding	FALSE	FALSE	FALSE	300	4.92510058546515		0.0384289	0.97735436	FALSE
PNLIPRP1	protein_coding	FALSE	FALSE	FALSE	301	-4.92358725710631		0.5263765	-0.03129613	FALSE
FBXL3	protein_coding	FALSE	FALSE	FALSE	302	4.92260937885735		0.9844665	0.00157061	FALSE
DDX5	protein_coding	FALSE	FALSE	FALSE	303	4.92213136316148		0.3538126	0.22652037	FALSE
EIF3E	protein_coding	FALSE	FALSE	FALSE	304	4.9199113377741		0.1554399	-0.20588039	FALSE
EEF1A1	protein_coding	FALSE	FALSE	FALSE	305	4.91884915722097		0.3744195	0.1442934	FALSE
NOP10	protein_coding	FALSE	FALSE	FALSE	306	4.91882386030396
DMRTB1	protein_coding	FALSE	FALSE	FALSE	307	-4.91810787996031		0.8581587	-0.01309136	FALSE
ATP6V1F	protein_coding	FALSE	FALSE	FALSE	308	4.91684104385446		0.013108	0.83978222	FALSE
CSNKA2IP	protein_coding	FALSE	FALSE	FALSE	309	-4.90867581885161
SLC18A1	protein_coding	FALSE	FALSE	FALSE	310	-4.90773915367147		0.9958764	0.00037344	FALSE
ACTR2	protein_coding	FALSE	FALSE	FALSE	311	4.90690235747929		0.0629604	0.44239729	FALSE
RPS13	protein_coding	FALSE	FALSE	FALSE	312	4.89970747118032		0.9564292	-0.04045802	FALSE
TMED10	protein_coding	FALSE	FALSE	FALSE	313	4.89703622718692		0.4983046	0.45353059	FALSE
OR5B2	protein_coding	FALSE	FALSE	FALSE	314	-4.89642434387732		0.2543194	0.05225513	FALSE
CCND2	protein_coding	FALSE	FALSE	FALSE	315	4.89616034028341		0.0757153	-0.72719531	FALSE
COX7C	protein_coding	FALSE	FALSE	FALSE	316	4.89470036460177		0.8233758	-0.14170209	FALSE
PNRC2	protein_coding	FALSE	FALSE	FALSE	317	4.89468880252415		0.4840335	0.32221449	FALSE
C11orf53	protein_coding	FALSE	FALSE	FALSE	318	-4.89193103345916		0.8482534	-0.01487649	FALSE
GJA1	protein_coding	FALSE	FALSE	FALSE	319	4.89173216779041		0.5502184	0.45508043	FALSE
PLS3	protein_coding	FALSE	FALSE	FALSE	320	4.88812550318094		0.0675836	-0.55093827	FALSE
SLC34A1	protein_coding	FALSE	FALSE	FALSE	321	-4.8836678703896		0.997937	0.00016559	FALSE
SBDS	protein_coding	FALSE	FALSE	FALSE	322	4.88108361845315		0.3363126	0.34419091	FALSE
ASPG	protein_coding	FALSE	FALSE	FALSE	323	-4.88054323305412
GBP4	protein_coding	FALSE	FALSE	FALSE	324	4.87684439859037		0.1870473	0.78210235	FALSE
WARS1	protein_coding	FALSE	FALSE	FALSE	325	4.87445153005349
TMEM114	protein_coding	FALSE	FALSE	FALSE	326	-4.87219898963958
ARF4	protein_coding	FALSE	FALSE	FALSE	327	4.87065521599976		0.2704687	0.59402251	FALSE
ITM2A	protein_coding	FALSE	FALSE	FALSE	328	4.86669453077794		0.0519701	-0.3456495	FALSE
GLO1	protein_coding	FALSE	FALSE	FALSE	329	4.86561981970596		0.8154902	0.19910883	FALSE
ZNF729	protein_coding	FALSE	FALSE	FALSE	330	-4.86465781381355
TMIGD1	protein_coding	FALSE	FALSE	FALSE	331	-4.86215623478929		0.5373159	-0.02701464	FALSE
CATSPER1	protein_coding	FALSE	FALSE	FALSE	332	-4.85821885505166		0.0170161	0.32439916	FALSE
GALR2	protein_coding	FALSE	FALSE	FALSE	333	-4.85731708349781		0.871997	-0.01299998	FALSE
TM4SF1	protein_coding	FALSE	FALSE	FALSE	334	4.85631241482825		0.5304929	-0.10206329	FALSE
TRIM49D2	protein_coding	FALSE	FALSE	FALSE	335	-4.8558815843191
DYNLT3	protein_coding	FALSE	FALSE	FALSE	336	4.85399583804618	1952	0.3343386	-0.18010381	FALSE
DPEP2NB	protein_coding	FALSE	FALSE	FALSE	337	-4.84929379691149
RBMX	protein_coding	FALSE	FALSE	FALSE	338	4.84926616026162		0.5889595	-0.16554733	FALSE
TMEM167A	protein_coding	FALSE	FALSE	FALSE	339	4.84553739571087		0.0492538	0.48633805	FALSE
HMGB4	protein_coding	FALSE	FALSE	FALSE	340	-4.84542261230127		0.4650565	0.03386863	FALSE
SNCB	protein_coding	FALSE	FALSE	FALSE	341	-4.82896753411238		0.8934788	-0.01149529	FALSE
MYL2	protein_coding	FALSE	FALSE	FALSE	342	-4.82829175906494		0.7343	-0.01805651	FALSE
ADRB3	protein_coding	FALSE	FALSE	FALSE	343	-4.82787022367068		0.8956564	-0.00754693	FALSE
FMO2	protein_coding	FALSE	FALSE	FALSE	344	4.82272037368094		0.3740152	-1.09654729	FALSE
CLRN3	protein_coding	FALSE	FALSE	FALSE	345	-4.81890919823147		0.6148127	0.02517871	FALSE
ATF7	protein_coding	FALSE	FALSE	FALSE	346	4.81327316132011		0.5916845	-0.03098448	FALSE
OCSTAMP	protein_coding	FALSE	FALSE	FALSE	347	-4.81295302828175
CSNK2A3	protein_coding	FALSE	FALSE	FALSE	348	4.80240775218548
WFDC8	protein_coding	FALSE	FALSE	FALSE	349	-4.80098962811804		0.8372436	0.00868254	FALSE
UGT1A5	protein_coding	FALSE	FALSE	FALSE	350	-4.80056400784037		0.2812965	0.0418577	FALSE
ARCN1	protein_coding	FALSE	FALSE	FALSE	351	4.79993713939698		0.0913838	0.74040315	FALSE
GPX3	protein_coding	FALSE	FALSE	FALSE	352	4.79504314395251		0.1539412	1.03435739	FALSE
EIF2S3	protein_coding	FALSE	FALSE	FALSE	353	4.79253556841961		0.8624478	-0.04496592	FALSE
LCN10	protein_coding	FALSE	FALSE	FALSE	354	-4.78665142183793		0.871029	-0.02587555	FALSE
ARRDC3	protein_coding	FALSE	FALSE	FALSE	355	4.77988443446853		0.9856561	-0.01021466	FALSE
STOM	protein_coding	FALSE	FALSE	FALSE	356	4.77610220109163		0.4033929	0.73124579	FALSE
SLC5A3	protein_coding	FALSE	FALSE	FALSE	357	4.773220407383		0.2363463	0.55393739	FALSE
CIDEC	protein_coding	FALSE	FALSE	FALSE	358	-4.77078771807847		0.7113726	-0.01988532	FALSE
GIMAP4	protein_coding	FALSE	FALSE	FALSE	359	4.77002543963769		0.212343	-0.46558192	FALSE
H2BC12	protein_coding	FALSE	FALSE	FALSE	360	4.76101968208988
PRAMEF5	protein_coding	FALSE	FALSE	FALSE	361	-4.75718208012969		0.3180264	-0.06690086	FALSE
RGS5	protein_coding	FALSE	FALSE	FALSE	362	4.75652487130243		0.8164714	-0.1928796	FALSE
RGS5	lncRNA	FALSE	FALSE	FALSE	362	4.75652487130243		0.8164714	-0.1928796	FALSE
H4C6	protein_coding	FALSE	FALSE	FALSE	363	4.75381005873701
PDLIM1	protein_coding	FALSE	FALSE	FALSE	364	4.75295272177535		0.2928861	0.50459968	FALSE
RBM12	protein_coding	FALSE	FALSE	FALSE	365	4.75275787090484		0.1881955	-0.33662129	FALSE
TCERG1L	protein_coding	FALSE	FALSE	FALSE	366	-4.75257659728966		0.5921886	-0.03233876	FALSE
OR2J1	protein_coding	FALSE	FALSE	FALSE	367	-4.75219653814205
ANKRD30A	protein_coding	FALSE	FALSE	FALSE	368	-4.74977747150661		0.4688234	-0.03348619	FALSE
FGF23	protein_coding	FALSE	FALSE	FALSE	369	-4.74527537408998		0.2503629	-0.04545351	FALSE
WFDC5	protein_coding	FALSE	FALSE	FALSE	370	-4.73803337531204		0.3414671	0.05171744	FALSE
PRR23C	protein_coding	FALSE	FALSE	FALSE	371	-4.73772361525341
NDP	protein_coding	FALSE	FALSE	FALSE	372	-4.7362426500563		0.3832068	0.08053568	FALSE
AP001931.1	protein_coding	FALSE	FALSE	FALSE	373	4.7357261728648
RPS3A	protein_coding	FALSE	FALSE	FALSE	374	4.73221967969343		0.7551336	-0.16760168	FALSE
AC171558.3	protein_coding	FALSE	FALSE	FALSE	375	-4.73029710879677
RPL36AL	protein_coding	FALSE	FALSE	FALSE	376	4.72978563956752		0.5111087	0.33427036	FALSE
PRAMEF6	protein_coding	FALSE	FALSE	FALSE	377	-4.7289086352523		0.4215484	-0.03448367	FALSE
EGR4	protein_coding	FALSE	FALSE	FALSE	378	-4.72396321921551		0.7456635	-0.01420667	FALSE
ERH	protein_coding	FALSE	FALSE	FALSE	379	4.72093633850041		0.6118526	-0.12092287	FALSE
ZBTB33	protein_coding	FALSE	FALSE	FALSE	380	4.72080173217044		0.7739077	0.07901944	FALSE
TBX22	protein_coding	FALSE	FALSE	FALSE	381	-4.71971513657789		0.1784919	-0.05950768	FALSE
SF3B1	protein_coding	FALSE	FALSE	FALSE	382	4.71785917055593		0.4318352	0.34601461	FALSE
TEX101	protein_coding	FALSE	FALSE	FALSE	383	-4.71298722395573		0.4276634	0.0323097	FALSE
SRSF2	protein_coding	FALSE	FALSE	FALSE	384	4.71195664952125
IL7R	protein_coding	TRUE	FALSE	TRUE	385	4.71001055759799	1185	0.0004452	3.1525757	TRUE
RNF113A	protein_coding	FALSE	FALSE	FALSE	386	4.70967206415126		0.7512003	0.06039956	FALSE
PRSS58	protein_coding	FALSE	FALSE	FALSE	387	-4.70813544389331
PSMB11	protein_coding	FALSE	FALSE	FALSE	388	-4.70806217380943
MSLNL	protein_coding	FALSE	FALSE	FALSE	389	-4.70732256034284
OR4K2	protein_coding	FALSE	FALSE	FALSE	390	-4.70663710224341		0.5498812	-0.02995717	FALSE
ATP5F1B	protein_coding	FALSE	FALSE	FALSE	391	4.70471253132398
REG4	protein_coding	FALSE	FALSE	FALSE	392	-4.70423872486438		0.6699623	-0.02048681	FALSE
COX8A	protein_coding	FALSE	FALSE	FALSE	393	4.70325700601518		0.760682	0.20680885	FALSE
RAB11A	protein_coding	FALSE	FALSE	FALSE	394	4.7016756723387		0.0017969	-0.66515678	TRUE
CPNE4	protein_coding	FALSE	FALSE	FALSE	395	-4.69568609117544		0.8387113	0.01226342	FALSE
GPR31	protein_coding	FALSE	FALSE	FALSE	396	-4.69463233912293		0.650797	0.02097368	FALSE
DRGX	protein_coding	FALSE	FALSE	FALSE	397	-4.69054143726302		0.8967077	-0.01075594	FALSE
CD36	protein_coding	FALSE	FALSE	FALSE	398	4.68967648559339		0.0971575	0.98587507	FALSE
BMPR2	protein_coding	FALSE	FALSE	FALSE	399	4.6885920488193		0.9798121	0.01644688	FALSE
TBR1	protein_coding	FALSE	FALSE	FALSE	400	-4.68799272369791		0.2245768	-0.04492136	FALSE
OGN	protein_coding	FALSE	FALSE	FALSE	401	4.68498191650465		0.1881955	-0.99165671	FALSE
HOXD12	protein_coding	FALSE	FALSE	FALSE	402	-4.68425418893155		0.0214716	-0.16091859	FALSE
OR8H1	protein_coding	FALSE	FALSE	FALSE	403	-4.68145330183134		0.8649867	-0.01482199	FALSE
EVPL	protein_coding	FALSE	FALSE	FALSE	404	-4.67237072462626	1166	0.2897518	-0.49635764	FALSE
EDN1	protein_coding	FALSE	FALSE	FALSE	405	4.67122708636278		0.3707349	0.54372271	FALSE
SH3GLB1	protein_coding	FALSE	FALSE	FALSE	406	4.67050188560319		0.0202888	1.57785694	FALSE
SLC25A5	protein_coding	FALSE	FALSE	FALSE	407	4.66201593419143		0.6405562	0.34836165	FALSE
KLK6	protein_coding	FALSE	FALSE	FALSE	408	-4.66170169634222		0.5647822	-0.03911204	FALSE
RAX2	protein_coding	FALSE	FALSE	FALSE	409	-4.65565698205456
SLC6A18	protein_coding	FALSE	FALSE	FALSE	410	-4.65309653471392		0.7993659	0.01903072	FALSE
ADAD2	protein_coding	FALSE	FALSE	FALSE	411	-4.65064602881655		0.1359458	-0.83833687	FALSE
TENT5C	protein_coding	FALSE	FALSE	FALSE	412	4.64595455174935	2566
SLC26A2	protein_coding	FALSE	FALSE	FALSE	413	4.6435612463159	2274	0.0891384	0.08653845	FALSE
IQCM	protein_coding	FALSE	FALSE	FALSE	414	-4.64327309213835
DUSP9	protein_coding	FALSE	FALSE	FALSE	415	-4.63964300196302		0.7272555	0.01895566	FALSE
KRT33B	protein_coding	FALSE	FALSE	FALSE	416	-4.63698781872549		0.4271921	-0.03307187	FALSE
TSSK3	protein_coding	FALSE	FALSE	FALSE	417	4.63610269197129		0.4110059	-0.05916047	FALSE
LAPTM4A	protein_coding	FALSE	FALSE	FALSE	418	4.63556296227087		0.9794867	-0.00598905	FALSE
WT1	protein_coding	FALSE	FALSE	FALSE	419	-4.6306823612248		0.3707349	-0.18572775	FALSE
OR9Q1	protein_coding	FALSE	FALSE	FALSE	420	-4.63007864525547		0.8293494	-0.01340132	FALSE
OBP2B	protein_coding	FALSE	FALSE	FALSE	421	-4.62872594569384
NPM1	protein_coding	FALSE	FALSE	FALSE	422	4.62468009951768		0.8206938	0.01110531	FALSE
OR7G2	protein_coding	FALSE	FALSE	FALSE	423	-4.62093468740605		0.6754989	0.02153447	FALSE
NPFFR2	protein_coding	FALSE	FALSE	FALSE	424	-4.61829185641073		0.589704	0.0263948	FALSE
LYVE1	protein_coding	FALSE	FALSE	FALSE	425	4.61344986665775
MC2R	protein_coding	FALSE	FALSE	FALSE	426	-4.60871663290297		0.3328062	-0.03776738	FALSE
CALU	protein_coding	FALSE	FALSE	FALSE	427	4.60805292158582		0.5319661	0.324222	FALSE
IL21	protein_coding	FALSE	FALSE	FALSE	428	-4.60705765660746		0.4494513	0.02536657	FALSE
OR4N2	protein_coding	FALSE	FALSE	FALSE	429	-4.60635920380603		0.5871078	0.02319317	FALSE
DAZ4	protein_coding	FALSE	FALSE	FALSE	430	-4.60400623691027		0.7577167	0.01441893	FALSE
TSN	protein_coding	FALSE	FALSE	FALSE	431	4.60378045671854		0.3515258	-0.04550171	FALSE
TMX2	protein_coding	FALSE	FALSE	FALSE	432	4.602171353062
KRT78	protein_coding	FALSE	FALSE	FALSE	433	-4.60077406523881		0.7186952	0.02073308	FALSE
HNRNPA3	protein_coding	FALSE	FALSE	FALSE	434	4.60030270460374		0.3279634	0.29400262	FALSE
NDUFA6	protein_coding	FALSE	FALSE	FALSE	435	4.59863338173353
SERINC3	protein_coding	FALSE	FALSE	FALSE	436	4.59588470630763		0.2906377	0.0897537	FALSE
SSX3	protein_coding	FALSE	FALSE	FALSE	437	-4.59427524865188		0.4032461	-0.04144351	FALSE
KNCN	protein_coding	FALSE	FALSE	FALSE	438	-4.58951704782148
NUFIP2	protein_coding	FALSE	FALSE	FALSE	439	4.58874659516116		0.0070789	0.60065708	TRUE
KRT34	protein_coding	FALSE	FALSE	FALSE	440	-4.58145575127036		0.8056742	0.01254524	FALSE
SEC62	protein_coding	FALSE	FALSE	FALSE	441	4.57994228392911		0.3051822	-0.35996584	FALSE
TPP1	protein_coding	TRUE	FALSE	TRUE	442	4.57689789633923		0.0009643	1.40975174	TRUE
OR11H1	protein_coding	FALSE	FALSE	FALSE	443	-4.57422379092573		0.912861	0.00643349	FALSE
FAM71E2	protein_coding	FALSE	FALSE	FALSE	444	-4.57214535454593
RPS16	protein_coding	FALSE	FALSE	FALSE	445	4.57183426584386		0.1317183	-0.18226677	FALSE
PSMA8	protein_coding	FALSE	FALSE	FALSE	446	-4.563565110824		0.758437	-0.01210233	FALSE
LHX8	protein_coding	FALSE	FALSE	FALSE	447	-4.5587395139405		0.8620758	-0.00979214	FALSE
GLUD1	protein_coding	FALSE	FALSE	FALSE	448	4.5585835814967		0.6813525	0.08701807	FALSE
SRSF11	protein_coding	FALSE	FALSE	FALSE	449	4.55590827440503
FOXI2	protein_coding	FALSE	FALSE	FALSE	450	-4.55436284072371		0.1555435	-0.11491862	FALSE
LDHC	protein_coding	FALSE	FALSE	FALSE	451	-4.55435322974154		0.1800611	0.04854255	FALSE
HTR1E	protein_coding	FALSE	FALSE	FALSE	452	-4.55139989205948		0.8678434	-0.01068999	FALSE
IL3	protein_coding	FALSE	FALSE	FALSE	453	-4.54881563393355		0.2929554	-0.04497014	FALSE
UFM1	protein_coding	FALSE	FALSE	FALSE	454	4.54849361457997		0.2467177	0.19479147	FALSE
NOX3	protein_coding	FALSE	FALSE	FALSE	455	-4.54825094746905		0.6535539	-0.02007886	FALSE
NUCKS1	protein_coding	FALSE	FALSE	FALSE	456	4.54637655433417		0.4265834	-0.28202348	FALSE
OTOR	protein_coding	FALSE	FALSE	FALSE	457	-4.54631238159433		0.7534419	-0.01881022	FALSE
PRAMEF14	protein_coding	FALSE	FALSE	FALSE	458	-4.54411970710631
CYLC2	protein_coding	FALSE	FALSE	FALSE	459	-4.54291163475882		0.3415896	-0.3097497	FALSE
PADI3	protein_coding	FALSE	FALSE	FALSE	460	-4.53952128830626		0.5481172	-0.02669912	FALSE
CD5L	protein_coding	FALSE	FALSE	FALSE	461	-4.53938414785003		0.5543363	0.02561515	FALSE
CD302	protein_coding	FALSE	FALSE	FALSE	462	4.53909500820605	2249	0.853657	-0.02171677	FALSE
TMEM14C	protein_coding	FALSE	FALSE	FALSE	463	4.53792932416017		0.0128805	-0.83235797	FALSE
EXOC3L2	protein_coding	FALSE	FALSE	FALSE	464	-4.53675440411907		0.080482	-0.13602985	FALSE
OR4D1	protein_coding	FALSE	FALSE	FALSE	465	-4.53027602342841		0.7217059	-0.03145698	FALSE
PI15	protein_coding	FALSE	FALSE	FALSE	466	4.52906861947081	1359	0.6880223	-0.52067524	FALSE
SPATA31D4	protein_coding	FALSE	FALSE	FALSE	467	-4.52830966825519
AC068831.6	protein_coding	FALSE	FALSE	FALSE	468	4.52792585291987
HDGFL1	protein_coding	FALSE	FALSE	FALSE	469	-4.52716050642886		0.8812564	0.00739819	FALSE
MYF5	protein_coding	FALSE	FALSE	FALSE	470	-4.52683605566068		0.7240824	-0.01797757	FALSE
PRAMEF1	protein_coding	FALSE	FALSE	FALSE	471	-4.52628075627334		0.7859217	0.01741241	FALSE
RBM14-RBM4	protein_coding	FALSE	FALSE	FALSE	472	4.52278515674101
OR52E2	protein_coding	FALSE	FALSE	FALSE	473	-4.52263723839385		0.9528012	0.00292194	FALSE
CMTM6	protein_coding	FALSE	FALSE	FALSE	474	4.51698311440948
PRSS55	protein_coding	FALSE	FALSE	FALSE	475	-4.515340328876
ALAS2	protein_coding	FALSE	FALSE	FALSE	476	4.51316334597647		0.0317903	0.65547925	FALSE
NUDT21	protein_coding	FALSE	FALSE	FALSE	477	4.51020720171777		0.7497479	-0.02142788	FALSE
RAB5B	protein_coding	FALSE	FALSE	FALSE	478	4.50997500968008		0.3977063	-0.30243041	FALSE
FAM170A	protein_coding	FALSE	FALSE	FALSE	479	-4.50936594926533
CBLL1	protein_coding	FALSE	FALSE	FALSE	480	4.50885176840352	4438	0.3655277	0.16080956	FALSE
OMG	protein_coding	FALSE	FALSE	FALSE	481	4.50793605390669		0.0170069	0.08634018	FALSE
SLC17A1	protein_coding	FALSE	FALSE	FALSE	482	-4.50736276977313		0.5572616	0.02282708	FALSE
CLTC	protein_coding	FALSE	FALSE	FALSE	483	4.50556272712064		0.9519604	-0.01552139	FALSE
AHSP	protein_coding	FALSE	FALSE	FALSE	484	4.50484629614879	1119
ZNF556	protein_coding	FALSE	FALSE	FALSE	485	-4.50342690746829		0.4935286	-0.02985919	FALSE
RPL31	protein_coding	FALSE	FALSE	FALSE	486	4.50299506760291		0.2983338	-0.51986343	FALSE
HNRNPH3	protein_coding	FALSE	FALSE	FALSE	487	4.50197464854394
IL33	protein_coding	FALSE	FALSE	FALSE	488	4.49508775856458		0.625622	-0.02789535	FALSE
OTOF	protein_coding	FALSE	FALSE	FALSE	489	-4.49427600673782		0.0588508	-0.21366226	FALSE
KLK15	protein_coding	FALSE	FALSE	FALSE	490	-4.4937906467108		0.4032461	-0.02656681	FALSE
TIMM10B	protein_coding	FALSE	FALSE	FALSE	491	4.4923693489893
PALM3	protein_coding	FALSE	FALSE	FALSE	492	-4.49124573214805
CCKAR	protein_coding	FALSE	FALSE	FALSE	493	-4.48685077324816		0.3897427	-0.0425836	FALSE
UBE2K	protein_coding	FALSE	FALSE	FALSE	494	4.48529857766756
SPATA3	protein_coding	FALSE	FALSE	FALSE	495	-4.47778149842842		0.478468	0.03197945	FALSE
CA10	protein_coding	FALSE	FALSE	FALSE	496	-4.47755184694765		0.987565	-0.00089486	FALSE
CLEC20A	protein_coding	FALSE	FALSE	FALSE	497	-4.47697918757737
SLC22A24	protein_coding	FALSE	FALSE	FALSE	498	-4.47664589855349
OR9Q2	protein_coding	FALSE	FALSE	FALSE	499	-4.47546082295719		0.9139791	0.00642393	FALSE
KCNK10	protein_coding	FALSE	FALSE	FALSE	500	-4.47128398096797		0.1125946	-0.10460414	FALSE
NR2E1	protein_coding	FALSE	FALSE	FALSE	501	-4.46775779795445		0.5878303	0.02665498	FALSE
SERPINA6	protein_coding	FALSE	FALSE	FALSE	502	-4.46762971640282		0.2562135	0.04234796	FALSE
OPN1MW	protein_coding	FALSE	FALSE	FALSE	503	-4.46452258034821		0.8552867	0.00964963	FALSE
RBMS2	protein_coding	FALSE	FALSE	FALSE	504	4.46413967948471		0.6295541	0.16367406	FALSE
KLF3	protein_coding	FALSE	FALSE	FALSE	505	4.46088224472126		0.5222993	0.06039465	FALSE
SCX	protein_coding	FALSE	FALSE	FALSE	506	-4.46019862682876
SLC39A12	protein_coding	FALSE	FALSE	FALSE	507	-4.45986455733876		0.0464592	0.12999488	FALSE
CT45A6	protein_coding	FALSE	FALSE	FALSE	508	-4.45801945115629
YWHAB	protein_coding	FALSE	FALSE	FALSE	509	4.45768396838756		0.0606109	0.6315877	FALSE
ARF3	protein_coding	FALSE	FALSE	FALSE	510	4.45702564518424		0.6227285	0.12686495	FALSE
HOXD10	protein_coding	FALSE	FALSE	FALSE	511	-4.45630755584964		0.6302419	-0.02165907	FALSE
SP1	protein_coding	FALSE	FALSE	FALSE	512	4.45396556958343		0.0581399	-0.56958418	FALSE
KRT82	protein_coding	FALSE	FALSE	FALSE	513	-4.45333599776937		0.3519774	0.03892429	FALSE
TFPI	protein_coding	FALSE	FALSE	FALSE	514	4.45246092398918		0.0485149	0.73041552	FALSE
THEG	protein_coding	FALSE	FALSE	FALSE	515	-4.44396135680224		0.3945156	-0.04013275	FALSE
BACH1	protein_coding	FALSE	FALSE	FALSE	516	4.44258734816739		0.0028819	0.28395767	TRUE
BRK1	protein_coding	FALSE	FALSE	FALSE	517	4.44174038177655
PNLIPRP3	protein_coding	FALSE	FALSE	FALSE	518	-4.44026701486357		0.393635	-0.04234979	FALSE
EVX1	protein_coding	FALSE	FALSE	FALSE	519	-4.43876740791266		0.9606288	-0.00274017	FALSE
MAPRE1	protein_coding	FALSE	FALSE	FALSE	520	4.43702325150579		0.2285201	0.65679846	FALSE
RAB8B	protein_coding	FALSE	FALSE	FALSE	521	4.43684958722214		0.2018751	0.54035216	FALSE
ZKSCAN8	protein_coding	FALSE	FALSE	FALSE	522	4.43672162882175
H3C12	protein_coding	FALSE	FALSE	FALSE	523	4.43568092265555
CCT4	protein_coding	FALSE	FALSE	FALSE	524	4.43362685346412		0.2100842	0.20073158	FALSE
SERPINA9	protein_coding	FALSE	FALSE	FALSE	525	-4.43293076181439		0.1426927	-0.06363382	FALSE
OR6C3	protein_coding	FALSE	FALSE	FALSE	526	-4.43289680989312		0.5411331	0.03400468	FALSE
PCDH8	protein_coding	FALSE	FALSE	FALSE	527	-4.42779780392941		0.7045406	-0.0199598	FALSE
SBSN	protein_coding	FALSE	FALSE	FALSE	528	-4.42765640602506		0.9940184	-0.00111851	FALSE
NAP1L1	protein_coding	FALSE	FALSE	FALSE	529	4.42627541622388		0.190112	0.26637247	FALSE
TSPY9P	protein_coding	FALSE	FALSE	FALSE	530	-4.4241424326281
CYBB	protein_coding	TRUE	FALSE	TRUE	531	4.41963082217372		0.002029	1.9454058	TRUE
MT2A	protein_coding	FALSE	FALSE	FALSE	532	4.41918282229375		0.014006	2.08436632	FALSE
SSX4	protein_coding	FALSE	FALSE	FALSE	533	-4.41802269195929		0.6570025	0.01530886	FALSE
RPL27A	protein_coding	FALSE	FALSE	FALSE	534	4.41698993004362		0.6157756	-0.22168407	FALSE
H3C7	protein_coding	FALSE	FALSE	FALSE	535	4.41342127486355
HNRNPC	protein_coding	FALSE	FALSE	FALSE	536	4.41285824835723		0.860844	0.06669049	FALSE
SMIM15	protein_coding	FALSE	FALSE	FALSE	537	4.41137233690895
CHST8	protein_coding	FALSE	FALSE	FALSE	538	-4.41094608471756		0.7126091	-0.01508637	FALSE
ZDHHC9	protein_coding	FALSE	FALSE	FALSE	539	4.40880865446074		0.2085463	0.42862627	FALSE
MAGEC3	protein_coding	FALSE	FALSE	FALSE	540	-4.40828552149288		0.4554949	-0.03131296	FALSE
NDUFS5	protein_coding	FALSE	FALSE	FALSE	541	4.40360354666637		0.9843455	0.01548521	FALSE
PJA2	protein_coding	FALSE	FALSE	FALSE	542	4.4014879110383		0.1238843	-0.48350842	FALSE
F2	protein_coding	FALSE	FALSE	FALSE	543	-4.39829479150573
HSP90AB1	protein_coding	TRUE	FALSE	TRUE	544	4.39580598848429		0.0014616	1.15962031	TRUE
SRSF3	protein_coding	FALSE	FALSE	FALSE	545	4.39308504970607
PRKAR1A	protein_coding	FALSE	FALSE	FALSE	546	4.39236249108852		0.440567	-0.03178028	FALSE
NRSN1	protein_coding	FALSE	FALSE	FALSE	547	-4.39145638391106		0.9000154	-0.01699088	FALSE
DPM3	protein_coding	FALSE	FALSE	FALSE	548	4.38882063616131		0.041338	-0.46360851	FALSE
ZNF280A	protein_coding	FALSE	FALSE	FALSE	549	-4.38857703779252		0.9168794	-0.0069269	FALSE
OR4N5	protein_coding	FALSE	FALSE	FALSE	550	-4.38692417774918		0.5707735	-0.02560375	FALSE
TAF9B	protein_coding	FALSE	FALSE	FALSE	551	4.38546861307036		0.8445675	-0.01124808	FALSE
LYZL4	protein_coding	FALSE	FALSE	FALSE	552	-4.38105798042045		0.207881	-0.04590377	FALSE
PCDHA11	protein_coding	FALSE	FALSE	FALSE	553	-4.38100227065235		0.9787869	-0.00257751	FALSE
S100A7A	protein_coding	FALSE	FALSE	FALSE	554	-4.38081610904457		0.8453455	0.01328618	FALSE
CCDC88B	protein_coding	FALSE	FALSE	FALSE	555	-4.38063800899893	1526	0.200459	0.13971362	FALSE
OGT	protein_coding	FALSE	FALSE	FALSE	556	4.38062837950666		0.4129378	-0.41995163	FALSE
CCNT1	protein_coding	FALSE	FALSE	FALSE	557	4.37846313408961		0.8665203	0.06319616	FALSE
NR5A1	protein_coding	FALSE	FALSE	FALSE	558	-4.37754301326303		0.5212959	-0.02837284	FALSE
ANO8	protein_coding	FALSE	FALSE	FALSE	559	-4.37712816934317	1571	0.6769859	-0.10171622	FALSE
LEPROT	protein_coding	FALSE	FALSE	FALSE	560	4.37354079040356		0.2008257	-0.27457937	FALSE
PCDHA2	protein_coding	FALSE	FALSE	FALSE	561	-4.37165422295603		0.2562135	0.03830959	FALSE
CLIC2	protein_coding	FALSE	FALSE	FALSE	562	4.37163711949457		0.0034182	0.6403304	TRUE
POU4F2	protein_coding	FALSE	FALSE	FALSE	563	-4.37017838437707		0.8221921	-0.01119377	FALSE
KDM4F	protein_coding	FALSE	FALSE	FALSE	564	-4.3676893133988
OPN1MW3	protein_coding	FALSE	FALSE	FALSE	565	-4.36632456108087
PDK4	protein_coding	FALSE	FALSE	FALSE	566	4.36396320044077		0.7494721	0.44582648	FALSE
PITPNB	protein_coding	FALSE	FALSE	FALSE	567	4.36241099107485		0.4788216	0.13100485	FALSE
CROCC	protein_coding	FALSE	FALSE	FALSE	568	-4.36153041258858	2188	0.1883582	-0.4298195	FALSE
S1PR1	protein_coding	FALSE	FALSE	FALSE	569	4.36060275948151
KLK5	protein_coding	FALSE	FALSE	FALSE	570	-4.35974018465285		0.3347622	-0.14878606	FALSE
CPN2	protein_coding	FALSE	FALSE	FALSE	571	-4.35767418338008		0.3217506	0.05416953	FALSE
GPR142	protein_coding	FALSE	FALSE	FALSE	572	-4.35523831766862		0.5134972	0.02665991	FALSE
DCAF12L2	protein_coding	FALSE	FALSE	FALSE	573	-4.35503327899913
MYCT1	protein_coding	FALSE	FALSE	FALSE	574	4.35311472286554		0.9392324	0.01162204	FALSE
PTAR1	protein_coding	FALSE	FALSE	FALSE	575	4.35276591644179
PANX3	protein_coding	FALSE	FALSE	FALSE	576	-4.35270896566767		0.4592163	-0.04754425	FALSE
EIF4B	protein_coding	FALSE	FALSE	FALSE	577	4.35270608832839		0.5417409	-0.30471992	FALSE
DCN	protein_coding	FALSE	FALSE	FALSE	578	4.35249198951631		0.1884804	-1.20563621	FALSE
VMA21	protein_coding	FALSE	FALSE	FALSE	579	4.3491021001251	2940
TIMM23B-AGAP6	protein_coding	FALSE	FALSE	FALSE	580	4.3485802148551
STARD7	protein_coding	FALSE	FALSE	FALSE	581	4.34854207979231		0.2820329	0.07469076	FALSE
OPN1MW2	protein_coding	FALSE	FALSE	FALSE	582	-4.34842591300755
LDHA	protein_coding	FALSE	FALSE	FALSE	583	4.34827455699288		0.0430819	1.17414555	FALSE
HSPA8	protein_coding	FALSE	FALSE	FALSE	584	4.34738334233005		0.2822778	0.87669089	FALSE
CT45A3	protein_coding	FALSE	FALSE	FALSE	585	-4.34488719336386
USH1G	protein_coding	FALSE	FALSE	FALSE	586	-4.33668224789905		0.6676936	-0.05841659	FALSE
SEMA3B	protein_coding	FALSE	FALSE	FALSE	587	-4.33511311648294	1828	0.7676614	-0.1053342	FALSE
BNIP3L	protein_coding	FALSE	FALSE	FALSE	588	4.33423124387256		0.9194704	-0.03850517	FALSE
MBD3L3	protein_coding	FALSE	FALSE	FALSE	589	-4.3337490694288
CTNND1	protein_coding	FALSE	FALSE	FALSE	590	4.33307706422213		0.5634318	-0.29951558	FALSE
INSL4	protein_coding	FALSE	FALSE	FALSE	591	-4.33134627038142		0.6910482	-0.02104747	FALSE
TRIM49C	protein_coding	FALSE	FALSE	FALSE	592	-4.32927020359681
PPP1R35	protein_coding	FALSE	FALSE	FALSE	593	-4.32829484337852	3042
LAMP2	protein_coding	FALSE	FALSE	FALSE	594	4.32771117202871		0.0270694	0.96507141	FALSE
MMP27	protein_coding	FALSE	FALSE	FALSE	595	-4.32474150618989		0.6407652	0.02032123	FALSE
EIF1B	protein_coding	FALSE	FALSE	FALSE	596	4.32313586090213		0.1369043	0.80451801	FALSE
MTCH2	protein_coding	FALSE	FALSE	FALSE	597	4.32117053847565		0.0771821	-0.13344758	FALSE
PTBP3	protein_coding	FALSE	FALSE	FALSE	598	4.32024583549434
C9	protein_coding	FALSE	FALSE	FALSE	599	-4.32002037724599		0.8143949	0.00992743	FALSE
TLX2	protein_coding	FALSE	FALSE	FALSE	600	-4.31999142922185		0.2162954	-0.07524716	FALSE
UXT	protein_coding	FALSE	FALSE	FALSE	601	4.31971221723026		0.2603652	0.25707933	FALSE
OR4E2	protein_coding	FALSE	FALSE	FALSE	602	-4.31654033288682		0.7158122	0.01985779	FALSE
AP2B1	protein_coding	FALSE	FALSE	FALSE	603	4.31604868489679		0.6718048	0.11312053	FALSE
NACA	protein_coding	FALSE	FALSE	FALSE	604	4.31501553936984		0.5650031	0.22792626	FALSE
TTLL2	protein_coding	FALSE	FALSE	FALSE	605	-4.31178850556286		0.8708209	-0.00788842	FALSE
NEUROG1	protein_coding	FALSE	FALSE	FALSE	606	-4.31011040028308		0.4759721	-0.02713878	FALSE
ZNF146	protein_coding	FALSE	FALSE	FALSE	607	4.30944666726765		0.6422265	-0.13420698	FALSE
MYADM	protein_coding	FALSE	FALSE	FALSE	608	4.30862476192268		0.2075224	-0.04617931	FALSE
CAV1	protein_coding	FALSE	FALSE	FALSE	609	4.30785744211137		0.1603178	-0.72104191	FALSE
TMSB4X	protein_coding	FALSE	FALSE	FALSE	610	4.30717680269874		0.1789003	0.120925	FALSE
OR2T6	protein_coding	FALSE	FALSE	FALSE	611	-4.3051092610527		0.8772475	0.00665063	FALSE
RPL30	protein_coding	FALSE	FALSE	FALSE	612	4.30414430204972		0.8907684	-0.10136791	FALSE
RO60	protein_coding	FALSE	FALSE	FALSE	613	4.30390631974884
JTB	protein_coding	FALSE	FALSE	FALSE	614	4.30356853803086		0.1521147	0.45516242	FALSE
PCBP2	protein_coding	FALSE	FALSE	FALSE	615	4.30260866265938		0.3410764	-0.15901065	FALSE
SMARCA5	protein_coding	FALSE	FALSE	FALSE	616	4.29880162205297		0.8855483	0.05619202	FALSE
RBMY1F	protein_coding	FALSE	FALSE	FALSE	617	-4.29560487565667		0.2635177	-0.05967626	FALSE
ZSCAN5B	protein_coding	FALSE	FALSE	FALSE	618	-4.29334276669228
SEC63	protein_coding	FALSE	FALSE	FALSE	619	4.29062196633193		0.8464724	0.02508368	FALSE
CLEC4C	protein_coding	FALSE	FALSE	FALSE	620	-4.28998326319222		0.5626324	-0.027869	FALSE
ADAM7	protein_coding	FALSE	FALSE	FALSE	621	-4.28997878827061		0.307863	0.04448927	FALSE
KCNK18	protein_coding	FALSE	FALSE	FALSE	622	-4.28652279381078		0.8486611	-0.00835218	FALSE
KIFC2	protein_coding	FALSE	FALSE	FALSE	623	-4.28185634742235	1204	0.4762448	-0.37661514	FALSE
AC136612.1	protein_coding	FALSE	FALSE	FALSE	624	-4.28158181434785
HNRNPR	protein_coding	FALSE	FALSE	FALSE	625	4.280226237931
BZW1	protein_coding	FALSE	FALSE	FALSE	626	4.27909898475715		0.4689352	-0.06249406	FALSE
DEFB119	protein_coding	FALSE	FALSE	FALSE	627	-4.27824689053259		0.2971463	-0.06693516	FALSE
HSP90B1	protein_coding	FALSE	FALSE	FALSE	628	4.27760503331935		0.0165082	1.02149853	FALSE
IFITM2	protein_coding	FALSE	FALSE	FALSE	629	4.27703242901541		0.5115499	0.21270075	FALSE
DAOA	protein_coding	FALSE	FALSE	FALSE	630	-4.27476502079336		0.8983833	0.00713985	FALSE
SPAM1	protein_coding	FALSE	FALSE	FALSE	631	-4.27321224452619		0.6418676	-0.0250269	FALSE
SLC17A4	protein_coding	FALSE	FALSE	FALSE	632	-4.27088631248843		0.6962294	0.01910952	FALSE
LBX1	protein_coding	FALSE	FALSE	FALSE	633	-4.27059044500537		0.9679711	-0.00299845	FALSE
PAX3	protein_coding	FALSE	FALSE	FALSE	634	-4.26883648509468		0.4425878	0.04361701	FALSE
SLC38A2	protein_coding	FALSE	FALSE	FALSE	635	4.26814468532872		0.1146553	-0.51150603	FALSE
SKOR2	protein_coding	FALSE	FALSE	FALSE	636	-4.26764937738522
ADGRL2	protein_coding	FALSE	FALSE	FALSE	637	4.26516047331744
F13B	protein_coding	FALSE	FALSE	FALSE	638	-4.26450894911795		0.9023798	-0.00523388	FALSE
RLIM	protein_coding	FALSE	FALSE	FALSE	639	4.26238099702371
RBMY1J	protein_coding	FALSE	FALSE	FALSE	640	-4.26190577894922		0.8988883	-0.00717846	FALSE
XAGE1B	protein_coding	FALSE	FALSE	FALSE	641	-4.2614036172635
RAD21	protein_coding	FALSE	FALSE	FALSE	642	4.26053207887152		0.1351369	0.29262021	FALSE
IL6	protein_coding	FALSE	FALSE	FALSE	643	4.25739487144281		0.0161939	2.18431039	FALSE
DNAJA1	protein_coding	FALSE	FALSE	FALSE	644	4.25673044788328		0.0562551	1.24764654	FALSE
OR11H12	protein_coding	FALSE	FALSE	FALSE	645	-4.25628047239183		0.5043994	0.03320242	FALSE
EIF4E1B	protein_coding	FALSE	FALSE	FALSE	646	-4.25257005286617
DRD3	protein_coding	FALSE	FALSE	FALSE	647	-4.25097834184554		0.0235627	0.23905182	FALSE
GAPDH	protein_coding	FALSE	FALSE	FALSE	648	4.24925376210986		0.0199781	0.96287562	FALSE
PEX19	protein_coding	FALSE	FALSE	FALSE	649	4.24741877429896		0.3236768	0.28821738	FALSE
YBX1	protein_coding	FALSE	FALSE	FALSE	650	4.24595730429129		0.1405051	0.70664537	FALSE
HES4	protein_coding	TRUE	TRUE	FALSE	651	-4.24182132119301		0.0074606	-1.05555452	TRUE
PGLYRP2	protein_coding	FALSE	FALSE	FALSE	652	-4.24168435715078		0.9425306	0.00467363	FALSE
CHAT	protein_coding	FALSE	FALSE	FALSE	653	-4.23902333886054		0.1825185	-0.07345456	FALSE
ID2	protein_coding	FALSE	FALSE	FALSE	654	4.23629094209181		0.2474765	0.58529531	FALSE
LDB2	protein_coding	FALSE	FALSE	FALSE	655	4.23544614972484		0.0177685	-1.36504453	FALSE
PRDX6	protein_coding	FALSE	FALSE	FALSE	656	4.23494086600786		0.6610802	0.12572995	FALSE
MCFD2	protein_coding	FALSE	FALSE	FALSE	657	4.2344605717481		0.8894661	0.00755222	FALSE
TMEM132D	protein_coding	FALSE	FALSE	FALSE	658	-4.23444941889337		0.2053378	-0.46447798	FALSE
PECAM1	protein_coding	FALSE	FALSE	FALSE	659	4.23222002434897		0.6529362	-0.22304123	FALSE
AZIN1	protein_coding	FALSE	FALSE	FALSE	660	4.23100903670729		0.1041184	0.21545278	FALSE
SSX2B	protein_coding	FALSE	FALSE	FALSE	661	-4.22951575943959
SPEM3	protein_coding	FALSE	FALSE	FALSE	662	-4.22789886544768
SCML1	protein_coding	FALSE	FALSE	FALSE	663	4.22783593573326		0.1634338	0.37703524	FALSE
DCAF8	protein_coding	FALSE	FALSE	FALSE	664	4.22634086068002
SSX2	protein_coding	FALSE	FALSE	FALSE	665	-4.22613248510669		0.4749888	0.02758076	FALSE
SPCS2	protein_coding	FALSE	FALSE	FALSE	666	4.22405951123413		0.3381836	0.04926809	FALSE
PRAMEF7	protein_coding	FALSE	FALSE	FALSE	667	-4.22174505614065		0.8636488	-0.0080826	FALSE
CRYGC	protein_coding	FALSE	FALSE	FALSE	668	-4.22117892852663		0.7465122	-0.01725627	FALSE
NDUFS4	protein_coding	FALSE	FALSE	FALSE	669	4.21936758799793		0.8307913	-0.15538786	FALSE
LRRC45	protein_coding	FALSE	FALSE	FALSE	670	-4.21766130176847	2377	0.3639571	-0.13974437	FALSE
BEND2	protein_coding	FALSE	FALSE	FALSE	671	-4.21738649170906
CNTNAP4	protein_coding	FALSE	FALSE	FALSE	672	-4.21591882352969		0.5734264	0.02426036	FALSE
C4orf17	protein_coding	FALSE	FALSE	FALSE	673	-4.21180606585967		0.2009725	0.05638431	FALSE
OR14L1P	protein_coding	FALSE	FALSE	FALSE	674	-4.21034028040864
NAA11	protein_coding	FALSE	FALSE	FALSE	675	-4.20915100702861
BCLAF1	protein_coding	FALSE	FALSE	FALSE	676	4.20831821205844		0.4698041	0.27892093	FALSE
CCER2	protein_coding	FALSE	FALSE	FALSE	677	-4.20727944908838
STAG2	protein_coding	FALSE	FALSE	FALSE	678	4.20700462561919		0.4843611	-0.04203595	FALSE
F8	protein_coding	FALSE	FALSE	FALSE	679	4.2049635129664	2254	0.199061	0.09446579	FALSE
LITAF	protein_coding	FALSE	FALSE	FALSE	680	4.20418689268269		0.1082174	1.12741079	FALSE
AMD1	protein_coding	FALSE	FALSE	FALSE	681	4.20399572320044		0.1494956	0.45202071	FALSE
MAOA	protein_coding	FALSE	FALSE	FALSE	682	4.20398304373715		0.803909	-0.20311524	FALSE
TAS2R14	protein_coding	FALSE	FALSE	FALSE	683	4.20281854278215		0.1245072	-0.06505867	FALSE
HMX1	protein_coding	FALSE	FALSE	FALSE	684	-4.2010024218099		0.9798416	-0.0024336	FALSE
KIR3DL3	protein_coding	FALSE	FALSE	FALSE	685	-4.20004439916679		0.2675409	0.09872878	FALSE
IAPP	protein_coding	FALSE	FALSE	FALSE	686	-4.19968976266628		0.4280516	-0.04310215	FALSE
NAMPT	protein_coding	TRUE	FALSE	TRUE	687	4.19813319529697		0.0010283	1.87344326	TRUE
CRIPT	protein_coding	FALSE	FALSE	FALSE	688	4.19810323519645		0.9251872	-0.03994031	FALSE
H2BC21	protein_coding	FALSE	FALSE	FALSE	689	4.19760934376626
FAM90A23P	protein_coding	FALSE	FALSE	FALSE	690	-4.19711795261986
TRIM51GP	protein_coding	FALSE	FALSE	FALSE	691	-4.19622861592472
SNRPE	protein_coding	FALSE	FALSE	FALSE	692	4.19612710683988		0.9897603	-0.00112978	FALSE
MOGAT3	protein_coding	FALSE	FALSE	FALSE	693	-4.19351924648795		0.3914299	-0.03306623	FALSE
PTEN	protein_coding	FALSE	FALSE	FALSE	694	4.19317286922843		0.9034165	-0.04646534	FALSE
RPL38	protein_coding	FALSE	FALSE	FALSE	695	4.19176668807667		0.7189225	0.13999014	FALSE
CALCRL	protein_coding	FALSE	FALSE	FALSE	696	4.1907848695761		0.2079279	0.44835459	FALSE
C4orf3	protein_coding	FALSE	FALSE	FALSE	697	4.18977810775444
NRAS	protein_coding	FALSE	FALSE	FALSE	698	4.18891245907392		0.0487831	0.57809294	FALSE
MUC22	protein_coding	FALSE	FALSE	FALSE	699	-4.18819422730009
COX6A1	protein_coding	FALSE	FALSE	FALSE	700	4.1860491062754		0.6169972	0.23473134	FALSE
SMCO2	protein_coding	FALSE	FALSE	FALSE	701	-4.18584661502907
ZNF705G	protein_coding	FALSE	FALSE	FALSE	702	-4.1846892248752
STC1	protein_coding	FALSE	FALSE	FALSE	703	4.18402743977936		0.9612049	0.0415732	FALSE
MIP	protein_coding	FALSE	FALSE	FALSE	704	-4.18375617483496		0.1429017	0.06036091	FALSE
ATXN7L3B	protein_coding	FALSE	FALSE	FALSE	705	4.18318110048419
SHOX	protein_coding	FALSE	FALSE	FALSE	706	-4.17781070210538		0.6472905	-0.03158558	FALSE
SLC39A9	protein_coding	FALSE	FALSE	FALSE	707	4.16888767010462		0.2995253	0.14862287	FALSE
CPA2	protein_coding	FALSE	FALSE	FALSE	708	-4.16843273693111		0.7403305	0.01435635	FALSE
CNBD1	protein_coding	FALSE	FALSE	FALSE	709	-4.16656609365653		0.8804478	-0.00812584	FALSE
OR51L1	protein_coding	FALSE	FALSE	FALSE	710	-4.1650275234047		0.7701215	0.01434326	FALSE
BNIP2	protein_coding	FALSE	FALSE	FALSE	711	4.16393199007477		0.0470626	0.59851708	FALSE
C3orf56	protein_coding	FALSE	FALSE	FALSE	712	-4.16055889444796		0.7783546	-0.01169999	FALSE
PDGFRA	protein_coding	FALSE	FALSE	FALSE	713	4.16021618181877		0.4764538	0.57358435	FALSE
VPS26A	protein_coding	FALSE	FALSE	FALSE	714	4.15441636070366		0.6996822	0.16737629	FALSE
HCN2	protein_coding	FALSE	FALSE	FALSE	715	-4.15285527991759		0.8347264	-0.01126923	FALSE
FOXL2NB	protein_coding	FALSE	FALSE	FALSE	716	-4.15216386777062
CD70	protein_coding	FALSE	FALSE	FALSE	717	-4.15070369773772		0.6857152	0.02038937	FALSE
TRIM54	protein_coding	FALSE	FALSE	FALSE	718	-4.1501477494049		0.4175864	-0.0515547	FALSE
IPO7	protein_coding	FALSE	FALSE	FALSE	719	4.1495701558539		0.3804123	0.32416277	FALSE
SPSB3	protein_coding	FALSE	FALSE	FALSE	720	-4.14939086074119		0.0036779	-1.46732225	TRUE
ATF2	protein_coding	FALSE	FALSE	FALSE	721	4.14504191974929		0.1668569	0.2588789	FALSE
GDI2	protein_coding	FALSE	FALSE	FALSE	722	4.14459263447415		0.1611202	0.43990179	FALSE
AFP	protein_coding	FALSE	FALSE	FALSE	723	-4.14455575443527		0.5720475	0.02434361	FALSE
BTG3	protein_coding	FALSE	FALSE	FALSE	724	4.1445167550102		0.2250723	0.32513933	FALSE
HOXA13	protein_coding	FALSE	FALSE	FALSE	725	-4.14365131586609		0.4512728	-0.02740882	FALSE
H3-3A	protein_coding	FALSE	FALSE	FALSE	726	4.14182881511595
FOXL3	protein_coding	FALSE	FALSE	FALSE	727	-4.14095402013515
SERPINB11	protein_coding	FALSE	FALSE	FALSE	728	-4.14027952029472		0.2545008	0.07718315	FALSE
TCIM	protein_coding	FALSE	FALSE	FALSE	729	4.13893851864467
GABRA6	protein_coding	FALSE	FALSE	FALSE	730	-4.13778031508247		0.8508422	0.0123165	FALSE
COX8C	protein_coding	FALSE	FALSE	FALSE	731	-4.13668166246458		0.1988557	0.05703887	FALSE
ABRA	protein_coding	FALSE	FALSE	FALSE	732	-4.13658943036773		0.9911083	-0.00086397	FALSE
S100A10	protein_coding	FALSE	FALSE	FALSE	733	4.13508259762935		0.2182299	0.64854828	FALSE
CFHR4	protein_coding	FALSE	FALSE	FALSE	734	-4.13386705053615		0.6264099	-0.02164372	FALSE
FMR1	protein_coding	FALSE	FALSE	FALSE	735	4.13356527953164		0.6351707	-0.01969243	FALSE
KLHL10	protein_coding	FALSE	FALSE	FALSE	736	-4.13356033249206		0.7166293	-0.01537147	FALSE
MKLN1	protein_coding	FALSE	FALSE	FALSE	737	4.13215413152098		0.1164538	-0.46724815	FALSE
OR5A1	protein_coding	FALSE	FALSE	FALSE	738	-4.13068557528537		0.4412625	-0.03173874	FALSE
MTPN	protein_coding	FALSE	FALSE	FALSE	739	4.12988987606157		0.7470054	0.10575139	FALSE
APOA5	protein_coding	FALSE	FALSE	FALSE	740	-4.12903471099756		0.9837423	0.00096949	FALSE
NDUFV2	protein_coding	FALSE	FALSE	FALSE	741	4.12869713176537		0.0839986	0.23426024	FALSE
TEX28	protein_coding	FALSE	FALSE	FALSE	742	-4.12869549422891		0.3895618	-0.03586439	FALSE
REG3G	protein_coding	FALSE	FALSE	FALSE	743	-4.12801574545025		0.486582	-0.02849975	FALSE
RYBP	protein_coding	FALSE	FALSE	FALSE	744	4.12716462980501		0.5602581	0.16860609	FALSE
TSPAN7	protein_coding	FALSE	FALSE	FALSE	745	4.12456123648339		0.4842324	-0.29291117	FALSE
TP53TG3E	protein_coding	FALSE	FALSE	FALSE	746	-4.122895756416
OPN5	protein_coding	FALSE	FALSE	FALSE	747	-4.11895934398643		0.5385463	-0.02663273	FALSE
GPBP1	protein_coding	FALSE	FALSE	FALSE	748	4.11854914053657		0.0323236	0.45541301	FALSE
NSA2	protein_coding	FALSE	FALSE	FALSE	749	4.11816771387094
RNASE10	protein_coding	FALSE	FALSE	FALSE	750	-4.11674376491143		0.8482534	-0.02248529	FALSE
PPDPFL	protein_coding	FALSE	FALSE	FALSE	751	-4.1124053345136
CEACAM7	protein_coding	FALSE	FALSE	FALSE	752	-4.11219212626639		0.9925406	-0.00071923	FALSE
LYSMD3	protein_coding	FALSE	FALSE	FALSE	753	4.11172018139871		0.4106048	0.04051289	FALSE
FBXW2	protein_coding	FALSE	FALSE	FALSE	754	4.11166223501552		0.1015023	0.31297917	FALSE
TP53TG3C	protein_coding	FALSE	FALSE	FALSE	755	-4.10972826633385
CGGBP1	protein_coding	FALSE	FALSE	FALSE	756	4.10810273461935		0.0032153	0.84938374	TRUE
PRAME	protein_coding	FALSE	FALSE	FALSE	757	-4.10799334878678		0.3763656	-0.13703037	FALSE
KCNRG	protein_coding	FALSE	FALSE	FALSE	758	4.10667231605356		0.3872954	-0.47268863	FALSE
RPL21	protein_coding	FALSE	FALSE	FALSE	759	4.10650408744925		0.4987341	-0.58178538	FALSE
BPGM	protein_coding	FALSE	FALSE	FALSE	760	4.106351969897	3399	0.0469189	0.6859394	FALSE
CSN1S1	protein_coding	FALSE	FALSE	FALSE	761	-4.10632046688043		0.3134774	0.045519	FALSE
FAM163A	protein_coding	FALSE	FALSE	FALSE	762	-4.10564673403963
CBX5	protein_coding	FALSE	FALSE	FALSE	763	4.10476659578119		0.4217917	0.16035256	FALSE
MYZAP	protein_coding	FALSE	FALSE	FALSE	764	4.10436204064971
OR8B12	protein_coding	FALSE	FALSE	FALSE	765	-4.10392250573684		0.4456656	0.03902579	FALSE
TM9SF2	protein_coding	FALSE	FALSE	FALSE	766	4.10322049711637		0.4890797	0.23913166	FALSE
MED13	protein_coding	FALSE	FALSE	FALSE	767	4.10223873188325		0.0825239	0.21592284	FALSE
IFITM3	protein_coding	FALSE	FALSE	FALSE	768	4.10205294191299		0.2030032	0.40382313	FALSE
DCP2	protein_coding	FALSE	FALSE	FALSE	769	4.09997394112576		0.3265239	-0.20586021	FALSE
CA2	protein_coding	FALSE	FALSE	FALSE	770	4.09955399494408		0.1232615	0.63142408	FALSE
TUBA1C	protein_coding	FALSE	FALSE	FALSE	771	4.09950862922232		0.365288	0.75167541	FALSE
SLC13A5	protein_coding	FALSE	FALSE	FALSE	772	-4.09823068099753		0.6886573	-0.02372783	FALSE
RNASE1	protein_coding	FALSE	FALSE	FALSE	773	4.09625711176112		0.318421	-0.28102411	FALSE
SNX3	protein_coding	FALSE	FALSE	FALSE	774	4.095927163348		0.1508218	0.71759014	FALSE
IRX6	protein_coding	FALSE	FALSE	FALSE	775	-4.09406991299835		0.8931349	0.10091737	FALSE
ZNF804B	protein_coding	FALSE	FALSE	FALSE	776	-4.093753559967		0.7225051	0.01445955	FALSE
SLFN5	protein_coding	FALSE	FALSE	FALSE	777	4.09367613281268		0.7699612	-0.06191206	FALSE
GLRA2	protein_coding	FALSE	FALSE	FALSE	778	-4.09142600187055		0.8302388	-0.01074449	FALSE
GABARAPL1	protein_coding	TRUE	FALSE	TRUE	779	4.090670004005		0.0040852	1.13648833	TRUE
CT45A7	protein_coding	FALSE	FALSE	FALSE	780	-4.09013909072796
PSKH2	protein_coding	FALSE	FALSE	FALSE	781	-4.08968872887076		0.4077018	-0.02873502	FALSE
C4orf36	protein_coding	FALSE	FALSE	FALSE	782	-4.08968560056868		0.0888433	-0.09844845	FALSE
GOT1L1	protein_coding	FALSE	FALSE	FALSE	783	-4.08929109079519		0.584357	-0.02934981	FALSE
P2RX3	protein_coding	FALSE	FALSE	FALSE	784	-4.0891379105744		0.6458313	0.02517591	FALSE
CCN4	protein_coding	FALSE	FALSE	FALSE	785	4.08651695777275
AC133551.1	protein_coding	FALSE	FALSE	FALSE	786	-4.08522138008979
TARM1	protein_coding	FALSE	FALSE	FALSE	787	-4.08472070205197
TMEM167B	protein_coding	FALSE	FALSE	FALSE	788	4.08236400046867		0.1238843	0.61333325	FALSE
C3orf22	protein_coding	FALSE	FALSE	FALSE	789	-4.08225939943908		0.919337	-0.00664636	FALSE
DAZ1	protein_coding	FALSE	FALSE	FALSE	790	-4.08145923436952		0.7374793	-0.01776841	FALSE
HCN1	protein_coding	FALSE	FALSE	FALSE	791	-4.0806873906851		0.9176578	0.00539252	FALSE
OR5V1	protein_coding	FALSE	FALSE	FALSE	792	-4.08007514953677		0.7385451	-0.01521599	FALSE
KCNH5	protein_coding	FALSE	FALSE	FALSE	793	-4.08005567266947		0.3780194	-0.03941076	FALSE
RLN1	protein_coding	FALSE	FALSE	FALSE	794	-4.0772844886161		0.4915802	0.05665197	FALSE
SPATA31D1	protein_coding	FALSE	FALSE	FALSE	795	-4.07655388987966
LCN15	protein_coding	FALSE	FALSE	FALSE	796	-4.07534736451611
SEPTIN14	protein_coding	FALSE	FALSE	FALSE	797	-4.07369655750842
LIN7C	protein_coding	FALSE	FALSE	FALSE	798	4.07147659836859		0.5506234	0.04646326	FALSE
COA3	protein_coding	FALSE	FALSE	FALSE	799	4.0697813879034
UFC1	protein_coding	FALSE	FALSE	FALSE	800	4.06926499757655		0.3166317	0.3784574	FALSE
ADCYAP1	protein_coding	FALSE	FALSE	FALSE	801	-4.06924566315561		0.2726811	-0.44941063	FALSE
IGIP	protein_coding	FALSE	FALSE	FALSE	802	4.06838373396655
IFI16	protein_coding	FALSE	FALSE	FALSE	803	4.0659480893038		0.3179703	0.47615612	FALSE
VSTM1	protein_coding	FALSE	FALSE	FALSE	804	-4.06536434677697		0.9296081	-0.00885673	FALSE
MEGF6	protein_coding	FALSE	FALSE	FALSE	805	-4.06507330349825	1989
ZFP57	protein_coding	FALSE	FALSE	FALSE	806	-4.06475475591251
VMP1	protein_coding	FALSE	FALSE	FALSE	807	4.06448556003253
EVI2B	protein_coding	FALSE	FALSE	FALSE	808	4.06320677041902		0.9868091	0.00088962	FALSE
OR7A10	protein_coding	FALSE	FALSE	FALSE	809	-4.06171887502043		0.1733473	-0.05201109	FALSE
ANGPT1	protein_coding	FALSE	FALSE	FALSE	810	4.06138157479303		0.3280775	-0.78927602	FALSE
CNBP	protein_coding	FALSE	FALSE	FALSE	811	4.05878383008081		0.1153599	0.80996958	FALSE
PPP6C	protein_coding	FALSE	FALSE	FALSE	812	4.05814249441289		0.6781888	0.06510067	FALSE
TRIM77	protein_coding	FALSE	FALSE	FALSE	813	-4.057914226018
CA1	protein_coding	TRUE	FALSE	TRUE	814	4.05760627147541	1596	0.0180253	1.95237809	FALSE
H4C13	protein_coding	FALSE	FALSE	FALSE	815	4.05666405002239
API5	protein_coding	FALSE	FALSE	FALSE	816	4.0563366217989		0.5022179	0.18613299	FALSE
RLN2	protein_coding	FALSE	FALSE	FALSE	817	-4.05418227648852		0.5032218	-0.04471619	FALSE
ANHX	protein_coding	FALSE	FALSE	FALSE	818	-4.05231182758739
CROCC2	protein_coding	FALSE	FALSE	FALSE	819	-4.05078943471063
DTX3L	protein_coding	FALSE	FALSE	FALSE	820	4.05046833567604		0.4002485	0.10410488	FALSE
MEI4	protein_coding	FALSE	FALSE	FALSE	821	-4.05043864144777
TEX45	protein_coding	FALSE	FALSE	FALSE	822	-4.05003489676867
H2AZ2	protein_coding	FALSE	FALSE	FALSE	823	4.04959659334204
MGP	protein_coding	FALSE	FALSE	FALSE	824	4.04940736371133		0.2617131	0.70180337	FALSE
CGB1	protein_coding	FALSE	FALSE	FALSE	825	-4.04701031106662		0.5073011	-0.03658843	FALSE
SLC30A7	protein_coding	FALSE	FALSE	FALSE	826	4.04652823389477		0.2934482	-0.20977351	FALSE
HNRNPA1L2	protein_coding	FALSE	FALSE	FALSE	827	4.04542546907371
VCAN	protein_coding	FALSE	FALSE	FALSE	828	4.04489439579477		0.7555186	0.19665188	FALSE
IL36RN	protein_coding	FALSE	FALSE	FALSE	829	-4.04375787532264
SMIM41	protein_coding	FALSE	FALSE	FALSE	830	-4.04325687889757
MUC4	protein_coding	FALSE	FALSE	FALSE	831	4.04299402116141	2047	0.02473	0.56306905	FALSE
GPR1	protein_coding	FALSE	FALSE	FALSE	832	-4.04235608692427		0.3734081	-0.93827757	FALSE
NKX2-8	protein_coding	FALSE	FALSE	FALSE	833	-4.04206918283499		0.7225051	0.01414752	FALSE
TMEM271	protein_coding	FALSE	FALSE	FALSE	834	-4.04154870293984
PRAMEF8	protein_coding	FALSE	FALSE	FALSE	835	-4.04089733921734		0.9963103	-0.00033321	FALSE
TIA1	protein_coding	FALSE	FALSE	FALSE	836	4.04030092460254		0.6937553	-0.23498429	FALSE
LIPK	protein_coding	FALSE	FALSE	FALSE	837	-4.04009889613972		0.8966095	-0.00760077	FALSE
RPRML	protein_coding	FALSE	FALSE	FALSE	838	-4.03752138578793		0.2681766	-0.29729888	FALSE
UGT2A3	protein_coding	FALSE	FALSE	FALSE	839	-4.03695760008044		0.8131648	-0.0116914	FALSE
TP53TG3F	protein_coding	FALSE	FALSE	FALSE	840	-4.03630347900117
C1QL2	protein_coding	FALSE	FALSE	FALSE	841	-4.03527435795332		0.6340427	-0.02876121	FALSE
H2BC3	protein_coding	FALSE	FALSE	FALSE	842	4.03401752541859
PCMTD1	protein_coding	FALSE	FALSE	FALSE	843	4.02938560003369		0.0385853	-0.56789015	FALSE
SLC22A10	protein_coding	FALSE	FALSE	FALSE	844	-4.02873990164295		0.6745838	0.01899539	FALSE
CRACR2B	protein_coding	FALSE	FALSE	FALSE	845	-4.02626141643216	2268
MAPK1	protein_coding	FALSE	FALSE	FALSE	846	4.0243361791464		0.0151129	0.83321562	FALSE
CA7	protein_coding	FALSE	FALSE	FALSE	847	-4.02400905219249		0.83844	-0.02738826	FALSE
ACTL7B	protein_coding	FALSE	FALSE	FALSE	848	-4.02370650042029		0.2625226	0.0634942	FALSE
TP53TG3B	protein_coding	FALSE	FALSE	FALSE	849	-4.02163913448576
TRAK2	protein_coding	FALSE	FALSE	FALSE	850	4.02145256188257		0.228563	-0.59313267	FALSE
TRPC7	protein_coding	FALSE	FALSE	FALSE	851	-4.02081952577631		0.7337847	-0.02096257	FALSE
NUP153	protein_coding	FALSE	FALSE	FALSE	852	4.01838412982574		0.1657126	0.46367969	FALSE
DDX21	protein_coding	FALSE	FALSE	FALSE	853	4.01808898198583		0.0523327	1.5023867	FALSE
PRSS56	protein_coding	FALSE	FALSE	FALSE	854	-4.01782895139692
ELL2	protein_coding	FALSE	FALSE	FALSE	855	4.01486399208944
ADIG	protein_coding	FALSE	FALSE	FALSE	856	-4.01320603352414		0.2498332	-0.06532397	FALSE
RPH3A	protein_coding	FALSE	FALSE	FALSE	857	-4.01192614759481		0.7149134	-0.03052546	FALSE
MYSM1	protein_coding	FALSE	FALSE	FALSE	858	4.01081090529795
CDC27	protein_coding	FALSE	FALSE	FALSE	859	4.01045653494978		0.7458623	-0.01950959	FALSE
TEX36	protein_coding	FALSE	FALSE	FALSE	860	-4.00740623368543
VAMP3	protein_coding	FALSE	FALSE	FALSE	861	4.00630888468515		0.4447509	0.32446558	FALSE
RPS20	protein_coding	FALSE	FALSE	FALSE	862	4.00541849666982		0.9359969	-0.02743526	FALSE
TNFRSF18	protein_coding	FALSE	FALSE	FALSE	863	-4.00495664805206		0.6906544	-0.02158793	FALSE
HNRNPUL2	protein_coding	FALSE	FALSE	FALSE	864	4.00382299294611		0.36672	-0.44305523	FALSE
STX12	protein_coding	FALSE	FALSE	FALSE	865	4.00272700601461		0.4119113	0.19937955	FALSE
KRT74	protein_coding	FALSE	FALSE	FALSE	866	-4.00261432858518		0.6330039	0.02134025	FALSE
VEZF1	protein_coding	FALSE	FALSE	FALSE	867	4.00201568258001		0.1480045	-0.5242961	FALSE
ETNPPL	protein_coding	FALSE	FALSE	FALSE	868	-4.00115120004631
NLRP8	protein_coding	FALSE	FALSE	FALSE	869	-4.00085817675272		0.2467346	-1.00176155	FALSE
C1orf61	protein_coding	FALSE	FALSE	FALSE	870	-4.00056069869639		0.6651104	-0.01971362	FALSE
BROX	protein_coding	FALSE	FALSE	FALSE	871	3.99788772839084
SLC40A1	protein_coding	FALSE	FALSE	FALSE	872	3.99773229098624		0.8069506	-0.17483814	FALSE
FGF6	protein_coding	FALSE	FALSE	FALSE	873	-3.9951488623384		0.462913	0.02725057	FALSE
ONECUT3	protein_coding	FALSE	FALSE	FALSE	874	-3.99437146885776		0.9951643	-0.00033271	FALSE
CNIH1	protein_coding	FALSE	FALSE	FALSE	875	3.99430882044245
SCN7A	protein_coding	FALSE	FALSE	FALSE	876	3.9926865881535		0.0609192	-0.21339785	FALSE
RPS23	protein_coding	FALSE	FALSE	FALSE	877	3.99096134492106		0.0013544	-2.4726074	TRUE
GABRA4	protein_coding	FALSE	FALSE	FALSE	878	-3.99074937280836		0.5854108	-0.0311017	FALSE
NPW	protein_coding	FALSE	FALSE	FALSE	879	-3.99064625602091
MMD2	protein_coding	FALSE	FALSE	FALSE	880	-3.98874013071414		0.6474688	-0.01891211	FALSE
QRFPR	protein_coding	FALSE	FALSE	FALSE	881	-3.98808896381875
EIF2S2	protein_coding	FALSE	FALSE	FALSE	882	3.98711759543283		0.821394	0.04576264	FALSE
CXCL8	protein_coding	FALSE	FALSE	FALSE	883	3.98588744191889
GSDMA	protein_coding	FALSE	FALSE	FALSE	884	-3.98530096332273
OR10H5	protein_coding	FALSE	FALSE	FALSE	885	-3.98416597628365		0.7547191	-0.0191174	FALSE
RPL22	protein_coding	FALSE	FALSE	FALSE	886	3.98401575787708		0.5361239	-0.53685434	FALSE
DDX6	protein_coding	FALSE	FALSE	FALSE	887	3.98325137206129		0.314176	-0.20414325	FALSE
CDH9	protein_coding	FALSE	FALSE	FALSE	888	-3.98132541744063		0.2321771	-0.074689	FALSE
SLCO6A1	protein_coding	FALSE	FALSE	FALSE	889	-3.980869293465		0.8410172	-0.00906487	FALSE
SECISBP2L	protein_coding	FALSE	FALSE	FALSE	890	3.97888873780951
ACCSL	protein_coding	FALSE	FALSE	FALSE	891	-3.978358880732
GPR4	protein_coding	FALSE	FALSE	FALSE	892	3.9765975950099		0.7207329	-0.23902662	FALSE
MLIP	protein_coding	FALSE	FALSE	FALSE	893	-3.97479354877776
OR56B2P	protein_coding	FALSE	FALSE	FALSE	894	-3.97439443062708
CEBPZ	protein_coding	FALSE	FALSE	FALSE	895	3.97392840051147		0.0037524	0.4825589	TRUE
CNGB1	protein_coding	FALSE	FALSE	FALSE	896	-3.97324459152351		0.5689762	-0.17128347	FALSE
GRPEL2	protein_coding	FALSE	FALSE	FALSE	897	3.97301789982534		0.5504279	-0.30108521	FALSE
TFRC	protein_coding	FALSE	FALSE	FALSE	898	3.97193941808569		0.0113119	1.64088247	FALSE
SNTG1	protein_coding	FALSE	FALSE	FALSE	899	-3.97111089603225		0.5790702	0.02694754	FALSE
ANKRD40	protein_coding	FALSE	FALSE	FALSE	900	3.97073328358496		0.0735019	0.16095074	FALSE
MARCHF11	protein_coding	FALSE	FALSE	FALSE	901	-3.97020243129542
FAM122A	protein_coding	FALSE	FALSE	FALSE	902	3.96968975863546	4605	0.9555778	0.00449982	FALSE
COL9A3	protein_coding	FALSE	FALSE	FALSE	903	-3.96967454021496		0.6203045	-0.02940507	FALSE
ENO1	protein_coding	FALSE	FALSE	FALSE	904	3.96795381311573		0.0394353	0.86537577	FALSE
COPZ1	protein_coding	FALSE	FALSE	FALSE	905	3.9675288627487		0.8362216	0.09284205	FALSE
ADGRF5	protein_coding	FALSE	FALSE	FALSE	906	3.96658136555544
IGSF5	protein_coding	FALSE	FALSE	FALSE	907	-3.96627883570954		0.0359368	-0.16927998	FALSE
POLE3	protein_coding	FALSE	FALSE	FALSE	908	3.96614153026538		0.7571578	0.15591806	FALSE
CXCR4	protein_coding	TRUE	FALSE	TRUE	909	3.96356773814623		0.0297051	1.13663609	FALSE
MYOCOS	protein_coding	FALSE	FALSE	FALSE	910	-3.96311833556898
TRA2B	protein_coding	FALSE	FALSE	FALSE	911	3.96125649076056
SF3B6	protein_coding	FALSE	FALSE	FALSE	912	3.9597762872275
RAMACL	protein_coding	FALSE	FALSE	FALSE	913	3.95845343558777
FOXG1	protein_coding	FALSE	FALSE	FALSE	914	-3.95814834409024		0.8233358	-0.01174042	FALSE
TPTEP2-CSNK1E	protein_coding	FALSE	FALSE	FALSE	915	-3.95753111119656
MYH6	protein_coding	FALSE	FALSE	FALSE	916	-3.95752311708215		0.2609492	-0.04999634	FALSE
ZAR1	protein_coding	FALSE	FALSE	FALSE	917	-3.95719855163384		0.4732337	-0.0312522	FALSE
ANXA7	protein_coding	FALSE	FALSE	FALSE	918	3.95535911366234		0.4361138	0.03441858	FALSE
ZNF512	protein_coding	FALSE	FALSE	FALSE	919	3.95109828061678		0.8852462	0.05123583	FALSE
KLHL28	protein_coding	FALSE	FALSE	FALSE	920	3.95063250636122		0.760682	-0.15133881	FALSE
TRIM49D1	protein_coding	FALSE	FALSE	FALSE	921	-3.94899110878825
TP53TG3	protein_coding	FALSE	FALSE	FALSE	922	-3.94892829447481		0.3251083	-0.06241885	FALSE
OR5AU1	protein_coding	FALSE	FALSE	FALSE	923	-3.94765070361304		0.9320307	-0.00493005	FALSE
GABRB1	protein_coding	FALSE	FALSE	FALSE	924	-3.94650636145292		0.856059	-0.01197917	FALSE
SRPX	protein_coding	FALSE	FALSE	FALSE	925	3.94646266105586		0.7486073	0.35178324	FALSE
FUBP1	protein_coding	FALSE	FALSE	FALSE	926	3.94463890499931		0.5900413	-0.0957522	FALSE
COX6B1	protein_coding	FALSE	FALSE	FALSE	927	3.94391223550978		0.9034775	0.07197808	FALSE
KCNJ13	protein_coding	FALSE	FALSE	FALSE	928	3.9436061907772		0.534226	-0.04645455	FALSE
DCAF7	protein_coding	FALSE	FALSE	FALSE	929	3.94354614487377
MRPL51	protein_coding	FALSE	FALSE	FALSE	930	3.94327887770378		0.9959764	-0.00390658	FALSE
ALDH3B2	protein_coding	FALSE	FALSE	FALSE	931	-3.94238945186707		0.3671666	0.0349183	FALSE
NUGGC	protein_coding	FALSE	FALSE	FALSE	932	-3.94143260268581
EPPK1	protein_coding	FALSE	FALSE	FALSE	933	-3.93996612223353
RPS5	protein_coding	FALSE	FALSE	FALSE	934	3.93804167552608		0.6137996	-0.24966128	FALSE
ARL6IP5	protein_coding	FALSE	FALSE	FALSE	935	3.93743659551973		0.3690471	0.22151751	FALSE
GLYAT	protein_coding	FALSE	FALSE	FALSE	936	-3.93728685986723		0.2832795	-0.04077972	FALSE
FER1L6	protein_coding	FALSE	FALSE	FALSE	937	-3.93543195289852
CHURC1	protein_coding	FALSE	FALSE	FALSE	938	3.93382426470604		0.4662106	-0.37242525	FALSE
RUFY4	protein_coding	FALSE	FALSE	FALSE	939	-3.9335969603525		0.6607679	0.02399187	FALSE
KIF12	protein_coding	FALSE	FALSE	FALSE	940	-3.93331453615107	2522	0.295684	-0.1580803	FALSE
SLC2A3	protein_coding	FALSE	FALSE	FALSE	941	3.93316766021162		0.0339862	0.92871285	FALSE
OR11G2	protein_coding	FALSE	FALSE	FALSE	942	-3.93243045789461		0.3464268	-0.08175318	FALSE
TGM4	protein_coding	FALSE	FALSE	FALSE	943	-3.93227796674603		0.348491	-0.03453516	FALSE
KLHL15	protein_coding	FALSE	FALSE	FALSE	944	3.9318172698059		0.6106099	0.03518041	FALSE
PSG7	protein_coding	FALSE	FALSE	FALSE	945	-3.93082535973345		0.9903933	-0.00070074	FALSE
MED31	protein_coding	FALSE	FALSE	FALSE	946	3.92763756402907		0.2149708	0.05144223	FALSE
OPRD1	protein_coding	FALSE	FALSE	FALSE	947	-3.92641021817661		0.8710211	0.01151206	FALSE
MAT2A	protein_coding	FALSE	FALSE	FALSE	948	3.92637568712978		0.3379706	0.29136822	FALSE
IGSF10	protein_coding	FALSE	FALSE	FALSE	949	3.92304556402275		0.6310946	-0.22146028	FALSE
TPSD1	protein_coding	FALSE	FALSE	FALSE	950	-3.9220333289324		0.7533235	-0.02117667	FALSE
RBM39	protein_coding	FALSE	FALSE	FALSE	951	3.92177916169432		0.393635	0.03780836	FALSE
POMP	protein_coding	FALSE	FALSE	FALSE	952	3.92117624834055		0.56598	0.01979889	FALSE
ACP1	protein_coding	FALSE	FALSE	FALSE	953	3.92107859455139		0.4213219	0.54180185	FALSE
PAK2	protein_coding	FALSE	FALSE	FALSE	954	3.92066656388771		0.0537553	0.6006293	FALSE
MAGEH1	protein_coding	FALSE	FALSE	FALSE	955	3.92066631299783		0.1445133	-0.13724216	FALSE
MBNL2	protein_coding	FALSE	FALSE	FALSE	956	3.91940131749979		0.1076712	-0.57575298	FALSE
PLN	protein_coding	FALSE	FALSE	FALSE	957	3.91913611016569		0.4201552	-0.11307397	FALSE
XRN2	protein_coding	FALSE	FALSE	FALSE	958	3.91817026085284		0.7901302	0.08001353	FALSE
EGLN3	protein_coding	FALSE	FALSE	FALSE	959	3.91721359330722		0.0824018	0.41230424	FALSE
HDC	protein_coding	FALSE	FALSE	FALSE	960	-3.91704562702721	1832	0.3780028	-0.64476176	FALSE
GALNTL5	protein_coding	FALSE	FALSE	FALSE	961	-3.91425672986444		0.8565308	0.0105469	FALSE
PCNP	protein_coding	FALSE	FALSE	FALSE	962	3.91392374639039		0.8196515	0.13079245	FALSE
MYH8	protein_coding	FALSE	FALSE	FALSE	963	-3.91384614259438		0.5999487	0.01977501	FALSE
PRKAG3	protein_coding	FALSE	FALSE	FALSE	964	-3.91069046581465		0.3826606	-0.05929562	FALSE
TBCEL	protein_coding	FALSE	FALSE	FALSE	965	3.91020990608803		0.041338	0.1089285	FALSE
CFH	protein_coding	FALSE	FALSE	FALSE	966	3.9097380819336		0.449896	0.43839178	FALSE
PVALB	protein_coding	FALSE	FALSE	FALSE	967	-3.90856083453158		0.1789003	0.09868414	FALSE
SERPING1	protein_coding	FALSE	FALSE	FALSE	968	3.90828916916525		0.3610282	0.33205897	FALSE
AQP4	protein_coding	FALSE	FALSE	FALSE	969	3.90816593716511		0.2877747	0.95401136	FALSE
TSPY4	protein_coding	FALSE	FALSE	FALSE	970	-3.90749078225532
TLR4	protein_coding	TRUE	FALSE	TRUE	971	3.90583115807947		0.0006474	1.19034084	TRUE
KRT83	protein_coding	FALSE	FALSE	FALSE	972	-3.90554666108209		0.1822118	-0.07689047	FALSE
SMIM26	protein_coding	FALSE	FALSE	FALSE	973	3.90466196771116
LIPM	protein_coding	FALSE	FALSE	FALSE	974	-3.90262565714197
CDH22	protein_coding	FALSE	FALSE	FALSE	975	-3.90258986284986		0.5888657	-0.02602545	FALSE
UBA52	protein_coding	FALSE	FALSE	FALSE	976	3.90208787449367		0.8057262	0.04692981	FALSE
S100A3	protein_coding	FALSE	FALSE	FALSE	977	3.90154110594198		0.0283671	0.74364574	FALSE
OR7A5	protein_coding	FALSE	FALSE	FALSE	978	-3.90071557612422		0.7633061	0.01439881	FALSE
PAPOLA	protein_coding	FALSE	FALSE	FALSE	979	3.90066267887416		0.0996831	0.43566726	FALSE
CALM2	protein_coding	FALSE	FALSE	FALSE	980	3.90063891554815		0.7981601	0.07661933	FALSE
AMBN	protein_coding	FALSE	FALSE	FALSE	981	-3.90044055707363		0.780805	-0.01430772	FALSE
SLC1A6	protein_coding	FALSE	FALSE	FALSE	982	-3.89585489245904		0.3298906	-0.03536551	FALSE
RAB7A	protein_coding	FALSE	FALSE	FALSE	983	3.89414149943817		0.2981206	0.22649416	FALSE
GMCL2	protein_coding	FALSE	FALSE	FALSE	984	-3.8928535887363
SMIM24	protein_coding	FALSE	FALSE	FALSE	985	-3.89138514510632
HRG	protein_coding	FALSE	FALSE	FALSE	986	-3.89082997690127		0.9068931	0.00534633	FALSE
C2orf80	protein_coding	FALSE	FALSE	FALSE	987	-3.89074706000365
H2BC5	protein_coding	FALSE	FALSE	FALSE	988	3.89042499309295
CLEC4G	protein_coding	FALSE	FALSE	FALSE	989	-3.88720530454657		0.199061	-0.2163546	FALSE
NAT16	protein_coding	FALSE	FALSE	FALSE	990	-3.88690233229271
IQCJ-SCHIP1	protein_coding	FALSE	FALSE	FALSE	991	-3.88666793258501
CYBRD1	protein_coding	FALSE	FALSE	FALSE	992	3.88604825901048		0.586567	-0.37031489	FALSE
UBE4A	protein_coding	FALSE	FALSE	FALSE	993	3.88510271635498		0.5317008	-0.13073821	FALSE
MORF4L1	protein_coding	FALSE	FALSE	FALSE	994	3.88504877043199		0.6212042	0.27195232	FALSE
EIF2S1	protein_coding	FALSE	FALSE	FALSE	995	3.88433529577711		0.4475684	-0.19983474	FALSE
SERBP1	protein_coding	FALSE	FALSE	FALSE	996	3.88412178334456
DCAF12	protein_coding	FALSE	FALSE	FALSE	997	3.88401534683882
AKAP11	protein_coding	FALSE	FALSE	FALSE	998	3.88370259726983		0.156781	-0.51372294	FALSE
AP1S2	protein_coding	FALSE	FALSE	FALSE	999	3.88367871221158		0.2776961	0.24072522	FALSE
RABGGTB	protein_coding	FALSE	FALSE	FALSE	1000	3.88318361855716		0.1216839	0.41646674	FALSE
ASIC2	protein_coding	FALSE	FALSE	FALSE	1001	-3.88067051784234
PLP2	protein_coding	FALSE	FALSE	FALSE	1002	3.87967401840789		0.1541571	0.27160386	FALSE
TXN	protein_coding	FALSE	FALSE	FALSE	1003	3.87953992596155		0.0955697	1.11624841	FALSE
IER3IP1	protein_coding	FALSE	FALSE	FALSE	1004	3.8778237334345		0.6795535	0.13412442	FALSE
PPP1R3C	protein_coding	FALSE	FALSE	FALSE	1005	3.87771429322117		0.0258838	-1.80530617	FALSE
FAM104B	protein_coding	FALSE	FALSE	FALSE	1006	3.87723681073513		0.2024995	-0.5428369	FALSE
SP8	protein_coding	FALSE	FALSE	FALSE	1007	-3.87658357115615		0.2387259	-0.0763765	FALSE
NT5DC4	protein_coding	FALSE	FALSE	FALSE	1008	-3.87654912275447
TMCO1	protein_coding	FALSE	FALSE	FALSE	1009	3.87646056659316		0.2784763	0.51424579	FALSE
DCAF8L2	protein_coding	FALSE	FALSE	FALSE	1010	-3.87558631425236
GGCT	protein_coding	FALSE	FALSE	FALSE	1011	3.87403747262832		0.5104108	0.34760547	FALSE
MMADHC	protein_coding	FALSE	FALSE	FALSE	1012	3.87338872947178
OR2T35	protein_coding	FALSE	FALSE	FALSE	1013	-3.87075314552649		0.8217459	0.01159707	FALSE
PRPS1	protein_coding	FALSE	FALSE	FALSE	1014	3.87034911809325		0.5931977	0.27992138	FALSE
CALCR	protein_coding	FALSE	FALSE	FALSE	1015	-3.86919049529181		0.9000154	0.00798316	FALSE
ANKRD30B	protein_coding	FALSE	FALSE	FALSE	1016	-3.86896885261807
TUNAR	protein_coding	FALSE	FALSE	FALSE	1017	-3.86779337256478
MBD3L2B	protein_coding	FALSE	FALSE	FALSE	1018	-3.86727667764411
ILF2	protein_coding	FALSE	FALSE	FALSE	1019	3.86714888037381		0.4581175	0.41053136	FALSE
GSTT4	protein_coding	FALSE	FALSE	FALSE	1020	-3.86683840473142
RNF5	protein_coding	FALSE	FALSE	FALSE	1021	3.86675145506401		0.3995328	0.20799991	FALSE
ASB18	protein_coding	FALSE	FALSE	FALSE	1022	-3.86621420756102
SELENOV	protein_coding	FALSE	FALSE	FALSE	1023	-3.86603838534345
TGFBR3L	protein_coding	FALSE	FALSE	FALSE	1024	-3.86380533865958
TRPM1	protein_coding	FALSE	FALSE	FALSE	1025	-3.86332929508244		0.5656154	-0.0244639	FALSE
NABP1	protein_coding	FALSE	FALSE	FALSE	1026	3.86214753073332
FBXO7	protein_coding	FALSE	FALSE	FALSE	1027	3.8619231885677		0.0384236	0.58868484	FALSE
C3orf80	protein_coding	FALSE	FALSE	FALSE	1028	-3.86047621514577
SPO11	protein_coding	FALSE	FALSE	FALSE	1029	-3.8590796977975		0.7640847	-0.02212061	FALSE
PGRMC1	protein_coding	FALSE	FALSE	FALSE	1030	3.85830155017929		0.8812564	-0.09687694	FALSE
COL15A1	protein_coding	TRUE	TRUE	FALSE	1031	-3.85762493997009		0.0004238	-3.18546493	TRUE
PCNA	protein_coding	FALSE	FALSE	FALSE	1032	3.85702921102975		0.8037829	-0.03390449	FALSE
KCP	protein_coding	FALSE	FALSE	FALSE	1033	-3.85592975716083
RPL41	protein_coding	FALSE	FALSE	FALSE	1034	3.85487365522364		0.8856119	0.0371238	FALSE
ELF1	protein_coding	FALSE	FALSE	FALSE	1035	3.8543627735786		0.2413966	0.44909299	FALSE
GABRA5	protein_coding	FALSE	FALSE	FALSE	1036	-3.85291743471761		0.604018	0.01966216	FALSE
KLHL9	protein_coding	FALSE	FALSE	FALSE	1037	3.85259028489825		0.8232	0.1028284	FALSE
ZMAT2	protein_coding	FALSE	FALSE	FALSE	1038	3.85029527425793		0.475431	0.24032665	FALSE
OR6Y1	protein_coding	FALSE	FALSE	FALSE	1039	-3.85018772004919		0.9461072	-0.00370038	FALSE
HBD	protein_coding	TRUE	FALSE	TRUE	1040	3.84820737419037		0.0012166	2.76778481	TRUE
LPP	protein_coding	FALSE	FALSE	FALSE	1041	3.84753217119493		0.4050665	-0.22262731	FALSE
CD47	protein_coding	FALSE	FALSE	FALSE	1042	3.84732410386429		0.2605425	-0.72093453	FALSE
RANBP2	protein_coding	FALSE	FALSE	FALSE	1043	3.8455574909544		0.2485516	0.11434965	FALSE
MBNL3	protein_coding	FALSE	FALSE	FALSE	1044	3.84526792959197		0.2305274	0.04155548	FALSE
DACT2	protein_coding	FALSE	FALSE	FALSE	1045	-3.84415034653703		0.3409748	-0.27280358	FALSE
LRRC31	protein_coding	FALSE	FALSE	FALSE	1046	-3.84381973647046		0.167186	-0.11125538	FALSE
PSG3	protein_coding	FALSE	FALSE	FALSE	1047	-3.84363737636917		0.3432534	0.03320194	FALSE
DDX4	protein_coding	FALSE	FALSE	FALSE	1048	-3.84330322907636		0.9502938	0.00315959	FALSE
SPAG11B	protein_coding	FALSE	FALSE	FALSE	1049	-3.84222850229845		0.4671374	0.02775375	FALSE
RAC1	protein_coding	FALSE	FALSE	FALSE	1050	3.84202446031672		0.2038614	0.21491447	FALSE
BPY2	protein_coding	FALSE	FALSE	FALSE	1051	-3.84129703651413		0.3414671	-0.04369914	FALSE
BPY2B	protein_coding	FALSE	FALSE	FALSE	1052	-3.84129703651413		0.2123414	-0.05793921	FALSE
CCK	protein_coding	FALSE	FALSE	FALSE	1053	-3.84066681827009		0.9745542	0.00209162	FALSE
GOLGA8F	protein_coding	FALSE	FALSE	FALSE	1054	-3.83600037984188
C2orf78	protein_coding	FALSE	FALSE	FALSE	1055	-3.83558228577315		0.98781	0.0013409	FALSE
SLC10A2	protein_coding	FALSE	FALSE	FALSE	1056	-3.83492893782337		0.0233748	0.10741403	FALSE
GTF2A1	protein_coding	FALSE	FALSE	FALSE	1057	3.83415870539792		0.8700817	-0.00933138	FALSE
DDX53	protein_coding	FALSE	FALSE	FALSE	1058	-3.8338828972283		0.8023803	0.01719441	FALSE
BAG5	protein_coding	FALSE	FALSE	FALSE	1059	3.83306699016631		0.2667508	-0.04614169	FALSE
SKIL	protein_coding	FALSE	FALSE	FALSE	1060	3.83237745737793		0.5022008	-0.02641385	FALSE
OR2M3	protein_coding	FALSE	FALSE	FALSE	1061	-3.83201868026328		0.9850308	-0.00134147	FALSE
KRT35	protein_coding	FALSE	FALSE	FALSE	1062	-3.83159777798742
ZAR1L	protein_coding	FALSE	FALSE	FALSE	1063	-3.83038628556437
TSGA10IP	protein_coding	FALSE	FALSE	FALSE	1064	-3.83038454708788		0.6680978	0.0185106	FALSE
MROH2A	protein_coding	FALSE	FALSE	FALSE	1065	-3.83011039830127
PHF6	protein_coding	FALSE	FALSE	FALSE	1066	3.83010717700101		0.1901164	0.0989098	FALSE
WDR64	protein_coding	FALSE	FALSE	FALSE	1067	-3.82963963330661		0.9837393	-0.00106589	FALSE
JSRP1	protein_coding	FALSE	FALSE	FALSE	1068	-3.82885311930237		0.6204115	0.05317991	FALSE
CNOT8	protein_coding	FALSE	FALSE	FALSE	1069	3.82633939180219		0.6626479	0.17005095	FALSE
NPHS1	protein_coding	FALSE	FALSE	FALSE	1070	-3.82512934636744		0.6625994	-0.02035663	FALSE
FBXO47	protein_coding	FALSE	FALSE	FALSE	1071	-3.82506176361276		0.810282	0.0113375	FALSE
LARP4	protein_coding	FALSE	FALSE	FALSE	1072	3.82501255279039		0.2389535	-0.07950968	FALSE
USP34	protein_coding	FALSE	FALSE	FALSE	1073	3.82474998020987		0.815697	-0.08916345	FALSE
CALB2	protein_coding	FALSE	FALSE	FALSE	1074	-3.82448575065165		0.1121527	-0.06807207	FALSE
H1-8	protein_coding	FALSE	FALSE	FALSE	1075	-3.82440348337935
CHRNA5	protein_coding	FALSE	FALSE	FALSE	1076	-3.82438400268602		0.3382312	-1.08132561	FALSE
ARL5C	protein_coding	FALSE	FALSE	FALSE	1077	-3.8239248398918
KDM7A	protein_coding	FALSE	FALSE	FALSE	1078	3.82383182977944
ATF6	protein_coding	FALSE	FALSE	FALSE	1079	3.82240090792876		0.091905	0.67767755	FALSE
TAF11L6	protein_coding	FALSE	FALSE	FALSE	1080	-3.82188216100287
NUP98	protein_coding	FALSE	FALSE	FALSE	1081	3.82171658355262		0.0010534	0.76134074	TRUE
SLITRK6	protein_coding	FALSE	FALSE	FALSE	1082	3.82001622449708		0.1830303	-0.10216865	FALSE
TAF1D	protein_coding	FALSE	FALSE	FALSE	1083	3.8199522705194
RC3H1	protein_coding	FALSE	FALSE	FALSE	1084	3.81952728826187		0.3151679	0.0504138	FALSE
GCGR	protein_coding	FALSE	FALSE	FALSE	1085	-3.81819273886504		0.60068	-0.0638797	FALSE
HSP90AA1	protein_coding	FALSE	FALSE	FALSE	1086	3.81764300537147		0.0116196	0.71504999	FALSE
VSX2	protein_coding	FALSE	FALSE	FALSE	1087	-3.81733769687083
PUM1	protein_coding	FALSE	FALSE	FALSE	1088	3.81313740389888		0.3165053	-0.21907314	FALSE
DHRS2	protein_coding	FALSE	FALSE	FALSE	1089	-3.81170558538681		0.4305497	-0.04131798	FALSE
H2AC8	protein_coding	FALSE	FALSE	FALSE	1090	3.80931039876486
PCDH18	protein_coding	FALSE	FALSE	FALSE	1091	3.80836818030293		0.0172308	-1.43190431	FALSE
KCNJ4	protein_coding	FALSE	FALSE	FALSE	1092	-3.80767803438053		0.3528129	-0.04361259	FALSE
NETO1	protein_coding	FALSE	FALSE	FALSE	1093	-3.8076321578361		0.8408636	-0.01802003	FALSE
CD163	protein_coding	TRUE	FALSE	TRUE	1094	3.80743182845224		0.0018329	3.40382359	TRUE
EIF2A	protein_coding	FALSE	FALSE	FALSE	1095	3.80697795381063		0.2729966	0.5625515	FALSE
DAO	protein_coding	FALSE	FALSE	FALSE	1096	-3.806825702628		0.6295541	0.02505031	FALSE
PSG5	protein_coding	FALSE	FALSE	FALSE	1097	-3.80475334818466		0.9326829	0.0043782	FALSE
APOL6	protein_coding	FALSE	FALSE	FALSE	1098	3.80451231961535		0.3536565	0.09190695	FALSE
SRP72	protein_coding	FALSE	FALSE	FALSE	1099	3.80381151567928		0.8749823	-0.0525677	FALSE
LCT	protein_coding	FALSE	FALSE	FALSE	1100	-3.80355146899646		0.9074723	-0.00573112	FALSE
FAM216B	protein_coding	FALSE	FALSE	FALSE	1101	3.80295856370134
MRPS6	protein_coding	FALSE	FALSE	FALSE	1102	3.80227816835014		0.2113513	0.43393822	FALSE
NARS1	protein_coding	FALSE	FALSE	FALSE	1103	3.80152067282749
HJV	protein_coding	FALSE	FALSE	FALSE	1104	-3.80037874053853
NHLH2	protein_coding	FALSE	FALSE	FALSE	1105	-3.79892534450057		0.8061034	0.01234667	FALSE
NFE2L2	protein_coding	FALSE	FALSE	FALSE	1106	3.79852898315426		0.3806208	0.5052953	FALSE
FOXN4	protein_coding	FALSE	FALSE	FALSE	1107	-3.79832805024989		0.3959588	-0.25615956	FALSE
OR51G2	protein_coding	FALSE	FALSE	FALSE	1108	-3.79800647449617		0.7638845	0.01761139	FALSE
MRPL14	protein_coding	FALSE	FALSE	FALSE	1109	3.79796845258535		0.6350185	0.26666588	FALSE
ARHGAP42	protein_coding	FALSE	FALSE	FALSE	1110	3.7953876037947
MEAF6	protein_coding	FALSE	FALSE	FALSE	1111	3.79467172278768
PACSIN1	protein_coding	FALSE	FALSE	FALSE	1112	-3.79165086557057		0.2378743	-0.07062912	FALSE
PSMD10	protein_coding	FALSE	FALSE	FALSE	1113	3.7911164901005		0.4741038	0.36302208	FALSE
DAB2	protein_coding	FALSE	FALSE	FALSE	1114	3.79100517348588		0.6241032	0.16328818	FALSE
LRIT2	protein_coding	FALSE	FALSE	FALSE	1115	-3.79047445313078		0.871699	0.00878588	FALSE
TRDN	protein_coding	FALSE	FALSE	FALSE	1116	-3.79005571707305		0.89268	-0.00636147	FALSE
OR7D4	protein_coding	FALSE	FALSE	FALSE	1117	-3.78890604087508		0.4467641	0.03920733	FALSE
LHX1	protein_coding	FALSE	FALSE	FALSE	1118	-3.78819119612634		0.8746922	-0.00883723	FALSE
RGSL1	protein_coding	FALSE	FALSE	FALSE	1119	-3.78809087376575
PRAMEF26	protein_coding	FALSE	FALSE	FALSE	1120	-3.78728877160696
ELOVL5	protein_coding	FALSE	FALSE	FALSE	1121	3.78727333806341		0.2756039	0.67909284	FALSE
NRBF2	protein_coding	FALSE	FALSE	FALSE	1122	3.78657748346597
ACSL4	protein_coding	FALSE	FALSE	FALSE	1123	3.78648558194879		0.0202888	0.30042047	FALSE
RNF6	protein_coding	FALSE	FALSE	FALSE	1124	3.78545459036263		0.0799876	0.1105426	FALSE
U2SURP	protein_coding	FALSE	FALSE	FALSE	1125	3.78439522278716
SLPI	protein_coding	FALSE	FALSE	FALSE	1126	3.78218207026669		0.7838614	0.28295327	FALSE
NKX2-5	protein_coding	FALSE	FALSE	FALSE	1127	-3.78200589199573		0.8729372	-0.0085223	FALSE
USP9Y	protein_coding	FALSE	FALSE	FALSE	1128	3.78178832238133		0.4801485	-0.08637078	FALSE
BBS10	protein_coding	FALSE	FALSE	FALSE	1129	3.78100520170742		0.9903933	-0.0021123	FALSE
OR51A7	protein_coding	FALSE	FALSE	FALSE	1130	-3.78013401704688		0.6890547	-0.02357081	FALSE
SALL3	protein_coding	FALSE	FALSE	FALSE	1131	-3.77942183158658		0.3568952	-0.18696641	FALSE
PPP1R3A	protein_coding	FALSE	FALSE	FALSE	1132	-3.77747364841293		0.4534823	-0.03586737	FALSE
HOXB13	protein_coding	FALSE	FALSE	FALSE	1133	-3.77571359011405		0.7338453	-0.01733896	FALSE
KCTD20	protein_coding	FALSE	FALSE	FALSE	1134	3.77408648171461		0.1625951	-0.35794611	FALSE
PEG10	protein_coding	FALSE	FALSE	FALSE	1135	3.77254253596954		0.3302802	-0.55672883	FALSE
CRX	protein_coding	FALSE	FALSE	FALSE	1136	-3.77247141569559		0.3299815	0.04706024	FALSE
TM4SF20	protein_coding	FALSE	FALSE	FALSE	1137	-3.77212242293427		0.7713323	-0.01573225	FALSE
GNS	protein_coding	FALSE	FALSE	FALSE	1138	3.77201936403303		0.1761895	0.2569213	FALSE
SERPINA4	protein_coding	FALSE	FALSE	FALSE	1139	-3.77105649449393		0.7455133	-0.01644961	FALSE
CLEC2L	protein_coding	FALSE	FALSE	FALSE	1140	-3.76873106308704
GAB4	protein_coding	FALSE	FALSE	FALSE	1141	-3.76852722994213
H2BC7	protein_coding	FALSE	FALSE	FALSE	1142	3.76843962311475
ALPI	protein_coding	FALSE	FALSE	FALSE	1143	-3.76807542104618		0.339276	-0.08888003	FALSE
TAS2R19	protein_coding	FALSE	FALSE	FALSE	1144	3.76793453190832
RASGEF1C	protein_coding	FALSE	FALSE	FALSE	1145	-3.76791385967072		0.3756034	-0.04897339	FALSE
OR4F5	protein_coding	FALSE	FALSE	FALSE	1146	-3.76779622201762		0.7196183	-0.02175951	FALSE
SLC12A5	protein_coding	FALSE	FALSE	FALSE	1147	-3.76737408786062		0.7602421	-0.0177692	FALSE
TSPY1	protein_coding	FALSE	FALSE	FALSE	1148	-3.76652019954575		0.7081551	-0.0149748	FALSE
OR4M2	protein_coding	FALSE	FALSE	FALSE	1149	-3.76574328691699		0.8945779	-0.00761099	FALSE
SAMD11	protein_coding	FALSE	FALSE	FALSE	1150	-3.76465075830777	2347	0.1718929	-0.14231128	FALSE
PSG6	protein_coding	FALSE	FALSE	FALSE	1151	-3.76453191623134		0.3279801	0.03943084	FALSE
SLC6A11	protein_coding	FALSE	FALSE	FALSE	1152	-3.76393297755631		0.5776524	-0.02851149	FALSE
YWHAE	protein_coding	FALSE	FALSE	FALSE	1153	3.76263357852702		0.0609018	0.48273096	FALSE
PRAMEF33	protein_coding	FALSE	FALSE	FALSE	1154	-3.75981866984051
INO80D	protein_coding	FALSE	FALSE	FALSE	1155	3.75877321349014
DCP1A	protein_coding	FALSE	FALSE	FALSE	1156	3.75848170716101		0.1162158	0.36346332	FALSE
CNRIP1	protein_coding	FALSE	FALSE	FALSE	1157	3.7584476848508
DYNLL1	protein_coding	FALSE	FALSE	FALSE	1158	3.75813603335749		0.5431582	0.42422722	FALSE
TXNRD1	protein_coding	FALSE	FALSE	FALSE	1159	3.75745803985657		0.0034426	1.33467313	TRUE
GRM8	protein_coding	FALSE	FALSE	FALSE	1160	-3.7558612208963		0.7532507	-0.01437988	FALSE
OR10G7	protein_coding	FALSE	FALSE	FALSE	1161	-3.7551265588294		0.4361868	-0.03369841	FALSE
RAB18	protein_coding	FALSE	FALSE	FALSE	1162	3.7538256021219		0.4181142	0.18719883	FALSE
CUL4B	protein_coding	FALSE	FALSE	FALSE	1163	3.75356766234672		0.0673113	-0.28986781	FALSE
AMN	protein_coding	FALSE	FALSE	FALSE	1164	-3.75324149434412		0.7220475	-0.02009022	FALSE
POLR2K	protein_coding	FALSE	FALSE	FALSE	1165	3.75284027075891		0.8389202	0.02118671	FALSE
PNISR	protein_coding	FALSE	FALSE	FALSE	1166	3.75201519570468
TSPAN6	protein_coding	FALSE	FALSE	FALSE	1167	3.75112286181837		0.0058796	-0.73976411	TRUE
NIM1K	protein_coding	FALSE	FALSE	FALSE	1168	-3.75070366439747
CLDND1	protein_coding	FALSE	FALSE	FALSE	1169	3.75057145041627		0.0937072	0.4579645	FALSE
MBL2	protein_coding	FALSE	FALSE	FALSE	1170	-3.74995549335167		0.97191	-0.00211345	FALSE
PNPLA5	protein_coding	FALSE	FALSE	FALSE	1171	-3.74943147847821		0.8780512	0.00837436	FALSE
TEK	protein_coding	FALSE	FALSE	FALSE	1172	3.74886161491973		0.4309592	-0.39734933	FALSE
TSPY10	protein_coding	FALSE	FALSE	FALSE	1173	-3.74827580342164
MYPN	protein_coding	FALSE	FALSE	FALSE	1174	-3.74771990767132		0.6239839	-0.02390991	FALSE
NPAS4	protein_coding	FALSE	FALSE	FALSE	1175	-3.74689188165012		0.3376253	-0.06579002	FALSE
RPL26	protein_coding	FALSE	FALSE	FALSE	1176	3.74621949745142		0.5645853	-0.43464879	FALSE
ANAPC13	protein_coding	FALSE	FALSE	FALSE	1177	3.74600022481522		0.9125728	-0.06490865	FALSE
PRELID3B	protein_coding	FALSE	FALSE	FALSE	1178	3.74513670141882
LGI1	protein_coding	FALSE	FALSE	FALSE	1179	-3.74442105676252		0.6501251	-0.01829328	FALSE
GOLGA4	protein_coding	FALSE	FALSE	FALSE	1180	3.74430849993585		0.0861854	0.4247755	FALSE
ANXA1	protein_coding	TRUE	FALSE	TRUE	1181	3.74425087751674		0.0088004	1.39421882	TRUE
ZNF716	protein_coding	FALSE	FALSE	FALSE	1182	-3.74397013422255
SLC17A6	protein_coding	FALSE	FALSE	FALSE	1183	-3.74093899120312		0.1374148	-0.08784888	FALSE
CDY2A	protein_coding	FALSE	FALSE	FALSE	1184	-3.73928817324396		0.8884648	-0.00580703	FALSE
NCOA3	protein_coding	FALSE	FALSE	FALSE	1185	3.73860214374893		0.8793589	-0.00991048	FALSE
ALG13	protein_coding	FALSE	FALSE	FALSE	1186	3.73776155899372		0.731125	0.0243345	FALSE
GOLGA8G	protein_coding	FALSE	FALSE	FALSE	1187	-3.73757939362096		0.3744387	-0.03457663	FALSE
PSMB4	protein_coding	FALSE	FALSE	FALSE	1188	3.73752453252833		0.1098046	0.29598205	FALSE
TBC1D28	protein_coding	FALSE	FALSE	FALSE	1189	-3.73549700824247
DCAF4L2	protein_coding	FALSE	FALSE	FALSE	1190	-3.73495808497429
TP53TG3D	protein_coding	FALSE	FALSE	FALSE	1191	-3.73366638579765
TRIP12	protein_coding	FALSE	FALSE	FALSE	1192	3.73223099519669		0.0377611	0.96676005	FALSE
PHF10	protein_coding	FALSE	FALSE	FALSE	1193	3.73215011287419		0.0352286	0.38825162	FALSE
CNOT1	protein_coding	FALSE	FALSE	FALSE	1194	3.73074790027507		0.0075539	-0.7559742	TRUE
PPT2	protein_coding	FALSE	FALSE	FALSE	1195	3.73025823073522		0.1440114	-0.23025575	FALSE
MUC13	protein_coding	FALSE	FALSE	FALSE	1196	-3.72928540861093		0.0672073	0.2719727	FALSE
GPM6B	protein_coding	FALSE	FALSE	FALSE	1197	3.72925502020373		0.2101787	-0.72456102	FALSE
SRP14	protein_coding	FALSE	FALSE	FALSE	1198	3.72917195010874		0.9316844	0.0591206	FALSE
NCOA4	protein_coding	FALSE	FALSE	FALSE	1199	3.72875350916777		0.2716085	0.19110023	FALSE
IL27	protein_coding	FALSE	FALSE	FALSE	1200	-3.728221194184		0.9048329	0.00825644	FALSE
TBX20	protein_coding	FALSE	FALSE	FALSE	1201	-3.72811244385549		0.3457056	0.05619093	FALSE
PRAMEF25	protein_coding	FALSE	FALSE	FALSE	1202	-3.72730064579668
RBIS	protein_coding	FALSE	FALSE	FALSE	1203	3.72598294427043
CYP11B2	protein_coding	FALSE	FALSE	FALSE	1204	-3.7248660770064		0.8842913	-0.00673793	FALSE
ODAPH	protein_coding	FALSE	FALSE	FALSE	1205	-3.72457841236044
PCGF5	protein_coding	FALSE	FALSE	FALSE	1206	3.72337834749092		0.2437168	0.2220207	FALSE
DLX3	protein_coding	FALSE	FALSE	FALSE	1207	-3.72330078793767		0.9343427	-0.008362	FALSE
SH3BGRL3	protein_coding	FALSE	FALSE	FALSE	1208	3.72198751961631		0.0213373	1.1917198	FALSE
KLRG2	protein_coding	FALSE	FALSE	FALSE	1209	-3.72181684316485		0.0674382	0.13803973	FALSE
DPYSL2	protein_coding	FALSE	FALSE	FALSE	1210	3.72176918301944		0.6668035	-0.17747355	FALSE
SPCS1	protein_coding	FALSE	FALSE	FALSE	1211	3.72147706716666		0.898961	0.1179062	FALSE
OR8J3	protein_coding	FALSE	FALSE	FALSE	1212	-3.7205945474643		0.9005701	0.01097547	FALSE
MYBPC1	protein_coding	FALSE	FALSE	FALSE	1213	-3.72001670064961		0.1637852	0.04915507	FALSE
TNNC2	protein_coding	FALSE	FALSE	FALSE	1214	-3.71980912359331		0.5982556	0.03754303	FALSE
CIB3	protein_coding	FALSE	FALSE	FALSE	1215	-3.71978044156446		0.7678169	0.01328336	FALSE
ACTL6B	protein_coding	FALSE	FALSE	FALSE	1216	-3.71877740940601		0.950095	-0.00413103	FALSE
C5orf15	protein_coding	FALSE	FALSE	FALSE	1217	3.7174086069976		0.4112935	-0.20302095	FALSE
PRRG1	protein_coding	FALSE	FALSE	FALSE	1218	3.71719768380549		0.3713649	-0.19391623	FALSE
PSG1	protein_coding	FALSE	FALSE	FALSE	1219	-3.71566022903942		0.6500643	-0.02285371	FALSE
SVOPL	protein_coding	FALSE	FALSE	FALSE	1220	-3.71488733470131		0.5202634	-0.04294955	FALSE
HMOX1	protein_coding	FALSE	FALSE	FALSE	1221	3.71463848863214		0.0056214	2.65805043	TRUE
ARIH1	protein_coding	FALSE	FALSE	FALSE	1222	3.71451137331366		0.0063215	0.83857621	TRUE
ATP5ME	protein_coding	FALSE	FALSE	FALSE	1223	3.71413313920115
LGALS9B	protein_coding	FALSE	FALSE	FALSE	1224	-3.71355229639037		0.0353514	0.15097937	FALSE
QSER1	protein_coding	FALSE	FALSE	FALSE	1225	3.713216828636		0.2465097	0.09530967	FALSE
CLEC2B	protein_coding	FALSE	FALSE	FALSE	1226	3.71121641464659		0.0730071	0.6144233	FALSE
AASDHPPT	protein_coding	FALSE	FALSE	FALSE	1227	3.71107688795515		0.6122299	-0.12992786	FALSE
DMRTC2	protein_coding	FALSE	FALSE	FALSE	1228	-3.71083477832623		0.8353411	-0.01160095	FALSE
MTCL1	protein_coding	FALSE	FALSE	FALSE	1229	-3.70948633717384	2657
FAM90A14P	protein_coding	FALSE	FALSE	FALSE	1230	-3.70801560248216
HIF1A	protein_coding	FALSE	FALSE	FALSE	1231	3.70793717696025		0.0712702	0.8996915	FALSE
CPA6	protein_coding	FALSE	FALSE	FALSE	1232	-3.70764622603339		0.9407663	0.0049431	FALSE
CLIC4	protein_coding	FALSE	FALSE	FALSE	1233	3.70696255029029		0.0964499	0.45491615	FALSE
UBE2V1	protein_coding	FALSE	FALSE	FALSE	1234	3.70620049608931		0.1617308	0.14398652	FALSE
UGT2B4	protein_coding	FALSE	FALSE	FALSE	1235	-3.70559213533541		0.5454332	-0.02652822	FALSE
FPR1	protein_coding	TRUE	FALSE	TRUE	1236	3.70493004879727		0.0012485	3.21125398	TRUE
RASSF8	protein_coding	FALSE	FALSE	FALSE	1237	3.70306004711486		0.8132638	-0.01489174	FALSE
ORMDL1	protein_coding	FALSE	FALSE	FALSE	1238	3.70200446739771		0.2314615	0.12155539	FALSE
TENT2	protein_coding	FALSE	FALSE	FALSE	1239	3.70147504836467
GIMAP5	protein_coding	FALSE	FALSE	FALSE	1240	3.70139992321521		0.8547936	-0.11645374	FALSE
SULT4A1	protein_coding	FALSE	FALSE	FALSE	1241	-3.70132108377052		0.8053368	0.01779514	FALSE
PRAMEF12	protein_coding	FALSE	FALSE	FALSE	1242	-3.69865125073141		0.806661	-0.01630413	FALSE
RPL37	protein_coding	FALSE	FALSE	FALSE	1243	3.69801680840496		0.8724448	-0.00949811	FALSE
CYP11B1	protein_coding	FALSE	FALSE	FALSE	1244	-3.69794627335548		0.8993199	0.00659638	FALSE
RPL7	protein_coding	FALSE	FALSE	FALSE	1245	3.6969974830716		0.9863005	0.0139239	FALSE
BPIFB6	protein_coding	FALSE	FALSE	FALSE	1246	-3.69662834809361
RNF13	protein_coding	FALSE	FALSE	FALSE	1247	3.69556031207364		0.0005528	0.33704362	TRUE
PCDHA1	protein_coding	FALSE	FALSE	FALSE	1248	-3.69402581213693		0.3097444	-0.05027111	FALSE
ITGA1	protein_coding	FALSE	FALSE	FALSE	1249	3.69299356544789		0.7993868	0.15966089	FALSE
NPHS2	protein_coding	FALSE	FALSE	FALSE	1250	-3.69289415535939		0.8132638	0.01365999	FALSE
PRPF4B	protein_coding	FALSE	FALSE	FALSE	1251	3.69272434559744		0.3258098	0.25756632	FALSE
CAVIN3	protein_coding	FALSE	FALSE	FALSE	1252	-3.6924753454603
SAP18	protein_coding	FALSE	FALSE	FALSE	1253	3.69187859389673		0.6000081	0.1697526	FALSE
ISM2	protein_coding	FALSE	FALSE	FALSE	1254	-3.69166309079467
UQCRC2	protein_coding	FALSE	FALSE	FALSE	1255	3.69073916617733		0.4259197	0.44823941	FALSE
CYB5B	protein_coding	FALSE	FALSE	FALSE	1256	3.69037590668557		0.0478639	-0.4040305	FALSE
CCDC102A	protein_coding	FALSE	FALSE	FALSE	1257	-3.69032028597283		0.005236	-1.01218222	TRUE
GSDMC	protein_coding	FALSE	FALSE	FALSE	1258	-3.69003089493273		0.9882402	0.00482452	FALSE
CCL20	protein_coding	TRUE	FALSE	TRUE	1259	3.68870614375651		0.000148	3.53487889	TRUE
EIF3H	protein_coding	FALSE	FALSE	FALSE	1260	3.68544405533026		0.5153006	0.34842727	FALSE
AMMECR1	protein_coding	FALSE	FALSE	FALSE	1261	3.68524586359191		0.3848791	-0.16877615	FALSE
GATA4	protein_coding	FALSE	FALSE	FALSE	1262	-3.68469366337887		0.8229083	-0.0127109	FALSE
CCT6A	protein_coding	FALSE	FALSE	FALSE	1263	3.68459959619165		0.0738462	0.47929467	FALSE
AKT3	protein_coding	FALSE	FALSE	FALSE	1264	3.68391301212207		0.0538532	0.11681562	FALSE
NEUROD1	protein_coding	FALSE	FALSE	FALSE	1265	-3.6808053652437		0.4397596	0.03306366	FALSE
XRN1	protein_coding	FALSE	FALSE	FALSE	1266	3.68020819548408		0.1071799	-0.63188738	FALSE
KRT81	protein_coding	FALSE	FALSE	FALSE	1267	-3.68018390857019		0.3724703	-0.03982382	FALSE
PID1	protein_coding	FALSE	FALSE	FALSE	1268	3.67989093567482		0.5385463	-0.39164494	FALSE
PPP1R15B	protein_coding	FALSE	FALSE	FALSE	1269	3.67977780417427		0.0913838	0.07658204	FALSE
TUBA1B	protein_coding	FALSE	FALSE	FALSE	1270	3.6795469231494		0.3268119	0.24877816	FALSE
SLC22A2	protein_coding	FALSE	FALSE	FALSE	1271	-3.67953814756739		0.9390394	0.0040345	FALSE
PRRC2C	protein_coding	FALSE	FALSE	FALSE	1272	3.67933009330378
PHF3	protein_coding	FALSE	FALSE	FALSE	1273	3.67919948866118		0.9068931	0.01668244	FALSE
MAPK1IP1L	protein_coding	FALSE	FALSE	FALSE	1274	3.67919437243547
DPP6	protein_coding	FALSE	FALSE	FALSE	1275	-3.67821866203621		0.2815524	0.05342032	FALSE
MOB1B	protein_coding	FALSE	FALSE	FALSE	1276	3.67816016304722
CABP2	protein_coding	FALSE	FALSE	FALSE	1277	-3.67681592666545		0.3371815	0.03638722	FALSE
ZNF479	protein_coding	FALSE	FALSE	FALSE	1278	-3.67636311717469
ARL1	protein_coding	FALSE	FALSE	FALSE	1279	3.67574035408595		0.4639264	-0.2251131	FALSE
UBE2L6	protein_coding	FALSE	FALSE	FALSE	1280	3.67454885237457		0.003936	0.91441263	TRUE
EIF3J	protein_coding	FALSE	FALSE	FALSE	1281	3.67358288839935		0.2971463	0.38726944	FALSE
C1orf194	protein_coding	FALSE	FALSE	FALSE	1282	3.67344619248232
DAZL	protein_coding	FALSE	FALSE	FALSE	1283	-3.67278943182131		0.5472962	-0.0250399	FALSE
CDY2B	protein_coding	FALSE	FALSE	FALSE	1284	-3.6725804760248		0.0218466	0.0862462	FALSE
AQP10	protein_coding	FALSE	FALSE	FALSE	1285	-3.67230568760282		0.5993742	-0.06702471	FALSE
PRR23D1	protein_coding	FALSE	FALSE	FALSE	1286	-3.67166998639963
ARL6IP4	protein_coding	FALSE	FALSE	FALSE	1287	-3.67114129054566		0.3760553	-0.21153556	FALSE
VPS29	protein_coding	FALSE	FALSE	FALSE	1288	3.66960141343601		0.1082901	0.71611459	FALSE
NKX6-2	protein_coding	FALSE	FALSE	FALSE	1289	-3.66959705651037		0.3737609	-0.03555943	FALSE
GYPE	protein_coding	FALSE	FALSE	FALSE	1290	3.66805411878604		0.1979526	-0.08111199	FALSE
PPP2CA	protein_coding	FALSE	FALSE	FALSE	1291	3.66733206326645		0.3917426	0.27493657	FALSE
CCNL1	protein_coding	FALSE	FALSE	FALSE	1292	3.66661020978166		0.0252355	0.97096182	FALSE
SYPL1	protein_coding	FALSE	FALSE	FALSE	1293	3.66573377723471		0.72864	0.01395941	FALSE
CAPN11	protein_coding	FALSE	FALSE	FALSE	1294	-3.66530567919981		0.0198917	-1.03552807	FALSE
PGGT1B	protein_coding	FALSE	FALSE	FALSE	1295	3.66515931796834		0.1165319	0.12637677	FALSE
AC139491.7	protein_coding	FALSE	FALSE	FALSE	1296	-3.66346254089223
OGDHL	protein_coding	FALSE	FALSE	FALSE	1297	-3.66341289204088		0.6018056	-0.02905848	FALSE
TRIM49B	protein_coding	FALSE	FALSE	FALSE	1298	-3.66327987635253
VSTM2A	protein_coding	FALSE	FALSE	FALSE	1299	-3.66276427610049
OR10J1	protein_coding	FALSE	FALSE	FALSE	1300	-3.66079407232872		0.308588	-0.05650339	FALSE
ATP6V1E1	protein_coding	FALSE	FALSE	FALSE	1301	3.66030179359178		0.2100992	0.44722415	FALSE
BPY2C	protein_coding	FALSE	FALSE	FALSE	1302	-3.66004038747418
FBLN5	protein_coding	FALSE	FALSE	FALSE	1303	3.65922147931719		0.3319178	-0.58952752	FALSE
CYP1A2	protein_coding	FALSE	FALSE	FALSE	1304	-3.65858460911011		0.3479621	-0.04033898	FALSE
RPL18A	protein_coding	FALSE	FALSE	FALSE	1305	3.65755208122241		0.2582342	-0.21306525	FALSE
RBMXL1	protein_coding	FALSE	FALSE	FALSE	1306	3.65744507138865
SLC17A2	protein_coding	FALSE	FALSE	FALSE	1307	-3.65655329350046		0.4664449	-0.03155553	FALSE
LHX9	protein_coding	FALSE	FALSE	FALSE	1308	-3.65529426984221		0.9331766	0.00491141	FALSE
RALB	protein_coding	FALSE	FALSE	FALSE	1309	3.6535174573186		0.4189698	0.38739259	FALSE
OTX2	protein_coding	FALSE	FALSE	FALSE	1310	-3.65267654386647		0.6668035	-0.0233649	FALSE
GAD2	protein_coding	FALSE	FALSE	FALSE	1311	-3.65177072242573		0.5385463	-0.04279855	FALSE
ATXN1L	protein_coding	FALSE	FALSE	FALSE	1312	3.65145438738447
EI24	protein_coding	FALSE	FALSE	FALSE	1313	3.65087724496011		0.2992102	-0.3131292	FALSE
SRSF6	protein_coding	FALSE	FALSE	FALSE	1314	3.65045653585759
UBQLN2	protein_coding	FALSE	FALSE	FALSE	1315	3.64938811053027		0.7880985	0.08821162	FALSE
PRR23D2	protein_coding	FALSE	FALSE	FALSE	1316	-3.64685428237387
TBXT	protein_coding	FALSE	FALSE	FALSE	1317	-3.64660055669577
EPM2AIP1	protein_coding	FALSE	FALSE	FALSE	1318	3.64587641989159		0.0132101	-0.47914828	FALSE
NOTCH2NLA	protein_coding	FALSE	FALSE	FALSE	1319	3.64573920735866
NRAP	protein_coding	FALSE	FALSE	FALSE	1320	-3.64456322552603		0.5448617	-0.02839415	FALSE
CCDC68	protein_coding	FALSE	FALSE	FALSE	1321	3.6441029213072		0.5221506	-0.06597531	FALSE
WDFY1	protein_coding	FALSE	FALSE	FALSE	1322	3.64357462447397		0.1764159	-0.39288125	FALSE
IVL	protein_coding	FALSE	FALSE	FALSE	1323	-3.64350891751192		0.8305794	0.00985344	FALSE
KTN1	protein_coding	FALSE	FALSE	FALSE	1324	3.64340134400174		0.0064856	0.41172019	TRUE
CALN1	protein_coding	FALSE	FALSE	FALSE	1325	-3.64312130106835		0.1221717	0.23129561	FALSE
TRIM31	protein_coding	FALSE	FALSE	FALSE	1326	-3.64267735731091		0.2388386	0.0558835	FALSE
ACTBL2	protein_coding	FALSE	FALSE	FALSE	1327	-3.64254178115373
TUBB	protein_coding	FALSE	FALSE	FALSE	1328	3.64113018087885		0.2847778	-0.45299801	FALSE
OR5A2	protein_coding	FALSE	FALSE	FALSE	1329	-3.64073560836692		0.6036113	-0.02959327	FALSE
ARL4A	protein_coding	FALSE	FALSE	FALSE	1330	3.64012583870654		0.0184048	0.40760712	FALSE
SAT1	protein_coding	FALSE	FALSE	FALSE	1331	3.63965092460262		0.0079777	1.05713024	TRUE
THUMPD1	protein_coding	FALSE	FALSE	FALSE	1332	3.63937360210546		0.4847628	-0.17210517	FALSE
EPS15	protein_coding	FALSE	FALSE	FALSE	1333	3.63845081404816		0.1317692	-0.46548312	FALSE
ANKRD24	protein_coding	FALSE	FALSE	FALSE	1334	-3.63809605140449		0.6693828	-0.02099993	FALSE
PRSS41	protein_coding	FALSE	FALSE	FALSE	1335	-3.63796851954552
KRT6B	protein_coding	FALSE	FALSE	FALSE	1336	-3.63790263490692		0.1453992	0.04934723	FALSE
DUSP13	protein_coding	FALSE	FALSE	FALSE	1337	-3.63758551696692		0.1054597	0.0578345	FALSE
GIP	protein_coding	FALSE	FALSE	FALSE	1338	-3.63719234650104		0.8770077	-0.01163594	FALSE
SLC15A5	protein_coding	FALSE	FALSE	FALSE	1339	-3.63619167731013
PGK1	protein_coding	FALSE	FALSE	FALSE	1340	3.63598039865634		0.2010772	0.55472062	FALSE
NKAIN3	protein_coding	FALSE	FALSE	FALSE	1341	-3.63570022645544		0.4929428	0.02642005	FALSE
CCDC61	protein_coding	FALSE	FALSE	FALSE	1342	-3.6347654827539	4523	0.8618209	0.01390901	FALSE
FKBP5	protein_coding	FALSE	FALSE	FALSE	1343	3.63442969561019		0.1896303	1.20144148	FALSE
G3BP1	protein_coding	FALSE	FALSE	FALSE	1344	3.63408401700723		0.0824128	0.55922098	FALSE
FBXL5	protein_coding	FALSE	FALSE	FALSE	1345	3.63305070711259		0.1662456	0.78776508	FALSE
PPBP	protein_coding	FALSE	FALSE	FALSE	1346	3.63279061665447		0.2827294	0.23632465	FALSE
CSTF2T	protein_coding	FALSE	FALSE	FALSE	1347	3.63258922291649		0.4499647	-0.13180932	FALSE
CS	protein_coding	FALSE	FALSE	FALSE	1348	3.63219548467872		0.0736789	0.51928964	FALSE
ATP6V1FNB	protein_coding	FALSE	FALSE	FALSE	1349	-3.63205210031476
EPB41L2	protein_coding	FALSE	FALSE	FALSE	1350	3.63132213165278		0.2582006	-0.12435716	FALSE
CDX2	protein_coding	FALSE	FALSE	FALSE	1351	-3.63131642660904		0.8984307	-0.00710222	FALSE
RPLP0	protein_coding	FALSE	FALSE	FALSE	1352	3.63093095327787		0.2907563	0.0438356	FALSE
TRIM43B	protein_coding	FALSE	FALSE	FALSE	1353	-3.63087716100441
PSMB1	protein_coding	FALSE	FALSE	FALSE	1354	3.62966095653531		0.865207	0.03284794	FALSE
AKR1D1	protein_coding	FALSE	FALSE	FALSE	1355	-3.62921707725281		0.1773105	-0.49567749	FALSE
CYP26C1	protein_coding	FALSE	FALSE	FALSE	1356	-3.62914668825009		0.3478475	-0.03091002	FALSE
FRG2B	protein_coding	FALSE	FALSE	FALSE	1357	-3.6288824435885		0.728488	-0.01613415	FALSE
AGXT2	protein_coding	FALSE	FALSE	FALSE	1358	-3.62784101486417		0.510364	0.02720642	FALSE
PIWIL1	protein_coding	FALSE	FALSE	FALSE	1359	-3.62780571038615		0.468741	0.03191815	FALSE
RAB22A	protein_coding	FALSE	FALSE	FALSE	1360	3.62670332875637		0.0722836	-0.53759214	FALSE
TSPAN1	protein_coding	FALSE	FALSE	FALSE	1361	3.62647949446663		0.9083549	0.10900309	FALSE
TAF9	protein_coding	FALSE	FALSE	FALSE	1362	3.62495749940576		0.3365905	0.12191324	FALSE
FAM107A	protein_coding	FALSE	FALSE	FALSE	1363	3.62446342163496		0.770857	0.31454633	FALSE
PEBP1	protein_coding	FALSE	FALSE	FALSE	1364	3.624379799403		0.3610814	-0.25013244	FALSE
RPS14	protein_coding	FALSE	FALSE	FALSE	1365	3.62265085004658		0.0021944	-0.57147456	TRUE
CELA3B	protein_coding	FALSE	FALSE	FALSE	1366	-3.62105887605382
FCRL4	protein_coding	FALSE	FALSE	FALSE	1367	-3.62038775464985		0.6913033	-0.0245746	FALSE
NDUFB8	protein_coding	FALSE	FALSE	FALSE	1368	3.61916583222061		0.2893564	-0.20710961	FALSE
RPL37A	protein_coding	FALSE	FALSE	FALSE	1369	3.6172516979766		0.4854875	-0.2545931	FALSE
C1orf43	protein_coding	FALSE	FALSE	FALSE	1370	3.61668603280161		0.0715672	0.69788985	FALSE
ITGB1	protein_coding	FALSE	FALSE	FALSE	1371	3.61638412616523		0.5195784	-0.02975442	FALSE
MAT2B	protein_coding	FALSE	FALSE	FALSE	1372	3.61596105380843		0.4628699	0.09387372	FALSE
XRCC6	protein_coding	FALSE	FALSE	FALSE	1373	3.61585252861977		0.9547059	-0.01757851	FALSE
EIF4H	protein_coding	FALSE	FALSE	FALSE	1374	3.61584031350928		0.8266522	0.07851339	FALSE
GPR12	protein_coding	FALSE	FALSE	FALSE	1375	-3.61582771105769		0.9533311	-0.00337173	FALSE
WFDC2	protein_coding	FALSE	FALSE	FALSE	1376	3.61539736562211		0.557199	0.13693811	FALSE
ATAD1	protein_coding	FALSE	FALSE	FALSE	1377	3.61421322663771		0.1629377	0.25678589	FALSE
RAC3	protein_coding	FALSE	FALSE	FALSE	1378	-3.61407035922239		0.1837222	-0.3423009	FALSE
OR14J1	protein_coding	FALSE	FALSE	FALSE	1379	-3.61349478231617		0.9897348	-0.00112882	FALSE
SERPINB5	protein_coding	FALSE	FALSE	FALSE	1380	-3.61331272575554		0.9852001	-0.00260302	FALSE
ARPC3	protein_coding	FALSE	FALSE	FALSE	1381	3.61185130548895		0.0514723	1.49888346	FALSE
OR8D1	protein_coding	FALSE	FALSE	FALSE	1382	-3.61171152127328		0.8824801	-0.00789212	FALSE
HAPLN2	protein_coding	FALSE	FALSE	FALSE	1383	-3.60975029587674		0.3902282	-0.05481343	FALSE
PURB	protein_coding	FALSE	FALSE	FALSE	1384	3.60883306708057		0.5731052	0.14681941	FALSE
XPO7	protein_coding	FALSE	FALSE	FALSE	1385	3.60816986991466		0.0160838	0.49875017	FALSE
CCDC172	protein_coding	FALSE	FALSE	FALSE	1386	-3.60779338619978
CA6	protein_coding	FALSE	FALSE	FALSE	1387	-3.60754319666887		0.650797	0.02666284	FALSE
ARHGAP18	protein_coding	FALSE	FALSE	FALSE	1388	3.60708201301238		0.0442349	0.25384073	FALSE
AMPD1	protein_coding	FALSE	FALSE	FALSE	1389	-3.6068367646813		0.8196247	-0.01697677	FALSE
MUC19	protein_coding	FALSE	FALSE	FALSE	1390	-3.60623872632304
RSL24D1	protein_coding	FALSE	FALSE	FALSE	1391	3.60350020647869
BTBD17	protein_coding	FALSE	FALSE	FALSE	1392	-3.59882405292175		0.9210557	-0.00716353	FALSE
MRPL9	protein_coding	FALSE	FALSE	FALSE	1393	3.59868674219702		0.2022407	0.34074097	FALSE
PIK3C2A	protein_coding	FALSE	FALSE	FALSE	1394	3.59579466750752		0.7753934	-0.06544858	FALSE
ACOT4	protein_coding	FALSE	FALSE	FALSE	1395	-3.59471861437		0.0031271	0.96111437	TRUE
SYT6	protein_coding	FALSE	FALSE	FALSE	1396	-3.59461481487956		0.8938747	0.00596271	FALSE
EPAS1	protein_coding	FALSE	FALSE	FALSE	1397	3.59457867538764		0.8663936	-0.11003298	FALSE
PRDM14	protein_coding	FALSE	FALSE	FALSE	1398	-3.59435267487894		0.8235203	-0.01237692	FALSE
CARD9	protein_coding	FALSE	FALSE	FALSE	1399	-3.59432672893613		0.0844772	0.27147112	FALSE
ADRB1	protein_coding	FALSE	FALSE	FALSE	1400	3.59363122398192		0.1562198	0.17148736	FALSE
TBL1XR1	protein_coding	FALSE	FALSE	FALSE	1401	3.59324555226132		0.886762	0.05599905	FALSE
NPM2	protein_coding	FALSE	FALSE	FALSE	1402	-3.59303944354054		0.914579	0.01049529	FALSE
RSBN1	protein_coding	FALSE	FALSE	FALSE	1403	3.59224959656361		0.2967229	-0.3967015	FALSE
RHOF	protein_coding	FALSE	FALSE	FALSE	1404	-3.5920560280445		0.0339573	0.16806685	FALSE
ZFY	protein_coding	FALSE	FALSE	FALSE	1405	3.58976459312068		0.6760465	-0.12300568	FALSE
BNC1	protein_coding	FALSE	FALSE	FALSE	1406	-3.58918463541471		0.4585228	-0.05414669	FALSE
CEP131	protein_coding	FALSE	FALSE	FALSE	1407	-3.58868352746111	3141
TERT	protein_coding	FALSE	FALSE	FALSE	1408	-3.58852162848506		0.8237578	-0.01123672	FALSE
FOXF1	protein_coding	FALSE	FALSE	FALSE	1409	3.58813069437133		0.7104863	0.16538306	FALSE
ARHGAP29	protein_coding	FALSE	FALSE	FALSE	1410	3.58643821664355		0.6162435	-0.03851821	FALSE
ZP4	protein_coding	FALSE	FALSE	FALSE	1411	-3.5860017989171		0.9203523	-0.00641232	FALSE
TTC14	protein_coding	FALSE	FALSE	FALSE	1412	3.58529530694897		0.6063042	-0.34106464	FALSE
LIN28B	protein_coding	FALSE	FALSE	FALSE	1413	-3.58514924919378		0.7874421	-0.01454316	FALSE
OR4Q3	protein_coding	FALSE	FALSE	FALSE	1414	-3.5833492247933		0.8749823	-0.01052221	FALSE
SEL1L	protein_coding	FALSE	FALSE	FALSE	1415	3.58280320225029		0.0488106	0.22406831	FALSE
PRR27	protein_coding	FALSE	FALSE	FALSE	1416	-3.58126721387486
CELA3A	protein_coding	FALSE	FALSE	FALSE	1417	-3.58017459162639
ACSM2B	protein_coding	FALSE	FALSE	FALSE	1418	-3.57998721362879		0.839583	0.01002017	FALSE
RAB11FIP2	protein_coding	FALSE	FALSE	FALSE	1419	3.57800429079742		0.629874	0.13279067	FALSE
IDO2	protein_coding	FALSE	FALSE	FALSE	1420	-3.57770424813064
SPATA31D3	protein_coding	FALSE	FALSE	FALSE	1421	-3.57748525979949
RGS2	protein_coding	FALSE	FALSE	FALSE	1422	3.57719700791108		0.145	0.53747182	FALSE
RPL34	protein_coding	FALSE	FALSE	FALSE	1423	3.57675277484478		0.1298878	0.52640734	FALSE
EIF5A	protein_coding	FALSE	FALSE	FALSE	1424	3.57541409215466		0.5093793	0.31872778	FALSE
LAMTOR3	protein_coding	FALSE	FALSE	FALSE	1425	3.57526340671152
ANKRD62	protein_coding	FALSE	FALSE	FALSE	1426	-3.5741402993404
GYPB	protein_coding	FALSE	FALSE	FALSE	1427	3.57406864422521		0.2930327	0.1407739	FALSE
MIER1	protein_coding	FALSE	FALSE	FALSE	1428	3.57376901332801		0.2122125	0.24395827	FALSE
PIK3R6	protein_coding	FALSE	FALSE	FALSE	1429	-3.5721922516498	2973
PLSCR5	protein_coding	FALSE	FALSE	FALSE	1430	-3.57166445988309
ACSM2A	protein_coding	FALSE	FALSE	FALSE	1431	-3.5704945400623
MT1G	protein_coding	FALSE	FALSE	FALSE	1432	3.56994006615349		0.0103811	2.0566331	FALSE
DDX18	protein_coding	FALSE	FALSE	FALSE	1433	3.56956746346119		0.5864497	0.13493626	FALSE
ADAR	protein_coding	FALSE	FALSE	FALSE	1434	3.56916377091913		0.1150711	0.6510135	FALSE
PIM1	protein_coding	FALSE	FALSE	FALSE	1435	3.56843545225147		0.0082458	1.09114933	TRUE
TMEM238	protein_coding	FALSE	FALSE	FALSE	1436	-3.56779692674198
TACR3	protein_coding	FALSE	FALSE	FALSE	1437	-3.56598004723127		0.6626501	-0.01918734	FALSE
ATP6V1C1	protein_coding	FALSE	FALSE	FALSE	1438	3.56475571324705		0.1061015	0.08364748	FALSE
FAR1	protein_coding	FALSE	FALSE	FALSE	1439	3.56457035275327		0.202105	-0.62309858	FALSE
ADH5	protein_coding	FALSE	FALSE	FALSE	1440	3.56393404601035		0.8771088	-0.04828525	FALSE
CTDSPL2	protein_coding	FALSE	FALSE	FALSE	1441	3.56190118737581		0.9140161	-0.02269401	FALSE
BHLHE22	protein_coding	FALSE	FALSE	FALSE	1442	-3.56180965216432
VAMP7	protein_coding	FALSE	FALSE	FALSE	1443	3.56150717883989		0.6625994	0.25664974	FALSE
RAB5A	protein_coding	FALSE	FALSE	FALSE	1444	3.56111315791994		0.1747228	0.42778957	FALSE
MED1	protein_coding	FALSE	FALSE	FALSE	1445	3.56002996687673
AIDA	protein_coding	FALSE	FALSE	FALSE	1446	3.55915022495931
DNAJC3	protein_coding	TRUE	FALSE	TRUE	1447	3.55913333932093		0.0003649	1.33505623	TRUE
OR5AS1	protein_coding	FALSE	FALSE	FALSE	1448	-3.55891312878454		0.3739246	0.03626554	FALSE
ARMC1	protein_coding	FALSE	FALSE	FALSE	1449	3.55864844000061		0.3429347	-0.21539335	FALSE
OR8A1	protein_coding	FALSE	FALSE	FALSE	1450	-3.55807683521355		0.7081373	-0.01909391	FALSE
GRID2	protein_coding	FALSE	FALSE	FALSE	1451	-3.55716670948074		0.9298606	-0.00546617	FALSE
ABCB5	protein_coding	FALSE	FALSE	FALSE	1452	-3.55672378979165		0.4563661	-0.02807027	FALSE
TLX3	protein_coding	FALSE	FALSE	FALSE	1453	-3.55390971026629		0.7661737	0.01495092	FALSE
LRRTM2	protein_coding	FALSE	FALSE	FALSE	1454	3.55363178847278		0.2452473	-0.07264047	FALSE
LSM12	protein_coding	FALSE	FALSE	FALSE	1455	3.55338050395693		0.1115004	0.29402379	FALSE
HES5	protein_coding	FALSE	FALSE	FALSE	1456	-3.55120638254488
PALM2AKAP2	protein_coding	FALSE	FALSE	FALSE	1457	-3.55109864884804
TSC22D1	protein_coding	FALSE	FALSE	FALSE	1458	3.55019188483406		0.307681	-0.0706249	FALSE
CD164	protein_coding	FALSE	FALSE	FALSE	1459	3.55017394197692		0.0350388	0.32832914	FALSE
SAR1A	protein_coding	FALSE	FALSE	FALSE	1460	3.54761506372654		0.4933474	-0.23113245	FALSE
KIR2DL1	protein_coding	FALSE	FALSE	FALSE	1461	-3.54761100572872		0.619732	0.05091157	FALSE
OSTF1	protein_coding	FALSE	FALSE	FALSE	1462	3.5463994765634		0.1215134	0.56603018	FALSE
CPNE7	protein_coding	FALSE	FALSE	FALSE	1463	-3.54523151852443		0.1439141	0.06450445	FALSE
OR2L3	protein_coding	FALSE	FALSE	FALSE	1464	-3.5450034820403		0.4909718	-0.03380059	FALSE
BIRC2	protein_coding	FALSE	FALSE	FALSE	1465	3.54484936367274		0.8821179	0.03507278	FALSE
ABI1	protein_coding	FALSE	FALSE	FALSE	1466	3.54435546091944		0.3156733	0.2727917	FALSE
ARPP21	protein_coding	FALSE	FALSE	FALSE	1467	-3.54332379410542
ANTKMT	protein_coding	FALSE	FALSE	FALSE	1468	-3.54220467435047
ZNF655	protein_coding	FALSE	FALSE	FALSE	1469	3.54125657722697		0.1601957	0.08325729	FALSE
BICDL2	protein_coding	FALSE	FALSE	FALSE	1470	-3.5402635298735
PRLHR	protein_coding	FALSE	FALSE	FALSE	1471	-3.53984823917363		0.6030914	0.02657544	FALSE
LGALS8	protein_coding	FALSE	FALSE	FALSE	1472	3.53938250791235		0.0072226	0.55428303	TRUE
AFF1	protein_coding	FALSE	FALSE	FALSE	1473	3.53874886031177		0.5274221	0.19388131	FALSE
HSPA13	protein_coding	FALSE	FALSE	FALSE	1474	3.53863005686749
LNPEP	protein_coding	FALSE	FALSE	FALSE	1475	3.53816330924278		0.0047783	0.7529759	TRUE
H2BC18	protein_coding	FALSE	FALSE	FALSE	1476	3.53743163995124
DIPK1C	protein_coding	FALSE	FALSE	FALSE	1477	-3.53714236334231
CFHR2	protein_coding	FALSE	FALSE	FALSE	1478	-3.53690219524664		0.770857	0.02256838	FALSE
COPB1	protein_coding	FALSE	FALSE	FALSE	1479	3.53596559541551		0.2649633	0.42816413	FALSE
OSTC	protein_coding	FALSE	FALSE	FALSE	1480	3.53554228779722
TINAG	protein_coding	FALSE	FALSE	FALSE	1481	-3.53382011188596		0.9832145	0.00113919	FALSE
HCRTR2	protein_coding	FALSE	FALSE	FALSE	1482	-3.53369048304165		0.667501	-0.0226826	FALSE
MYEOV	protein_coding	FALSE	FALSE	FALSE	1483	-3.5322572824461		0.9468984	0.00513024	FALSE
SLC44A1	protein_coding	FALSE	FALSE	FALSE	1484	3.53124288536544		0.1445574	0.7325082	FALSE
TRIM49	protein_coding	FALSE	FALSE	FALSE	1485	-3.53037489742047		0.7876071	0.02214692	FALSE
KASH5	protein_coding	FALSE	FALSE	FALSE	1486	-3.53024738941833
CANX	protein_coding	FALSE	FALSE	FALSE	1487	3.53014628170808		0.0069403	1.1307631	TRUE
BFSP2	protein_coding	FALSE	FALSE	FALSE	1488	-3.53006594497994		0.8812817	0.00983664	FALSE
FRMPD4	protein_coding	FALSE	FALSE	FALSE	1489	-3.52976671843572		0.3782144	-0.06361217	FALSE
MRPL35	protein_coding	FALSE	FALSE	FALSE	1490	3.52973603476199		0.229711	0.44355971	FALSE
LRPPRC	protein_coding	FALSE	FALSE	FALSE	1491	3.52973072936592		0.4973861	-0.0979521	FALSE
AGPAT1	protein_coding	FALSE	FALSE	FALSE	1492	3.528984769872		0.1989168	0.04659153	FALSE
OR52K1	protein_coding	FALSE	FALSE	FALSE	1493	-3.52895298779387		0.5116305	-0.05119017	FALSE
SLC34A3	protein_coding	FALSE	FALSE	FALSE	1494	-3.52863050840214	3065	0.8978716	0.00743673	FALSE
FOXN1	protein_coding	FALSE	FALSE	FALSE	1495	-3.52791870000054		0.4863928	0.03819463	FALSE
ITGB3	protein_coding	FALSE	FALSE	FALSE	1496	3.5276231832354		0.9863694	0.00173336	FALSE
STAT1	protein_coding	FALSE	FALSE	FALSE	1497	3.52692914606337		0.00846	1.14567855	TRUE
NDUFB3	protein_coding	FALSE	FALSE	FALSE	1498	3.52575542715191		0.2649633	0.62504101	FALSE
AL136531.2	protein_coding	FALSE	FALSE	FALSE	1499	3.52407076424251
ETF1	protein_coding	FALSE	FALSE	FALSE	1500	3.52361255061047		0.9555204	0.01931651	FALSE
AATK	protein_coding	FALSE	FALSE	FALSE	1501	-3.5228794141972		0.4377117	-0.13161913	FALSE
CGA	protein_coding	FALSE	FALSE	FALSE	1502	-3.52238919493288		0.7204746	-0.04568349	FALSE
PAPSS2	protein_coding	FALSE	FALSE	FALSE	1503	3.52127618082785		0.450846	0.35946921	FALSE
SFPQ	protein_coding	FALSE	FALSE	FALSE	1504	3.52091613754657		0.6394569	0.05123074	FALSE
ZNF664	protein_coding	FALSE	FALSE	FALSE	1505	3.51950818367622		0.9279868	-0.02706916	FALSE
ZNF281	protein_coding	FALSE	FALSE	FALSE	1506	3.51944337837283
RAB2A	protein_coding	FALSE	FALSE	FALSE	1507	3.51805275471512		0.0328199	0.53491621	FALSE
ANXA5	protein_coding	FALSE	FALSE	FALSE	1508	3.51573728649778		0.1067908	0.96794563	FALSE
TRIM64B	protein_coding	FALSE	FALSE	FALSE	1509	-3.51425360078722
RAN	protein_coding	FALSE	FALSE	FALSE	1510	3.51268561328689		0.2405234	0.39887241	FALSE
IFI44L	protein_coding	FALSE	FALSE	FALSE	1511	3.51227980225246		0.7185178	0.35781183	FALSE
PPP1R8	protein_coding	FALSE	FALSE	FALSE	1512	3.51114140127251		0.2865133	0.06156362	FALSE
IQGAP1	protein_coding	FALSE	FALSE	FALSE	1513	3.51107860958303		0.0647652	0.60559047	FALSE
NDFIP1	protein_coding	FALSE	FALSE	FALSE	1514	3.50890918127901		0.9284748	0.03531445	FALSE
ANKRD33	protein_coding	FALSE	FALSE	FALSE	1515	-3.50658525207408		0.1001985	1.0600747	FALSE
SLC5A5	protein_coding	FALSE	FALSE	FALSE	1516	-3.50652581584504		0.6740602	-0.01759475	FALSE
TBATA	protein_coding	FALSE	FALSE	FALSE	1517	-3.50561350324192
FADS6	protein_coding	FALSE	FALSE	FALSE	1518	-3.50554461375942		0.7656223	0.01460453	FALSE
LIG4	protein_coding	FALSE	FALSE	FALSE	1519	3.50551728194905		0.6914131	0.02273308	FALSE
CRYBG2	protein_coding	FALSE	FALSE	FALSE	1520	-3.50544145602142
UGT3A1	protein_coding	FALSE	FALSE	FALSE	1521	-3.50543145774016		0.9736589	-0.00148152	FALSE
NCAN	protein_coding	FALSE	FALSE	FALSE	1522	-3.50496318001019		0.6196684	-0.05457282	FALSE
GC	protein_coding	FALSE	FALSE	FALSE	1523	-3.50460660272624		4.98e-05	0.48883251	TRUE
DPH3	protein_coding	FALSE	FALSE	FALSE	1524	3.50400058789769		0.0129631	1.165359	FALSE
RACK1	protein_coding	FALSE	FALSE	FALSE	1525	3.50341272537094
UGP2	protein_coding	FALSE	FALSE	FALSE	1526	3.50199086640303		0.0644744	0.94779411	FALSE
CCDC197	protein_coding	FALSE	FALSE	FALSE	1527	-3.50164948819914
HPGD	protein_coding	FALSE	FALSE	FALSE	1528	3.50159599838368		0.3909903	0.98092993	FALSE
SRSF7	protein_coding	FALSE	FALSE	FALSE	1529	3.50115474175851
CCNH	protein_coding	FALSE	FALSE	FALSE	1530	3.50056043082644		0.1459798	0.47200504	FALSE
ATP5F1C	protein_coding	FALSE	FALSE	FALSE	1531	3.49999347380471
GLRX5	protein_coding	FALSE	FALSE	FALSE	1532	3.49994574246059		0.9124145	-0.02921293	FALSE
PRDX2	protein_coding	FALSE	FALSE	FALSE	1533	3.49956822527485		0.5321063	0.04204315	FALSE
KCNH8	protein_coding	FALSE	FALSE	FALSE	1534	-3.49726546738194		0.3092297	-0.08419804	FALSE
RXFP2	protein_coding	FALSE	FALSE	FALSE	1535	-3.49690621537206
MOSPD1	protein_coding	FALSE	FALSE	FALSE	1536	3.49587160714459
EIF1	protein_coding	FALSE	FALSE	FALSE	1537	3.49564406440391		0.1888841	0.52359854	FALSE
GABRA1	protein_coding	FALSE	FALSE	FALSE	1538	-3.49485519236137		0.4571582	-0.03401183	FALSE
RPS10	protein_coding	FALSE	FALSE	FALSE	1539	3.49195932923867		0.8978716	-0.03845235	FALSE
MARCHF7	protein_coding	FALSE	FALSE	FALSE	1540	3.49097340959838
YES1	protein_coding	FALSE	FALSE	FALSE	1541	3.48959652571094	4530	0.1600175	-0.27175606	FALSE
PRPF8	protein_coding	FALSE	FALSE	FALSE	1542	3.48919798156985		0.6193606	0.15189958	FALSE
B4GALT1	protein_coding	FALSE	FALSE	FALSE	1543	3.48904863408487		0.5669671	-0.21526699	FALSE
TMEM69	protein_coding	FALSE	FALSE	FALSE	1544	3.48901712294039		0.498644	0.26209807	FALSE
PRR13	protein_coding	FALSE	FALSE	FALSE	1545	3.48866997445386		0.1290287	0.29868563	FALSE
OR2T2	protein_coding	FALSE	FALSE	FALSE	1546	-3.48856926640557
NBPF4	protein_coding	FALSE	FALSE	FALSE	1547	-3.48855813184827
RGR	protein_coding	FALSE	FALSE	FALSE	1548	-3.48828777034364		0.3202109	-0.03717397	FALSE
HIBADH	protein_coding	FALSE	FALSE	FALSE	1549	3.48776350053198		0.1740363	-0.335403	FALSE
WAPL	protein_coding	FALSE	FALSE	FALSE	1550	3.48757757901781
TECTB	protein_coding	FALSE	FALSE	FALSE	1551	-3.48754359167091		0.8293494	0.01102833	FALSE
TERB1	protein_coding	FALSE	FALSE	FALSE	1552	-3.48732961226705
ATP2B4	protein_coding	FALSE	FALSE	FALSE	1553	3.48705739084192		0.7916366	-0.08479045	FALSE
MYH1	protein_coding	FALSE	FALSE	FALSE	1554	-3.48694333254727		0.7841652	0.018313	FALSE
MEP1A	protein_coding	FALSE	FALSE	FALSE	1555	-3.48559743231028		0.0130587	0.33577586	FALSE
KIAA1210	protein_coding	FALSE	FALSE	FALSE	1556	-3.48551595656539
RPS21	protein_coding	FALSE	FALSE	FALSE	1557	3.48415561356458		0.9650502	-0.03353891	FALSE
PDZD7	protein_coding	FALSE	FALSE	FALSE	1558	-3.48200603991721		0.9389679	-0.00375373	FALSE
ATP1A3	protein_coding	FALSE	FALSE	FALSE	1559	-3.48070889347236		0.5462312	-0.02226615	FALSE
BIRC3	protein_coding	FALSE	FALSE	FALSE	1560	3.48044571319194		0.0025	1.74923556	TRUE
UBE2D3	protein_coding	FALSE	FALSE	FALSE	1561	3.48010830691383		0.0564964	1.06520107	FALSE
NPY5R	protein_coding	FALSE	FALSE	FALSE	1562	-3.47994017132154		0.8826453	0.00973581	FALSE
ITCH	protein_coding	FALSE	FALSE	FALSE	1563	3.47913463211876		0.0608537	-0.67540251	FALSE
C4orf50	protein_coding	FALSE	FALSE	FALSE	1564	-3.4780688020401
TSTD3	protein_coding	FALSE	FALSE	FALSE	1565	-3.47699528819448
TGM5	protein_coding	FALSE	FALSE	FALSE	1566	-3.4762731040287		0.760544	-0.01453643	FALSE
H2AC19	protein_coding	FALSE	FALSE	FALSE	1567	3.4747815604826
NOTO	protein_coding	FALSE	FALSE	FALSE	1568	-3.47332220097797
CDC42SE1	protein_coding	FALSE	FALSE	FALSE	1569	3.47330826112991		0.002129	0.38976936	TRUE
FGL2	protein_coding	FALSE	FALSE	FALSE	1570	3.47268379551424		0.1723166	0.808671	FALSE
TMEM95	protein_coding	FALSE	FALSE	FALSE	1571	-3.47261123125775		0.5319312	0.02878053	FALSE
CBLN2	protein_coding	FALSE	FALSE	FALSE	1572	-3.47243728039449		0.5417287	-0.09033953	FALSE
IL13RA1	protein_coding	FALSE	FALSE	FALSE	1573	3.47228045151401		0.779856	0.06886663	FALSE
PSMB3	protein_coding	FALSE	FALSE	FALSE	1574	3.47210073823704		0.2072717	0.3830849	FALSE
FAM181B	protein_coding	FALSE	FALSE	FALSE	1575	-3.47208892105209
RBMY1A1	protein_coding	FALSE	FALSE	FALSE	1576	-3.47196666841824		0.3976481	-0.0474902	FALSE
RBM46	protein_coding	FALSE	FALSE	FALSE	1577	-3.47191645525801		0.6279114	-0.02391763	FALSE
RBM4	protein_coding	FALSE	FALSE	FALSE	1578	3.47078722253248		0.5253437	0.19557526	FALSE
HACD4	protein_coding	FALSE	FALSE	FALSE	1579	3.47047570310691
NDUFB4	protein_coding	FALSE	FALSE	FALSE	1580	3.46842597001178		0.8806358	0.00834225	FALSE
HADHB	protein_coding	FALSE	FALSE	FALSE	1581	3.46800851877015		0.1436609	0.50141042	FALSE
TIMM8B	protein_coding	FALSE	FALSE	FALSE	1582	3.46752009382531		0.8286516	0.05857218	FALSE
C8A	protein_coding	FALSE	FALSE	FALSE	1583	-3.46711785251636		0.0067457	1.08520523	TRUE
SRRM4	protein_coding	FALSE	FALSE	FALSE	1584	-3.46705571084857
PARK7	protein_coding	FALSE	FALSE	FALSE	1585	3.46695214494938		0.9361989	-0.04061837	FALSE
PRAMEF9	protein_coding	FALSE	FALSE	FALSE	1586	-3.46689794919172		0.7438294	0.01391559	FALSE
TSPAN13	protein_coding	FALSE	FALSE	FALSE	1587	3.46429974762155		0.5145931	-0.2755605	FALSE
ZFR2	protein_coding	FALSE	FALSE	FALSE	1588	-3.4642141519424
LBR	protein_coding	FALSE	FALSE	FALSE	1589	3.46291116835692		0.2662978	0.09772533	FALSE
OR4K17	protein_coding	FALSE	FALSE	FALSE	1590	-3.46277228067132		0.8035761	-0.01217137	FALSE
CBARP	protein_coding	FALSE	FALSE	FALSE	1591	-3.46234588056932
PRR19	protein_coding	FALSE	FALSE	FALSE	1592	-3.46212966960608		0.5569059	0.03530435	FALSE
YOD1	protein_coding	FALSE	FALSE	FALSE	1593	3.46205148037272		0.9584503	-0.0025343	FALSE
BOD1	protein_coding	FALSE	FALSE	FALSE	1594	3.4619161289152
OR2M4	protein_coding	FALSE	FALSE	FALSE	1595	-3.46189708058339		0.8787652	-0.00977666	FALSE
AKR1C8P	protein_coding	FALSE	FALSE	FALSE	1596	-3.45998703884935
TGOLN2	protein_coding	FALSE	FALSE	FALSE	1597	3.45932410850541		0.6288275	0.18421762	FALSE
LCP1	protein_coding	TRUE	FALSE	TRUE	1598	3.45910487595506		0.0045392	2.03338972	TRUE
ADD3	protein_coding	FALSE	FALSE	FALSE	1599	3.45906356993932		0.0500217	-0.79826698	FALSE
DERL1	protein_coding	FALSE	FALSE	FALSE	1600	3.45875171267974		0.2536836	0.43435503	FALSE
GLTPD2	protein_coding	FALSE	FALSE	FALSE	1601	-3.45792025455876		0.8476253	0.00835187	FALSE
SLC25A37	protein_coding	TRUE	FALSE	TRUE	1602	3.45685768304245		0.0077068	1.4925007	TRUE
CHORDC1	protein_coding	FALSE	FALSE	FALSE	1603	3.45664434297765		0.7500481	0.01299562	FALSE
TEX11	protein_coding	FALSE	FALSE	FALSE	1604	-3.45644475729487		0.2708069	-0.13178503	FALSE
MTHFD2	protein_coding	FALSE	FALSE	FALSE	1605	3.4549367966472		0.0291963	0.89877308	FALSE
DMRTA2	protein_coding	FALSE	FALSE	FALSE	1606	-3.45320300553595
SNX6	protein_coding	FALSE	FALSE	FALSE	1607	3.45307992510384		0.3901903	-0.06309809	FALSE
MBNL1	protein_coding	FALSE	FALSE	FALSE	1608	3.45296765917065		0.4874649	-0.28268096	FALSE
OR3A3	protein_coding	FALSE	FALSE	FALSE	1609	-3.45296689993038		0.8267736	-0.01419847	FALSE
CRYBA2	protein_coding	FALSE	FALSE	FALSE	1610	-3.45223531343547		0.2769583	-0.09187785	FALSE
EVI2A	protein_coding	FALSE	FALSE	FALSE	1611	3.45201315277748		0.0058962	0.42930749	TRUE
MT1E	protein_coding	FALSE	FALSE	FALSE	1612	3.45086106778923		0.2469637	0.85255685	FALSE
PPP1R12C	protein_coding	FALSE	FALSE	FALSE	1613	-3.45055599045721	3966	0.9072565	-0.02437649	FALSE
SSR1	protein_coding	FALSE	FALSE	FALSE	1614	3.44951997589385		0.0970047	0.84277716	FALSE
MEIS1	protein_coding	FALSE	FALSE	FALSE	1615	3.44898001473788
ZCCHC7	protein_coding	FALSE	FALSE	FALSE	1616	3.4486589260019		0.1234688	-0.36904709	FALSE
MOG	protein_coding	FALSE	FALSE	FALSE	1617	-3.44858875752519		0.4236552	-0.05420717	FALSE
H2AC18	protein_coding	FALSE	FALSE	FALSE	1618	3.44763414436885
POTEC	protein_coding	FALSE	FALSE	FALSE	1619	-3.44653067819226
MPEG1	protein_coding	FALSE	FALSE	FALSE	1620	3.445945162701
FSTL5	protein_coding	FALSE	FALSE	FALSE	1621	-3.44588688330938		0.4047617	-0.03453905	FALSE
SNX12	protein_coding	FALSE	FALSE	FALSE	1622	3.44565578768833		0.2759641	0.12389987	FALSE
GABARAPL2	protein_coding	FALSE	FALSE	FALSE	1623	3.44532042585709		0.6179777	0.09230062	FALSE
VWA5B1	protein_coding	FALSE	FALSE	FALSE	1624	-3.44460032279447
RPL12	protein_coding	FALSE	FALSE	FALSE	1625	3.44445024124688		0.9093022	-0.08440503	FALSE
DRD5	protein_coding	FALSE	FALSE	FALSE	1626	-3.44436700874908		0.307863	-0.05209301	FALSE
CCR3	protein_coding	FALSE	FALSE	FALSE	1627	-3.44435054173076		0.3606466	0.02944842	FALSE
TMEM179B	protein_coding	FALSE	FALSE	FALSE	1628	3.44354771589892
SHANK1	protein_coding	FALSE	FALSE	FALSE	1629	-3.44327506240079		0.5318764	0.02366874	FALSE
KRAS	protein_coding	FALSE	FALSE	FALSE	1630	3.44207522500433		0.6031967	0.09310016	FALSE
RPN2	protein_coding	FALSE	FALSE	FALSE	1631	3.44173086865135		0.1706455	0.48118944	FALSE
ATL3	protein_coding	FALSE	FALSE	FALSE	1632	3.44149756626325		0.0153724	0.70329966	FALSE
CAPNS1	protein_coding	FALSE	FALSE	FALSE	1633	3.44125890341325		0.3540145	-0.11191282	FALSE
MVD	protein_coding	FALSE	FALSE	FALSE	1634	-3.44117538935642	4008	0.7779971	-0.1455743	FALSE
USP53	protein_coding	FALSE	FALSE	FALSE	1635	3.4411523506799		0.5982556	0.17086522	FALSE
DTL	protein_coding	FALSE	FALSE	FALSE	1636	3.4410957453429		0.0282246	-0.53581895	FALSE
THOC2	protein_coding	FALSE	FALSE	FALSE	1637	3.44022865592429		0.6932156	0.04423245	FALSE
USO1	protein_coding	FALSE	FALSE	FALSE	1638	3.44009634531677		0.8131648	0.14089161	FALSE
BMP5	protein_coding	FALSE	FALSE	FALSE	1639	3.44003022279748		0.3815779	-0.32643576	FALSE
ZNF33A	protein_coding	FALSE	FALSE	FALSE	1640	3.43875712242445		0.1054694	-0.10083242	FALSE
CA5A	protein_coding	FALSE	FALSE	FALSE	1641	-3.43676780653108		0.8901318	-0.0079988	FALSE
MMP23B	protein_coding	TRUE	TRUE	FALSE	1642	-3.43650115143666	3745	0.0002379	-1.99980349	TRUE
EEF1AKMT3	protein_coding	FALSE	FALSE	FALSE	1643	3.43593437374216
SUMO1	protein_coding	FALSE	FALSE	FALSE	1644	3.43575190203799		0.3823317	0.08046693	FALSE
CYP4F8	protein_coding	FALSE	FALSE	FALSE	1645	-3.43564044923069		0.6513613	-0.02092156	FALSE
FCHO2	protein_coding	FALSE	FALSE	FALSE	1646	3.43486216807938		0.9345317	0.02284622	FALSE
UCP1	protein_coding	FALSE	FALSE	FALSE	1647	-3.43458024905491
NBPF6	protein_coding	FALSE	FALSE	FALSE	1648	-3.43454214425578
DSTN	protein_coding	FALSE	FALSE	FALSE	1649	3.43421331432254		0.2793526	0.47501706	FALSE
HTR3B	protein_coding	FALSE	FALSE	FALSE	1650	-3.434022758268		0.9454743	0.00486397	FALSE
STT3A	protein_coding	FALSE	FALSE	FALSE	1651	3.43320508109837		0.1886155	0.61505607	FALSE
ZNF24	protein_coding	FALSE	FALSE	FALSE	1652	3.43190778264023		0.0575467	0.17057331	FALSE
RPL3L	protein_coding	FALSE	FALSE	FALSE	1653	-3.43162922552851		0.7300106	-0.01950572	FALSE
SIGLEC14	protein_coding	FALSE	FALSE	FALSE	1654	3.43162637123539
MYCBP	protein_coding	FALSE	FALSE	FALSE	1655	3.43150777830357		0.4512574	0.09535286	FALSE
TNFRSF8	protein_coding	FALSE	FALSE	FALSE	1656	-3.43082439816812		0.0620872	-0.11598402	FALSE
ONECUT1	protein_coding	FALSE	FALSE	FALSE	1657	-3.42758493139096		0.8806579	0.0055488	FALSE
GLIS1	protein_coding	FALSE	FALSE	FALSE	1658	-3.42673215972379		0.4000113	0.03255011	FALSE
ALKBH5	protein_coding	FALSE	FALSE	FALSE	1659	3.4261178745191		0.9189769	-0.03457582	FALSE
TARDBP	protein_coding	FALSE	FALSE	FALSE	1660	3.42558178087333		0.557199	-0.20118565	FALSE
CD24	protein_coding	FALSE	FALSE	FALSE	1661	3.42528997145546		0.924394	0.12400004	FALSE
ZSCAN4	protein_coding	FALSE	FALSE	FALSE	1662	-3.42512853828344		0.4276105	0.06458928	FALSE
CELF1	protein_coding	FALSE	FALSE	FALSE	1663	3.42483201566595
LHX3	protein_coding	FALSE	FALSE	FALSE	1664	-3.4248036163839		0.0976546	0.05999658	FALSE
CLCN3	protein_coding	FALSE	FALSE	FALSE	1665	3.42465649454073		0.7859217	-0.01478948	FALSE
H2AC6	protein_coding	FALSE	FALSE	FALSE	1666	3.42462113529166
CHTF18	protein_coding	FALSE	FALSE	FALSE	1667	-3.4246108191997	3021	0.1932494	-0.61974709	FALSE
LRRC10	protein_coding	FALSE	FALSE	FALSE	1668	-3.42447521589482		0.4095993	-0.04600376	FALSE
LRAT	protein_coding	FALSE	FALSE	FALSE	1669	-3.42443371443278		0.5402446	0.03094519	FALSE
AGR3	protein_coding	FALSE	FALSE	FALSE	1670	3.42437612244046		0.9837423	0.00565003	FALSE
SVOP	protein_coding	FALSE	FALSE	FALSE	1671	-3.42339792179335		0.6855986	-0.01429205	FALSE
PPIL4	protein_coding	FALSE	FALSE	FALSE	1672	3.42250099125904		0.3503554	0.06315214	FALSE
RBMY1E	protein_coding	FALSE	FALSE	FALSE	1673	-3.42129950031242		0.8121325	-0.01094918	FALSE
ADGRG4	protein_coding	FALSE	FALSE	FALSE	1674	-3.42057322667738
OR11A1	protein_coding	FALSE	FALSE	FALSE	1675	-3.42041243740612		0.863667	0.00801303	FALSE
CCDC65	protein_coding	FALSE	FALSE	FALSE	1676	3.41923076752275		0.8804478	-0.05685617	FALSE
RAD51AP2	protein_coding	FALSE	FALSE	FALSE	1677	-3.4191692100085
NINL	protein_coding	FALSE	FALSE	FALSE	1678	-3.41813884667746	3276
LATS1	protein_coding	FALSE	FALSE	FALSE	1679	3.41746381659083		0.1203191	-0.05790139	FALSE
CEBPG	protein_coding	FALSE	FALSE	FALSE	1680	3.41661433609281		0.5971728	0.19532261	FALSE
ARPP19	protein_coding	FALSE	FALSE	FALSE	1681	3.41588806646616
FRG2	protein_coding	FALSE	FALSE	FALSE	1682	-3.41558534861457		0.7369016	-0.01280708	FALSE
UMOD	protein_coding	FALSE	FALSE	FALSE	1683	-3.41530560351742		0.7199905	-0.01563257	FALSE
MPPED1	protein_coding	FALSE	FALSE	FALSE	1684	-3.41425701520412		0.9534066	0.00438264	FALSE
ASB11	protein_coding	FALSE	FALSE	FALSE	1685	-3.41389474857375		0.4894235	-0.02769468	FALSE
GRINA	protein_coding	TRUE	FALSE	TRUE	1686	3.41389252132325		0.0006766	1.55373985	TRUE
CSNK2A2	protein_coding	FALSE	FALSE	FALSE	1687	3.4138917983245		0.3662191	-0.23226781	FALSE
GNL3	protein_coding	FALSE	FALSE	FALSE	1688	3.41364754210092		0.0580072	0.66976722	FALSE
CYP4F11	protein_coding	FALSE	FALSE	FALSE	1689	-3.41261756251587		0.9134686	0.00778554	FALSE
RBM41	protein_coding	FALSE	FALSE	FALSE	1690	3.41240539802669		0.7826107	0.02019666	FALSE
WNT8A	protein_coding	FALSE	FALSE	FALSE	1691	-3.41233077314996		0.5613151	-0.03302639	FALSE
CAT	protein_coding	FALSE	FALSE	FALSE	1692	3.4122965863132		0.9762196	0.01398987	FALSE
LINGO2	protein_coding	FALSE	FALSE	FALSE	1693	-3.41205587047025		0.6932683	-0.0619437	FALSE
KIF7	protein_coding	FALSE	FALSE	FALSE	1694	-3.41103746798502	4357	0.1567834	-0.30771247	FALSE
SEC14L1	protein_coding	FALSE	FALSE	FALSE	1695	3.41092809258122		0.0504557	0.63221685	FALSE
GARS1	protein_coding	FALSE	FALSE	FALSE	1696	3.41025954263463
CBLIF	protein_coding	FALSE	FALSE	FALSE	1697	-3.40984804239432
CUX2	protein_coding	FALSE	FALSE	FALSE	1698	-3.40979129694886		0.5412591	-0.02456817	FALSE
PKN2	protein_coding	FALSE	FALSE	FALSE	1699	3.40908079838267		0.1357661	-0.72187844	FALSE
TMC5	protein_coding	FALSE	FALSE	FALSE	1700	3.40867241614571		0.238103	0.23017963	FALSE
TAX1BP1	protein_coding	FALSE	FALSE	FALSE	1701	3.40851788671003		0.1436609	0.65390388	FALSE
TFAM	protein_coding	FALSE	FALSE	FALSE	1702	3.40845594469725		0.8488262	0.06329451	FALSE
CD44	protein_coding	FALSE	FALSE	FALSE	1703	3.40833220778772		0.0138178	1.86364932	FALSE
DDX42	protein_coding	FALSE	FALSE	FALSE	1704	3.40810968105917		0.2010562	-0.29357571	FALSE
HSPA9	protein_coding	FALSE	FALSE	FALSE	1705	3.40732699850507		0.1408378	0.73013797	FALSE
GABRG3	protein_coding	FALSE	FALSE	FALSE	1706	-3.4069426303748		0.6139995	-0.02495822	FALSE
RNF223	protein_coding	FALSE	FALSE	FALSE	1707	-3.40478355311651
NKTR	protein_coding	FALSE	FALSE	FALSE	1708	3.40455899302185		0.0923765	-0.76787351	FALSE
UCP2	protein_coding	TRUE	FALSE	TRUE	1709	3.40363046762071		0.0010065	1.29753675	TRUE
CCDC63	protein_coding	FALSE	FALSE	FALSE	1710	-3.40306887095644		0.7357787	-0.02135343	FALSE
ADH1B	protein_coding	FALSE	FALSE	FALSE	1711	3.40262814496089		0.2667508	-1.19939785	FALSE
EDEM1	protein_coding	FALSE	FALSE	FALSE	1712	3.402246684058		0.8763119	0.06135962	FALSE
KRT13	protein_coding	FALSE	FALSE	FALSE	1713	-3.40207260250178		0.0582997	0.86608263	FALSE
ADIPOR2	protein_coding	FALSE	FALSE	FALSE	1714	3.40130823691614		0.7849516	0.13414199	FALSE
FRS2	protein_coding	FALSE	FALSE	FALSE	1715	3.39958223592517		0.3654406	0.05132918	FALSE
COL6A2	protein_coding	TRUE	TRUE	FALSE	1716	-3.39952276613746		0.0072226	-1.51894072	TRUE
IL17RE	protein_coding	FALSE	FALSE	FALSE	1717	-3.39910348892854		0.2251047	-0.08609952	FALSE
PPP3CB	protein_coding	FALSE	FALSE	FALSE	1718	3.39892288587657		0.899728	-0.0208493	FALSE
RD3L	protein_coding	FALSE	FALSE	FALSE	1719	-3.39843076137989
TEX261	protein_coding	FALSE	FALSE	FALSE	1720	3.39821636795268		0.669882	-0.08157688	FALSE
HINT1	protein_coding	FALSE	FALSE	FALSE	1721	3.39731747461475		0.5761367	0.42145352	FALSE
EPHA5	protein_coding	FALSE	FALSE	FALSE	1722	-3.39568932032106		0.217001	0.05802048	FALSE
ERP44	protein_coding	FALSE	FALSE	FALSE	1723	3.39555259543345
KIAA1143	protein_coding	FALSE	FALSE	FALSE	1724	3.39412791032482		0.8080281	-0.01296335	FALSE
OR6N2	protein_coding	FALSE	FALSE	FALSE	1725	-3.39402205356908		0.5450463	0.03355702	FALSE
YIPF5	protein_coding	FALSE	FALSE	FALSE	1726	3.39339074941155		0.2446069	-0.0869374	FALSE
ATXN10	protein_coding	FALSE	FALSE	FALSE	1727	3.39311734711032		0.6464555	-0.04552454	FALSE
NOP58	protein_coding	FALSE	FALSE	FALSE	1728	3.39169347022219
KIT	protein_coding	FALSE	FALSE	FALSE	1729	3.39062593793548		0.4204193	-0.46394824	FALSE
HOXC12	protein_coding	FALSE	FALSE	FALSE	1730	-3.38989702803979		0.3102202	0.03819976	FALSE
ZRANB1	protein_coding	FALSE	FALSE	FALSE	1731	3.38958493954584		0.8408082	-0.16933492	FALSE
RFPL2	protein_coding	FALSE	FALSE	FALSE	1732	-3.38952570813075
HS3ST4	protein_coding	FALSE	FALSE	FALSE	1733	-3.38940741507454		0.3776552	-0.03194645	FALSE
PRRT4	protein_coding	FALSE	FALSE	FALSE	1734	-3.38843816576365
COPS2	protein_coding	FALSE	FALSE	FALSE	1735	3.38777255804946		0.8377045	0.01096872	FALSE
RBMY1D	protein_coding	FALSE	FALSE	FALSE	1736	-3.38706901653527
COL16A1	protein_coding	TRUE	TRUE	FALSE	1737	-3.38570598481802	3532	0.0008925	-1.68276956	TRUE
IVNS1ABP	protein_coding	FALSE	FALSE	FALSE	1738	3.38461413321165		0.0948838	0.59852724	FALSE
PA2G4	protein_coding	FALSE	FALSE	FALSE	1739	3.38396754840472		0.1517461	0.55554684	FALSE
FEM1C	protein_coding	FALSE	FALSE	FALSE	1740	3.38295298898494		0.7434302	0.13043973	FALSE
STX19	protein_coding	FALSE	FALSE	FALSE	1741	3.3823678413822		0.5000269	-0.30880718	FALSE
CNGA1	protein_coding	FALSE	FALSE	FALSE	1742	-3.38156516177409		0.2819849	-0.04062529	FALSE
PFDN5	protein_coding	FALSE	FALSE	FALSE	1743	3.38113513009569		0.8138659	0.04478806	FALSE
TMED5	protein_coding	FALSE	FALSE	FALSE	1744	3.38015633681456	4976	0.0517145	1.29726848	FALSE
OLIG1	protein_coding	FALSE	FALSE	FALSE	1745	-3.37984344910147
FGB	protein_coding	FALSE	FALSE	FALSE	1746	-3.37946798068791		0.1988415	0.06717339	FALSE
RBMY1B	protein_coding	FALSE	FALSE	FALSE	1747	-3.37915962034067		0.8539247	-0.00988285	FALSE
DNAJB9	protein_coding	FALSE	FALSE	FALSE	1748	3.37677310297283		0.0129848	1.09119349	FALSE
PGA5	protein_coding	FALSE	FALSE	FALSE	1749	-3.37676172979958		0.4271349	-0.05061909	FALSE
KIAA1191	protein_coding	FALSE	FALSE	FALSE	1750	3.37581431147167		0.2053378	-0.29015403	FALSE
C10orf53	protein_coding	FALSE	FALSE	FALSE	1751	-3.37539962483999		0.1561299	0.04197568	FALSE
TCHH	protein_coding	FALSE	FALSE	FALSE	1752	-3.375071898626
DCTN4	protein_coding	FALSE	FALSE	FALSE	1753	3.3743754845677		0.4639275	0.1702059	FALSE
RAPGEF3	protein_coding	FALSE	FALSE	FALSE	1754	-3.37382629492159	4064	0.0519701	-1.80615626	FALSE
B4GALT5	protein_coding	FALSE	FALSE	FALSE	1755	3.37297697020402		0.0952148	0.55585041	FALSE
RAB5C	protein_coding	FALSE	FALSE	FALSE	1756	3.37285708138815		0.000701	0.65130575	TRUE
PDXP	protein_coding	FALSE	FALSE	FALSE	1757	-3.37237831161962		0.4918046	-0.21641052	FALSE
MOB1A	protein_coding	FALSE	FALSE	FALSE	1758	3.37232475099459
INSM2	protein_coding	FALSE	FALSE	FALSE	1759	-3.37209470909294		0.326882	-0.07496013	FALSE
SPRY4	protein_coding	FALSE	FALSE	FALSE	1760	3.37152934239453		0.780805	0.04264035	FALSE
APH1A	protein_coding	FALSE	FALSE	FALSE	1761	3.37148794412711		0.8585626	-0.04323882	FALSE
PTPRB	protein_coding	FALSE	FALSE	FALSE	1762	3.37021301076194		0.9588859	-0.024663	FALSE
NEDD9	protein_coding	FALSE	FALSE	FALSE	1763	3.36990348560971		0.0201827	1.11558932	FALSE
TAFA1	protein_coding	FALSE	FALSE	FALSE	1764	-3.36926155090492
RPE	protein_coding	FALSE	FALSE	FALSE	1765	3.36885253996858		0.1359927	0.62468525	FALSE
SHB	protein_coding	FALSE	FALSE	FALSE	1766	-3.36749541546915		0.0680794	0.55544237	FALSE
EFCAB3	protein_coding	FALSE	FALSE	FALSE	1767	-3.3668660575722		0.7034022	0.03178996	FALSE
SIAH3	protein_coding	FALSE	FALSE	FALSE	1768	-3.3667942796546
HIPK4	protein_coding	FALSE	FALSE	FALSE	1769	-3.36626651921029		0.6331602	0.0159396	FALSE
KANK3	protein_coding	FALSE	FALSE	FALSE	1770	-3.36589251383318
FTCD	protein_coding	FALSE	FALSE	FALSE	1771	-3.36519522773226		0.4409115	-0.06573543	FALSE
CYSRT1	protein_coding	FALSE	FALSE	FALSE	1772	-3.36450880982078
IARS1	protein_coding	FALSE	FALSE	FALSE	1773	3.36432804835944
ACOXL	protein_coding	FALSE	FALSE	FALSE	1774	-3.36380353153629		0.4393024	-0.22437449	FALSE
KPNA6	protein_coding	FALSE	FALSE	FALSE	1775	3.36323556824951		0.3163654	0.29670405	FALSE
PDCD6IP	protein_coding	FALSE	FALSE	FALSE	1776	3.36309915561687		0.9186018	0.00518524	FALSE
FXR1	protein_coding	FALSE	FALSE	FALSE	1777	3.36296764352893		0.1130216	0.1136353	FALSE
C5orf51	protein_coding	FALSE	FALSE	FALSE	1778	3.36249332884137
GCG	protein_coding	FALSE	FALSE	FALSE	1779	-3.36233073551853		0.5828775	0.02269099	FALSE
PPEF2	protein_coding	FALSE	FALSE	FALSE	1780	-3.36229060273687		0.3410764	-0.04276051	FALSE
P2RX2	protein_coding	FALSE	FALSE	FALSE	1781	-3.36210682085232		0.2463381	-0.81834032	FALSE
OR10H1	protein_coding	FALSE	FALSE	FALSE	1782	-3.36183010737053		0.9133581	-0.00567234	FALSE
KRT77	protein_coding	FALSE	FALSE	FALSE	1783	-3.3605367859394		0.7867272	-0.00971204	FALSE
RHAG	protein_coding	FALSE	FALSE	FALSE	1784	3.35966531087342		0.2133538	0.22745207	FALSE
SFTPA2	protein_coding	FALSE	FALSE	FALSE	1785	3.35944313785441		0.6946681	0.36798168	FALSE
YME1L1	protein_coding	FALSE	FALSE	FALSE	1786	3.358907389654		0.1296811	0.94689713	FALSE
UBXN7	protein_coding	FALSE	FALSE	FALSE	1787	3.35833574675663
DSCAM	protein_coding	FALSE	FALSE	FALSE	1788	-3.35822663878029		0.1335938	0.07278569	FALSE
CLEC4M	protein_coding	FALSE	FALSE	FALSE	1789	-3.3580159012098		0.406434	0.03077382	FALSE
ROPN1	protein_coding	FALSE	FALSE	FALSE	1790	-3.35707573829005		0.944556	0.00452449	FALSE
UFL1	protein_coding	FALSE	FALSE	FALSE	1791	3.35699935789418
IDUA	protein_coding	FALSE	FALSE	FALSE	1792	-3.35626316871664	3575	0.8472663	-0.07944766	FALSE
TMEM74	protein_coding	FALSE	FALSE	FALSE	1793	-3.35595037364008		0.65856	-0.03193289	FALSE
CPNE9	protein_coding	FALSE	FALSE	FALSE	1794	-3.35564584702868		0.8743438	-0.01169242	FALSE
OLIG2	protein_coding	FALSE	FALSE	FALSE	1795	-3.35536754309908		0.0042464	0.28681017	TRUE
CCDC201	protein_coding	FALSE	FALSE	FALSE	1796	-3.35532346064773
SSR2	protein_coding	FALSE	FALSE	FALSE	1797	3.35465962498361		0.6567507	0.34687449	FALSE
KRT40	protein_coding	FALSE	FALSE	FALSE	1798	-3.35333958012287		0.7662716	-0.02260388	FALSE
UBE2A	protein_coding	FALSE	FALSE	FALSE	1799	3.35246610415428		0.1359602	0.15250003	FALSE
SMIM36	protein_coding	FALSE	FALSE	FALSE	1800	-3.35205822983437
VPS13C	protein_coding	FALSE	FALSE	FALSE	1801	3.35195674936948		0.5718596	0.08225903	FALSE
NFIL3	protein_coding	FALSE	FALSE	FALSE	1802	3.35153266692486		0.0151074	1.33947709	FALSE
LMO1	protein_coding	FALSE	FALSE	FALSE	1803	-3.35151967210381		0.9533084	0.00365486	FALSE
TEX13C	protein_coding	FALSE	FALSE	FALSE	1804	-3.34947854127348
PRDM13	protein_coding	FALSE	FALSE	FALSE	1805	-3.34895365516534		0.2984445	-0.04025129	FALSE
PLPP3	protein_coding	FALSE	FALSE	FALSE	1806	3.34881816720374
LMAN1	protein_coding	FALSE	FALSE	FALSE	1807	3.34741099092608		0.5385463	0.08918799	FALSE
CSE1L	protein_coding	FALSE	FALSE	FALSE	1808	3.34661943070454		0.3002331	0.28377895	FALSE
LGALS9C	protein_coding	FALSE	FALSE	FALSE	1809	-3.34659430518732		0.0870013	0.05995096	FALSE
ALLC	protein_coding	FALSE	FALSE	FALSE	1810	-3.34642431907531		0.1718712	-0.05583223	FALSE
OR5D3P	protein_coding	FALSE	FALSE	FALSE	1811	-3.34616122948716
ZIC1	protein_coding	FALSE	FALSE	FALSE	1812	-3.34577256933356		0.9028284	0.00638489	FALSE
FCER1G	protein_coding	TRUE	FALSE	TRUE	1813	3.34574382655635		0.0075539	2.54896332	TRUE
ARNT	protein_coding	FALSE	FALSE	FALSE	1814	3.34542763195424		0.1145815	-0.14575079	FALSE
IPO5	protein_coding	FALSE	FALSE	FALSE	1815	3.34521270602495		0.5205383	0.21036752	FALSE
OVOL2	protein_coding	FALSE	FALSE	FALSE	1816	-3.34345064398442		0.5178056	-0.28272372	FALSE
C2orf49	protein_coding	FALSE	FALSE	FALSE	1817	3.3416286550715		0.0548913	0.43014152	FALSE
UTY	protein_coding	FALSE	FALSE	FALSE	1818	3.34113403685668		0.5862204	-0.12385967	FALSE
SCN10A	protein_coding	FALSE	FALSE	FALSE	1819	-3.33979540845859		0.5438732	-0.02879964	FALSE
SCAF11	protein_coding	FALSE	FALSE	FALSE	1820	3.33884417215894
CLCC1	protein_coding	FALSE	FALSE	FALSE	1821	3.33867597734071		0.744499	-0.0168281	FALSE
NT5C1A	protein_coding	FALSE	FALSE	FALSE	1822	-3.33748447859117		0.5241052	0.02528152	FALSE
WASHC4	protein_coding	FALSE	FALSE	FALSE	1823	3.33671762243617
RHBG	protein_coding	FALSE	FALSE	FALSE	1824	-3.33646588733263		0.1253484	0.05401707	FALSE
CT45A2	protein_coding	FALSE	FALSE	FALSE	1825	-3.33645922725693
CT45A8	protein_coding	FALSE	FALSE	FALSE	1826	-3.33645922725693
BRINP2	protein_coding	FALSE	FALSE	FALSE	1827	-3.3364497011819
BRINP1	protein_coding	FALSE	FALSE	FALSE	1828	-3.33584380495561
AP3M1	protein_coding	FALSE	FALSE	FALSE	1829	3.3353877970719		0.4075979	0.39050281	FALSE
MTNR1B	protein_coding	FALSE	FALSE	FALSE	1830	-3.33481566954132		0.966736	0.00303819	FALSE
FANCL	protein_coding	FALSE	FALSE	FALSE	1831	3.33451872805606		0.6082316	-0.02493683	FALSE
NPSR1	protein_coding	FALSE	FALSE	FALSE	1832	-3.33306351676753		0.0476175	-0.24405714	FALSE
TAS2R30	protein_coding	FALSE	FALSE	FALSE	1833	3.33233053125701
NCSTN	protein_coding	FALSE	FALSE	FALSE	1834	3.33119810032029		0.3475036	-0.17519461	FALSE
MACO1	protein_coding	FALSE	FALSE	FALSE	1835	3.33037041584528
RPRD2	protein_coding	FALSE	FALSE	FALSE	1836	3.33031689331682
WDR45B	protein_coding	FALSE	FALSE	FALSE	1837	3.32998248597517
CCDC105	protein_coding	FALSE	FALSE	FALSE	1838	-3.32988640569104		0.4416431	-0.0274204	FALSE
BCAN	protein_coding	FALSE	FALSE	FALSE	1839	-3.3298467051963		0.7295934	0.02709238	FALSE
DSG1	protein_coding	FALSE	FALSE	FALSE	1840	-3.3297436759488		0.1605029	0.04554893	FALSE
PPT1	protein_coding	FALSE	FALSE	FALSE	1841	3.32955124569921		0.092914	0.60064935	FALSE
VDAC2	protein_coding	FALSE	FALSE	FALSE	1842	3.32901450972631		0.8196459	0.01831035	FALSE
CFAP97	protein_coding	FALSE	FALSE	FALSE	1843	3.32867972037048
MAB21L4	protein_coding	FALSE	FALSE	FALSE	1844	-3.32703380615753
TSPY2	protein_coding	FALSE	FALSE	FALSE	1845	-3.32665412313212		0.8300127	-0.01653475	FALSE
CAPRIN1	protein_coding	FALSE	FALSE	FALSE	1846	3.32655915173446		0.0041987	-0.29424052	TRUE
SBNO1	protein_coding	FALSE	FALSE	FALSE	1847	3.32592763936523		0.0750322	0.15054652	FALSE
ATP13A3	protein_coding	FALSE	FALSE	FALSE	1848	3.32492334435076
NAA50	protein_coding	FALSE	FALSE	FALSE	1849	3.32468116891584
LAP3	protein_coding	FALSE	FALSE	FALSE	1850	3.32456482156757		0.0303788	1.566787	FALSE
ADAMTS18	protein_coding	FALSE	FALSE	FALSE	1851	-3.32313429561439		0.6217842	-0.02598183	FALSE
NHLRC2	protein_coding	FALSE	FALSE	FALSE	1852	3.32272682003734		0.0015988	0.52170472	TRUE
GJB6	protein_coding	FALSE	FALSE	FALSE	1853	-3.32186178379892		0.004861	0.25893296	TRUE
GAL	protein_coding	FALSE	FALSE	FALSE	1854	-3.32147575028091		0.8305794	0.09973028	FALSE
CLCNKB	protein_coding	FALSE	FALSE	FALSE	1855	-3.32128701176581		0.2666701	-0.08013488	FALSE
ONECUT2	protein_coding	FALSE	FALSE	FALSE	1856	-3.32091192942186		0.0267256	0.15841552	FALSE
MRPL43	protein_coding	FALSE	FALSE	FALSE	1857	3.32016583502193		0.0450152	-0.46790394	FALSE
PADI1	protein_coding	FALSE	FALSE	FALSE	1858	-3.31937853455495		0.9140161	-0.00707775	FALSE
DGUOK	protein_coding	FALSE	FALSE	FALSE	1859	3.31914410954562		0.7794556	-0.06480837	FALSE
NLRP4	protein_coding	FALSE	FALSE	FALSE	1860	-3.31871966344859		0.5074396	-0.02448663	FALSE
SREK1	protein_coding	FALSE	FALSE	FALSE	1861	3.31863430018212
SPCS3	protein_coding	FALSE	FALSE	FALSE	1862	3.31846300749963		0.0027908	1.18489131	TRUE
OBSL1	protein_coding	FALSE	FALSE	FALSE	1863	-3.31624137908681
LSM14A	protein_coding	FALSE	FALSE	FALSE	1864	3.3152116041051		0.0021944	-0.62582349	TRUE
ARHGDIB	protein_coding	FALSE	FALSE	FALSE	1865	3.31517921491878		0.0604471	0.45615673	FALSE
CREB3L3	protein_coding	FALSE	FALSE	FALSE	1866	-3.3151535040023		0.6097403	-0.0212391	FALSE
PGAP1	protein_coding	FALSE	FALSE	FALSE	1867	3.31402921308052		0.2425964	-0.17638061	FALSE
P4HA1	protein_coding	TRUE	FALSE	TRUE	1868	3.31351401150013		0.0045304	1.53065323	TRUE
AIFM3	protein_coding	FALSE	FALSE	FALSE	1869	-3.31326319664537	3635	0.9381071	0.00526378	FALSE
TRIM72	protein_coding	FALSE	FALSE	FALSE	1870	-3.31223068635372		0.4974889	0.0316508	FALSE
UBA5	protein_coding	FALSE	FALSE	FALSE	1871	3.31215110535898
CHP1	protein_coding	FALSE	FALSE	FALSE	1872	3.31095858162209
FNDC7	protein_coding	FALSE	FALSE	FALSE	1873	-3.30946828910133		0.8729372	-0.0099339	FALSE
TMEM39A	protein_coding	FALSE	FALSE	FALSE	1874	3.30865160812914		0.2098906	0.29676409	FALSE
ABI2	protein_coding	FALSE	FALSE	FALSE	1875	3.30845930112013		0.6753081	-0.03058703	FALSE
EDNRB	protein_coding	FALSE	FALSE	FALSE	1876	3.30791853202896		0.5510738	-0.09355698	FALSE
BUB3	protein_coding	FALSE	FALSE	FALSE	1877	3.30738860889502		0.0223979	0.59876041	FALSE
OR4F17	protein_coding	FALSE	FALSE	FALSE	1878	-3.3072005774994
TSPY3	protein_coding	FALSE	FALSE	FALSE	1879	-3.30692579478034
ALDH9A1	protein_coding	FALSE	FALSE	FALSE	1880	3.30631375458089		0.0973978	-0.36396585	FALSE
CCDC28A	protein_coding	FALSE	FALSE	FALSE	1881	3.30630994958061		0.8689494	0.05510181	FALSE
XAGE1A	protein_coding	FALSE	FALSE	FALSE	1882	-3.30613201193604
H2AC14	protein_coding	FALSE	FALSE	FALSE	1883	3.30612487579708
GPT	protein_coding	FALSE	FALSE	FALSE	1884	-3.30521130676952		0.4408263	-0.05184548	FALSE
RPL10A	protein_coding	FALSE	FALSE	FALSE	1885	3.3047546208242		0.2310093	-0.29850805	FALSE
SYCP1	protein_coding	FALSE	FALSE	FALSE	1886	-3.30464004736139		0.8238195	0.01432919	FALSE
ABCC12	protein_coding	FALSE	FALSE	FALSE	1887	-3.30313721746725		0.416498	0.04543933	FALSE
ZAN	protein_coding	FALSE	FALSE	FALSE	1888	-3.30300376177374		0.3506987	0.04490392	FALSE
SMYD1	protein_coding	FALSE	FALSE	FALSE	1889	-3.30272583805599		0.5829289	0.02174751	FALSE
CREB1	protein_coding	FALSE	FALSE	FALSE	1890	3.30184608431437		0.4095102	-0.81877116	FALSE
ARHGEF12	protein_coding	FALSE	FALSE	FALSE	1891	3.30139733039591		0.3587711	-0.32359687	FALSE
RABEP2	protein_coding	FALSE	FALSE	FALSE	1892	-3.30028283976256		0.7494721	0.01738531	FALSE
CFAP410	protein_coding	FALSE	FALSE	FALSE	1893	-3.30009251002033	3813
AKR1C4	protein_coding	FALSE	FALSE	FALSE	1894	-3.29967225264224		0.3398019	-0.04056201	FALSE
UBE2J1	protein_coding	FALSE	FALSE	FALSE	1895	3.29959777765611		0.8267293	0.11552332	FALSE
COPS8	protein_coding	FALSE	FALSE	FALSE	1896	3.29910782958364		0.481675	0.36202671	FALSE
HNRNPDL	protein_coding	FALSE	FALSE	FALSE	1897	3.29899277803685
LHX5	protein_coding	FALSE	FALSE	FALSE	1898	-3.29859420061909		0.7295462	-0.02069298	FALSE
ZNF638	protein_coding	FALSE	FALSE	FALSE	1899	3.29846115073546
ITIH1	protein_coding	FALSE	FALSE	FALSE	1900	-3.29812718643251		0.8561528	-0.01031921	FALSE
SEC24A	protein_coding	FALSE	FALSE	FALSE	1901	3.29652849672622		0.6854272	0.07759757	FALSE
ZFR	protein_coding	FALSE	FALSE	FALSE	1902	3.29548710694216		0.1788291	0.3351345	FALSE
ADAM29	protein_coding	FALSE	FALSE	FALSE	1903	-3.29544261734103		0.5979791	-0.04194631	FALSE
MRPL50	protein_coding	FALSE	FALSE	FALSE	1904	3.29481675142215		0.3637604	0.37258549	FALSE
KMT2C	protein_coding	FALSE	FALSE	FALSE	1905	3.29414973317952
DUSP2	protein_coding	FALSE	FALSE	FALSE	1906	-3.29412572012423		0.016812	0.69789729	FALSE
PRAMEF15	protein_coding	FALSE	FALSE	FALSE	1907	-3.29396655913584
EIF2AK1	protein_coding	FALSE	FALSE	FALSE	1908	3.29372597508214		0.406434	0.1295223	FALSE
DMRTC1B	protein_coding	FALSE	FALSE	FALSE	1909	-3.29235100604963
CNOT7	protein_coding	FALSE	FALSE	FALSE	1910	3.2920690790341		0.2263372	0.37559041	FALSE
GLB1L3	protein_coding	FALSE	FALSE	FALSE	1911	-3.29100073135614
MYO3B	protein_coding	FALSE	FALSE	FALSE	1912	-3.29040144283599		0.4166741	-0.8375569	FALSE
TP53INP1	protein_coding	FALSE	FALSE	FALSE	1913	3.29031517142387		0.6052463	-0.27676916	FALSE
KDR	protein_coding	FALSE	FALSE	FALSE	1914	3.29022684392697		0.0012374	-0.46618577	TRUE
AIMP1	protein_coding	FALSE	FALSE	FALSE	1915	3.29003697297745
WBP11	protein_coding	FALSE	FALSE	FALSE	1916	3.28983365317997		0.2241628	0.22319192	FALSE
PHIP	protein_coding	FALSE	FALSE	FALSE	1917	3.28965378188349		0.5400885	-0.21444516	FALSE
CASR	protein_coding	FALSE	FALSE	FALSE	1918	-3.28964308518801		0.8150723	0.01319269	FALSE
ZNF541	protein_coding	FALSE	FALSE	FALSE	1919	-3.28955612195918
CDC5L	protein_coding	FALSE	FALSE	FALSE	1920	3.28865310308593		0.0754401	0.36968305	FALSE
FGFR1OP2	protein_coding	FALSE	FALSE	FALSE	1921	3.287880222605		0.1062952	0.28789103	FALSE
ATP6V1A	protein_coding	FALSE	FALSE	FALSE	1922	3.28783364146697		0.0445461	0.92268115	FALSE
PANK3	protein_coding	FALSE	FALSE	FALSE	1923	3.28769496646422		0.193278	0.13232814	FALSE
ABCB7	protein_coding	FALSE	FALSE	FALSE	1924	3.28762575780858		0.6692658	0.15136272	FALSE
AGO2	protein_coding	FALSE	FALSE	FALSE	1925	3.28755126980654
TCF4	protein_coding	FALSE	FALSE	FALSE	1926	3.28743886201797		0.0906375	-0.92427173	FALSE
KPNA4	protein_coding	FALSE	FALSE	FALSE	1927	3.28651616105944		0.2792189	0.41085759	FALSE
PHF5A	protein_coding	FALSE	FALSE	FALSE	1928	3.28633075192446		0.9291535	0.02544993	FALSE
MYH13	protein_coding	FALSE	FALSE	FALSE	1929	-3.28543115434855		0.2657887	-0.04738871	FALSE
SLU7	protein_coding	FALSE	FALSE	FALSE	1930	3.28508793173354		0.0179755	0.57524191	FALSE
GLCE	protein_coding	FALSE	FALSE	FALSE	1931	3.2847197108135		0.0762618	-0.68844104	FALSE
H3C10	protein_coding	FALSE	FALSE	FALSE	1932	3.28227355140538
CLIC1	protein_coding	FALSE	FALSE	FALSE	1933	3.28175142537132		0.048207	0.7953459	FALSE
MEF2A	protein_coding	FALSE	FALSE	FALSE	1934	3.28143581682666		0.1079522	0.37466403	FALSE
SOCS4	protein_coding	FALSE	FALSE	FALSE	1935	3.28100382999271		0.0882091	0.11303293	FALSE
ADAM33	protein_coding	FALSE	FALSE	FALSE	1936	-3.28082842734188		0.2923838	-0.05079247	FALSE
C5orf22	protein_coding	FALSE	FALSE	FALSE	1937	3.28071762307858		0.7417998	0.05092281	FALSE
TDRD12	protein_coding	FALSE	FALSE	FALSE	1938	-3.2805922166285
RARS1	protein_coding	FALSE	FALSE	FALSE	1939	3.27915463246601
OR6P1	protein_coding	FALSE	FALSE	FALSE	1940	-3.27873237202206
FBXL19	protein_coding	FALSE	FALSE	FALSE	1941	-3.27718351941394
ZC3H15	protein_coding	FALSE	FALSE	FALSE	1942	3.27701167692012		0.044371	0.74771412	FALSE
MFF	protein_coding	FALSE	FALSE	FALSE	1943	3.27684934248021		0.8057983	-0.10776098	FALSE
MPP1	protein_coding	TRUE	FALSE	TRUE	1944	3.27670200349817		0.0004492	1.91071424	TRUE
ABHD2	protein_coding	FALSE	FALSE	FALSE	1945	3.27640874601735		0.0005988	0.45927552	TRUE
RIMBP3B	protein_coding	FALSE	FALSE	FALSE	1946	-3.27572042355208
FSTL4	protein_coding	FALSE	FALSE	FALSE	1947	-3.27488009253689		0.3505867	-0.03003361	FALSE
PIAS1	protein_coding	FALSE	FALSE	FALSE	1948	3.27461067917048		0.6403901	0.17381165	FALSE
FAF2	protein_coding	FALSE	FALSE	FALSE	1949	3.27433799987496		0.0546177	-0.41973281	FALSE
TMPRSS11B	protein_coding	FALSE	FALSE	FALSE	1950	-3.27391014877558		0.4493665	0.02977501	FALSE
FRMPD1	protein_coding	FALSE	FALSE	FALSE	1951	-3.27350789855797		0.650797	-0.02332783	FALSE
H2BC13	protein_coding	FALSE	FALSE	FALSE	1952	3.27312325018023
WWTR1	protein_coding	FALSE	FALSE	FALSE	1953	3.27281597903529		0.5428226	0.11887465	FALSE
ADNP	protein_coding	FALSE	FALSE	FALSE	1954	3.27207711519111		0.452264	-0.21880331	FALSE
KLF10	protein_coding	FALSE	FALSE	FALSE	1955	3.2720031863503		0.3897833	0.05703817	FALSE
TNPO1	protein_coding	FALSE	FALSE	FALSE	1956	3.27197718278341		0.4125713	0.0809418	FALSE
GOLGB1	protein_coding	FALSE	FALSE	FALSE	1957	3.27122353072651		0.0840125	-1.08010954	FALSE
AGXT	protein_coding	FALSE	FALSE	FALSE	1958	-3.27102050298265		0.944496	-0.00421969	FALSE
HS6ST3	protein_coding	FALSE	FALSE	FALSE	1959	-3.27049629272578		0.7658847	0.01029825	FALSE
GALNT9	protein_coding	FALSE	FALSE	FALSE	1960	-3.27040562605551		0.5611256	-0.1946417	FALSE
STX17	protein_coding	FALSE	FALSE	FALSE	1961	3.26964248872687		0.2113027	0.11720652	FALSE
ISCU	protein_coding	FALSE	FALSE	FALSE	1962	3.26963709471437		0.066401	0.49759109	FALSE
JAK1	protein_coding	FALSE	FALSE	FALSE	1963	3.26940480928566		0.307863	0.64536646	FALSE
PLA2G2D	protein_coding	FALSE	FALSE	FALSE	1964	-3.26805155054498		0.270382	-1.03570918	FALSE
VSX1	protein_coding	FALSE	FALSE	FALSE	1965	-3.26698467051503		0.4364969	-0.03614339	FALSE
PLA2G4E	protein_coding	FALSE	FALSE	FALSE	1966	-3.26506939135722		0.9939404	-0.00045046	FALSE
PDS5B	protein_coding	FALSE	FALSE	FALSE	1967	3.26481581220319		0.2720059	-0.31372615	FALSE
SPAG11A	protein_coding	FALSE	FALSE	FALSE	1968	-3.26470850025589		0.0270131	0.26923057	FALSE
KLF7	protein_coding	FALSE	FALSE	FALSE	1969	3.26443928513334		0.8772475	0.00839484	FALSE
IREB2	protein_coding	FALSE	FALSE	FALSE	1970	3.26442468603237		0.4246479	0.18858357	FALSE
MIA3	protein_coding	FALSE	FALSE	FALSE	1971	3.26402588721143		0.1562175	0.23042315	FALSE
ALG10	protein_coding	FALSE	FALSE	FALSE	1972	3.26374873404066
EN1	protein_coding	FALSE	FALSE	FALSE	1973	-3.26325980145607		0.5403015	-0.03033946	FALSE
CGB8	protein_coding	FALSE	FALSE	FALSE	1974	-3.26216768556865
BCL2L2	protein_coding	FALSE	FALSE	FALSE	1975	3.26066117461561		0.6871902	0.0908356	FALSE
KCNC2	protein_coding	FALSE	FALSE	FALSE	1976	-3.25922572101829		0.7562788	-0.02262586	FALSE
CHMP5	protein_coding	FALSE	FALSE	FALSE	1977	3.25903257838057		0.4145989	0.59233687	FALSE
DGKB	protein_coding	FALSE	FALSE	FALSE	1978	-3.25869875830562		0.3412163	-0.05034398	FALSE
PAH	protein_coding	FALSE	FALSE	FALSE	1979	-3.25865791146835		0.9873454	-0.00106983	FALSE
ABLIM1	protein_coding	FALSE	FALSE	FALSE	1980	3.25846890211137		0.0475715	-0.79735942	FALSE
CD274	protein_coding	FALSE	FALSE	FALSE	1981	3.25812345728641		0.0428641	0.28424241	FALSE
DPM2	protein_coding	FALSE	FALSE	FALSE	1982	3.25772004659483		0.0134769	0.37199968	FALSE
SH2D5	protein_coding	FALSE	FALSE	FALSE	1983	-3.25769428619766
MTM1	protein_coding	FALSE	FALSE	FALSE	1984	3.25767646541113		0.3747715	0.22803815	FALSE
CMPK1	protein_coding	FALSE	FALSE	FALSE	1985	3.25759420985836		0.1116357	0.44770724	FALSE
REEP5	protein_coding	FALSE	FALSE	FALSE	1986	3.25658177984157		0.074992	-0.48722225	FALSE
PEF1	protein_coding	FALSE	FALSE	FALSE	1987	3.25598079400595		0.2983814	0.19866158	FALSE
MIB2	protein_coding	FALSE	FALSE	FALSE	1988	-3.25447525035149	3562	0.9175103	-0.07504386	FALSE
PAX4	protein_coding	FALSE	FALSE	FALSE	1989	-3.25440439302492		0.9114697	0.00610542	FALSE
H2AC16	protein_coding	FALSE	FALSE	FALSE	1990	3.25416804181119
NELL1	protein_coding	FALSE	FALSE	FALSE	1991	-3.25350456579344		0.4221855	0.05850939	FALSE
PRSS36	protein_coding	FALSE	FALSE	FALSE	1992	-3.25325423553367
TSPYL1	protein_coding	FALSE	FALSE	FALSE	1993	3.25293489932344		0.9654195	0.03059216	FALSE
RWDD1	protein_coding	FALSE	FALSE	FALSE	1994	3.25272005377692		0.1870036	0.17647873	FALSE
MINDY3	protein_coding	FALSE	FALSE	FALSE	1995	3.25243142466279
SHOX2	protein_coding	FALSE	FALSE	FALSE	1996	-3.25164887814335		0.5851591	-0.04174184	FALSE
AMHR2	protein_coding	FALSE	FALSE	FALSE	1997	-3.25130563737784		0.0957605	-0.11874845	FALSE
LPCAT3	protein_coding	FALSE	FALSE	FALSE	1998	3.25054525500972		0.5778308	0.16876548	FALSE
[truncated: 5,526 more rows]

## Sheet: Group3
Gene	Biotype	disreg_in_array	disreg_up	disreg_down	gr3Rank FOX/FENDRR del	gr3L2FC	grSumRank	Array_adj_p_value	Array_logFC	Array_adj_p_value_signif
OBP2A	protein_coding	FALSE	FALSE	FALSE	1	-8.56864895724661		0.7964621	0.0126141	FALSE
CARTPT	protein_coding	FALSE	FALSE	FALSE	2	-8.40685920309351		0.6464474	-0.03261126	FALSE
SULT6B1	protein_coding	FALSE	FALSE	FALSE	3	-8.2976065432406		0.1482889	-0.08415565	FALSE
IL36G	protein_coding	FALSE	FALSE	FALSE	4	-8.28806964936611
GK2	protein_coding	FALSE	FALSE	FALSE	5	-8.28138540795444		0.0523939	0.27007739	FALSE
DEFB132	protein_coding	FALSE	FALSE	FALSE	6	-8.23666058924114
OR4K14	protein_coding	FALSE	FALSE	FALSE	7	-8.10056248935986		0.6216329	-0.02203165	FALSE
SEPTIN12	protein_coding	FALSE	FALSE	FALSE	8	-8.08979348704783
GJA10	protein_coding	FALSE	FALSE	FALSE	9	-8.08557920850773		0.8537368	-0.00892998	FALSE
SSX4B	protein_coding	FALSE	FALSE	FALSE	10	-8.07370196805763		0.6753081	0.02012534	FALSE
DUXA	protein_coding	FALSE	FALSE	FALSE	11	-8.04661074920092		0.9440889	-0.00393936	FALSE
OR8J1	protein_coding	FALSE	FALSE	FALSE	12	-8.0223030821845		0.3724703	-0.04615713	FALSE
SPZ1	protein_coding	FALSE	FALSE	FALSE	13	-7.99797323912939		0.860844	-0.00913264	FALSE
XAGE3	protein_coding	FALSE	FALSE	FALSE	14	-7.95620799129545		0.6242127	-0.02809367	FALSE
AL049629.2	protein_coding	FALSE	FALSE	FALSE	15	7.94855917715309
OOSP4B	protein_coding	FALSE	FALSE	FALSE	16	-7.91164119181729
HOXD4	protein_coding	FALSE	FALSE	FALSE	17	-7.86704266321605		0.3042677	-0.16999924	FALSE
KRTAP16-1	protein_coding	FALSE	FALSE	FALSE	18	-7.86441267433901
AC104389.6	protein_coding	FALSE	FALSE	FALSE	19	7.84496888483955
KRT32	protein_coding	FALSE	FALSE	FALSE	20	-7.83702487235316		0.6000081	0.02059448	FALSE
OR4B1	protein_coding	FALSE	FALSE	FALSE	21	-7.82756353260656		0.9019991	-0.00674407	FALSE
USP17L19	protein_coding	FALSE	FALSE	FALSE	22	-7.76072882530421
AS3MT	protein_coding	FALSE	FALSE	FALSE	23	-7.74869476013008		0.5925191	-0.057675	FALSE
OR14C36	protein_coding	FALSE	FALSE	FALSE	24	-7.71614068024205		0.8956564	-0.00737115	FALSE
SEMG1	protein_coding	FALSE	FALSE	FALSE	25	-7.6704967851757		0.5332911	-0.08740269	FALSE
OR4E1	protein_coding	FALSE	FALSE	FALSE	26	-7.66165677265728
GAGE12C	protein_coding	FALSE	FALSE	FALSE	27	-7.63406875410719
OR8I2	protein_coding	FALSE	FALSE	FALSE	28	-7.62921201473347		0.4211847	-0.03694308	FALSE
DEFB118	protein_coding	FALSE	FALSE	FALSE	29	-7.62383750222762		0.7078208	-0.03171442	FALSE
TEX37	protein_coding	FALSE	FALSE	FALSE	30	-7.57506551351153
TAAR1	protein_coding	FALSE	FALSE	FALSE	31	-7.56961093811303		0.5541239	0.0215849	FALSE
GAGE2A	protein_coding	FALSE	FALSE	FALSE	32	-7.54493259960686
PYDC2	protein_coding	FALSE	FALSE	FALSE	33	-7.50129477074416
OR1G1	protein_coding	FALSE	FALSE	FALSE	34	-7.47212665267322		0.9788139	-0.00196067	FALSE
SAGE1	protein_coding	FALSE	FALSE	FALSE	35	-7.26819314025313		0.3646896	-0.02857252	FALSE
IL1F10	protein_coding	FALSE	FALSE	FALSE	36	-7.25735499409672		0.2216351	-0.04902542	FALSE
FAM90A16P	protein_coding	FALSE	FALSE	FALSE	37	-7.23960070032544
GAGE12D	protein_coding	FALSE	FALSE	FALSE	38	-7.23270894289105
C1QTNF5	protein_coding	FALSE	FALSE	FALSE	39	-7.15756807902315		0.0029075	-1.15268823	TRUE
HBG2	protein_coding	FALSE	FALSE	FALSE	40	7.12917586039389		0.5251451	-0.73055527	FALSE
DEFB107A	protein_coding	FALSE	FALSE	FALSE	41	-7.11253997760006		0.4374651	-0.04980177	FALSE
FAM90A17P	protein_coding	FALSE	FALSE	FALSE	42	-7.10875662072309
IZUMO3	protein_coding	FALSE	FALSE	FALSE	43	-7.07665712716882
LMNTD2	protein_coding	FALSE	FALSE	FALSE	44	-7.07526988933408	331
DEFB107B	protein_coding	FALSE	FALSE	FALSE	45	-6.95556636580082
RPS25	protein_coding	FALSE	FALSE	FALSE	46	6.92475951439312		0.9903933	0.00729547	FALSE
OR2M2	protein_coding	FALSE	FALSE	FALSE	47	-6.89382364226463		0.7441283	0.01490393	FALSE
TEX35	protein_coding	FALSE	FALSE	FALSE	48	-6.87817987097583
MS4A13	protein_coding	FALSE	FALSE	FALSE	49	-6.86178484998811		0.9856561	-0.00125832	FALSE
LCN9	protein_coding	FALSE	FALSE	FALSE	50	-6.85635514480777		0.7718012	-0.01265391	FALSE
ACTL8	protein_coding	FALSE	FALSE	FALSE	51	-6.85240140597716		0.9929792	0.00069751	FALSE
H4C12	protein_coding	FALSE	FALSE	FALSE	52	6.59510701469784
FAM90A9P	protein_coding	FALSE	FALSE	FALSE	53	-6.54754228303451
LINC02218	protein_coding	FALSE	FALSE	FALSE	54	-6.52368296789414
LYZ	protein_coding	FALSE	FALSE	FALSE	55	6.48657064272852		0.0825239	0.45153749	FALSE
RPS27	protein_coding	FALSE	FALSE	FALSE	56	6.48420996839505	1371	0.0292809	-0.57103205	FALSE
KHDC3L	protein_coding	FALSE	FALSE	FALSE	57	-6.47054213815879
HORMAD2	protein_coding	FALSE	FALSE	FALSE	58	-6.45445594777056		0.9191358	-0.00579421	FALSE
KRT38	protein_coding	FALSE	FALSE	FALSE	59	-6.39183624928167		0.860844	-0.00871963	FALSE
C11orf53	protein_coding	FALSE	FALSE	FALSE	60	-6.38217302287271		0.8482534	-0.01487649	FALSE
H4C11	protein_coding	FALSE	FALSE	FALSE	61	6.35728576708019
FKBP1A	protein_coding	FALSE	FALSE	FALSE	62	6.32859129425442		0.0236208	1.09985806	FALSE
TPTE	protein_coding	FALSE	FALSE	FALSE	63	-6.31580936951827		0.3901459	-0.02875289	FALSE
ATOH1	protein_coding	FALSE	FALSE	FALSE	64	-6.29718673306069		0.9430286	0.00474344	FALSE
HBG1	protein_coding	FALSE	FALSE	FALSE	65	6.26538527716492		0.522279	-0.75830542	FALSE
CRNN	protein_coding	FALSE	FALSE	FALSE	66	-6.23644836859248		0.7390001	0.03192016	FALSE
TLE7	protein_coding	FALSE	FALSE	FALSE	67	-6.21912057579733
TMEM171	protein_coding	FALSE	FALSE	FALSE	68	-6.19773233908893		0.9938737	-0.00043526	FALSE
OR5L1	protein_coding	FALSE	FALSE	FALSE	69	-6.08148610695504		0.751723	-0.0163578	FALSE
ARL6IP1	protein_coding	FALSE	FALSE	FALSE	70	6.08101615082722	1362	0.132532	0.1373245	FALSE
H2AC14	protein_coding	FALSE	FALSE	FALSE	71	6.05944671093657
RPS4X	protein_coding	FALSE	FALSE	FALSE	72	6.04254369480144		0.6256238	-0.24511386	FALSE
H2BC21	protein_coding	FALSE	FALSE	FALSE	73	6.02783590713228
PSMB11	protein_coding	FALSE	FALSE	FALSE	74	-6.02368401714451
OR2V2	protein_coding	FALSE	FALSE	FALSE	75	-6.01954957285178		0.934995	-0.00514225	FALSE
CSNKA2IP	protein_coding	FALSE	FALSE	FALSE	76	-6.01807322725676
KRT9	protein_coding	FALSE	FALSE	FALSE	77	-5.99629405351128		0.3587093	-0.24199113	FALSE
B2M	protein_coding	FALSE	FALSE	FALSE	78	5.98142414757669		0.278257	0.44681428	FALSE
KRT28	protein_coding	FALSE	FALSE	FALSE	79	-5.96576893748221		0.2475841	-0.04367477	FALSE
SRSF2	protein_coding	FALSE	FALSE	FALSE	80	5.96372583298586
GABRA3	protein_coding	FALSE	FALSE	FALSE	81	-5.96021278908924		0.1604609	0.04951178	FALSE
SBDS	protein_coding	FALSE	FALSE	FALSE	82	5.95120581749513		0.3363126	0.34419091	FALSE
SRGN	protein_coding	FALSE	FALSE	FALSE	83	5.88909575023031		0.0713287	2.24364149	FALSE
DUSP6	protein_coding	FALSE	FALSE	FALSE	84	5.88308418585443		0.3620149	0.27449789	FALSE
REG1B	protein_coding	FALSE	FALSE	FALSE	85	-5.87925322563419		0.940049	0.00428128	FALSE
KRT76	protein_coding	FALSE	FALSE	FALSE	86	-5.85295051476		0.526577	-0.03426758	FALSE
CCL2	protein_coding	FALSE	FALSE	FALSE	87	5.84319123283259		0.0789785	1.45420411	FALSE
DAZ3	protein_coding	FALSE	FALSE	FALSE	88	-5.80374461159497
CIDEC	protein_coding	FALSE	FALSE	FALSE	89	-5.79576125315473		0.7113726	-0.01988532	FALSE
SLC25A31	protein_coding	FALSE	FALSE	FALSE	90	-5.77699894001469		0.9779917	0.00166042	FALSE
KRT3	protein_coding	FALSE	FALSE	FALSE	91	-5.75836217337183		0.9846234	0.00221794	FALSE
RPL15	protein_coding	FALSE	FALSE	FALSE	92	5.74787744323142
RPL9	protein_coding	FALSE	FALSE	FALSE	93	5.743019948401		0.0611611	0.88466022	FALSE
DAZ2	protein_coding	FALSE	FALSE	FALSE	94	-5.73607373384842		0.3352026	-0.03752929	FALSE
NPFFR2	protein_coding	FALSE	FALSE	FALSE	95	-5.69965104423107		0.589704	0.0263948	FALSE
ZNF729	protein_coding	FALSE	FALSE	FALSE	96	-5.69805688678211
SLC6A18	protein_coding	FALSE	FALSE	FALSE	97	-5.69635980279199		0.7993659	0.01903072	FALSE
SERPINA11	protein_coding	FALSE	FALSE	FALSE	98	-5.67650342790192		0.2130382	0.06150976	FALSE
LUM	protein_coding	FALSE	FALSE	FALSE	99	5.6428829081302		0.3852695	0.73244184	FALSE
APOL5	protein_coding	FALSE	FALSE	FALSE	100	-5.62176238445721		0.9794867	-0.00202045	FALSE
EEF1B2	protein_coding	FALSE	FALSE	FALSE	101	5.61213279552859		0.2978002	-0.22035522	FALSE
OR4K1	protein_coding	FALSE	FALSE	FALSE	102	-5.58428117137096		0.7272555	0.01513744	FALSE
RPL29	protein_coding	FALSE	FALSE	FALSE	103	5.57506287079787		0.4179143	0.59514638	FALSE
TMA7	protein_coding	FALSE	FALSE	FALSE	104	5.57450372002948
BPIFC	protein_coding	FALSE	FALSE	FALSE	105	-5.57248177016645
FETUB	protein_coding	FALSE	FALSE	FALSE	106	-5.54158677651166		0.8739419	-0.01120866	FALSE
PRSS55	protein_coding	FALSE	FALSE	FALSE	107	-5.51650088570517
H3C11	protein_coding	FALSE	FALSE	FALSE	108	5.51309331172063
TRIM49D2	protein_coding	FALSE	FALSE	FALSE	109	-5.50106012854581
GFY	protein_coding	FALSE	FALSE	FALSE	110	-5.48928246759614
LCE1C	protein_coding	FALSE	FALSE	FALSE	111	-5.48399678473726
ANKRD34B	protein_coding	FALSE	FALSE	FALSE	112	-5.46781513388789		0.7984475	0.01247409	FALSE
P2RX3	protein_coding	FALSE	FALSE	FALSE	113	-5.46475266341405		0.6458313	0.02517591	FALSE
HDGFL1	protein_coding	FALSE	FALSE	FALSE	114	-5.43887373992185		0.8812564	0.00739819	FALSE
TSPAN7	protein_coding	FALSE	FALSE	FALSE	115	5.42510079540607		0.4842324	-0.29291117	FALSE
TMEM114	protein_coding	FALSE	FALSE	FALSE	116	-5.41134866155959
RPL39	protein_coding	FALSE	FALSE	FALSE	117	5.40581603711543		0.7688622	-0.14413637	FALSE
MAEL	protein_coding	FALSE	FALSE	FALSE	118	-5.39799949709529		0.6214323	-0.02450253	FALSE
CPN2	protein_coding	FALSE	FALSE	FALSE	119	-5.38971991636426		0.3217506	0.05416953	FALSE
TSGA10IP	protein_coding	FALSE	FALSE	FALSE	120	-5.38122038446889		0.6680978	0.0185106	FALSE
KRT27	protein_coding	FALSE	FALSE	FALSE	121	-5.36552153496952		0.6276247	-0.11383102	FALSE
SH3BGRL	protein_coding	FALSE	FALSE	FALSE	122	5.36191376192147		0.9186067	-0.00558372	FALSE
TMED2	protein_coding	FALSE	FALSE	FALSE	123	5.35870331724698	2741	0.1932612	0.77727936	FALSE
PRR23C	protein_coding	FALSE	FALSE	FALSE	124	-5.34719665137142
MINAR2	protein_coding	FALSE	FALSE	FALSE	125	-5.34518735758556
DMRT1	protein_coding	FALSE	FALSE	FALSE	126	-5.33442077233168		0.3392405	-0.04008644	FALSE
DAZ4	protein_coding	FALSE	FALSE	FALSE	127	-5.33152501815966		0.7577167	0.01441893	FALSE
SLC18A1	protein_coding	FALSE	FALSE	FALSE	128	-5.31734662816758		0.9958764	0.00037344	FALSE
RIPPLY2	protein_coding	FALSE	FALSE	FALSE	129	-5.31240484034777
PNMA6F	protein_coding	FALSE	FALSE	FALSE	130	-5.31065863191787
PRAMEF14	protein_coding	FALSE	FALSE	FALSE	131	-5.29764609888368
RPL35A	protein_coding	FALSE	FALSE	FALSE	132	5.29610191373305		0.2273321	-0.49819693	FALSE
OR6C6	protein_coding	FALSE	FALSE	FALSE	133	-5.28121967522122		0.5088243	-0.03711605	FALSE
HBA1	protein_coding	FALSE	FALSE	FALSE	134	5.26199838002274
CES5A	protein_coding	FALSE	FALSE	FALSE	135	-5.25351408991621
F2	protein_coding	FALSE	FALSE	FALSE	136	-5.25155568160641
S100A11	protein_coding	FALSE	FALSE	FALSE	137	5.24826150445302		0.0384289	0.97735436	FALSE
LCN10	protein_coding	FALSE	FALSE	FALSE	138	-5.24311491078236		0.871029	-0.02587555	FALSE
SRP9	protein_coding	FALSE	FALSE	FALSE	139	5.24261225287366		0.889012	-0.07190656	FALSE
H3C10	protein_coding	FALSE	FALSE	FALSE	140	5.24248248399353
SPAM1	protein_coding	FALSE	FALSE	FALSE	141	-5.23938837419134		0.6418676	-0.0250269	FALSE
C22orf42	protein_coding	FALSE	FALSE	FALSE	142	-5.236913346818
PNLIPRP1	protein_coding	FALSE	FALSE	FALSE	143	-5.23246653532212		0.5263765	-0.03129613	FALSE
TDRD15	protein_coding	FALSE	FALSE	FALSE	144	-5.22771871511827
ERH	protein_coding	FALSE	FALSE	FALSE	145	5.22420228929089		0.6118526	-0.12092287	FALSE
PRAMEF4	protein_coding	FALSE	FALSE	FALSE	146	-5.21947492413151		0.4917101	0.03426753	FALSE
CCL1	protein_coding	FALSE	FALSE	FALSE	147	-5.21853595088256		0.7551289	0.01497761	FALSE
RPL32	protein_coding	FALSE	FALSE	FALSE	148	5.20838800037737		0.855766	-0.04022657	FALSE
POLR2K	protein_coding	FALSE	FALSE	FALSE	149	5.20032257275831		0.8389202	0.02118671	FALSE
ANKRD30A	protein_coding	FALSE	FALSE	FALSE	150	-5.19754594177271		0.4688234	-0.03348619	FALSE
OR4K2	protein_coding	FALSE	FALSE	FALSE	151	-5.19680288346327		0.5498812	-0.02995717	FALSE
KLK15	protein_coding	FALSE	FALSE	FALSE	152	-5.19274512356457		0.4032461	-0.02656681	FALSE
OR9Q1	protein_coding	FALSE	FALSE	FALSE	153	-5.18758965232794		0.8293494	-0.01340132	FALSE
HBA2	protein_coding	FALSE	FALSE	FALSE	154	5.18673051556766		0.0647652	0.88034879	FALSE
H2BC11	protein_coding	FALSE	FALSE	FALSE	155	5.18551472239622
SCGB3A2	protein_coding	FALSE	FALSE	FALSE	156	5.16987047645186		0.9602969	-0.07524758	FALSE
FAM131C	protein_coding	FALSE	FALSE	FALSE	157	-5.16149128508522
TMED10	protein_coding	FALSE	FALSE	FALSE	158	5.15878588639665		0.4983046	0.45353059	FALSE
SARAF	protein_coding	FALSE	FALSE	FALSE	159	5.14716640522395
LHX8	protein_coding	FALSE	FALSE	FALSE	160	-5.14053546663923		0.8620758	-0.00979214	FALSE
H4C3	protein_coding	FALSE	FALSE	FALSE	161	5.14027697342236
SLC26A2	protein_coding	FALSE	FALSE	FALSE	162	5.14008746401252	2274	0.0891384	0.08653845	FALSE
KRT34	protein_coding	FALSE	FALSE	FALSE	163	-5.136710417615		0.8056742	0.01254524	FALSE
NR5A1	protein_coding	FALSE	FALSE	FALSE	164	-5.1262286657464		0.5212959	-0.02837284	FALSE
ZFP91	protein_coding	FALSE	FALSE	FALSE	165	5.12346477449533		0.0103811	0.66522294	FALSE
EIF4A2	protein_coding	FALSE	FALSE	FALSE	166	5.11370849744489		0.6382933	0.11496846	FALSE
PRAMEF6	protein_coding	FALSE	FALSE	FALSE	167	-5.10654365632938		0.4215484	-0.03448367	FALSE
RPL23	protein_coding	FALSE	FALSE	FALSE	168	5.09336952207334		0.1780521	-0.37733546	FALSE
RPS27A	protein_coding	FALSE	FALSE	FALSE	169	5.08831818141279		0.7547191	-0.07936825	FALSE
SMIM10	protein_coding	FALSE	FALSE	FALSE	170	5.07350514693511
RAB6A	protein_coding	FALSE	FALSE	FALSE	171	5.06330252210095		0.3960083	0.08138371	FALSE
CPNE4	protein_coding	FALSE	FALSE	FALSE	172	-5.05412797683371		0.8387113	0.01226342	FALSE
REG4	protein_coding	FALSE	FALSE	FALSE	173	-5.05338307005912		0.6699623	-0.02048681	FALSE
RPS18	protein_coding	FALSE	FALSE	FALSE	174	5.05333584948533
UGT2A3	protein_coding	FALSE	FALSE	FALSE	175	-5.03960991486488		0.8131648	-0.0116914	FALSE
EMP1	protein_coding	FALSE	FALSE	FALSE	176	5.0373251034297		0.7357787	0.20026994	FALSE
ETNPPL	protein_coding	FALSE	FALSE	FALSE	177	-5.02221985456016
ACCSL	protein_coding	FALSE	FALSE	FALSE	178	-5.0211807502908
GOT1L1	protein_coding	FALSE	FALSE	FALSE	179	-5.01910563739841		0.584357	-0.02934981	FALSE
RPL10	protein_coding	FALSE	FALSE	FALSE	180	5.01517807233431		0.833858	0.01095247	FALSE
GLYATL2	protein_coding	FALSE	FALSE	FALSE	181	-5.00332297974039		0.9449801	0.00504671	FALSE
RPL27	protein_coding	FALSE	FALSE	FALSE	182	5.00250963040845		0.8346112	0.11822964	FALSE
ABRA	protein_coding	FALSE	FALSE	FALSE	183	-5.00089899195123		0.9911083	-0.00086397	FALSE
OR7D4	protein_coding	FALSE	FALSE	FALSE	184	-5.00064206740763		0.4467641	0.03920733	FALSE
GPR6	protein_coding	FALSE	FALSE	FALSE	185	-4.98546754051796		0.4715932	0.02996871	FALSE
TXNIP	protein_coding	FALSE	FALSE	FALSE	186	4.98528849542076		0.7642742	0.24553561	FALSE
PROKR1	protein_coding	FALSE	FALSE	FALSE	187	-4.98412682008057		0.9120823	0.00569358	FALSE
NRSN1	protein_coding	FALSE	FALSE	FALSE	188	-4.9707647535185		0.9000154	-0.01699088	FALSE
NOP10	protein_coding	FALSE	FALSE	FALSE	189	4.95258207911821
KRT2	protein_coding	FALSE	FALSE	FALSE	190	-4.94981161144466		0.9029139	0.00621106	FALSE
SPSB3	protein_coding	FALSE	FALSE	FALSE	191	-4.93446094864485		0.0036779	-1.46732225	TRUE
HNRNPH2	protein_coding	FALSE	FALSE	FALSE	192	4.92593733340553		0.0429515	0.61780673	FALSE
CNBD1	protein_coding	FALSE	FALSE	FALSE	193	-4.92580201146278		0.8804478	-0.00812584	FALSE
FAM163A	protein_coding	FALSE	FALSE	FALSE	194	-4.91733446285666
HOXD9	protein_coding	FALSE	FALSE	FALSE	195	-4.91350653029944		0.1329847	-0.19624099	FALSE
H3C7	protein_coding	FALSE	FALSE	FALSE	196	4.90773172821215
RPL36AL	protein_coding	FALSE	FALSE	FALSE	197	4.90240691077397		0.5111087	0.33427036	FALSE
HEMGN	protein_coding	FALSE	FALSE	FALSE	198	4.89994613253085	481	0.1350259	0.40430838	FALSE
KNCN	protein_coding	FALSE	FALSE	FALSE	199	-4.88651184964302
TBR1	protein_coding	FALSE	FALSE	FALSE	200	-4.87464450319472		0.2245768	-0.04492136	FALSE
H2BC5	protein_coding	FALSE	FALSE	FALSE	201	4.87365245301858
SNRK	protein_coding	FALSE	FALSE	FALSE	202	4.86727126035878	2211	0.7166722	0.12635822	FALSE
ALAS2	protein_coding	FALSE	FALSE	FALSE	203	4.85127904071551		0.0317903	0.65547925	FALSE
SLC6A5	protein_coding	FALSE	FALSE	FALSE	204	-4.85127273899236		0.934995	-0.00411167	FALSE
RPS12	protein_coding	FALSE	FALSE	FALSE	205	4.84836392111014		0.8611226	0.11769608	FALSE
SERINC1	protein_coding	FALSE	FALSE	FALSE	206	4.84809516136636		0.4525744	0.28188497	FALSE
SOD2	protein_coding	TRUE	FALSE	TRUE	207	4.84751031771602		0.0026019	3.44933803	TRUE
MAGEH1	protein_coding	FALSE	FALSE	FALSE	208	4.83800899582874		0.1445133	-0.13724216	FALSE
DIPK1C	protein_coding	FALSE	FALSE	FALSE	209	-4.83776258718786
TSPY9P	protein_coding	FALSE	FALSE	FALSE	210	-4.83107379147506
RPL5	protein_coding	FALSE	FALSE	FALSE	211	4.82818457562613		0.0129848	-0.60341354	FALSE
SKOR2	protein_coding	FALSE	FALSE	FALSE	212	-4.82671616539744
MMD2	protein_coding	FALSE	FALSE	FALSE	213	-4.82500916918145		0.6474688	-0.01891211	FALSE
SLC6A7	protein_coding	FALSE	FALSE	FALSE	214	-4.82474967660117		0.6853838	0.01901058	FALSE
CACNG2	protein_coding	FALSE	FALSE	FALSE	215	-4.82360717295769		0.780805	-0.02384758	FALSE
XRCC5	protein_coding	FALSE	FALSE	FALSE	216	4.82295685059528		0.8804478	0.08532583	FALSE
PRKAG3	protein_coding	FALSE	FALSE	FALSE	217	-4.82243888259879		0.3826606	-0.05929562	FALSE
TMED7	protein_coding	FALSE	FALSE	FALSE	218	4.82182339106409		0.1216839	0.54564789	FALSE
CCND2	protein_coding	FALSE	FALSE	FALSE	219	4.81848905428372		0.0757153	-0.72719531	FALSE
S100A9	protein_coding	FALSE	FALSE	FALSE	220	4.81459279665674		0.0521252	2.78971017	FALSE
OTOF	protein_coding	FALSE	FALSE	FALSE	221	-4.81418580416701		0.0588508	-0.21366226	FALSE
PMP22	protein_coding	FALSE	FALSE	FALSE	222	4.80891061045343		0.4626415	-0.27490654	FALSE
PAX3	protein_coding	FALSE	FALSE	FALSE	223	-4.80428533846034		0.4425878	0.04361701	FALSE
RPL24	protein_coding	FALSE	FALSE	FALSE	224	4.8032130996149		0.569096	-0.26026129	FALSE
PCDHA2	protein_coding	FALSE	FALSE	FALSE	225	-4.7917913787928		0.2562135	0.03830959	FALSE
EEF1A1	protein_coding	FALSE	FALSE	FALSE	226	4.79148018410179		0.3744195	0.1442934	FALSE
SLC34A1	protein_coding	FALSE	FALSE	FALSE	227	-4.78104888602679		0.997937	0.00016559	FALSE
OR4F17	protein_coding	FALSE	FALSE	FALSE	228	-4.77618316499359
ARL6IP4	protein_coding	FALSE	FALSE	FALSE	229	-4.77218998079989		0.3760553	-0.21153556	FALSE
NPW	protein_coding	FALSE	FALSE	FALSE	230	-4.7679056119698
HBB	protein_coding	FALSE	FALSE	FALSE	231	4.76645724183027	4789	0.1894782	1.06818394	FALSE
PNLIPRP3	protein_coding	FALSE	FALSE	FALSE	232	-4.7612363768277		0.393635	-0.04234979	FALSE
ANKRD33	protein_coding	FALSE	FALSE	FALSE	233	-4.75808505738212		0.1001985	1.0600747	FALSE
AMBN	protein_coding	FALSE	FALSE	FALSE	234	-4.75580734762897		0.780805	-0.01430772	FALSE
TLX1	protein_coding	FALSE	FALSE	FALSE	235	-4.75449164651897		0.9199156	0.00483633	FALSE
NIM1K	protein_coding	FALSE	FALSE	FALSE	236	-4.74586347071506
CT45A3	protein_coding	FALSE	FALSE	FALSE	237	-4.74470237497466
CNTNAP4	protein_coding	FALSE	FALSE	FALSE	238	-4.74330627318315		0.5734264	0.02426036	FALSE
RPS4Y1	protein_coding	FALSE	FALSE	FALSE	239	4.73727808840403		0.563725	-1.64512888	FALSE
PSG5	protein_coding	FALSE	FALSE	FALSE	240	-4.73670388776863		0.9326829	0.0043782	FALSE
OR51L1	protein_coding	FALSE	FALSE	FALSE	241	-4.73385537609164		0.7701215	0.01434326	FALSE
SMCO2	protein_coding	FALSE	FALSE	FALSE	242	-4.73239169649007
HLA-DRA	protein_coding	FALSE	FALSE	FALSE	243	4.72955063582061		0.0207517	1.55653066	FALSE
SRSF1	protein_coding	FALSE	FALSE	FALSE	244	4.72873347047796
TAC1	protein_coding	FALSE	FALSE	FALSE	245	-4.72719340621134		0.301531	-0.03900746	FALSE
RPS24	protein_coding	FALSE	FALSE	FALSE	246	4.72459685966228		0.0282351	-0.50736051	FALSE
SPARCL1	protein_coding	FALSE	FALSE	FALSE	247	4.72454873878266		0.1317692	-0.8121898	FALSE
RESP18	protein_coding	FALSE	FALSE	FALSE	248	-4.72167955114348		0.6077492	-0.02962254	FALSE
DAZ1	protein_coding	FALSE	FALSE	FALSE	249	-4.71904088913726		0.7374793	-0.01776841	FALSE
KCNK10	protein_coding	FALSE	FALSE	FALSE	250	-4.71164287370759		0.1125946	-0.10460414	FALSE
LAPTM4A	protein_coding	FALSE	FALSE	FALSE	251	4.71053372371722		0.9794867	-0.00598905	FALSE
WT1	protein_coding	FALSE	FALSE	FALSE	252	-4.70979197892478		0.3707349	-0.18572775	FALSE
POU4F2	protein_coding	FALSE	FALSE	FALSE	253	-4.70290715086114		0.8221921	-0.01119377	FALSE
MLIP	protein_coding	FALSE	FALSE	FALSE	254	-4.68550975644654
CSDE1	protein_coding	FALSE	FALSE	FALSE	255	4.6789551338004		0.0306183	-0.28442611	FALSE
SCGB1A1	protein_coding	FALSE	FALSE	FALSE	256	4.67859461764776		0.4087585	1.70565248	FALSE
TCERG1L	protein_coding	FALSE	FALSE	FALSE	257	-4.67718560505501		0.5921886	-0.03233876	FALSE
FER1L6	protein_coding	FALSE	FALSE	FALSE	258	-4.6754901969972
HCN2	protein_coding	FALSE	FALSE	FALSE	259	-4.66287236297529		0.8347264	-0.01126923	FALSE
HOXA10	protein_coding	FALSE	FALSE	FALSE	260	-4.65663086798884		0.6227285	-0.06425597	FALSE
TMBIM6	protein_coding	FALSE	FALSE	FALSE	261	4.6542564865934		0.016465	0.40830272	FALSE
AC098650.1	protein_coding	FALSE	FALSE	FALSE	262	4.63922292485329
RPS11	protein_coding	FALSE	FALSE	FALSE	263	4.63660199406692		0.9483953	-0.03361216	FALSE
HCN1	protein_coding	FALSE	FALSE	FALSE	264	-4.63066330583354		0.9176578	0.00539252	FALSE
GSDMA	protein_coding	FALSE	FALSE	FALSE	265	-4.6304308963884
SLC6A11	protein_coding	FALSE	FALSE	FALSE	266	-4.62888133084729		0.5776524	-0.02851149	FALSE
TRPC7	protein_coding	FALSE	FALSE	FALSE	267	-4.62784885608645		0.7337847	-0.02096257	FALSE
WARS1	protein_coding	FALSE	FALSE	FALSE	268	4.62761177115729
RPS3A	protein_coding	FALSE	FALSE	FALSE	269	4.62736361883746		0.7551336	-0.16760168	FALSE
NETO1	protein_coding	FALSE	FALSE	FALSE	270	-4.61916421016951		0.8408636	-0.01802003	FALSE
EIF2S3	protein_coding	FALSE	FALSE	FALSE	271	4.61739024674639		0.8624478	-0.04496592	FALSE
LCN15	protein_coding	FALSE	FALSE	FALSE	272	-4.6170247380448
TRIM49D1	protein_coding	FALSE	FALSE	FALSE	273	-4.61516373321222
RPL30	protein_coding	FALSE	FALSE	FALSE	274	4.61296796830851		0.8907684	-0.10136791	FALSE
PGLYRP2	protein_coding	FALSE	FALSE	FALSE	275	-4.61176418494201		0.9425306	0.00467363	FALSE
MAB21L4	protein_coding	FALSE	FALSE	FALSE	276	-4.60983074008578
SLC22A10	protein_coding	FALSE	FALSE	FALSE	277	-4.6083658793186		0.6745838	0.01899539	FALSE
H2BC4	protein_coding	FALSE	FALSE	FALSE	278	4.60090450918525
PI15	protein_coding	FALSE	FALSE	FALSE	279	4.59200846452163	1359	0.6880223	-0.52067524	FALSE
CATSPER1	protein_coding	FALSE	FALSE	FALSE	280	-4.5704030210599		0.0170161	0.32439916	FALSE
TENT5C	protein_coding	FALSE	FALSE	FALSE	281	4.56961399991939	2566
CXCL8	protein_coding	FALSE	FALSE	FALSE	282	4.5677284675192
S100A8	protein_coding	FALSE	FALSE	FALSE	283	4.56675071427314		0.0762618	2.03658721	FALSE
ISM2	protein_coding	FALSE	FALSE	FALSE	284	-4.56489234120636
CYP11B2	protein_coding	FALSE	FALSE	FALSE	285	-4.56212256383128		0.8842913	-0.00673793	FALSE
COX8A	protein_coding	FALSE	FALSE	FALSE	286	4.55568199812302		0.760682	0.20680885	FALSE
RPS26	protein_coding	FALSE	FALSE	FALSE	287	4.55430477507096		0.924394	-0.0827155	FALSE
PNPLA5	protein_coding	FALSE	FALSE	FALSE	288	-4.55301725912477		0.8780512	0.00837436	FALSE
TRIM64B	protein_coding	FALSE	FALSE	FALSE	289	-4.55162371044902
RPL11	protein_coding	FALSE	FALSE	FALSE	290	4.54402921342072		0.3583971	-0.12764945	FALSE
SPATA31D4	protein_coding	FALSE	FALSE	FALSE	291	-4.54047726032368
FBXL3	protein_coding	FALSE	FALSE	FALSE	292	4.53931602492924		0.9844665	0.00157061	FALSE
CBLIF	protein_coding	FALSE	FALSE	FALSE	293	-4.53841601121847
IL17A	protein_coding	FALSE	FALSE	FALSE	294	-4.53659959323982		0.9287891	-0.0048814	FALSE
KLHL10	protein_coding	FALSE	FALSE	FALSE	295	-4.53529623431409		0.7166293	-0.01537147	FALSE
RBMY1J	protein_coding	FALSE	FALSE	FALSE	296	-4.53472771774072		0.8988883	-0.00717846	FALSE
ADAM7	protein_coding	FALSE	FALSE	FALSE	297	-4.53165231204432		0.307863	0.04448927	FALSE
GIMAP4	protein_coding	FALSE	FALSE	FALSE	298	4.5304407309549		0.212343	-0.46558192	FALSE
ARCN1	protein_coding	FALSE	FALSE	FALSE	299	4.52657600407283		0.0913838	0.74040315	FALSE
CA10	protein_coding	FALSE	FALSE	FALSE	300	-4.52614823375063		0.987565	-0.00089486	FALSE
FOXB1	protein_coding	FALSE	FALSE	FALSE	301	-4.52580503099891		0.8436845	0.01029291	FALSE
CLEC2A	protein_coding	FALSE	FALSE	FALSE	302	-4.52267224447737
DCN	protein_coding	FALSE	FALSE	FALSE	303	4.52239661073934		0.1884804	-1.20563621	FALSE
LHX3	protein_coding	FALSE	FALSE	FALSE	304	-4.51493619335839		0.0976546	0.05999658	FALSE
PRAMEF5	protein_coding	FALSE	FALSE	FALSE	305	-4.51252682719346		0.3180264	-0.06690086	FALSE
MYH6	protein_coding	FALSE	FALSE	FALSE	306	-4.50801569598996		0.2609492	-0.04999634	FALSE
TMX2	protein_coding	FALSE	FALSE	FALSE	307	4.50658863294811
CNGB1	protein_coding	FALSE	FALSE	FALSE	308	-4.50411248050642		0.5689762	-0.17128347	FALSE
ARRDC3	protein_coding	FALSE	FALSE	FALSE	309	4.50086837054436		0.9856561	-0.01021466	FALSE
LRAT	protein_coding	FALSE	FALSE	FALSE	310	-4.49298765804717		0.5402446	0.03094519	FALSE
TOMM20	protein_coding	FALSE	FALSE	FALSE	311	4.49269189568615		0.8836107	-0.12751979	FALSE
SLC1A6	protein_coding	FALSE	FALSE	FALSE	312	-4.49096210113616		0.3298906	-0.03536551	FALSE
GABRB1	protein_coding	FALSE	FALSE	FALSE	313	-4.4862940288341		0.856059	-0.01197917	FALSE
AMN	protein_coding	FALSE	FALSE	FALSE	314	-4.48289336444951		0.7220475	-0.02009022	FALSE
PSG6	protein_coding	FALSE	FALSE	FALSE	315	-4.48135117451601		0.3279801	0.03943084	FALSE
GRM8	protein_coding	FALSE	FALSE	FALSE	316	-4.47976557084317		0.7532507	-0.01437988	FALSE
NUCKS1	protein_coding	FALSE	FALSE	FALSE	317	4.47715891314445		0.4265834	-0.28202348	FALSE
GP2	protein_coding	FALSE	FALSE	FALSE	318	-4.47420254892001		0.9815238	-0.00286338	FALSE
GABRA4	protein_coding	FALSE	FALSE	FALSE	319	-4.46684574533477		0.5854108	-0.0311017	FALSE
IL36RN	protein_coding	FALSE	FALSE	FALSE	320	-4.46660367134991
NRAS	protein_coding	FALSE	FALSE	FALSE	321	4.46546665073203		0.0487831	0.57809294	FALSE
NPY5R	protein_coding	FALSE	FALSE	FALSE	322	-4.46426046811503		0.8826453	0.00973581	FALSE
MMGT1	protein_coding	FALSE	FALSE	FALSE	323	4.46361973716552	2677
CALU	protein_coding	FALSE	FALSE	FALSE	324	4.46203429617877		0.5319661	0.324222	FALSE
ADGRB1	protein_coding	FALSE	FALSE	FALSE	325	-4.45705421058402	1700
PGGHG	protein_coding	FALSE	FALSE	FALSE	326	-4.45391163164745	4414
OR4N2	protein_coding	FALSE	FALSE	FALSE	327	-4.4520985085588		0.5871078	0.02319317	FALSE
RPS7	protein_coding	FALSE	FALSE	FALSE	328	4.45172585463057		0.2511256	0.78966684	FALSE
PDE2A	protein_coding	FALSE	FALSE	FALSE	329	-4.45161965631887		0.0256516	-1.59939219	FALSE
TRIM49C	protein_coding	FALSE	FALSE	FALSE	330	-4.44897107817887
DAZAP2	protein_coding	FALSE	FALSE	FALSE	331	4.44731515054358		0.4348043	0.48963599	FALSE
TNNI3	protein_coding	FALSE	FALSE	FALSE	332	-4.44660821684628		0.8505847	0.01244961	FALSE
MYPN	protein_coding	FALSE	FALSE	FALSE	333	-4.44338682375014		0.6239839	-0.02390991	FALSE
NUFIP2	protein_coding	FALSE	FALSE	FALSE	334	4.43768054946872		0.0070789	0.60065708	TRUE
TRIM42	protein_coding	FALSE	FALSE	FALSE	335	-4.43415545498485		0.6972045	-0.0215623	FALSE
NHP2	protein_coding	FALSE	FALSE	FALSE	336	4.4338223565657
DAD1	protein_coding	FALSE	FALSE	FALSE	337	4.41866842714847		0.3870624	0.66705522	FALSE
KIFC2	protein_coding	FALSE	FALSE	FALSE	338	-4.41803126391677	1204	0.4762448	-0.37661514	FALSE
KDELR2	protein_coding	FALSE	FALSE	FALSE	339	4.4124020905248		0.1789003	1.0386805	FALSE
GAB4	protein_coding	FALSE	FALSE	FALSE	340	-4.41190895098584
RPS13	protein_coding	FALSE	FALSE	FALSE	341	4.41047798670355		0.9564292	-0.04045802	FALSE
FKBP1C	protein_coding	FALSE	FALSE	FALSE	342	4.40713148594169	2047
CELA3B	protein_coding	FALSE	FALSE	FALSE	343	-4.40489090280331
TRPM1	protein_coding	FALSE	FALSE	FALSE	344	-4.39877521559849		0.5656154	-0.0244639	FALSE
RAB1A	protein_coding	FALSE	FALSE	FALSE	345	4.39811898630798		0.9511414	0.02505039	FALSE
KRT6B	protein_coding	FALSE	FALSE	FALSE	346	-4.39520422791282		0.1453992	0.04934723	FALSE
PSMD10	protein_coding	FALSE	FALSE	FALSE	347	4.39066936172774		0.4741038	0.36302208	FALSE
OR10H5	protein_coding	FALSE	FALSE	FALSE	348	-4.38848569494614		0.7547191	-0.0191174	FALSE
RPS20	protein_coding	FALSE	FALSE	FALSE	349	4.3876756930012		0.9359969	-0.02743526	FALSE
TSPY1	protein_coding	FALSE	FALSE	FALSE	350	-4.38700118586194		0.7081551	-0.0149748	FALSE
PTGDS	protein_coding	FALSE	FALSE	FALSE	351	-4.38699855872153		0.3774295	-0.628101	FALSE
SERPINA5	protein_coding	FALSE	FALSE	FALSE	352	-4.38369329743154		0.3556009	-0.08605886	FALSE
PADI1	protein_coding	FALSE	FALSE	FALSE	353	-4.38310903851184		0.9140161	-0.00707775	FALSE
SLC5A5	protein_coding	FALSE	FALSE	FALSE	354	-4.38219818113296		0.6740602	-0.01759475	FALSE
CETN2	protein_coding	FALSE	FALSE	FALSE	355	4.37661456177195		0.2364009	-0.58626359	FALSE
VSTM2A	protein_coding	FALSE	FALSE	FALSE	356	-4.37563768637966
FAM216B	protein_coding	FALSE	FALSE	FALSE	357	4.37420835353515
H4C6	protein_coding	FALSE	FALSE	FALSE	358	4.3694728763401
TMEM100	protein_coding	FALSE	FALSE	FALSE	359	4.36904468945331	1178	0.0110461	2.09414555	FALSE
SDCBP	protein_coding	FALSE	FALSE	FALSE	360	4.36758335928121		0.0149126	1.75192647	FALSE
CD59	protein_coding	FALSE	FALSE	FALSE	361	4.36574646768911		0.369605	0.15019159	FALSE
NUDT21	protein_coding	FALSE	FALSE	FALSE	362	4.3623927670746		0.7497479	-0.02142788	FALSE
RPS8	protein_coding	FALSE	FALSE	FALSE	363	4.36187559555392
SLC25A5	protein_coding	FALSE	FALSE	FALSE	364	4.36095875916782		0.6405562	0.34836165	FALSE
FOXI2	protein_coding	FALSE	FALSE	FALSE	365	-4.35926349005205		0.1555435	-0.11491862	FALSE
SERPINA6	protein_coding	FALSE	FALSE	FALSE	366	-4.35906258529325		0.2562135	0.04234796	FALSE
NR2E1	protein_coding	FALSE	FALSE	FALSE	367	-4.35740766241212		0.5878303	0.02665498	FALSE
TMEM30A	protein_coding	FALSE	FALSE	FALSE	368	4.35608719669729		0.4310822	-0.26807532	FALSE
GATA4	protein_coding	FALSE	FALSE	FALSE	369	-4.35345237745671		0.8229083	-0.0127109	FALSE
IQCJ-SCHIP1	protein_coding	FALSE	FALSE	FALSE	370	-4.35267334850745
SPAG11B	protein_coding	FALSE	FALSE	FALSE	371	-4.34746546692501		0.4671374	0.02775375	FALSE
CFHR2	protein_coding	FALSE	FALSE	FALSE	372	-4.34601380681646		0.770857	0.02256838	FALSE
MRGPRX3	protein_coding	FALSE	FALSE	FALSE	373	-4.34581590121684		0.2272891	0.0531929	FALSE
LMTK3	protein_coding	FALSE	FALSE	FALSE	374	-4.34471002631264	1525	0.248741	-0.46677521	FALSE
CAPZA1	protein_coding	FALSE	FALSE	FALSE	375	4.34129912512223		0.6644219	-0.02064418	FALSE
ASB18	protein_coding	FALSE	FALSE	FALSE	376	-4.34109156430364
ACTR2	protein_coding	FALSE	FALSE	FALSE	377	4.34036824715803		0.0629604	0.44239729	FALSE
KLF3	protein_coding	FALSE	FALSE	FALSE	378	4.33803680678301		0.5222993	0.06039465	FALSE
H2AC13	protein_coding	FALSE	FALSE	FALSE	379	4.3256484422577
H3-3A	protein_coding	FALSE	FALSE	FALSE	380	4.3255509901302
JTB	protein_coding	FALSE	FALSE	FALSE	381	4.32477313430323		0.1521147	0.45516242	FALSE
RPH3A	protein_coding	FALSE	FALSE	FALSE	382	-4.32471520365846		0.7149134	-0.03052546	FALSE
VMA21	protein_coding	FALSE	FALSE	FALSE	383	4.32056879801033	2940
CRX	protein_coding	FALSE	FALSE	FALSE	384	-4.31532723098819		0.3299815	0.04706024	FALSE
CBX5	protein_coding	FALSE	FALSE	FALSE	385	4.31453466436826		0.4217917	0.16035256	FALSE
HNRNPK	protein_coding	FALSE	FALSE	FALSE	386	4.31307834475408
DBP	protein_coding	FALSE	FALSE	FALSE	387	-4.30730682645061		0.302701	-0.10963197	FALSE
MYH8	protein_coding	FALSE	FALSE	FALSE	388	-4.3055192922211		0.5999487	0.01977501	FALSE
TAF9B	protein_coding	FALSE	FALSE	FALSE	389	4.30008766796899		0.8445675	-0.01124808	FALSE
DAPK3	protein_coding	FALSE	FALSE	FALSE	390	-4.29959251175287	4840	0.4582965	0.41039893	FALSE
TMEM179B	protein_coding	FALSE	FALSE	FALSE	391	4.29351868044938
PTP4A1	protein_coding	FALSE	FALSE	FALSE	392	-4.29323776895613	4964	0.7039859	0.04168603	FALSE
LCT	protein_coding	FALSE	FALSE	FALSE	393	-4.29276275523694		0.9074723	-0.00573112	FALSE
KCNH5	protein_coding	FALSE	FALSE	FALSE	394	-4.28975766612027		0.3780194	-0.03941076	FALSE
ACTN3	protein_coding	FALSE	FALSE	FALSE	395	-4.28424609159248		0.3207785	-0.03794523	FALSE
RPL31	protein_coding	FALSE	FALSE	FALSE	396	4.28120097754599		0.2983338	-0.51986343	FALSE
GBP4	protein_coding	FALSE	FALSE	FALSE	397	4.28033158250045		0.1870473	0.78210235	FALSE
NLRP8	protein_coding	FALSE	FALSE	FALSE	398	-4.28004123313129		0.2467346	-1.00176155	FALSE
TMEM167A	protein_coding	FALSE	FALSE	FALSE	399	4.27747532984549		0.0492538	0.48633805	FALSE
CYBB	protein_coding	TRUE	FALSE	TRUE	400	4.2759102564241		0.002029	1.9454058	TRUE
SALL3	protein_coding	FALSE	FALSE	FALSE	401	-4.27515004272686		0.3568952	-0.18696641	FALSE
RPS23	protein_coding	FALSE	FALSE	FALSE	402	4.27317865761465		0.0013544	-2.4726074	TRUE
TUBA1C	protein_coding	FALSE	FALSE	FALSE	403	4.26931512807092		0.365288	0.75167541	FALSE
COX6A1	protein_coding	FALSE	FALSE	FALSE	404	4.26913294733684		0.6169972	0.23473134	FALSE
RPL6	protein_coding	FALSE	FALSE	FALSE	405	4.2684246402635		0.7677351	0.19643037	FALSE
ALDH3B2	protein_coding	FALSE	FALSE	FALSE	406	-4.26444905868456		0.3671666	0.0349183	FALSE
ITM2A	protein_coding	FALSE	FALSE	FALSE	407	4.26260594162379		0.0519701	-0.3456495	FALSE
DAO	protein_coding	FALSE	FALSE	FALSE	408	-4.26225781587708		0.6295541	0.02505031	FALSE
PRDM13	protein_coding	FALSE	FALSE	FALSE	409	-4.2609720584868		0.2984445	-0.04025129	FALSE
OPN5	protein_coding	FALSE	FALSE	FALSE	410	-4.25588343469567		0.5385463	-0.02663273	FALSE
H2BC7	protein_coding	FALSE	FALSE	FALSE	411	4.25008516186503
IL7R	protein_coding	TRUE	FALSE	TRUE	412	4.24848403227213	1185	0.0004452	3.1525757	TRUE
CLEC2L	protein_coding	FALSE	FALSE	FALSE	413	-4.24422441950226
MYCT1	protein_coding	FALSE	FALSE	FALSE	414	4.24414376822638		0.9392324	0.01162204	FALSE
GHITM	protein_coding	FALSE	FALSE	FALSE	415	4.24208069855334		0.5674694	0.30134623	FALSE
ONECUT3	protein_coding	FALSE	FALSE	FALSE	416	-4.23658081459583		0.9951643	-0.00033271	FALSE
H2AC19	protein_coding	FALSE	FALSE	FALSE	417	4.23620562459788
UMOD	protein_coding	FALSE	FALSE	FALSE	418	-4.23441589064332		0.7199905	-0.01563257	FALSE
PPEF2	protein_coding	FALSE	FALSE	FALSE	419	-4.23367032808616		0.3410764	-0.04276051	FALSE
KCNC2	protein_coding	FALSE	FALSE	FALSE	420	-4.23013245642496		0.7562788	-0.02262586	FALSE
TPP1	protein_coding	TRUE	FALSE	TRUE	421	4.22812057107221		0.0009643	1.40975174	TRUE
RGS8	protein_coding	FALSE	FALSE	FALSE	422	-4.22647618948859		0.7997855	-0.01414633	FALSE
GABRG3	protein_coding	FALSE	FALSE	FALSE	423	-4.22222223471436		0.6139995	-0.02495822	FALSE
DHRS2	protein_coding	FALSE	FALSE	FALSE	424	-4.22027881842991		0.4305497	-0.04131798	FALSE
HNRNPA3	protein_coding	FALSE	FALSE	FALSE	425	4.2169310760828		0.3279634	0.29400262	FALSE
CROCC2	protein_coding	FALSE	FALSE	FALSE	426	-4.21592466629838
PPFIA4	protein_coding	FALSE	FALSE	FALSE	427	-4.21561309424407		0.5541028	0.13536182	FALSE
VEGFD	protein_coding	FALSE	FALSE	FALSE	428	4.21235639835263
MROH2A	protein_coding	FALSE	FALSE	FALSE	429	-4.21219436316227
RGS5	protein_coding	FALSE	FALSE	FALSE	430	4.20191135437579		0.8164714	-0.1928796	FALSE
RGS5	lncRNA	FALSE	FALSE	FALSE	430	4.20191135437579		0.8164714	-0.1928796	FALSE
OR5A1	protein_coding	FALSE	FALSE	FALSE	431	-4.20190981762344		0.4412625	-0.03173874	FALSE
FAM71F1	protein_coding	FALSE	FALSE	FALSE	432	-4.19598711671927		0.4676119	-0.05874405	FALSE
TNFSF10	protein_coding	FALSE	FALSE	FALSE	433	4.19545974318497		0.837504	0.15819645	FALSE
PEA15	protein_coding	FALSE	FALSE	FALSE	434	4.19538487266144		0.7702085	0.08502135	FALSE
PRR23D2	protein_coding	FALSE	FALSE	FALSE	435	-4.19463528549335
H2AC18	protein_coding	FALSE	FALSE	FALSE	436	4.1920971983633
C4orf36	protein_coding	FALSE	FALSE	FALSE	437	-4.18743931327156		0.0888433	-0.09844845	FALSE
PGRMC1	protein_coding	FALSE	FALSE	FALSE	438	4.18396045032219		0.8812564	-0.09687694	FALSE
PAK5	protein_coding	FALSE	FALSE	FALSE	439	-4.18263806485329
SLC16A8	protein_coding	FALSE	FALSE	FALSE	440	-4.18032523675728	3037	0.8754567	-0.01075076	FALSE
MT1X	protein_coding	FALSE	FALSE	FALSE	441	4.17950907854286		0.0933068	1.69058038	FALSE
ASMT	protein_coding	FALSE	FALSE	FALSE	442	-4.1779287297464		0.9615012	-0.00327956	FALSE
H2AC12	protein_coding	FALSE	FALSE	FALSE	443	4.17513727856728
ABCB5	protein_coding	FALSE	FALSE	FALSE	444	-4.17363688827273		0.4563661	-0.02807027	FALSE
SNTG1	protein_coding	FALSE	FALSE	FALSE	445	-4.17362534773199		0.5790702	0.02694754	FALSE
CPNE7	protein_coding	FALSE	FALSE	FALSE	446	-4.17097291334373		0.1439141	0.06450445	FALSE
AP2B1	protein_coding	FALSE	FALSE	FALSE	447	4.17056958700443		0.6718048	0.11312053	FALSE
LIPJ	protein_coding	FALSE	FALSE	FALSE	448	-4.16943286209591		0.9527057	-0.00316915	FALSE
SERINC3	protein_coding	FALSE	FALSE	FALSE	449	4.16698445729178		0.2906377	0.0897537	FALSE
CDH9	protein_coding	FALSE	FALSE	FALSE	450	-4.16504290164905		0.2321771	-0.074689	FALSE
TSPYL1	protein_coding	FALSE	FALSE	FALSE	451	4.16330681107199		0.9654195	0.03059216	FALSE
PNRC2	protein_coding	FALSE	FALSE	FALSE	452	4.15854654913824		0.4840335	0.32221449	FALSE
SPAG11A	protein_coding	FALSE	FALSE	FALSE	453	-4.1582752951213		0.0270131	0.26923057	FALSE
CSNK2A3	protein_coding	FALSE	FALSE	FALSE	454	4.15812896100885
IL33	protein_coding	FALSE	FALSE	FALSE	455	4.15640850262975		0.625622	-0.02789535	FALSE
AC007325.2	protein_coding	FALSE	FALSE	FALSE	456	-4.15540192756873	3116
EPS8L2	protein_coding	FALSE	FALSE	FALSE	457	-4.15001208754707	3132	0.7535109	-0.01314459	FALSE
PRR23D1	protein_coding	FALSE	FALSE	FALSE	458	-4.14794364813357
LHX9	protein_coding	FALSE	FALSE	FALSE	459	-4.14524486389679		0.9331766	0.00491141	FALSE
LYVE1	protein_coding	FALSE	FALSE	FALSE	460	4.1436279029658
EVPL	protein_coding	FALSE	FALSE	FALSE	461	-4.14132800169681	1166	0.2897518	-0.49635764	FALSE
MUC17	protein_coding	FALSE	FALSE	FALSE	462	-4.13854662827696		0.7086438	-0.02279688	FALSE
SLFN5	protein_coding	FALSE	FALSE	FALSE	463	4.13403963134222		0.7699612	-0.06191206	FALSE
RNASE1	protein_coding	FALSE	FALSE	FALSE	464	4.13021407702179		0.318421	-0.28102411	FALSE
CLIC2	protein_coding	FALSE	FALSE	FALSE	465	4.13013316807319		0.0034182	0.6403304	TRUE
C9	protein_coding	FALSE	FALSE	FALSE	466	-4.12807978456797		0.8143949	0.00992743	FALSE
H4C4	protein_coding	FALSE	FALSE	FALSE	467	4.12743609992076
CD36	protein_coding	FALSE	FALSE	FALSE	468	4.12725691733158		0.0971575	0.98587507	FALSE
EDN1	protein_coding	FALSE	FALSE	FALSE	469	4.12441123706864		0.3707349	0.54372271	FALSE
PPP1R3C	protein_coding	FALSE	FALSE	FALSE	470	4.12046538885182		0.0258838	-1.80530617	FALSE
YWHAB	protein_coding	FALSE	FALSE	FALSE	471	4.11829096518836		0.0606109	0.6315877	FALSE
RAB11A	protein_coding	FALSE	FALSE	FALSE	472	4.11524912444155		0.0017969	-0.66515678	TRUE
BRK1	protein_coding	FALSE	FALSE	FALSE	473	4.1105163081019
SLC5A11	protein_coding	FALSE	FALSE	FALSE	474	-4.10943982044358		0.7205656	-0.0166954	FALSE
API5	protein_coding	FALSE	FALSE	FALSE	475	4.10696296352277		0.5022179	0.18613299	FALSE
CALB2	protein_coding	FALSE	FALSE	FALSE	476	-4.10676863474699		0.1121527	-0.06807207	FALSE
ZNF556	protein_coding	FALSE	FALSE	FALSE	477	-4.1063552771914		0.4935286	-0.02985919	FALSE
RAB8B	protein_coding	FALSE	FALSE	FALSE	478	4.10290250176348		0.2018751	0.54035216	FALSE
ATP1B4	protein_coding	FALSE	FALSE	FALSE	479	-4.10088551684919		0.9439121	0.00627954	FALSE
ANHX	protein_coding	FALSE	FALSE	FALSE	480	-4.09983596223792
TDRD12	protein_coding	FALSE	FALSE	FALSE	481	-4.0964463473253
UXT	protein_coding	FALSE	FALSE	FALSE	482	4.09602826710044		0.2603652	0.25707933	FALSE
NKX6-2	protein_coding	FALSE	FALSE	FALSE	483	-4.09576828125695		0.3737609	-0.03555943	FALSE
PRODH	protein_coding	FALSE	FALSE	FALSE	484	-4.08647476595983	3154	0.0500217	-2.37651246	FALSE
CALCRL	protein_coding	FALSE	FALSE	FALSE	485	4.0849379805415		0.2079279	0.44835459	FALSE
CLTC	protein_coding	FALSE	FALSE	FALSE	486	4.08016492176206		0.9519604	-0.01552139	FALSE
FSTL5	protein_coding	FALSE	FALSE	FALSE	487	-4.07886475939283		0.4047617	-0.03453905	FALSE
SLC13A5	protein_coding	FALSE	FALSE	FALSE	488	-4.07807871679726		0.6886573	-0.02372783	FALSE
PSG9	protein_coding	FALSE	FALSE	FALSE	489	-4.07451529234007		0.0853796	0.07391965	FALSE
CMTM6	protein_coding	FALSE	FALSE	FALSE	490	4.07073895917809
C4orf50	protein_coding	FALSE	FALSE	FALSE	491	-4.06888110002281
CCDC88B	protein_coding	FALSE	FALSE	FALSE	492	-4.06866142123431	1526	0.200459	0.13971362	FALSE
TMEM14C	protein_coding	FALSE	FALSE	FALSE	493	4.0675766049203		0.0128805	-0.83235797	FALSE
ARF4	protein_coding	FALSE	FALSE	FALSE	494	4.06033481880357		0.2704687	0.59402251	FALSE
ASIC2	protein_coding	FALSE	FALSE	FALSE	495	-4.05977968339441
ADGRL2	protein_coding	FALSE	FALSE	FALSE	496	4.05566666303478
CDH22	protein_coding	FALSE	FALSE	FALSE	497	-4.05540002779025		0.5888657	-0.02602545	FALSE
H4C1	protein_coding	FALSE	FALSE	FALSE	498	4.05330306458332
ANO8	protein_coding	FALSE	FALSE	FALSE	499	-4.05213518102137	1571	0.6769859	-0.10171622	FALSE
RO60	protein_coding	FALSE	FALSE	FALSE	500	4.05142453238281
SLC7A10	protein_coding	FALSE	FALSE	FALSE	501	-4.0513862506644		0.1554667	-0.42560424	FALSE
MYH1	protein_coding	FALSE	FALSE	FALSE	502	-4.04883449707407		0.7841652	0.018313	FALSE
ZNF512	protein_coding	FALSE	FALSE	FALSE	503	4.04736328979142		0.8852462	0.05123583	FALSE
RUFY4	protein_coding	FALSE	FALSE	FALSE	504	-4.04684876083395		0.6607679	0.02399187	FALSE
PSG3	protein_coding	FALSE	FALSE	FALSE	505	-4.04516207390091		0.3432534	0.03320194	FALSE
EIF3E	protein_coding	FALSE	FALSE	FALSE	506	4.04222051141891		0.1554399	-0.20588039	FALSE
TUBB	protein_coding	FALSE	FALSE	FALSE	507	4.0416542962352		0.2847778	-0.45299801	FALSE
DDX21	protein_coding	FALSE	FALSE	FALSE	508	4.04112159422423		0.0523327	1.5023867	FALSE
H2BC14	protein_coding	FALSE	FALSE	FALSE	509	4.03904845906489
TACR3	protein_coding	FALSE	FALSE	FALSE	510	-4.03133834508708		0.6626501	-0.01918734	FALSE
TUBA1B	protein_coding	FALSE	FALSE	FALSE	511	4.02853399958062		0.3268119	0.24877816	FALSE
BRINP1	protein_coding	FALSE	FALSE	FALSE	512	-4.02764593698381
CORO6	protein_coding	FALSE	FALSE	FALSE	513	-4.02723455091016		0.5397402	-0.31734601	FALSE
TSPY4	protein_coding	FALSE	FALSE	FALSE	514	-4.02579354693665
OR8D1	protein_coding	FALSE	FALSE	FALSE	515	-4.02568592516295		0.8824801	-0.00789212	FALSE
NCOA4	protein_coding	FALSE	FALSE	FALSE	516	4.02371749336304		0.2716085	0.19110023	FALSE
FAM90A23P	protein_coding	FALSE	FALSE	FALSE	517	-4.02152159230202
GC	protein_coding	FALSE	FALSE	FALSE	518	-4.01989781062306		4.98e-05	0.48883251	TRUE
VCAN	protein_coding	FALSE	FALSE	FALSE	519	4.01856970301266		0.7555186	0.19665188	FALSE
SNAP91	protein_coding	FALSE	FALSE	FALSE	520	-4.01302535901069		0.0984885	-0.27669794	FALSE
PLAT	protein_coding	FALSE	FALSE	FALSE	521	4.00971595621462		0.1162158	0.84741893	FALSE
MYBPC1	protein_coding	FALSE	FALSE	FALSE	522	-4.00907432693276		0.1637852	0.04915507	FALSE
BAIAP2L2	protein_coding	FALSE	FALSE	FALSE	523	-4.00896833728555	3714	0.2037469	-0.4174236	FALSE
HNRNPC	protein_coding	FALSE	FALSE	FALSE	524	4.00650443365281		0.860844	0.06669049	FALSE
SVOPL	protein_coding	FALSE	FALSE	FALSE	525	-4.00577288999134		0.5202634	-0.04294955	FALSE
C1orf167	protein_coding	FALSE	FALSE	FALSE	526	-4.00495485183701
SLC4A1	protein_coding	FALSE	FALSE	FALSE	527	4.00416082545088		0.0492538	0.70572703	FALSE
CCN4	protein_coding	FALSE	FALSE	FALSE	528	4.00402405917758
RPL7	protein_coding	FALSE	FALSE	FALSE	529	4.00372817115451		0.9863005	0.0139239	FALSE
ACSM2A	protein_coding	FALSE	FALSE	FALSE	530	-4.00036056775986
GAD2	protein_coding	FALSE	FALSE	FALSE	531	-3.99559936925951		0.5385463	-0.04279855	FALSE
SHD	protein_coding	FALSE	FALSE	FALSE	532	-3.99427695548456		0.9590244	-0.00258427	FALSE
PPP1R35	protein_coding	FALSE	FALSE	FALSE	533	-3.99294655354425	3042
NELL1	protein_coding	FALSE	FALSE	FALSE	534	-3.98798266277169		0.4221855	0.05850939	FALSE
OR14J1	protein_coding	FALSE	FALSE	FALSE	535	-3.98793896946706		0.9897348	-0.00112882	FALSE
ATF7	protein_coding	FALSE	FALSE	FALSE	536	3.98742735683839		0.5916845	-0.03098448	FALSE
SEC62	protein_coding	FALSE	FALSE	FALSE	537	3.98512456789765		0.3051822	-0.35996584	FALSE
BNIP2	protein_coding	FALSE	FALSE	FALSE	538	3.98472904139632		0.0470626	0.59851708	FALSE
PTAR1	protein_coding	FALSE	FALSE	FALSE	539	3.98436581288937
RNF5	protein_coding	FALSE	FALSE	FALSE	540	3.98334017074466		0.3995328	0.20799991	FALSE
PAH	protein_coding	FALSE	FALSE	FALSE	541	-3.98287636268138		0.9873454	-0.00106983	FALSE
TUBA1A	protein_coding	FALSE	FALSE	FALSE	542	3.97993207671297		0.7531616	0.0686727	FALSE
H2BC18	protein_coding	FALSE	FALSE	FALSE	543	3.97886850508032
GLO1	protein_coding	FALSE	FALSE	FALSE	544	3.97709784769286		0.8154902	0.19910883	FALSE
PRAMEF26	protein_coding	FALSE	FALSE	FALSE	545	-3.97528025509336
PRR27	protein_coding	FALSE	FALSE	FALSE	546	-3.97524096469325
IFIT3	protein_coding	FALSE	FALSE	FALSE	547	3.96923180299985		0.3409384	0.64694593	FALSE
CLCNKB	protein_coding	FALSE	FALSE	FALSE	548	-3.96581055084978		0.2666701	-0.08013488	FALSE
DDX3Y	protein_coding	FALSE	FALSE	FALSE	549	3.9650311366884		0.7821299	-0.02800959	FALSE
MROH6	protein_coding	FALSE	FALSE	FALSE	550	-3.96484422570346	3708
EIF3L	protein_coding	FALSE	FALSE	FALSE	551	3.96402833519612
ANKRD30B	protein_coding	FALSE	FALSE	FALSE	552	-3.96143687840548
GJA1	protein_coding	FALSE	FALSE	FALSE	553	3.95789207939968		0.5502184	0.45508043	FALSE
RPL37	protein_coding	FALSE	FALSE	FALSE	554	3.95716400215912		0.8724448	-0.00949811	FALSE
CA4	protein_coding	FALSE	FALSE	FALSE	555	3.95536949134848		0.6082316	0.65609113	FALSE
DYNLT3	protein_coding	FALSE	FALSE	FALSE	556	3.95249427950593	1952	0.3343386	-0.18010381	FALSE
LEPROT	protein_coding	FALSE	FALSE	FALSE	557	3.95000055922027		0.2008257	-0.27457937	FALSE
PRAMEF25	protein_coding	FALSE	FALSE	FALSE	558	-3.94990789526577
ANO9	protein_coding	FALSE	FALSE	FALSE	559	-3.94967597716026	4060	0.8577622	-0.04263744	FALSE
UAP1L1	protein_coding	FALSE	FALSE	FALSE	560	-3.94883737505834	7132	0.1543437	0.41987588	FALSE
NPM1	protein_coding	FALSE	FALSE	FALSE	561	3.94641496723656		0.8206938	0.01110531	FALSE
TCEAL8	protein_coding	FALSE	FALSE	FALSE	562	3.94630795594186		0.0097717	-0.57373882	TRUE
AHSP	protein_coding	FALSE	FALSE	FALSE	563	3.94505612729809	1119
TTLL8	protein_coding	FALSE	FALSE	FALSE	564	-3.94218501359767		0.9884526	0.00076218	FALSE
RAMP2	protein_coding	FALSE	FALSE	FALSE	565	3.94069941337449		0.0130936	-1.14052437	FALSE
H2BC10	protein_coding	FALSE	FALSE	FALSE	566	3.94068573632512
H2BC8	protein_coding	FALSE	FALSE	FALSE	567	3.93978676439189
SF3B1	protein_coding	FALSE	FALSE	FALSE	568	3.93805881217378		0.4318352	0.34601461	FALSE
CDH16	protein_coding	FALSE	FALSE	FALSE	569	-3.93736060794478		0.5530677	-0.03339203	FALSE
TFRC	protein_coding	FALSE	FALSE	FALSE	570	3.93659229603791		0.0113119	1.64088247	FALSE
ADGRG4	protein_coding	FALSE	FALSE	FALSE	571	-3.93379770444537
PTCHD4	protein_coding	FALSE	FALSE	FALSE	572	-3.9334722541959
MCFD2	protein_coding	FALSE	FALSE	FALSE	573	3.93337331360212		0.8894661	0.00755222	FALSE
TRDN	protein_coding	FALSE	FALSE	FALSE	574	-3.93295519892557		0.89268	-0.00636147	FALSE
BNC1	protein_coding	FALSE	FALSE	FALSE	575	-3.93263811550998		0.4585228	-0.05414669	FALSE
H2AC11	protein_coding	FALSE	FALSE	FALSE	576	3.93254378244529
ANKRD62	protein_coding	FALSE	FALSE	FALSE	577	-3.92890062019455
RAB5B	protein_coding	FALSE	FALSE	FALSE	578	3.92887955291129		0.3977063	-0.30243041	FALSE
TNFRSF8	protein_coding	FALSE	FALSE	FALSE	579	-3.92869404984122		0.0620872	-0.11598402	FALSE
TAF7	protein_coding	FALSE	FALSE	FALSE	580	3.92683561989013		0.0428641	0.83919831	FALSE
NAP1L1	protein_coding	FALSE	FALSE	FALSE	581	3.92597065980305		0.190112	0.26637247	FALSE
LGI1	protein_coding	FALSE	FALSE	FALSE	582	-3.92394828813213		0.6501251	-0.01829328	FALSE
VWA5B1	protein_coding	FALSE	FALSE	FALSE	583	-3.92272920873385
MAPRE1	protein_coding	FALSE	FALSE	FALSE	584	3.92245866902706		0.2285201	0.65679846	FALSE
GRID2	protein_coding	FALSE	FALSE	FALSE	585	-3.9220851043102		0.9298606	-0.00546617	FALSE
RPL41	protein_coding	FALSE	FALSE	FALSE	586	3.92154339744709		0.8856119	0.0371238	FALSE
H2BC12	protein_coding	FALSE	FALSE	FALSE	587	3.92023439241768
NPHS1	protein_coding	FALSE	FALSE	FALSE	588	-3.91959748975151		0.6625994	-0.02035663	FALSE
ORMDL1	protein_coding	FALSE	FALSE	FALSE	589	3.91907258240265		0.2314615	0.12155539	FALSE
SYT8	protein_coding	FALSE	FALSE	FALSE	590	-3.9128574759069		0.9703893	0.00383429	FALSE
DCAF12	protein_coding	FALSE	FALSE	FALSE	591	3.91055344070301
CA1	protein_coding	TRUE	FALSE	TRUE	592	3.90793700483996	1596	0.0180253	1.95237809	FALSE
WDR64	protein_coding	FALSE	FALSE	FALSE	593	-3.90444667147234		0.9837393	-0.00106589	FALSE
RBMX	protein_coding	FALSE	FALSE	FALSE	594	3.90119254464696		0.5889595	-0.16554733	FALSE
HAP1	protein_coding	FALSE	FALSE	FALSE	595	-3.9005807033496		0.3063593	0.05465798	FALSE
OR2M3	protein_coding	FALSE	FALSE	FALSE	596	-3.89906892382279		0.9850308	-0.00134147	FALSE
TIMM10B	protein_coding	FALSE	FALSE	FALSE	597	3.8972971424818
ATXN7L3B	protein_coding	FALSE	FALSE	FALSE	598	3.89455184725577
BMPR2	protein_coding	FALSE	FALSE	FALSE	599	3.89122294185378		0.9798121	0.01644688	FALSE
SPATA31D3	protein_coding	FALSE	FALSE	FALSE	600	-3.88763684410651
STOM	protein_coding	FALSE	FALSE	FALSE	601	3.88634063209214		0.4033929	0.73124579	FALSE
DDX6	protein_coding	FALSE	FALSE	FALSE	602	3.87960895233852		0.314176	-0.20414325	FALSE
IL11	protein_coding	FALSE	FALSE	FALSE	603	-3.87894232122649		0.9071896	-0.03010242	FALSE
RYBP	protein_coding	FALSE	FALSE	FALSE	604	3.87873231654585		0.5602581	0.16860609	FALSE
C7	protein_coding	FALSE	FALSE	FALSE	605	3.87573553693583		0.3519774	-0.59204227	FALSE
COPZ1	protein_coding	FALSE	FALSE	FALSE	606	3.873042620103		0.8362216	0.09284205	FALSE
KIAA1210	protein_coding	FALSE	FALSE	FALSE	607	-3.87293997046761
SF3B5	protein_coding	FALSE	FALSE	FALSE	608	3.87036878723893		0.3279801	0.40924029	FALSE
RPL27A	protein_coding	FALSE	FALSE	FALSE	609	3.86930310451878		0.6157756	-0.22168407	FALSE
MUC22	protein_coding	FALSE	FALSE	FALSE	610	-3.86728826603077
OR2T2	protein_coding	FALSE	FALSE	FALSE	611	-3.8653374620646
TP53TG3E	protein_coding	FALSE	FALSE	FALSE	612	-3.86268946038196
C10orf90	protein_coding	FALSE	FALSE	FALSE	613	-3.85794464627538		0.7782397	0.01254574	FALSE
EIF5A	protein_coding	FALSE	FALSE	FALSE	614	3.8578458851126		0.5093793	0.31872778	FALSE
CNTNAP5	protein_coding	FALSE	FALSE	FALSE	615	-3.85703800946898		0.6118526	-0.03257185	FALSE
GDI2	protein_coding	FALSE	FALSE	FALSE	616	3.85608186335144		0.1611202	0.43990179	FALSE
ELK3	protein_coding	FALSE	FALSE	FALSE	617	3.85595331875514		0.6148127	-0.08493136	FALSE
SHB	protein_coding	FALSE	FALSE	FALSE	618	-3.84784988254067		0.0680794	0.55544237	FALSE
TP53TG3C	protein_coding	FALSE	FALSE	FALSE	619	-3.8475162471175
NCAN	protein_coding	FALSE	FALSE	FALSE	620	-3.84712379975901		0.6196684	-0.05457282	FALSE
SLC5A3	protein_coding	FALSE	FALSE	FALSE	621	3.84633043040614		0.2363463	0.55393739	FALSE
ZNF146	protein_coding	FALSE	FALSE	FALSE	622	3.84251286728262		0.6422265	-0.13420698	FALSE
RPL21	protein_coding	FALSE	FALSE	FALSE	623	3.84128763384137		0.4987341	-0.58178538	FALSE
PLS3	protein_coding	FALSE	FALSE	FALSE	624	3.84007389566747		0.0675836	-0.55093827	FALSE
IPO7	protein_coding	FALSE	FALSE	FALSE	625	3.83998105975589		0.3804123	0.32416277	FALSE
DGKB	protein_coding	FALSE	FALSE	FALSE	626	-3.83833556846695		0.3412163	-0.05034398	FALSE
CROCC	protein_coding	FALSE	FALSE	FALSE	627	-3.83819777536867	2188	0.1883582	-0.4298195	FALSE
BACH1	protein_coding	FALSE	FALSE	FALSE	628	3.83676574094068		0.0028819	0.28395767	TRUE
AKAP17A	protein_coding	FALSE	FALSE	FALSE	629	-3.8348968189434	4879
OR5AS1	protein_coding	FALSE	FALSE	FALSE	630	-3.83309943208037		0.3739246	0.03626554	FALSE
TFPI	protein_coding	FALSE	FALSE	FALSE	631	3.83287892683418		0.0485149	0.73041552	FALSE
SH3D21	protein_coding	FALSE	FALSE	FALSE	632	-3.82734809344444	6365
ICAM5	protein_coding	FALSE	FALSE	FALSE	633	-3.82647922559962	3828	0.1784919	-0.30817573	FALSE
SLC22A2	protein_coding	FALSE	FALSE	FALSE	634	-3.82630013365511		0.9390394	0.0040345	FALSE
PPP1R12C	protein_coding	FALSE	FALSE	FALSE	635	-3.82445602989707	3966	0.9072565	-0.02437649	FALSE
RGSL1	protein_coding	FALSE	FALSE	FALSE	636	-3.82361213660596
MPP4	protein_coding	FALSE	FALSE	FALSE	637	-3.81976927366587		0.8035761	-0.02247985	FALSE
TP53TG3F	protein_coding	FALSE	FALSE	FALSE	638	-3.81880241013053
TP53TG3B	protein_coding	FALSE	FALSE	FALSE	639	-3.81414803853194
SYT6	protein_coding	FALSE	FALSE	FALSE	640	-3.81413362950761		0.8938747	0.00596271	FALSE
NINL	protein_coding	FALSE	FALSE	FALSE	641	-3.81323176046906	3276
TCIM	protein_coding	FALSE	FALSE	FALSE	642	3.81130793820403
HNRNPR	protein_coding	FALSE	FALSE	FALSE	643	3.80989792054589
TRPV5	protein_coding	FALSE	FALSE	FALSE	644	-3.80863807770711		0.8806177	-0.01205222	FALSE
TM4SF1	protein_coding	FALSE	FALSE	FALSE	645	3.80794862489938		0.5304929	-0.10206329	FALSE
SEL1L2	protein_coding	FALSE	FALSE	FALSE	646	-3.80752898626676
BCLAF1	protein_coding	FALSE	FALSE	FALSE	647	3.80652284020611		0.4698041	0.27892093	FALSE
RAB17	protein_coding	FALSE	FALSE	FALSE	648	-3.80578886132276	7428	0.6264156	-0.39896028	FALSE
DCP2	protein_coding	FALSE	FALSE	FALSE	649	3.80570101372619		0.3265239	-0.20586021	FALSE
FMO2	protein_coding	FALSE	FALSE	FALSE	650	3.80551950257615		0.3740152	-1.09654729	FALSE
GOLGA8F	protein_coding	FALSE	FALSE	FALSE	651	-3.8047934301483
RPS16	protein_coding	FALSE	FALSE	FALSE	652	3.8037700989481		0.1317183	-0.18226677	FALSE
CGGBP1	protein_coding	FALSE	FALSE	FALSE	653	3.80288730717013		0.0032153	0.84938374	TRUE
HTR3A	protein_coding	FALSE	FALSE	FALSE	654	-3.8018592770963		0.1388138	0.07155626	FALSE
NRAP	protein_coding	FALSE	FALSE	FALSE	655	-3.7952940821338		0.5448617	-0.02839415	FALSE
NUP153	protein_coding	FALSE	FALSE	FALSE	656	3.79395528964388		0.1657126	0.46367969	FALSE
RHBG	protein_coding	FALSE	FALSE	FALSE	657	-3.79211615111983		0.1253484	0.05401707	FALSE
CD302	protein_coding	FALSE	FALSE	FALSE	658	3.79135405768709	2249	0.853657	-0.02171677	FALSE
DUSP2	protein_coding	FALSE	FALSE	FALSE	659	-3.78927031916332		0.016812	0.69789729	FALSE
TSPY10	protein_coding	FALSE	FALSE	FALSE	660	-3.78626018109729
PAK2	protein_coding	FALSE	FALSE	FALSE	661	3.78434408914432		0.0537553	0.6006293	FALSE
AZIN1	protein_coding	FALSE	FALSE	FALSE	662	3.78299558222647		0.1041184	0.21545278	FALSE
ARF3	protein_coding	FALSE	FALSE	FALSE	663	3.78229251031827		0.6227285	0.12686495	FALSE
ID2	protein_coding	FALSE	FALSE	FALSE	664	3.7820032690819		0.2474765	0.58529531	FALSE
SEMA3B	protein_coding	FALSE	FALSE	FALSE	665	-3.77887085864464	1828	0.7676614	-0.1053342	FALSE
PSMB1	protein_coding	FALSE	FALSE	FALSE	666	3.77548740646672		0.865207	0.03284794	FALSE
MKLN1	protein_coding	FALSE	FALSE	FALSE	667	3.77404950136387		0.1164538	-0.46724815	FALSE
TNFRSF18	protein_coding	FALSE	FALSE	FALSE	668	-3.77272895265329		0.6906544	-0.02158793	FALSE
MUC19	protein_coding	FALSE	FALSE	FALSE	669	-3.77096545053158
PCBP2	protein_coding	FALSE	FALSE	FALSE	670	3.76963160472056		0.3410764	-0.15901065	FALSE
LCNL1	protein_coding	FALSE	FALSE	FALSE	671	-3.76503303161671
CHTF18	protein_coding	FALSE	FALSE	FALSE	672	-3.76312697935138	3021	0.1932494	-0.61974709	FALSE
ILF2	protein_coding	FALSE	FALSE	FALSE	673	3.75726179239291		0.4581175	0.41053136	FALSE
LITAF	protein_coding	FALSE	FALSE	FALSE	674	3.75508487158393		0.1082174	1.12741079	FALSE
ZFR2	protein_coding	FALSE	FALSE	FALSE	675	-3.75441382012715
PDZD4	protein_coding	FALSE	FALSE	FALSE	676	-3.75374106073053	4201	0.6261872	-0.18722451	FALSE
RBMY1D	protein_coding	FALSE	FALSE	FALSE	677	-3.75117063948438
AC133551.1	protein_coding	FALSE	FALSE	FALSE	678	-3.7510949998916
CCDC9	protein_coding	FALSE	FALSE	FALSE	679	-3.74895273167415	6322	0.0846734	0.14716508	FALSE
FAM122A	protein_coding	FALSE	FALSE	FALSE	680	3.74688570240469	4605	0.9555778	0.00449982	FALSE
RHBDL1	protein_coding	FALSE	FALSE	FALSE	681	-3.74534335847559		0.3595643	-0.15977212	FALSE
ATRAID	protein_coding	FALSE	FALSE	FALSE	682	3.74270904597536
TP53TG3	protein_coding	FALSE	FALSE	FALSE	683	-3.7427060928229		0.3251083	-0.06241885	FALSE
CSMD3	protein_coding	FALSE	FALSE	FALSE	684	-3.74262774680993		0.3424117	-0.03915466	FALSE
IFITM2	protein_coding	FALSE	FALSE	FALSE	685	3.74162682519626		0.5115499	0.21270075	FALSE
DPP6	protein_coding	FALSE	FALSE	FALSE	686	-3.74150662285877		0.2815524	0.05342032	FALSE
ATP6V0E1	protein_coding	FALSE	FALSE	FALSE	687	3.73986370936266		0.0397573	0.45706983	FALSE
TMC1	protein_coding	FALSE	FALSE	FALSE	688	-3.73895285968337
C20orf85	protein_coding	FALSE	FALSE	FALSE	689	3.73602178746076		0.9186067	-0.12371113	FALSE
HLA-DRB5	protein_coding	FALSE	FALSE	FALSE	690	3.73216752504735		0.6285227	-0.4518944	FALSE
MTHFD2	protein_coding	FALSE	FALSE	FALSE	691	3.73094532646723		0.0291963	0.89877308	FALSE
LRRC15	protein_coding	FALSE	FALSE	FALSE	692	-3.73048319424507		0.8103087	0.03254804	FALSE
AGXT	protein_coding	FALSE	FALSE	FALSE	693	-3.73046905887928		0.944496	-0.00421969	FALSE
LDB2	protein_coding	FALSE	FALSE	FALSE	694	3.73040879968393		0.0177685	-1.36504453	FALSE
CAPNS1	protein_coding	FALSE	FALSE	FALSE	695	3.73012149320467		0.3540145	-0.11191282	FALSE
EIF1AY	protein_coding	FALSE	FALSE	FALSE	696	3.72887339454261		0.5704201	-0.20498575	FALSE
HDC	protein_coding	FALSE	FALSE	FALSE	697	-3.72809594791325	1832	0.3780028	-0.64476176	FALSE
EIF4B	protein_coding	FALSE	FALSE	FALSE	698	3.7280782683146		0.5417409	-0.30471992	FALSE
AQP4	protein_coding	FALSE	FALSE	FALSE	699	3.72801611747947		0.2877747	0.95401136	FALSE
KASH5	protein_coding	FALSE	FALSE	FALSE	700	-3.72655001618924
MYO3B	protein_coding	FALSE	FALSE	FALSE	701	-3.72405382534829		0.4166741	-0.8375569	FALSE
CBARP	protein_coding	FALSE	FALSE	FALSE	702	-3.71983842829517
FBXW2	protein_coding	FALSE	FALSE	FALSE	703	3.71789917850611		0.1015023	0.31297917	FALSE
PRPS1	protein_coding	FALSE	FALSE	FALSE	704	3.71564098105765		0.5931977	0.27992138	FALSE
PDZD7	protein_coding	FALSE	FALSE	FALSE	705	-3.71453309977861		0.9389679	-0.00375373	FALSE
SSR1	protein_coding	FALSE	FALSE	FALSE	706	3.7137583769906		0.0970047	0.84277716	FALSE
TRIM72	protein_coding	FALSE	FALSE	FALSE	707	-3.71347032447961		0.4974889	0.0316508	FALSE
DYNLL1	protein_coding	FALSE	FALSE	FALSE	708	3.71317243514663		0.5431582	0.42422722	FALSE
CRYBG2	protein_coding	FALSE	FALSE	FALSE	709	-3.71313978906094
SKIL	protein_coding	FALSE	FALSE	FALSE	710	3.71218911072708		0.5022008	-0.02641385	FALSE
GOLGA6L1	protein_coding	FALSE	FALSE	FALSE	711	-3.70983973504301
UFM1	protein_coding	FALSE	FALSE	FALSE	712	3.70585250222213		0.2467177	0.19479147	FALSE
PTEN	protein_coding	FALSE	FALSE	FALSE	713	3.70540590967282		0.9034165	-0.04646534	FALSE
TARDBP	protein_coding	FALSE	FALSE	FALSE	714	3.70523154102068		0.557199	-0.20118565	FALSE
EVI2B	protein_coding	FALSE	FALSE	FALSE	715	3.70475950714541		0.9868091	0.00088962	FALSE
S1PR1	protein_coding	FALSE	FALSE	FALSE	716	3.70345946111258
ARPP21	protein_coding	FALSE	FALSE	FALSE	717	-3.69970406281461
SRSF11	protein_coding	FALSE	FALSE	FALSE	718	3.69557731354541
STAT1	protein_coding	FALSE	FALSE	FALSE	719	3.6950940143832		0.00846	1.14567855	TRUE
HNRNPA1L2	protein_coding	FALSE	FALSE	FALSE	720	3.6950281392205
F8	protein_coding	FALSE	FALSE	FALSE	721	3.69346292442288	2254	0.199061	0.09446579	FALSE
SPCS3	protein_coding	FALSE	FALSE	FALSE	722	3.69282540238688		0.0027908	1.18489131	TRUE
RPL38	protein_coding	FALSE	FALSE	FALSE	723	3.69110059555622		0.7189225	0.13999014	FALSE
H2AC20	protein_coding	FALSE	FALSE	FALSE	724	3.69073047645068
RAPGEF3	protein_coding	FALSE	FALSE	FALSE	725	-3.6888449874563	4064	0.0519701	-1.80615626	FALSE
ACSM2B	protein_coding	FALSE	FALSE	FALSE	726	-3.68867010624177		0.839583	0.01002017	FALSE
TBL1XR1	protein_coding	FALSE	FALSE	FALSE	727	3.68737062242856		0.886762	0.05599905	FALSE
MIB2	protein_coding	FALSE	FALSE	FALSE	728	-3.68349209386011	3562	0.9175103	-0.07504386	FALSE
SMARCA5	protein_coding	FALSE	FALSE	FALSE	729	3.68121390875575		0.8855483	0.05619202	FALSE
STX12	protein_coding	FALSE	FALSE	FALSE	730	3.68120188342558		0.4119113	0.19937955	FALSE
TBC1D28	protein_coding	FALSE	FALSE	FALSE	731	-3.68084322228267
TMCO1	protein_coding	FALSE	FALSE	FALSE	732	3.67988269152965		0.2784763	0.51424579	FALSE
ABCC12	protein_coding	FALSE	FALSE	FALSE	733	-3.67949070354825		0.416498	0.04543933	FALSE
GLIS1	protein_coding	FALSE	FALSE	FALSE	734	-3.67735038114035		0.4000113	0.03255011	FALSE
RBM27	protein_coding	FALSE	FALSE	FALSE	735	3.6762320677167	2577
FUBP1	protein_coding	FALSE	FALSE	FALSE	736	3.67594581935151		0.5900413	-0.0957522	FALSE
DDX5	protein_coding	FALSE	FALSE	FALSE	737	3.67583667002874		0.3538126	0.22652037	FALSE
RBMY1A1	protein_coding	FALSE	FALSE	FALSE	738	-3.67353599515933		0.3976481	-0.0474902	FALSE
GLUD1	protein_coding	FALSE	FALSE	FALSE	739	3.6720883697472		0.6813525	0.08701807	FALSE
CLVS2	protein_coding	FALSE	FALSE	FALSE	740	-3.67172121253064
ATF6	protein_coding	FALSE	FALSE	FALSE	741	3.6709721932443		0.091905	0.67767755	FALSE
HINT1	protein_coding	FALSE	FALSE	FALSE	742	3.67069643871268		0.5761367	0.42145352	FALSE
ADAMTS18	protein_coding	FALSE	FALSE	FALSE	743	-3.66930416865267		0.6217842	-0.02598183	FALSE
TNFRSF14	protein_coding	FALSE	FALSE	FALSE	744	-3.66922495665059		0.8585626	-0.07165477	FALSE
LRRC45	protein_coding	FALSE	FALSE	FALSE	745	-3.66829252195141	2377	0.3639571	-0.13974437	FALSE
YBX1	protein_coding	FALSE	FALSE	FALSE	746	3.66542708912069		0.1405051	0.70664537	FALSE
H2AZ2	protein_coding	FALSE	FALSE	FALSE	747	3.66284532076165
PAX6	protein_coding	FALSE	FALSE	FALSE	748	-3.65819832937139		0.7867272	0.02260305	FALSE
ONECUT2	protein_coding	FALSE	FALSE	FALSE	749	-3.65721465625757		0.0267256	0.15841552	FALSE
TMSB4X	protein_coding	FALSE	FALSE	FALSE	750	3.65419693426155		0.1789003	0.120925	FALSE
APOOL	protein_coding	FALSE	FALSE	FALSE	751	3.65225354468127		0.0002485	0.53562154	TRUE
TFAP2B	protein_coding	FALSE	FALSE	FALSE	752	-3.65133672034345		0.9220652	0.00480074	FALSE
KLC3	protein_coding	FALSE	FALSE	FALSE	753	-3.65124724213017		0.8080281	-0.01208303	FALSE
PLA2G4E	protein_coding	FALSE	FALSE	FALSE	754	-3.6511539027048		0.9939404	-0.00045046	FALSE
DPYSL5	protein_coding	FALSE	FALSE	FALSE	755	-3.6490045459298		0.0432577	0.21144468	FALSE
SCN2A	protein_coding	FALSE	FALSE	FALSE	756	-3.64605426419642		0.0989792	-0.18138114	FALSE
ADGRF5	protein_coding	FALSE	FALSE	FALSE	757	3.64560552560676
PRKAR1A	protein_coding	FALSE	FALSE	FALSE	758	3.64524101096111		0.440567	-0.03178028	FALSE
GPBP1	protein_coding	FALSE	FALSE	FALSE	759	3.64095776251355		0.0323236	0.45541301	FALSE
SEC63	protein_coding	FALSE	FALSE	FALSE	760	3.63866146069726		0.8464724	0.02508368	FALSE
SLC40A1	protein_coding	FALSE	FALSE	FALSE	761	3.63851908821471		0.8069506	-0.17483814	FALSE
TDRD5	protein_coding	FALSE	FALSE	FALSE	762	-3.63840357640252		0.6402272	-0.01799853	FALSE
COX7C	protein_coding	FALSE	FALSE	FALSE	763	3.637151966107		0.8233758	-0.14170209	FALSE
POLE3	protein_coding	FALSE	FALSE	FALSE	764	3.6358257099414		0.7571578	0.15591806	FALSE
CUL4B	protein_coding	FALSE	FALSE	FALSE	765	3.63079305710439		0.0673113	-0.28986781	FALSE
TNC	protein_coding	FALSE	FALSE	FALSE	766	3.63076538179736		0.8881527	-0.12991868	FALSE
PIK3C2A	protein_coding	FALSE	FALSE	FALSE	767	3.62971559282292		0.7753934	-0.06544858	FALSE
C4orf3	protein_coding	FALSE	FALSE	FALSE	768	3.62885991265202
C1orf61	protein_coding	FALSE	FALSE	FALSE	769	-3.62611404544775		0.6651104	-0.01971362	FALSE
RLIM	protein_coding	FALSE	FALSE	FALSE	770	3.62536706969868
GOLGA8G	protein_coding	FALSE	FALSE	FALSE	771	-3.62324056011435		0.3744387	-0.03457663	FALSE
GOLGA6L22	protein_coding	FALSE	FALSE	FALSE	772	-3.62207104716482
SCN11A	protein_coding	FALSE	FALSE	FALSE	773	-3.61947835527812		0.3145251	-0.04116055	FALSE
RPGRIP1	protein_coding	FALSE	FALSE	FALSE	774	-3.61609937325617		0.5337358	-0.04078302	FALSE
TRA2B	protein_coding	FALSE	FALSE	FALSE	775	3.61559441006938
SMIM41	protein_coding	FALSE	FALSE	FALSE	776	-3.61338545373168
RPL37A	protein_coding	FALSE	FALSE	FALSE	777	3.61142703808649		0.4854875	-0.2545931	FALSE
S100A10	protein_coding	FALSE	FALSE	FALSE	778	3.61010277709532		0.2182299	0.64854828	FALSE
SLC6A15	protein_coding	FALSE	FALSE	FALSE	779	-3.60707823922188		0.7884356	-0.01926727	FALSE
SERPING1	protein_coding	FALSE	FALSE	FALSE	780	3.60576868281953		0.3610282	0.33205897	FALSE
RBMS2	protein_coding	FALSE	FALSE	FALSE	781	3.60522156367366		0.6295541	0.16367406	FALSE
COL16A1	protein_coding	TRUE	TRUE	FALSE	782	-3.60279751151308	3532	0.0008925	-1.68276956	TRUE
LAMP2	protein_coding	FALSE	FALSE	FALSE	783	3.601011605997		0.0270694	0.96507141	FALSE
APOA1	protein_coding	FALSE	FALSE	FALSE	784	-3.59895549144763		0.4689352	0.11703767	FALSE
MTCL1	protein_coding	FALSE	FALSE	FALSE	785	-3.59674164493272	2657
MBNL2	protein_coding	FALSE	FALSE	FALSE	786	3.59605272628454		0.1076712	-0.57575298	FALSE
PBLD	protein_coding	FALSE	FALSE	FALSE	787	-3.59397693990816		0.2195106	-0.08814285	FALSE
ACSL4	protein_coding	FALSE	FALSE	FALSE	788	3.5913036298879		0.0202888	0.30042047	FALSE
MAPK1IP1L	protein_coding	FALSE	FALSE	FALSE	789	3.59081502086039
OGT	protein_coding	FALSE	FALSE	FALSE	790	3.5898188787337		0.4129378	-0.41995163	FALSE
SRP14	protein_coding	FALSE	FALSE	FALSE	791	3.58922826636488		0.9316844	0.0591206	FALSE
UBE2K	protein_coding	FALSE	FALSE	FALSE	792	3.58849480618869
ATP5F1B	protein_coding	FALSE	FALSE	FALSE	793	3.58816069683486
CRACR2B	protein_coding	FALSE	FALSE	FALSE	794	-3.58719785646288	2268
TIMM23	protein_coding	FALSE	FALSE	FALSE	795	3.58682328885218		0.1579205	0.41348296	FALSE
EPHA8	protein_coding	FALSE	FALSE	FALSE	796	-3.58635112913888		0.7851555	0.02143752	FALSE
GNG12	protein_coding	FALSE	FALSE	FALSE	797	3.58618564394941		0.8551075	-0.09696444	FALSE
PSENEN	protein_coding	FALSE	FALSE	FALSE	798	3.58531697905255		0.9023896	0.02810175	FALSE
NDUFA6	protein_coding	FALSE	FALSE	FALSE	799	3.58467711590089
ELAVL4	protein_coding	FALSE	FALSE	FALSE	800	-3.58314869392568		0.9511931	0.00452987	FALSE
PRRT4	protein_coding	FALSE	FALSE	FALSE	801	-3.58261275575076
RPL4	protein_coding	FALSE	FALSE	FALSE	802	3.57785816654035		0.5498812	-0.20465632	FALSE
EPHA5	protein_coding	FALSE	FALSE	FALSE	803	-3.574985463402		0.217001	0.05802048	FALSE
CEP295NL	protein_coding	FALSE	FALSE	FALSE	804	-3.57436134324636
RBM4	protein_coding	FALSE	FALSE	FALSE	805	3.57268760415586		0.5253437	0.19557526	FALSE
HOOK2	protein_coding	FALSE	FALSE	FALSE	806	-3.57227204217075	3925	0.9532214	-0.03124843	FALSE
CAV1	protein_coding	FALSE	FALSE	FALSE	807	3.5707923399745		0.1603178	-0.72104191	FALSE
DGKK	protein_coding	FALSE	FALSE	FALSE	808	-3.56994455990056		0.9976886	0.00013986	FALSE
ARHGAP42	protein_coding	FALSE	FALSE	FALSE	809	3.5683988497193
RPE	protein_coding	FALSE	FALSE	FALSE	810	3.56614956930897		0.1359927	0.62468525	FALSE
ATXN10	protein_coding	FALSE	FALSE	FALSE	811	3.56227537612291		0.6464555	-0.04552454	FALSE
BZW1	protein_coding	FALSE	FALSE	FALSE	812	3.55938647906872		0.4689352	-0.06249406	FALSE
OR2G6	protein_coding	FALSE	FALSE	FALSE	813	-3.55830267361536		0.7152074	-0.01233773	FALSE
APOL6	protein_coding	FALSE	FALSE	FALSE	814	3.55798986315466		0.3536565	0.09190695	FALSE
H2AC8	protein_coding	FALSE	FALSE	FALSE	815	3.5561172837303
ATAD1	protein_coding	FALSE	FALSE	FALSE	816	3.55398439230881		0.1629377	0.25678589	FALSE
PCDH18	protein_coding	FALSE	FALSE	FALSE	817	3.55037661450301		0.0172308	-1.43190431	FALSE
STAG2	protein_coding	FALSE	FALSE	FALSE	818	3.54836800842279		0.4843611	-0.04203595	FALSE
MMEL1	protein_coding	FALSE	FALSE	FALSE	819	-3.54677832047486		0.9595177	-0.00310934	FALSE
RSL24D1	protein_coding	FALSE	FALSE	FALSE	820	3.54660423539899
MSLNL	protein_coding	FALSE	FALSE	FALSE	821	-3.54349880788352
TMEM167B	protein_coding	FALSE	FALSE	FALSE	822	3.54344758064277		0.1238843	0.61333325	FALSE
RPS14	protein_coding	FALSE	FALSE	FALSE	823	3.54252183999209		0.0021944	-0.57147456	TRUE
ATP2B2	protein_coding	FALSE	FALSE	FALSE	824	-3.54040627432933		0.6972045	-0.01583234	FALSE
PLA2G4D	protein_coding	FALSE	FALSE	FALSE	825	-3.54015275197176		0.9068165	0.00588217	FALSE
GPR4	protein_coding	FALSE	FALSE	FALSE	826	3.53763189437425		0.7207329	-0.23902662	FALSE
TSN	protein_coding	FALSE	FALSE	FALSE	827	3.53688604472232		0.3515258	-0.04550171	FALSE
PLEKHD1	protein_coding	FALSE	FALSE	FALSE	828	-3.53556744085484
ST8SIA5	protein_coding	FALSE	FALSE	FALSE	829	-3.53226668695874		0.7508861	-0.02391675	FALSE
MYH2	protein_coding	FALSE	FALSE	FALSE	830	-3.53074807676091		0.9897603	0.00072053	FALSE
KCNQ2	protein_coding	FALSE	FALSE	FALSE	831	-3.53072498250923		0.0461458	-0.06770539	FALSE
ARHGDIB	protein_coding	FALSE	FALSE	FALSE	832	3.53053106765179		0.0604471	0.45615673	FALSE
GALNTL6	protein_coding	FALSE	FALSE	FALSE	833	-3.52990736389862
DCAF8	protein_coding	FALSE	FALSE	FALSE	834	3.52934939463999
PDIA3	protein_coding	FALSE	FALSE	FALSE	835	3.52925067188405		0.1567887	0.06587429	FALSE
CEP131	protein_coding	FALSE	FALSE	FALSE	836	-3.52802397521058	3141
NECAB2	protein_coding	FALSE	FALSE	FALSE	837	-3.52330945687865		0.4318352	-0.04959644	FALSE
MUC4	protein_coding	FALSE	FALSE	FALSE	838	3.52298874174825	2047	0.02473	0.56306905	FALSE
ATP5PB	protein_coding	FALSE	FALSE	FALSE	839	3.52246126147979
SP1	protein_coding	FALSE	FALSE	FALSE	840	3.52180387688001		0.0581399	-0.56958418	FALSE
AIDA	protein_coding	FALSE	FALSE	FALSE	841	3.51943841978041
VBP1	protein_coding	FALSE	FALSE	FALSE	842	3.51808511101069		0.5475814	0.22272596	FALSE
RPL34	protein_coding	FALSE	FALSE	FALSE	843	3.51262802741973		0.1298878	0.52640734	FALSE
SLC24A2	protein_coding	FALSE	FALSE	FALSE	844	-3.50884393619177		0.5079194	-0.0356086	FALSE
P2RX2	protein_coding	FALSE	FALSE	FALSE	845	-3.50850977798348		0.2463381	-0.81834032	FALSE
OST4	protein_coding	FALSE	FALSE	FALSE	846	3.50006199927621
ABCB4	protein_coding	FALSE	FALSE	FALSE	847	-3.49994512235772		0.8373409	-0.00981204	FALSE
TLR4	protein_coding	TRUE	FALSE	TRUE	848	3.49874963720576		0.0006474	1.19034084	TRUE
SAR1A	protein_coding	FALSE	FALSE	FALSE	849	3.49719332169174		0.4933474	-0.23113245	FALSE
MGP	protein_coding	FALSE	FALSE	FALSE	850	3.4955593600475		0.2617131	0.70180337	FALSE
IDUA	protein_coding	FALSE	FALSE	FALSE	851	-3.4941490171318	3575	0.8472663	-0.07944766	FALSE
C5orf51	protein_coding	FALSE	FALSE	FALSE	852	3.49343881308794
ABCC11	protein_coding	FALSE	FALSE	FALSE	853	-3.4824695922445		0.3235664	-0.04742333	FALSE
MYBPC2	protein_coding	FALSE	FALSE	FALSE	854	-3.48160584998227		0.4862024	-0.03255338	FALSE
GALNT9	protein_coding	FALSE	FALSE	FALSE	855	-3.481418108858		0.5611256	-0.1946417	FALSE
BROX	protein_coding	FALSE	FALSE	FALSE	856	3.47649882879791
ITGA1	protein_coding	FALSE	FALSE	FALSE	857	3.47641138144382		0.7993868	0.15966089	FALSE
RABGGTB	protein_coding	FALSE	FALSE	FALSE	858	3.47579305637729		0.1216839	0.41646674	FALSE
HIGD2A	protein_coding	FALSE	FALSE	FALSE	859	3.47497612934625		0.4891121	-0.17077476	FALSE
SLC7A2	protein_coding	FALSE	FALSE	FALSE	860	3.47406574799075		0.0142014	0.72546839	FALSE
CLCN3	protein_coding	FALSE	FALSE	FALSE	861	3.47296063631102		0.7859217	-0.01478948	FALSE
SH2D5	protein_coding	FALSE	FALSE	FALSE	862	-3.46752848598245
DOC2A	protein_coding	FALSE	FALSE	FALSE	863	-3.46576994666601		0.5997557	-0.06539557	FALSE
VWCE	protein_coding	FALSE	FALSE	FALSE	864	-3.46416639069995		0.2087507	-0.6717118	FALSE
MYADM	protein_coding	FALSE	FALSE	FALSE	865	3.46337927578639		0.2075224	-0.04617931	FALSE
MAOA	protein_coding	FALSE	FALSE	FALSE	866	3.46298833989574		0.803909	-0.20311524	FALSE
SLC4A3	protein_coding	FALSE	FALSE	FALSE	867	-3.45893729993262	4354	0.2666373	-0.22382468	FALSE
CXCR4	protein_coding	TRUE	FALSE	TRUE	868	3.45794755317958		0.0297051	1.13663609	FALSE
TMEM230	protein_coding	FALSE	FALSE	FALSE	869	3.45788799582623
OGN	protein_coding	FALSE	FALSE	FALSE	870	3.4542538519717		0.1881955	-0.99165671	FALSE
SEC14L5	protein_coding	FALSE	FALSE	FALSE	871	-3.45416020898055
SNX3	protein_coding	FALSE	FALSE	FALSE	872	3.44741738255797		0.1508218	0.71759014	FALSE
TAS2R4	protein_coding	FALSE	FALSE	FALSE	873	3.44402262937894		0.5864497	-0.04560898	FALSE
YES1	protein_coding	FALSE	FALSE	FALSE	874	3.44331497070037	4530	0.1600175	-0.27175606	FALSE
PLPP3	protein_coding	FALSE	FALSE	FALSE	875	3.44218282474454
DTX3L	protein_coding	FALSE	FALSE	FALSE	876	3.44052050799954		0.4002485	0.10410488	FALSE
SLC30A7	protein_coding	FALSE	FALSE	FALSE	877	3.43990877367267		0.2934482	-0.20977351	FALSE
RPL12	protein_coding	FALSE	FALSE	FALSE	878	3.43914264738665		0.9093022	-0.08440503	FALSE
ADH1B	protein_coding	FALSE	FALSE	FALSE	879	3.43868663954549		0.2667508	-1.19939785	FALSE
PTBP3	protein_coding	FALSE	FALSE	FALSE	880	3.43699817921276
OTOG	protein_coding	FALSE	FALSE	FALSE	881	-3.43669921290049
PLP2	protein_coding	FALSE	FALSE	FALSE	882	3.43560628208506		0.1541571	0.27160386	FALSE
FAM135B	protein_coding	FALSE	FALSE	FALSE	883	-3.43510747218651
TMEM147	protein_coding	FALSE	FALSE	FALSE	884	3.4348405699337		0.1139788	0.78346029	FALSE
PJA2	protein_coding	FALSE	FALSE	FALSE	885	3.4300142414058		0.1238843	-0.48350842	FALSE
CLDND1	protein_coding	FALSE	FALSE	FALSE	886	3.42982461528913		0.0937072	0.4579645	FALSE
GUCY2D	protein_coding	FALSE	FALSE	FALSE	887	-3.42437426483901		0.8402893	-0.00968443	FALSE
MEAF6	protein_coding	FALSE	FALSE	FALSE	888	3.4224229376655
MYT1L	protein_coding	FALSE	FALSE	FALSE	889	-3.42135211654166		0.4741198	-0.0319829	FALSE
MORF4L2	protein_coding	FALSE	FALSE	FALSE	890	3.42055555521536
IGSF10	protein_coding	FALSE	FALSE	FALSE	891	3.41952512867466		0.6310946	-0.22146028	FALSE
PRDX2	protein_coding	FALSE	FALSE	FALSE	892	3.41743845091782		0.5321063	0.04204315	FALSE
PGBD5	protein_coding	FALSE	FALSE	FALSE	893	-3.41590302382297		0.5238167	-0.09169643	FALSE
B3GALT2	protein_coding	FALSE	FALSE	FALSE	894	3.41522991870531		0.1913127	-0.06010223	FALSE
GOLGA6L6	protein_coding	FALSE	FALSE	FALSE	895	-3.41474810302411
CCT4	protein_coding	FALSE	FALSE	FALSE	896	3.41419282217782		0.2100842	0.20073158	FALSE
SAG	protein_coding	FALSE	FALSE	FALSE	897	-3.41299130107173		0.3465047	-0.05921055	FALSE
CNIH1	protein_coding	FALSE	FALSE	FALSE	898	3.41200400294782
XRN2	protein_coding	FALSE	FALSE	FALSE	899	3.41159755420953		0.7901302	0.08001353	FALSE
HPGD	protein_coding	FALSE	FALSE	FALSE	900	3.41049084791927		0.3909903	0.98092993	FALSE
TMEM238	protein_coding	FALSE	FALSE	FALSE	901	-3.40710960271673
PCMTD1	protein_coding	FALSE	FALSE	FALSE	902	3.40696993585254		0.0385853	-0.56789015	FALSE
CA2	protein_coding	FALSE	FALSE	FALSE	903	3.40313279906782		0.1232615	0.63142408	FALSE
MEGF6	protein_coding	FALSE	FALSE	FALSE	904	-3.40115086762765	1989
H1-2	protein_coding	FALSE	FALSE	FALSE	905	3.40079856298733
SLC25A37	protein_coding	TRUE	FALSE	TRUE	906	3.39979722381772		0.0077068	1.4925007	TRUE
SAMD11	protein_coding	FALSE	FALSE	FALSE	907	-3.39853196949735	2347	0.1718929	-0.14231128	FALSE
MORF4L1	protein_coding	FALSE	FALSE	FALSE	908	3.39777720351359		0.6212042	0.27195232	FALSE
IL13RA1	protein_coding	FALSE	FALSE	FALSE	909	3.39727389397381		0.779856	0.06886663	FALSE
CHMP5	protein_coding	FALSE	FALSE	FALSE	910	3.3970235234323		0.4145989	0.59233687	FALSE
RAB7A	protein_coding	FALSE	FALSE	FALSE	911	3.39660106658141		0.2981206	0.22649416	FALSE
IFITM3	protein_coding	FALSE	FALSE	FALSE	912	3.39607671950176		0.2030032	0.40382313	FALSE
STAC2	protein_coding	FALSE	FALSE	FALSE	913	-3.39554236570958		0.3144319	-0.06379715	FALSE
ATCAY	protein_coding	FALSE	FALSE	FALSE	914	-3.39454207481934		0.5981051	-0.02265714	FALSE
RPS21	protein_coding	FALSE	FALSE	FALSE	915	3.39440450217056		0.9650502	-0.03353891	FALSE
RPL22	protein_coding	FALSE	FALSE	FALSE	916	3.39430388955458		0.5361239	-0.53685434	FALSE
RHPN1	protein_coding	FALSE	FALSE	FALSE	917	-3.39400135121299	4432	0.5773227	-0.08246661	FALSE
B4GALNT2	protein_coding	FALSE	FALSE	FALSE	918	-3.39345069713369		0.5411331	-0.03054476	FALSE
CPLX1	protein_coding	FALSE	FALSE	FALSE	919	-3.38860177487867		0.1158306	-0.88044314	FALSE
CDC42SE1	protein_coding	FALSE	FALSE	FALSE	920	3.38845630662128		0.002129	0.38976936	TRUE
XIRP2	protein_coding	FALSE	FALSE	FALSE	921	-3.38831130144737		0.9221	-0.00508394	FALSE
MMADHC	protein_coding	FALSE	FALSE	FALSE	922	3.38805450534871
CCNH	protein_coding	FALSE	FALSE	FALSE	923	3.38590713062447		0.1459798	0.47200504	FALSE
SPTBN4	protein_coding	FALSE	FALSE	FALSE	924	-3.38572939490342		0.3870624	-0.04241595	FALSE
CD47	protein_coding	FALSE	FALSE	FALSE	925	3.37930418142297		0.2605425	-0.72093453	FALSE
KRAS	protein_coding	FALSE	FALSE	FALSE	926	3.37809927949786		0.6031967	0.09310016	FALSE
GRM4	protein_coding	FALSE	FALSE	FALSE	927	-3.37795665006491		0.3295038	-0.0551548	FALSE
SPTLC2	protein_coding	FALSE	FALSE	FALSE	928	3.37700426191997		0.4246802	-0.11317218	FALSE
CACNA1B	protein_coding	FALSE	FALSE	FALSE	929	-3.37578630318227		0.4739991	0.07923901	FALSE
ANKRD40	protein_coding	FALSE	FALSE	FALSE	930	3.37577600265686		0.0735019	0.16095074	FALSE
HSPA13	protein_coding	FALSE	FALSE	FALSE	931	3.37573715275917
DHRS13	protein_coding	FALSE	FALSE	FALSE	932	-3.3738857695945		0.2072969	0.15651501	FALSE
CANX	protein_coding	FALSE	FALSE	FALSE	933	3.37365272702033		0.0069403	1.1307631	TRUE
ZKSCAN8	protein_coding	FALSE	FALSE	FALSE	934	3.37326341536081
SCN7A	protein_coding	FALSE	FALSE	FALSE	935	3.36980297880533		0.0609192	-0.21339785	FALSE
CDC27	protein_coding	FALSE	FALSE	FALSE	936	3.36947919066187		0.7458623	-0.01950959	FALSE
UTP14C	protein_coding	FALSE	FALSE	FALSE	937	3.36929235873533		0.3694487	-0.24653802	FALSE
A2M	protein_coding	FALSE	FALSE	FALSE	938	3.36886080662154		0.3720878	-0.19116588	FALSE
RAN	protein_coding	FALSE	FALSE	FALSE	939	3.36738784059674		0.2405234	0.39887241	FALSE
MYOM3	protein_coding	FALSE	FALSE	FALSE	940	-3.36703434316117		0.1079345	-0.26783966	FALSE
FOXF1	protein_coding	FALSE	FALSE	FALSE	941	3.36523842891665		0.7104863	0.16538306	FALSE
CLCNKA	protein_coding	FALSE	FALSE	FALSE	942	-3.36413352441543		0.02473	-0.99649963	FALSE
DCAF7	protein_coding	FALSE	FALSE	FALSE	943	3.36328563908402
SYT12	protein_coding	FALSE	FALSE	FALSE	944	-3.36317630490299		0.4603347	-0.03150063	FALSE
ZNF721	protein_coding	FALSE	FALSE	FALSE	945	3.36252579352465		0.240228	-0.28227986	FALSE
GOLGA6B	protein_coding	FALSE	FALSE	FALSE	946	-3.36221886782736		0.5100732	-0.21986003	FALSE
FBXO7	protein_coding	FALSE	FALSE	FALSE	947	3.3589915825953		0.0384236	0.58868484	FALSE
GOLGA6C	protein_coding	FALSE	FALSE	FALSE	948	-3.3573899405933
PHLDA1	protein_coding	FALSE	FALSE	FALSE	949	3.35721093049075		0.0930647	1.04269234	FALSE
EPS8L1	protein_coding	FALSE	FALSE	FALSE	950	-3.35579981030842	5091	0.4577299	-0.04134079	FALSE
SH3GLB1	protein_coding	FALSE	FALSE	FALSE	951	3.35422592430803		0.0202888	1.57785694	FALSE
NACA	protein_coding	FALSE	FALSE	FALSE	952	3.35101984654595		0.5650031	0.22792626	FALSE
LIN7C	protein_coding	FALSE	FALSE	FALSE	953	3.34982176316845		0.5506234	0.04646326	FALSE
MAPK8IP2	protein_coding	FALSE	FALSE	FALSE	954	-3.34761799086634		0.6910482	-0.02192491	FALSE
ALG13	protein_coding	FALSE	FALSE	FALSE	955	3.34712556084327		0.731125	0.0243345	FALSE
DNAJC3	protein_coding	TRUE	FALSE	TRUE	956	3.34655422145034		0.0003649	1.33505623	TRUE
MPP1	protein_coding	TRUE	FALSE	TRUE	957	3.34654076714879		0.0004492	1.91071424	TRUE
TSPY3	protein_coding	FALSE	FALSE	FALSE	958	-3.34643784557079
PRDX6	protein_coding	FALSE	FALSE	FALSE	959	3.34615738939336		0.6610802	0.12572995	FALSE
SRSF3	protein_coding	FALSE	FALSE	FALSE	960	3.34481423396755
ZNF22	protein_coding	FALSE	FALSE	FALSE	961	3.34477441162407		0.3164476	-0.20773833	FALSE
ZBTB33	protein_coding	FALSE	FALSE	FALSE	962	3.34446923702161		0.7739077	0.07901944	FALSE
YWHAE	protein_coding	FALSE	FALSE	FALSE	963	3.34435263381835		0.0609018	0.48273096	FALSE
GRB14	protein_coding	FALSE	FALSE	FALSE	964	-3.34425050862667		0.5266161	-0.28491605	FALSE
H1-5	protein_coding	FALSE	FALSE	FALSE	965	3.34120859419285
UQCR10	protein_coding	FALSE	FALSE	FALSE	966	3.34026675260115
NABP1	protein_coding	FALSE	FALSE	FALSE	967	3.3393148209329
MAST1	protein_coding	FALSE	FALSE	FALSE	968	-3.33601351160538		0.6778184	-0.01808863	FALSE
RBM12	protein_coding	FALSE	FALSE	FALSE	969	3.33537999823761		0.1881955	-0.33662129	FALSE
SLC39A9	protein_coding	FALSE	FALSE	FALSE	970	3.33529560985905		0.2995253	0.14862287	FALSE
CACNA1I	protein_coding	FALSE	FALSE	FALSE	971	-3.33488105390581		0.7320134	-0.04501511	FALSE
C9orf72	protein_coding	FALSE	FALSE	FALSE	972	3.33457429229017		0.0055867	0.38258535	TRUE
CHRNA4	protein_coding	FALSE	FALSE	FALSE	973	-3.32961226795877		0.6598024	0.01802917	FALSE
DSCAM	protein_coding	FALSE	FALSE	FALSE	974	-3.32957056849754		0.1335938	0.07278569	FALSE
KIAA0040	protein_coding	FALSE	FALSE	FALSE	975	3.32856289143952
MTPN	protein_coding	FALSE	FALSE	FALSE	976	3.32806438826871		0.7470054	0.10575139	FALSE
KLHL9	protein_coding	FALSE	FALSE	FALSE	977	3.32738570462132		0.8232	0.1028284	FALSE
PDLIM1	protein_coding	FALSE	FALSE	FALSE	978	3.32568233549438		0.2928861	0.50459968	FALSE
ARHGEF4	protein_coding	FALSE	FALSE	FALSE	979	-3.32503435552959		0.7346162	-0.03592866	FALSE
TRIM13	protein_coding	FALSE	FALSE	FALSE	980	3.32324459014173		0.0648647	-0.9137416	FALSE
HSP90B1	protein_coding	FALSE	FALSE	FALSE	981	3.31987769069008		0.0165082	1.02149853	FALSE
EI24	protein_coding	FALSE	FALSE	FALSE	982	3.31882046995055		0.2992102	-0.3131292	FALSE
MUC2	protein_coding	FALSE	FALSE	FALSE	983	-3.31836390137357		0.5500709	0.03307227	FALSE
EPHA10	protein_coding	FALSE	FALSE	FALSE	984	-3.31705307429744		0.4279429	-0.03100253	FALSE
VAMP3	protein_coding	FALSE	FALSE	FALSE	985	3.31693972940951		0.4447509	0.32446558	FALSE
LCP1	protein_coding	TRUE	FALSE	TRUE	986	3.3165773827505		0.0045392	2.03338972	TRUE
MMP23B	protein_coding	TRUE	TRUE	FALSE	987	-3.31357647219056	3745	0.0002379	-1.99980349	TRUE
SLC34A3	protein_coding	FALSE	FALSE	FALSE	988	-3.31176375010353	3065	0.8978716	0.00743673	FALSE
VPS35	protein_coding	FALSE	FALSE	FALSE	989	3.31157969174638		0.7225051	0.16213996	FALSE
THOC2	protein_coding	FALSE	FALSE	FALSE	990	3.30883634576705		0.6932156	0.04423245	FALSE
LNPEP	protein_coding	FALSE	FALSE	FALSE	991	3.3066850159003		0.0047783	0.7529759	TRUE
KTN1	protein_coding	FALSE	FALSE	FALSE	992	3.30585212665523		0.0064856	0.41172019	TRUE
CCDC154	protein_coding	FALSE	FALSE	FALSE	993	-3.30527286003236	4670
ZMAT2	protein_coding	FALSE	FALSE	FALSE	994	3.30440728482079		0.475431	0.24032665	FALSE
DDX18	protein_coding	FALSE	FALSE	FALSE	995	3.30363851027386		0.5864497	0.13493626	FALSE
ITGA6	protein_coding	FALSE	FALSE	FALSE	996	3.30337076497628		0.2077041	-0.3024474	FALSE
DDX25	protein_coding	FALSE	FALSE	FALSE	997	-3.30309870675908		0.9777334	-0.00144705	FALSE
MBNL3	protein_coding	FALSE	FALSE	FALSE	998	3.30188412041745		0.2305274	0.04155548	FALSE
PPIL4	protein_coding	FALSE	FALSE	FALSE	999	3.29906995338177		0.3503554	0.06315214	FALSE
SRPX	protein_coding	FALSE	FALSE	FALSE	1000	3.29388794462738		0.7486073	0.35178324	FALSE
PIK3R6	protein_coding	FALSE	FALSE	FALSE	1001	-3.2931927348455	2973
PPT1	protein_coding	FALSE	FALSE	FALSE	1002	3.29275861531823		0.092914	0.60064935	FALSE
ZAN	protein_coding	FALSE	FALSE	FALSE	1003	-3.29216541802893		0.3506987	0.04490392	FALSE
OTOA	protein_coding	FALSE	FALSE	FALSE	1004	-3.2919301434076		0.4556394	-0.03442735	FALSE
RIMBP3C	protein_coding	FALSE	FALSE	FALSE	1005	-3.28775560491722
SLC9A3	protein_coding	FALSE	FALSE	FALSE	1006	-3.28654844785677	5426	0.8037347	-0.01419937	FALSE
BPGM	protein_coding	FALSE	FALSE	FALSE	1007	3.28644915859844	3399	0.0469189	0.6859394	FALSE
CS	protein_coding	FALSE	FALSE	FALSE	1008	3.28629012786758		0.0736789	0.51928964	FALSE
SFPQ	protein_coding	FALSE	FALSE	FALSE	1009	3.28206584830685		0.6394569	0.05123074	FALSE
MED1	protein_coding	FALSE	FALSE	FALSE	1010	3.28149755560831
PCNP	protein_coding	FALSE	FALSE	FALSE	1011	3.28105778839463		0.8196515	0.13079245	FALSE
LVRN	protein_coding	FALSE	FALSE	FALSE	1012	-3.2809641369818
ZNF664	protein_coding	FALSE	FALSE	FALSE	1013	3.28067254335059		0.9279868	-0.02706916	FALSE
GNS	protein_coding	FALSE	FALSE	FALSE	1014	3.27995261114903		0.1761895	0.2569213	FALSE
GIMAP2	protein_coding	FALSE	FALSE	FALSE	1015	3.27838011733352		0.6750238	0.10404207	FALSE
PHEX	protein_coding	FALSE	FALSE	FALSE	1016	3.27756340520257		0.5757255	-0.26242142	FALSE
CFAP410	protein_coding	FALSE	FALSE	FALSE	1017	-3.27733711391951	3813
DNAH8	protein_coding	FALSE	FALSE	FALSE	1018	-3.27672914083775		0.3533687	0.03566569	FALSE
SMIM15	protein_coding	FALSE	FALSE	FALSE	1019	3.27602398413413
HNRNPUL2	protein_coding	FALSE	FALSE	FALSE	1020	3.27390156944964		0.36672	-0.44305523	FALSE
TIA1	protein_coding	FALSE	FALSE	FALSE	1021	3.27251227906052		0.6937553	-0.23498429	FALSE
G3BP1	protein_coding	FALSE	FALSE	FALSE	1022	3.27111435359254		0.0824128	0.55922098	FALSE
DAB2	protein_coding	FALSE	FALSE	FALSE	1023	3.26975765914925		0.6241032	0.16328818	FALSE
RAB2A	protein_coding	FALSE	FALSE	FALSE	1024	3.26919675362837		0.0328199	0.53491621	FALSE
RACK1	protein_coding	FALSE	FALSE	FALSE	1025	3.26873207993696
RC3H1	protein_coding	FALSE	FALSE	FALSE	1026	3.2661853029483		0.3151679	0.0504138	FALSE
MAPK1	protein_coding	FALSE	FALSE	FALSE	1027	3.26491747991856		0.0151129	0.83321562	FALSE
U2SURP	protein_coding	FALSE	FALSE	FALSE	1028	3.26467357792896
PKHD1	protein_coding	FALSE	FALSE	FALSE	1029	-3.26418410178963		0.4644259	-0.06993029	FALSE
RAB5C	protein_coding	FALSE	FALSE	FALSE	1030	3.26412714968132		0.000701	0.65130575	TRUE
STXBP5L	protein_coding	FALSE	FALSE	FALSE	1031	-3.26366681691105
ATP7A	protein_coding	FALSE	FALSE	FALSE	1032	3.25798561361907		0.6502671	-0.08856665	FALSE
COMTD1	protein_coding	FALSE	FALSE	FALSE	1033	-3.25756613072477		0.6706788	0.12439933	FALSE
SEL1L	protein_coding	FALSE	FALSE	FALSE	1034	3.25708688477589		0.0488106	0.22406831	FALSE
RPS5	protein_coding	FALSE	FALSE	FALSE	1035	3.25707565306799		0.6137996	-0.24966128	FALSE
TXNRD1	protein_coding	FALSE	FALSE	FALSE	1036	3.25665167176975		0.0034426	1.33467313	TRUE
IGBP1	protein_coding	FALSE	FALSE	FALSE	1037	3.25621235033318		0.4701284	0.3123358	FALSE
AIFM3	protein_coding	FALSE	FALSE	FALSE	1038	-3.25565712186587	3635	0.9381071	0.00526378	FALSE
ATP1A4	protein_coding	FALSE	FALSE	FALSE	1039	-3.25559359996837		0.4433561	-0.04360294	FALSE
APH1A	protein_coding	FALSE	FALSE	FALSE	1040	3.25360919513979		0.8585626	-0.04323882	FALSE
HNRNPH3	protein_coding	FALSE	FALSE	FALSE	1041	3.25243096193986
LPP	protein_coding	FALSE	FALSE	FALSE	1042	3.25232352151256		0.4050665	-0.22262731	FALSE
CD44	protein_coding	FALSE	FALSE	FALSE	1043	3.24941385750523		0.0138178	1.86364932	FALSE
EPM2AIP1	protein_coding	FALSE	FALSE	FALSE	1044	3.24645584561189		0.0132101	-0.47914828	FALSE
CDH5	protein_coding	FALSE	FALSE	FALSE	1045	3.24630330984402		0.1909431	-0.38869903	FALSE
ZNF316	protein_coding	FALSE	FALSE	FALSE	1046	-3.24510460659956
KCTD20	protein_coding	FALSE	FALSE	FALSE	1047	3.24488322781914		0.1625951	-0.35794611	FALSE
NCOA3	protein_coding	FALSE	FALSE	FALSE	1048	3.24448918014522		0.8793589	-0.00991048	FALSE
PECAM1	protein_coding	FALSE	FALSE	FALSE	1049	3.24291661962653		0.6529362	-0.22304123	FALSE
CCDC61	protein_coding	FALSE	FALSE	FALSE	1050	-3.23985899969057	4523	0.8618209	0.01390901	FALSE
TM9SF2	protein_coding	FALSE	FALSE	FALSE	1051	3.23946152185006		0.4890797	0.23913166	FALSE
POMP	protein_coding	FALSE	FALSE	FALSE	1052	3.23816683313626		0.56598	0.01979889	FALSE
PCK1	protein_coding	FALSE	FALSE	FALSE	1053	-3.23772306503334		0.6328741	-0.02407184	FALSE
VMP1	protein_coding	FALSE	FALSE	FALSE	1054	3.23679319380796
TEX261	protein_coding	FALSE	FALSE	FALSE	1055	3.23674440523829		0.669882	-0.08157688	FALSE
EFCAB14	protein_coding	FALSE	FALSE	FALSE	1056	3.23617082370865
EMCN	protein_coding	FALSE	FALSE	FALSE	1057	3.23512943695704		0.4811542	-0.46889098	FALSE
ACP1	protein_coding	FALSE	FALSE	FALSE	1058	3.2349470151579		0.4213219	0.54180185	FALSE
PPP6C	protein_coding	FALSE	FALSE	FALSE	1059	3.23341716478685		0.6781888	0.06510067	FALSE
KIF12	protein_coding	FALSE	FALSE	FALSE	1060	-3.23321615965316	2522	0.295684	-0.1580803	FALSE
NSA2	protein_coding	FALSE	FALSE	FALSE	1061	3.22981484866174
CFAP99	protein_coding	FALSE	FALSE	FALSE	1062	-3.22776329279029
FTCD	protein_coding	FALSE	FALSE	FALSE	1063	-3.22713551921236		0.4409115	-0.06573543	FALSE
UCP2	protein_coding	TRUE	FALSE	TRUE	1064	3.22583457373571		0.0010065	1.29753675	TRUE
GOLGA6A	protein_coding	FALSE	FALSE	FALSE	1065	-3.22554009374447
HLA-DQB1	protein_coding	TRUE	FALSE	TRUE	1066	3.22511809360502		0.001081	2.12477151	TRUE
FSTL1	protein_coding	FALSE	FALSE	FALSE	1067	3.22073176604005		0.1418956	-0.8938494	FALSE
SCML1	protein_coding	FALSE	FALSE	FALSE	1068	3.21049808402139		0.1634338	0.37703524	FALSE
RAD21	protein_coding	FALSE	FALSE	FALSE	1069	3.20853934380106		0.1351369	0.29262021	FALSE
PSMB4	protein_coding	FALSE	FALSE	FALSE	1070	3.20732627178212		0.1098046	0.29598205	FALSE
FAM153A	protein_coding	FALSE	FALSE	FALSE	1071	-3.20150930148883		0.2033298	-0.08088694	FALSE
ZC3H15	protein_coding	FALSE	FALSE	FALSE	1072	3.20096424574283		0.044371	0.74771412	FALSE
TMEM63C	protein_coding	FALSE	FALSE	FALSE	1073	-3.19939636891659		0.7289744	0.01513793	FALSE
ADD3	protein_coding	FALSE	FALSE	FALSE	1074	3.19543094945929		0.0500217	-0.79826698	FALSE
LRPPRC	protein_coding	FALSE	FALSE	FALSE	1075	3.1949079513383		0.4973861	-0.0979521	FALSE
ESD	protein_coding	FALSE	FALSE	FALSE	1076	3.1941480605569		0.7409127	0.12197359	FALSE
KPNA4	protein_coding	FALSE	FALSE	FALSE	1077	3.19384982109639		0.2792189	0.41085759	FALSE
SYPL1	protein_coding	FALSE	FALSE	FALSE	1078	3.1920594910781		0.72864	0.01395941	FALSE
LRRTM2	protein_coding	FALSE	FALSE	FALSE	1079	3.1908475463057		0.2452473	-0.07264047	FALSE
NPR3	protein_coding	FALSE	FALSE	FALSE	1080	3.19064407084078		0.6349353	-0.11398972	FALSE
KIAA1143	protein_coding	FALSE	FALSE	FALSE	1081	3.18843600836733		0.8080281	-0.01296335	FALSE
LATS1	protein_coding	FALSE	FALSE	FALSE	1082	3.18640197877714		0.1203191	-0.05790139	FALSE
CCNT1	protein_coding	FALSE	FALSE	FALSE	1083	3.1861724166086		0.8665203	0.06319616	FALSE
FMR1	protein_coding	FALSE	FALSE	FALSE	1084	3.18309335516054		0.6351707	-0.01969243	FALSE
ZNF91	protein_coding	FALSE	FALSE	FALSE	1085	3.18045283846611		0.1476982	-0.67854896	FALSE
MTRNR2L12	protein_coding	FALSE	FALSE	FALSE	1086	3.18036036516933
UBE4A	protein_coding	FALSE	FALSE	FALSE	1087	3.17900862223867		0.5317008	-0.13073821	FALSE
GTF2A1	protein_coding	FALSE	FALSE	FALSE	1088	3.17842355679882		0.8700817	-0.00933138	FALSE
OAT	protein_coding	FALSE	FALSE	FALSE	1089	3.1782412892403		0.7246141	0.23239732	FALSE
NRP1	protein_coding	FALSE	FALSE	FALSE	1090	3.17634024838448		0.6932156	-0.17453312	FALSE
ABCA4	protein_coding	FALSE	FALSE	FALSE	1091	-3.17324624811997		0.2113131	-0.2668247	FALSE
CCDC68	protein_coding	FALSE	FALSE	FALSE	1092	3.17240697627207		0.5221506	-0.06597531	FALSE
CHURC1	protein_coding	FALSE	FALSE	FALSE	1093	3.17181742968982		0.4662106	-0.37242525	FALSE
ARIH1	protein_coding	FALSE	FALSE	FALSE	1094	3.17087995711204		0.0063215	0.83857621	TRUE
ITCH	protein_coding	FALSE	FALSE	FALSE	1095	3.17039194678908		0.0608537	-0.67540251	FALSE
RAB11FIP2	protein_coding	FALSE	FALSE	FALSE	1096	3.1660333965864		0.629874	0.13279067	FALSE
CELF3	protein_coding	FALSE	FALSE	FALSE	1097	-3.16494241900384
USH2A	protein_coding	FALSE	FALSE	FALSE	1098	-3.16437563487789		0.5001642	-0.03908616	FALSE
NUP98	protein_coding	FALSE	FALSE	FALSE	1099	3.16193820138411		0.0010534	0.76134074	TRUE
ZNF776	protein_coding	FALSE	FALSE	FALSE	1100	3.16012543082686		0.3913275	-0.08252968	FALSE
ANKRD31	protein_coding	FALSE	FALSE	FALSE	1101	-3.15774003196602
PBX1	protein_coding	FALSE	FALSE	FALSE	1102	3.15748884460346		0.0382937	-0.56645705	FALSE
TMED5	protein_coding	FALSE	FALSE	FALSE	1103	3.15745541737233	4976	0.0517145	1.29726848	FALSE
KPNA6	protein_coding	FALSE	FALSE	FALSE	1104	3.15684570507854		0.3163654	0.29670405	FALSE
STARD7	protein_coding	FALSE	FALSE	FALSE	1105	3.156000182035		0.2820329	0.07469076	FALSE
PPT2	protein_coding	FALSE	FALSE	FALSE	1106	3.15424466439306		0.1440114	-0.23025575	FALSE
SF3B6	protein_coding	FALSE	FALSE	FALSE	1107	3.15397231529841
MVD	protein_coding	FALSE	FALSE	FALSE	1108	-3.15377982769613	4008	0.7779971	-0.1455743	FALSE
RPRD2	protein_coding	FALSE	FALSE	FALSE	1109	3.15092601855778
BMP5	protein_coding	FALSE	FALSE	FALSE	1110	3.15016584853748		0.3815779	-0.32643576	FALSE
GABPA	protein_coding	FALSE	FALSE	FALSE	1111	3.14686153326168		0.7803363	-0.01599558	FALSE
MYH14	protein_coding	FALSE	FALSE	FALSE	1112	-3.14505030842329	4332	0.6812619	-0.11193316	FALSE
MTCH2	protein_coding	FALSE	FALSE	FALSE	1113	3.14345011656012		0.0771821	-0.13344758	FALSE
CNBP	protein_coding	FALSE	FALSE	FALSE	1114	3.14299316516626		0.1153599	0.80996958	FALSE
EPS15	protein_coding	FALSE	FALSE	FALSE	1115	3.14239672504852		0.1317692	-0.46548312	FALSE
PURB	protein_coding	FALSE	FALSE	FALSE	1116	3.14150473246484		0.5731052	0.14681941	FALSE
FAT3	protein_coding	FALSE	FALSE	FALSE	1117	3.14093983622432
ATP6V1E1	protein_coding	FALSE	FALSE	FALSE	1118	3.14083057097414		0.2100992	0.44722415	FALSE
CDK2	protein_coding	FALSE	FALSE	FALSE	1119	3.14001094396481		0.2527951	-0.29690964	FALSE
SNW1	protein_coding	FALSE	FALSE	FALSE	1120	3.13759587680591		0.1010924	0.26444951	FALSE
PDGFRA	protein_coding	FALSE	FALSE	FALSE	1121	3.13699175165655		0.4764538	0.57358435	FALSE
TSC22D1	protein_coding	FALSE	FALSE	FALSE	1122	3.13548691186798		0.307681	-0.0706249	FALSE
SGK1	protein_coding	FALSE	FALSE	FALSE	1123	3.13536412955806
UQCRB	protein_coding	FALSE	FALSE	FALSE	1124	3.13489217622985		0.2558005	0.06176868	FALSE
TRPV3	protein_coding	FALSE	FALSE	FALSE	1125	-3.13381463459911		0.8307251	-0.01862012	FALSE
PPIA	protein_coding	FALSE	FALSE	FALSE	1126	3.13334596809242		0.7839212	0.03179216	FALSE
AP1S2	protein_coding	FALSE	FALSE	FALSE	1127	3.13327003818312		0.2776961	0.24072522	FALSE
VPS26A	protein_coding	FALSE	FALSE	FALSE	1128	3.13272923239391		0.6996822	0.16737629	FALSE
PAFAH1B2	protein_coding	FALSE	FALSE	FALSE	1129	3.13217246168719		0.0027205	0.23443622	TRUE
RPL26	protein_coding	FALSE	FALSE	FALSE	1130	3.13138746093479		0.5645853	-0.43464879	FALSE
GRPEL2	protein_coding	FALSE	FALSE	FALSE	1131	3.13131884201853		0.5504279	-0.30108521	FALSE
C6orf62	protein_coding	FALSE	FALSE	FALSE	1132	3.13125254419726		0.8840437	0.00761647	FALSE
EIF4H	protein_coding	FALSE	FALSE	FALSE	1133	3.13077592357959		0.8266522	0.07851339	FALSE
KCNJ13	protein_coding	FALSE	FALSE	FALSE	1134	3.12996784905731		0.534226	-0.04645455	FALSE
ATP6V1C1	protein_coding	FALSE	FALSE	FALSE	1135	3.12968531004626		0.1061015	0.08364748	FALSE
EIF1AX	protein_coding	FALSE	FALSE	FALSE	1136	3.12931991909814		0.1359927	0.50985692	FALSE
B4GALT1	protein_coding	FALSE	FALSE	FALSE	1137	3.1292517574546		0.5669671	-0.21526699	FALSE
XPO7	protein_coding	FALSE	FALSE	FALSE	1138	3.12907248653678		0.0160838	0.49875017	FALSE
CSPG5	protein_coding	FALSE	FALSE	FALSE	1139	-3.12763375278995		0.1390004	0.35814389	FALSE
KLHL15	protein_coding	FALSE	FALSE	FALSE	1140	3.12762381151577		0.6106099	0.03518041	FALSE
EPHB6	protein_coding	FALSE	FALSE	FALSE	1141	-3.12560078685117	6137	0.2422653	-0.66784068	FALSE
TGFBR1	protein_coding	FALSE	FALSE	FALSE	1142	3.12497160699874		0.2878068	-0.08113589	FALSE
CYP2B6	protein_coding	FALSE	FALSE	FALSE	1143	-3.12373233938859		0.5937996	-0.03231803	FALSE
SPIN1	protein_coding	FALSE	FALSE	FALSE	1144	3.1220037600327		0.400127	-0.21291061	FALSE
ARL6IP5	protein_coding	FALSE	FALSE	FALSE	1145	3.11969107923175		0.3690471	0.22151751	FALSE
SERBP1	protein_coding	FALSE	FALSE	FALSE	1146	3.11942805230567
LYSMD3	protein_coding	FALSE	FALSE	FALSE	1147	3.11891038187591		0.4106048	0.04051289	FALSE
BAG5	protein_coding	FALSE	FALSE	FALSE	1148	3.11616793101819		0.2667508	-0.04614169	FALSE
RPL23A	protein_coding	FALSE	FALSE	FALSE	1149	3.11524228785404		0.5123315	0.26633348	FALSE
EIF3H	protein_coding	FALSE	FALSE	FALSE	1150	3.11384370543038		0.5153006	0.34842727	FALSE
ERP44	protein_coding	FALSE	FALSE	FALSE	1151	3.11375196093648
TRIP12	protein_coding	FALSE	FALSE	FALSE	1152	3.11294503982708		0.0377611	0.96676005	FALSE
MYO18B	protein_coding	FALSE	FALSE	FALSE	1153	-3.11122836157548		0.9124145	-0.00597802	FALSE
COL22A1	protein_coding	FALSE	FALSE	FALSE	1154	-3.11091370152022		0.8333204	-0.01581463	FALSE
IPO5	protein_coding	FALSE	FALSE	FALSE	1155	3.11065252113047		0.5205383	0.21036752	FALSE
PCGF5	protein_coding	FALSE	FALSE	FALSE	1156	3.1105147594275		0.2437168	0.2220207	FALSE
KIF7	protein_coding	FALSE	FALSE	FALSE	1157	-3.10950671362753	4357	0.1567834	-0.30771247	FALSE
RALB	protein_coding	FALSE	FALSE	FALSE	1158	3.10806418906737		0.4189698	0.38739259	FALSE
GIMAP7	protein_coding	FALSE	FALSE	FALSE	1159	3.1075893820421		0.3519774	-0.1208777	FALSE
TSPAN6	protein_coding	FALSE	FALSE	FALSE	1160	3.10732556627825		0.0058796	-0.73976411	TRUE
MAP3K10	protein_coding	FALSE	FALSE	FALSE	1161	-3.10269558494067	5456	0.3464867	0.0550563	FALSE
TRPV6	protein_coding	FALSE	FALSE	FALSE	1162	-3.10073075828482		0.3921598	-0.14535262	FALSE
SRSF7	protein_coding	FALSE	FALSE	FALSE	1163	3.09755061992196
ANKRD24	protein_coding	FALSE	FALSE	FALSE	1164	-3.09748838708013		0.6693828	-0.02099993	FALSE
TTBK1	protein_coding	FALSE	FALSE	FALSE	1165	-3.09667153412884		0.7550027	0.01196563	FALSE
XK	protein_coding	FALSE	FALSE	FALSE	1166	3.09598702196725	6402	0.1850852	0.17797044	FALSE
DCTN4	protein_coding	FALSE	FALSE	FALSE	1167	3.09543575772597		0.4639275	0.1702059	FALSE
MDGA2	protein_coding	FALSE	FALSE	FALSE	1168	-3.09470042365414		0.4434603	-0.0566964	FALSE
GPRIN2	protein_coding	FALSE	FALSE	FALSE	1169	-3.09392885253551	5821
ATL3	protein_coding	FALSE	FALSE	FALSE	1170	3.09299089010139		0.0153724	0.70329966	FALSE
PSME3	protein_coding	FALSE	FALSE	FALSE	1171	3.09271343124342		0.1549436	0.29728543	FALSE
PPP2CA	protein_coding	FALSE	FALSE	FALSE	1172	3.0906515412526		0.3917426	0.27493657	FALSE
ANP32E	protein_coding	FALSE	FALSE	FALSE	1173	3.08962379962061		0.7113726	0.01438844	FALSE
ERC2	protein_coding	FALSE	FALSE	FALSE	1174	-3.08744957927062		0.0887447	-0.08092828	FALSE
TXN	protein_coding	FALSE	FALSE	FALSE	1175	3.08510021960033		0.0955697	1.11624841	FALSE
CMPK1	protein_coding	FALSE	FALSE	FALSE	1176	3.08309600521642		0.1116357	0.44770724	FALSE
UBA52	protein_coding	FALSE	FALSE	FALSE	1177	3.08250866989216		0.8057262	0.04692981	FALSE
CCT6A	protein_coding	FALSE	FALSE	FALSE	1178	3.08204861750132		0.0738462	0.47929467	FALSE
RNF13	protein_coding	FALSE	FALSE	FALSE	1179	3.08115498196823		0.0005528	0.33704362	TRUE
BICDL2	protein_coding	FALSE	FALSE	FALSE	1180	-3.080113790872
STT3A	protein_coding	FALSE	FALSE	FALSE	1181	3.07764029093074		0.1886155	0.61505607	FALSE
C1GALT1C1	protein_coding	FALSE	FALSE	FALSE	1182	3.07641007084396		0.0228994	0.34424118	FALSE
ZNF33A	protein_coding	FALSE	FALSE	FALSE	1183	3.07572278661063		0.1054694	-0.10083242	FALSE
CEP20	protein_coding	FALSE	FALSE	FALSE	1184	3.07312381893256
DARS1	protein_coding	FALSE	FALSE	FALSE	1185	3.07091004714073
HCCS	protein_coding	FALSE	FALSE	FALSE	1186	3.06864833971968		0.9262223	-0.0077178	FALSE
UBXN7	protein_coding	FALSE	FALSE	FALSE	1187	3.06864039041843
RANBP2	protein_coding	FALSE	FALSE	FALSE	1188	3.0679114294131		0.2485516	0.11434965	FALSE
PARP14	protein_coding	FALSE	FALSE	FALSE	1189	3.0667800941105		0.3992932	0.20899138	FALSE
ATP13A5	protein_coding	FALSE	FALSE	FALSE	1190	-3.06667207802076		0.8139658	-0.0157586	FALSE
DNAJA1	protein_coding	FALSE	FALSE	FALSE	1191	3.06561590887293		0.0562551	1.24764654	FALSE
UBQLN2	protein_coding	FALSE	FALSE	FALSE	1192	3.06541792631575		0.7880985	0.08821162	FALSE
RESF1	protein_coding	FALSE	FALSE	FALSE	1193	3.0639691737163
H4C8	protein_coding	FALSE	FALSE	FALSE	1194	3.0619711661201
NTRK1	protein_coding	FALSE	FALSE	FALSE	1195	-3.05851074761736		0.1359927	-0.10060091	FALSE
PITPNB	protein_coding	FALSE	FALSE	FALSE	1196	3.05431125294507		0.4788216	0.13100485	FALSE
H2AC6	protein_coding	FALSE	FALSE	FALSE	1197	3.05420885176364
NDUFS5	protein_coding	FALSE	FALSE	FALSE	1198	3.05266676051246		0.9843455	0.01548521	FALSE
TCF4	protein_coding	FALSE	FALSE	FALSE	1199	3.05261664179787		0.0906375	-0.92427173	FALSE
EIF2S1	protein_coding	FALSE	FALSE	FALSE	1200	3.05131478026778		0.4475684	-0.19983474	FALSE
PABPC1	protein_coding	FALSE	FALSE	FALSE	1201	3.04942685895719		0.7633061	-0.11814781	FALSE
RAB18	protein_coding	FALSE	FALSE	FALSE	1202	3.04917262905001		0.4181142	0.18719883	FALSE
AKAP11	protein_coding	FALSE	FALSE	FALSE	1203	3.04424545986228		0.156781	-0.51372294	FALSE
NFIL3	protein_coding	FALSE	FALSE	FALSE	1204	3.04348704636401		0.0151074	1.33947709	FALSE
ANXA7	protein_coding	FALSE	FALSE	FALSE	1205	3.04317320284187		0.4361138	0.03441858	FALSE
ADGRL4	protein_coding	FALSE	FALSE	FALSE	1206	3.04273352022528
SLC44A1	protein_coding	FALSE	FALSE	FALSE	1207	3.04173425178487		0.1445574	0.7325082	FALSE
STX17	protein_coding	FALSE	FALSE	FALSE	1208	3.04153592046942		0.2113027	0.11720652	FALSE
TBCEL	protein_coding	FALSE	FALSE	FALSE	1209	3.03994802086419		0.041338	0.1089285	FALSE
MYSM1	protein_coding	FALSE	FALSE	FALSE	1210	3.03951836896978
USP9Y	protein_coding	FALSE	FALSE	FALSE	1211	3.03947898836289		0.4801485	-0.08637078	FALSE
CLNS1A	protein_coding	FALSE	FALSE	FALSE	1212	3.03683716555903		0.9936157	0.00501725	FALSE
RPLP0	protein_coding	FALSE	FALSE	FALSE	1213	3.03490435940206		0.2907563	0.0438356	FALSE
MOB1B	protein_coding	FALSE	FALSE	FALSE	1214	3.03471583540653
SYNCRIP	protein_coding	FALSE	FALSE	FALSE	1215	3.0342844561131		0.5851727	0.25013625	FALSE
SELENOI	protein_coding	FALSE	FALSE	FALSE	1216	3.03416820630719
XRN1	protein_coding	FALSE	FALSE	FALSE	1217	3.03399955787737		0.1071799	-0.63188738	FALSE
PAPSS2	protein_coding	FALSE	FALSE	FALSE	1218	3.03365377469026		0.450846	0.35946921	FALSE
PPP2R3B	protein_coding	FALSE	FALSE	FALSE	1219	-3.03293512925802	6684	0.1264395	-0.41813503	FALSE
STMP1	protein_coding	FALSE	FALSE	FALSE	1220	3.03186591447105
CTNND1	protein_coding	FALSE	FALSE	FALSE	1221	3.02847122804553		0.5634318	-0.29951558	FALSE
INO80D	protein_coding	FALSE	FALSE	FALSE	1222	3.02796614937771
KCNT1	protein_coding	FALSE	FALSE	FALSE	1223	-3.02723578439806		0.2674131	-0.42496178	FALSE
PPP1R13L	protein_coding	FALSE	FALSE	FALSE	1224	-3.02577209416475	9102	0.5087007	0.1490559	FALSE
ZNF770	protein_coding	FALSE	FALSE	FALSE	1225	3.02501525584811		0.9081508	0.0184388	FALSE
FGF7	protein_coding	FALSE	FALSE	FALSE	1226	3.02410116320365		0.7862729	0.02950423	FALSE
COX6B1	protein_coding	FALSE	FALSE	FALSE	1227	3.02406949714185		0.9034775	0.07197808	FALSE
F11R	protein_coding	FALSE	FALSE	FALSE	1228	3.02360346826204		0.3273577	0.07893287	FALSE
TRAK2	protein_coding	FALSE	FALSE	FALSE	1229	3.01962189224679		0.228563	-0.59313267	FALSE
ATP8B3	protein_coding	FALSE	FALSE	FALSE	1230	-3.01859996120683		0.0867833	-0.79500709	FALSE
TSPAN13	protein_coding	FALSE	FALSE	FALSE	1231	3.01835581650638		0.5145931	-0.2755605	FALSE
SELENOF	protein_coding	FALSE	FALSE	FALSE	1232	3.01806104891022
AAGAB	protein_coding	FALSE	FALSE	FALSE	1233	3.01592812610722
CSE1L	protein_coding	FALSE	FALSE	FALSE	1234	3.01584835216549		0.3002331	0.28377895	FALSE
DR1	protein_coding	FALSE	FALSE	FALSE	1235	3.01196932693656		0.4506284	0.32495714	FALSE
ZNF24	protein_coding	FALSE	FALSE	FALSE	1236	3.01194828913099		0.0575467	0.17057331	FALSE
ASNSD1	protein_coding	FALSE	FALSE	FALSE	1237	3.01156825864533		0.291354	0.57985847	FALSE
FEM1C	protein_coding	FALSE	FALSE	FALSE	1238	3.01152693899507		0.7434302	0.13043973	FALSE
ENC1	protein_coding	FALSE	FALSE	FALSE	1239	3.01127347269529		0.1764494	-0.67944467	FALSE
SUGT1	protein_coding	FALSE	FALSE	FALSE	1240	3.01101789336157		0.2773635	0.25604817	FALSE
RRAGA	protein_coding	FALSE	FALSE	FALSE	1241	3.0109653980601		0.9504215	-0.03432553	FALSE
MED13	protein_coding	FALSE	FALSE	FALSE	1242	3.00983101101564		0.0825239	0.21592284	FALSE
B4GALT5	protein_coding	FALSE	FALSE	FALSE	1243	3.00817801606396		0.0952148	0.55585041	FALSE
TGOLN2	protein_coding	FALSE	FALSE	FALSE	1244	3.00418257932457		0.6288275	0.18421762	FALSE
KDR	protein_coding	FALSE	FALSE	FALSE	1245	3.00283225470431		0.0012374	-0.46618577	TRUE
SH3BGRL3	protein_coding	FALSE	FALSE	FALSE	1246	3.00131321592068		0.0213373	1.1917198	FALSE
TAX1BP1	protein_coding	FALSE	FALSE	FALSE	1247	3.00039457983447		0.1436609	0.65390388	FALSE
KLF7	protein_coding	FALSE	FALSE	FALSE	1248	2.99984803599864		0.8772475	0.00839484	FALSE
SHOC2	protein_coding	FALSE	FALSE	FALSE	1249	2.99940679499897		0.0673113	0.3925605	FALSE
SULT1E1	protein_coding	FALSE	FALSE	FALSE	1250	2.99926538361211		0.1252027	-0.12848168	FALSE
ARHGAP29	protein_coding	FALSE	FALSE	FALSE	1251	2.9990313138698		0.6162435	-0.03851821	FALSE
MPC2	protein_coding	FALSE	FALSE	FALSE	1252	2.99794571836464
SMU1	protein_coding	FALSE	FALSE	FALSE	1253	2.99535034460722		0.2745786	0.23653193	FALSE
ANAPC13	protein_coding	FALSE	FALSE	FALSE	1254	2.99503107325683		0.9125728	-0.06490865	FALSE
ZEB2	protein_coding	FALSE	FALSE	FALSE	1255	2.99416218507423		0.1207392	0.55841279	FALSE
XRCC6	protein_coding	FALSE	FALSE	FALSE	1256	2.99217771284506		0.9547059	-0.01757851	FALSE
CBLL1	protein_coding	FALSE	FALSE	FALSE	1257	2.9911326084752	4438	0.3655277	0.16080956	FALSE
MEIS1	protein_coding	FALSE	FALSE	FALSE	1258	2.98925604357016
FAM32A	protein_coding	FALSE	FALSE	FALSE	1259	2.9886621931275
ANKRD50	protein_coding	FALSE	FALSE	FALSE	1260	2.98861327645382		0.0067457	-0.90816131	TRUE
NFE2L2	protein_coding	FALSE	FALSE	FALSE	1261	2.98843142037452		0.3806208	0.5052953	FALSE
ANXA1	protein_coding	TRUE	FALSE	TRUE	1262	2.98841449844084		0.0088004	1.39421882	TRUE
LIFR	protein_coding	FALSE	FALSE	FALSE	1263	2.98805064161259		0.0991329	-0.7739486	FALSE
MRPS10	protein_coding	FALSE	FALSE	FALSE	1264	2.98716346372756		0.0915321	-0.36300884	FALSE
C1orf43	protein_coding	FALSE	FALSE	FALSE	1265	2.98648574170848		0.0715672	0.69788985	FALSE
DGUOK	protein_coding	FALSE	FALSE	FALSE	1266	2.98611597961171		0.7794556	-0.06480837	FALSE
EPB41L2	protein_coding	FALSE	FALSE	FALSE	1267	2.98583711517104		0.2582006	-0.12435716	FALSE
ELF1	protein_coding	FALSE	FALSE	FALSE	1268	2.98478087266701		0.2413966	0.44909299	FALSE
BTF3L4	protein_coding	FALSE	FALSE	FALSE	1269	2.98457485113496		0.9536676	0.02695815	FALSE
PAPOLA	protein_coding	FALSE	FALSE	FALSE	1270	2.9840094546619		0.0996831	0.43566726	FALSE
FAR1	protein_coding	FALSE	FALSE	FALSE	1271	2.98293861877764		0.202105	-0.62309858	FALSE
ADH5	protein_coding	FALSE	FALSE	FALSE	1272	2.97970418859205		0.8771088	-0.04828525	FALSE
HNRNPD	protein_coding	FALSE	FALSE	FALSE	1273	2.97954733682935		0.0187145	-0.36928527	FALSE
LMAN1	protein_coding	FALSE	FALSE	FALSE	1274	2.97681162392874		0.5385463	0.08918799	FALSE
OSTC	protein_coding	FALSE	FALSE	FALSE	1275	2.97598835487228
F2R	protein_coding	FALSE	FALSE	FALSE	1276	2.9753382875889		0.6396518	-0.09686386	FALSE
QSER1	protein_coding	FALSE	FALSE	FALSE	1277	2.97528073218668		0.2465097	0.09530967	FALSE
SPCS2	protein_coding	FALSE	FALSE	FALSE	1278	2.97188207955646		0.3381836	0.04926809	FALSE
MRPS14	protein_coding	FALSE	FALSE	FALSE	1279	2.97178501608363		0.3192536	-0.07440523	FALSE
SPRY4	protein_coding	FALSE	FALSE	FALSE	1280	2.97175631635218		0.780805	0.04264035	FALSE
PPP1R15B	protein_coding	FALSE	FALSE	FALSE	1281	2.97138375532673		0.0913838	0.07658204	FALSE
TSPAN1	protein_coding	FALSE	FALSE	FALSE	1282	2.97077426386279		0.9083549	0.10900309	FALSE
GLDC	protein_coding	FALSE	FALSE	FALSE	1283	-2.96967511876338		0.8759602	0.0097522	FALSE
ZNF121	protein_coding	FALSE	FALSE	FALSE	1284	2.96557544275397		0.6018056	0.10781168	FALSE
HNRNPA1	protein_coding	FALSE	FALSE	FALSE	1285	2.96115875148167		0.134428	-0.23528009	FALSE
GALNT1	protein_coding	FALSE	FALSE	FALSE	1286	2.95968345933224		0.4444654	0.03505518	FALSE
XPOT	protein_coding	FALSE	FALSE	FALSE	1287	2.9565945182434		0.5529303	0.22658712	FALSE
SBNO1	protein_coding	FALSE	FALSE	FALSE	1288	2.95561384698025		0.0750322	0.15054652	FALSE
LAMTOR3	protein_coding	FALSE	FALSE	FALSE	1289	2.95522792378187
CHD5	protein_coding	FALSE	FALSE	FALSE	1290	-2.95355486580999		0.3747715	-0.0515683	FALSE
RTN3	protein_coding	FALSE	FALSE	FALSE	1291	2.95349655132061		0.2018705	0.39643726	FALSE
MIER3	protein_coding	FALSE	FALSE	FALSE	1292	2.95023501067776		0.5261058	-0.02533382	FALSE
KIAA0232	protein_coding	FALSE	FALSE	FALSE	1293	2.94996276068555		0.0226008	-0.26547567	FALSE
PSMD11	protein_coding	FALSE	FALSE	FALSE	1294	2.94886072408379		0.0034407	0.26502504	TRUE
HMGB1	protein_coding	FALSE	FALSE	FALSE	1295	2.94727052315533		0.1853067	-0.37905613	FALSE
KDM7A	protein_coding	FALSE	FALSE	FALSE	1296	2.94681541742878
ST18	protein_coding	FALSE	FALSE	FALSE	1297	-2.94596511229451		0.940432	-0.00417161	FALSE
PIGA	protein_coding	FALSE	FALSE	FALSE	1298	2.94533179569554		0.0089917	0.52743274	TRUE
RBM8A	protein_coding	FALSE	FALSE	FALSE	1299	2.94359346712298		0.4063757	-0.04114435	FALSE
GRIN2A	protein_coding	FALSE	FALSE	FALSE	1300	-2.94347087622351		0.3505867	0.04205455	FALSE
CACNA1A	protein_coding	FALSE	FALSE	FALSE	1301	-2.94343596281433		0.6727761	-0.02512551	FALSE
MTRNR2L8	protein_coding	FALSE	FALSE	FALSE	1302	2.94305496477318
SDHC	protein_coding	FALSE	FALSE	FALSE	1303	2.94092769014262		0.9415536	0.03034886	FALSE
SPTBN5	protein_coding	FALSE	FALSE	FALSE	1304	-2.93910992806777		0.7212846	-0.1563061	FALSE
CSNK2A2	protein_coding	FALSE	FALSE	FALSE	1305	2.93906499855439		0.3662191	-0.23226781	FALSE
TENT2	protein_coding	FALSE	FALSE	FALSE	1306	2.93861647555225
ABI2	protein_coding	FALSE	FALSE	FALSE	1307	2.93649200512441		0.6753081	-0.03058703	FALSE
MOB1A	protein_coding	FALSE	FALSE	FALSE	1308	2.93500739143172
AKT3	protein_coding	FALSE	FALSE	FALSE	1309	2.93400876527961		0.0538532	0.11681562	FALSE
MBNL1	protein_coding	FALSE	FALSE	FALSE	1310	2.93396217760721		0.4874649	-0.28268096	FALSE
RAB22A	protein_coding	FALSE	FALSE	FALSE	1311	2.9306428810446		0.0722836	-0.53759214	FALSE
GRIP2	protein_coding	FALSE	FALSE	FALSE	1312	-2.92893605808947		0.8182703	-0.00917714	FALSE
ADNP	protein_coding	FALSE	FALSE	FALSE	1313	2.92850353768317		0.452264	-0.21880331	FALSE
GATC	protein_coding	FALSE	FALSE	FALSE	1314	2.92591789806377		0.7839212	0.06855389	FALSE
FILIP1L	protein_coding	FALSE	FALSE	FALSE	1315	2.9246973760328		0.8060448	-0.0140172	FALSE
RBM41	protein_coding	FALSE	FALSE	FALSE	1316	2.92450719297461		0.7826107	0.02019666	FALSE
UBE2W	protein_coding	FALSE	FALSE	FALSE	1317	2.92403695280759		0.8464908	-0.01300942	FALSE
PRPF4B	protein_coding	FALSE	FALSE	FALSE	1318	2.92272671982692		0.3258098	0.25756632	FALSE
BAG4	protein_coding	FALSE	FALSE	FALSE	1319	2.91912103345097		0.4645444	0.07059716	FALSE
SOX9	protein_coding	FALSE	FALSE	FALSE	1320	2.91842838681548		0.5951768	-0.26805245	FALSE
CLIC1	protein_coding	FALSE	FALSE	FALSE	1321	2.91819672279039		0.048207	0.7953459	FALSE
SECISBP2L	protein_coding	FALSE	FALSE	FALSE	1322	2.91681419896462
CCT3	protein_coding	FALSE	FALSE	FALSE	1323	2.91538456273267		0.0298881	0.40705952	FALSE
PARK7	protein_coding	FALSE	FALSE	FALSE	1324	2.91335068719511		0.9361989	-0.04061837	FALSE
TMEM181	protein_coding	FALSE	FALSE	FALSE	1325	2.91153409285674
TMEM245	protein_coding	FALSE	FALSE	FALSE	1326	2.91036223719971
TEK	protein_coding	FALSE	FALSE	FALSE	1327	2.91032199935042		0.4309592	-0.39734933	FALSE
SEC24A	protein_coding	FALSE	FALSE	FALSE	1328	2.90947942061652		0.6854272	0.07759757	FALSE
ABHD2	protein_coding	FALSE	FALSE	FALSE	1329	2.9092873668763		0.0005988	0.45927552	TRUE
NFIA	protein_coding	FALSE	FALSE	FALSE	1330	2.90829911284709		0.027776	-1.03035513	FALSE
ZNF189	protein_coding	FALSE	FALSE	FALSE	1331	2.90769582259097		0.3164229	-0.27690026	FALSE
SCRIB	protein_coding	FALSE	FALSE	FALSE	1332	-2.90743080890381	6170	0.1410633	-0.10445044	FALSE
ZDHHC5	protein_coding	FALSE	FALSE	FALSE	1333	2.90669126861812		0.3897906	-0.19888744	FALSE
YIPF6	protein_coding	FALSE	FALSE	FALSE	1334	2.90436536252272		0.3908988	0.25662493	FALSE
GPR183	protein_coding	FALSE	FALSE	FALSE	1335	2.90399762287909
IREB2	protein_coding	FALSE	FALSE	FALSE	1336	2.90352114442663		0.4246479	0.18858357	FALSE
SSR2	protein_coding	FALSE	FALSE	FALSE	1337	2.90198031598265		0.6567507	0.34687449	FALSE
BCL2L2	protein_coding	FALSE	FALSE	FALSE	1338	2.9015999540517		0.6871902	0.0908356	FALSE
IFI16	protein_coding	FALSE	FALSE	FALSE	1339	2.90109176388247		0.3179703	0.47615612	FALSE
PGGT1B	protein_coding	FALSE	FALSE	FALSE	1340	2.90040151584875		0.1165319	0.12637677	FALSE
VAMP7	protein_coding	FALSE	FALSE	FALSE	1341	2.89988979451326		0.6625994	0.25664974	FALSE
KIF1A	protein_coding	FALSE	FALSE	FALSE	1342	-2.89837044270364		0.2729966	-0.08754563	FALSE
TMEM33	protein_coding	FALSE	FALSE	FALSE	1343	2.89832018910174
CCDC14	protein_coding	FALSE	FALSE	FALSE	1344	2.89752327695868		0.038535	-0.95677354	FALSE
OMG	protein_coding	FALSE	FALSE	FALSE	1345	2.89696494690902		0.0170069	0.08634018	FALSE
PPP3CB	protein_coding	FALSE	FALSE	FALSE	1346	2.89627467668038		0.899728	-0.0208493	FALSE
TIMMDC1	protein_coding	FALSE	FALSE	FALSE	1347	2.89547517116618
SRP72	protein_coding	FALSE	FALSE	FALSE	1348	2.89392804432756		0.8749823	-0.0525677	FALSE
NOTCH2NLA	protein_coding	FALSE	FALSE	FALSE	1349	2.89287875528867
IARS1	protein_coding	FALSE	FALSE	FALSE	1350	2.89164531524523
CAT	protein_coding	FALSE	FALSE	FALSE	1351	2.89084165305549		0.9762196	0.01398987	FALSE
OXA1L	protein_coding	FALSE	FALSE	FALSE	1352	2.88956383216408		0.5559434	0.25021856	FALSE
C5orf15	protein_coding	FALSE	FALSE	FALSE	1353	2.88900475625087		0.4112935	-0.20302095	FALSE
RBBP4	protein_coding	FALSE	FALSE	FALSE	1354	2.88842581873514		0.58264	-0.04742199	FALSE
RAP2A	protein_coding	FALSE	FALSE	FALSE	1355	2.88711755083353		0.58264	-0.27815961	FALSE
FCGR3A	protein_coding	FALSE	FALSE	FALSE	1356	2.88691240270901		0.0226265	0.09654873	FALSE
SPDYA	protein_coding	FALSE	FALSE	FALSE	1357	2.88598995254785		0.4318352	0.02563131	FALSE
ARPC3	protein_coding	FALSE	FALSE	FALSE	1358	2.88493454300625		0.0514723	1.49888346	FALSE
SEC22B	protein_coding	FALSE	FALSE	FALSE	1359	2.88366174455275		0.1887323	0.50647428	FALSE
ATF2	protein_coding	FALSE	FALSE	FALSE	1360	2.88334952940919		0.1668569	0.2588789	FALSE
ARHGAP18	protein_coding	FALSE	FALSE	FALSE	1361	2.88230355194796		0.0442349	0.25384073	FALSE
COPS2	protein_coding	FALSE	FALSE	FALSE	1362	2.88175119532486		0.8377045	0.01096872	FALSE
RNF26	protein_coding	FALSE	FALSE	FALSE	1363	2.88170319804524		0.6408682	-0.07875742	FALSE
YME1L1	protein_coding	FALSE	FALSE	FALSE	1364	2.87988344033372		0.1296811	0.94689713	FALSE
HSPA4	protein_coding	FALSE	FALSE	FALSE	1365	2.87819888142925		0.0029701	0.92550496	TRUE
VPS25	protein_coding	FALSE	FALSE	FALSE	1366	2.87704344371168		0.7635354	0.12747083	FALSE
NAA25	protein_coding	FALSE	FALSE	FALSE	1367	2.87521841050284
ASF1A	protein_coding	FALSE	FALSE	FALSE	1368	2.87021420542923		0.5707735	-0.1989039	FALSE
PCYOX1	protein_coding	FALSE	FALSE	FALSE	1369	2.86719311906459		0.2574017	-0.76397954	FALSE
COPG2	protein_coding	FALSE	FALSE	FALSE	1370	2.86664481896045		0.2771853	-0.30434719	FALSE
DPP8	protein_coding	FALSE	FALSE	FALSE	1371	2.8665495114785		0.4248068	-0.17778875	FALSE
GPAT2	protein_coding	FALSE	FALSE	FALSE	1372	-2.86610528958695	6785
RARRES1	protein_coding	FALSE	FALSE	FALSE	1373	2.86568247355934		0.1092665	1.27524571	FALSE
PEX19	protein_coding	FALSE	FALSE	FALSE	1374	2.86523253390536		0.3236768	0.28821738	FALSE
GANAB	protein_coding	FALSE	FALSE	FALSE	1375	2.86505594376626		0.1689608	-0.21941173	FALSE
LAP3	protein_coding	FALSE	FALSE	FALSE	1376	2.86471182521835		0.0303788	1.566787	FALSE
ABCB9	protein_coding	FALSE	FALSE	FALSE	1377	-2.86430676723087		0.0297391	-1.14508706	FALSE
PARP9	protein_coding	FALSE	FALSE	FALSE	1378	2.86322206128732		0.005642	0.40696657	TRUE
ELK4	protein_coding	FALSE	FALSE	FALSE	1379	2.86229826304558		0.0007304	0.23600021	TRUE
DNAJB9	protein_coding	FALSE	FALSE	FALSE	1380	2.86058783082404		0.0129848	1.09119349	FALSE
SPIRE2	protein_coding	FALSE	FALSE	FALSE	1381	-2.86000622105519		0.2232184	-0.40090663	FALSE
VPS13C	protein_coding	FALSE	FALSE	FALSE	1382	2.85967341094803		0.5718596	0.08225903	FALSE
NPC2	protein_coding	FALSE	FALSE	FALSE	1383	2.85888304112374		0.7116127	0.16590193	FALSE
CDC5L	protein_coding	FALSE	FALSE	FALSE	1384	2.8587806110869		0.0754401	0.36968305	FALSE
VEZF1	protein_coding	FALSE	FALSE	FALSE	1385	2.85875457708489		0.1480045	-0.5242961	FALSE
ZNF254	protein_coding	FALSE	FALSE	FALSE	1386	2.85707098950335		0.1577557	-0.26390054	FALSE
ARPP19	protein_coding	FALSE	FALSE	FALSE	1387	2.85604070029289
ETF1	protein_coding	FALSE	FALSE	FALSE	1388	2.85598801700448		0.9555204	0.01931651	FALSE
REEP5	protein_coding	FALSE	FALSE	FALSE	1389	2.85533067012165		0.074992	-0.48722225	FALSE
ZNF638	protein_coding	FALSE	FALSE	FALSE	1390	2.85501226101257
SUMO1	protein_coding	FALSE	FALSE	FALSE	1391	2.85274368431895		0.3823317	0.08046693	FALSE
DDR2	protein_coding	FALSE	FALSE	FALSE	1392	2.85148988305804		0.0659561	-1.15128428	FALSE
PSMF1	protein_coding	FALSE	FALSE	FALSE	1393	2.85058359477949		0.0461794	-0.46521505	FALSE
TMPO	protein_coding	FALSE	FALSE	FALSE	1394	2.8503808973464		0.7113726	0.01782329	FALSE
CCNL1	protein_coding	FALSE	FALSE	FALSE	1395	2.85014984018861		0.0252355	0.97096182	FALSE
FECH	protein_coding	FALSE	FALSE	FALSE	1396	2.84967218867331		0.0141759	-0.25184624	FALSE
PERP	protein_coding	FALSE	FALSE	FALSE	1397	2.84617813238596		0.7454617	0.09456379	FALSE
CAPRIN1	protein_coding	FALSE	FALSE	FALSE	1398	2.84565453405131		0.0041987	-0.29424052	TRUE
TAF1D	protein_coding	FALSE	FALSE	FALSE	1399	2.84461073219864
PRNP	protein_coding	FALSE	FALSE	FALSE	1400	2.84424618931691		0.1526151	0.41155567	FALSE
FBXO30	protein_coding	FALSE	FALSE	FALSE	1401	2.84376570024512		0.7856158	0.0406176	FALSE
FBXL5	protein_coding	FALSE	FALSE	FALSE	1402	2.83990063342663		0.1662456	0.78776508	FALSE
EIF2S2	protein_coding	FALSE	FALSE	FALSE	1403	2.83948072509683		0.821394	0.04576264	FALSE
PI4K2B	protein_coding	FALSE	FALSE	FALSE	1404	-2.83801614392342		0.7468075	-0.02100691	FALSE
GOLPH3L	protein_coding	FALSE	FALSE	FALSE	1405	2.83757525885439		0.2744855	-0.19332723	FALSE
TSPAN3	protein_coding	FALSE	FALSE	FALSE	1406	2.83711562506181		0.290891	0.41517422	FALSE
RPL14	protein_coding	FALSE	FALSE	FALSE	1407	2.83619825800713		0.1594715	1.04093192	FALSE
NARS1	protein_coding	FALSE	FALSE	FALSE	1408	2.83380020302107
VPS29	protein_coding	FALSE	FALSE	FALSE	1409	2.83129687443978		0.1082901	0.71611459	FALSE
PRRG1	protein_coding	FALSE	FALSE	FALSE	1410	2.83127625537816		0.3713649	-0.19391623	FALSE
MRPS35	protein_coding	FALSE	FALSE	FALSE	1411	2.82999006458932		0.2394171	0.51227454	FALSE
ZBTB38	protein_coding	FALSE	FALSE	FALSE	1412	2.82827632708008		0.8663843	0.03396137	FALSE
UBE2J1	protein_coding	FALSE	FALSE	FALSE	1413	2.82811994408026		0.8267293	0.11552332	FALSE
FAM104A	protein_coding	FALSE	FALSE	FALSE	1414	2.82795265868814		0.0390038	0.23324628	FALSE
RBM39	protein_coding	FALSE	FALSE	FALSE	1415	2.82679878146392		0.393635	0.03780836	FALSE
FGFR1OP2	protein_coding	FALSE	FALSE	FALSE	1416	2.82667291841658		0.1062952	0.28789103	FALSE
CEBPZ	protein_coding	FALSE	FALSE	FALSE	1417	2.82618523923858		0.0037524	0.4825589	TRUE
NDUFB5	protein_coding	FALSE	FALSE	FALSE	1418	2.82576801707808		0.9020843	-0.09729267	FALSE
RBMS3	protein_coding	FALSE	FALSE	FALSE	1419	2.82445503403024		0.0226008	-0.85762253	FALSE
CFH	protein_coding	FALSE	FALSE	FALSE	1420	2.82363305047848		0.449896	0.43839178	FALSE
SREK1	protein_coding	FALSE	FALSE	FALSE	1421	2.82346004251927
SLC25A24	protein_coding	FALSE	FALSE	FALSE	1422	2.82319541445593		0.1399217	0.08882567	FALSE
SAP18	protein_coding	FALSE	FALSE	FALSE	1423	2.82145704072472		0.6000081	0.1697526	FALSE
MPZL1	protein_coding	FALSE	FALSE	FALSE	1424	2.8201397612918		0.0715672	0.46171847	FALSE
RFX3	protein_coding	FALSE	FALSE	FALSE	1425	2.81862452267409		0.2844218	0.10085494	FALSE
LGALS8	protein_coding	FALSE	FALSE	FALSE	1426	2.81741693586399		0.0072226	0.55428303	TRUE
SNX13	protein_coding	FALSE	FALSE	FALSE	1427	2.81736988490695		0.0483016	0.56567373	FALSE
CARD6	protein_coding	FALSE	FALSE	FALSE	1428	2.81715295668184		0.65856	0.02413571	FALSE
CCT2	protein_coding	FALSE	FALSE	FALSE	1429	2.81598150649914		0.2389535	0.79114863	FALSE
DRAM2	protein_coding	FALSE	FALSE	FALSE	1430	2.81413022525572
FGL2	protein_coding	FALSE	FALSE	FALSE	1431	2.81227516753974		0.1723166	0.808671	FALSE
FCHO2	protein_coding	FALSE	FALSE	FALSE	1432	2.81181031749993		0.9345317	0.02284622	FALSE
GOLGA4	protein_coding	FALSE	FALSE	FALSE	1433	2.81160861581188		0.0861854	0.4247755	FALSE
PDS5B	protein_coding	FALSE	FALSE	FALSE	1434	2.81140497901949		0.2720059	-0.31372615	FALSE
USP34	protein_coding	FALSE	FALSE	FALSE	1435	2.81064394477436		0.815697	-0.08916345	FALSE
NR3C1	protein_coding	FALSE	FALSE	FALSE	1436	2.80848698825722		0.0442713	0.08866704	FALSE
COX15	protein_coding	FALSE	FALSE	FALSE	1437	2.80845476183436		0.4309236	-0.11321197	FALSE
CHML	protein_coding	FALSE	FALSE	FALSE	1438	2.80834302491642		0.6010012	-0.06152276	FALSE
DERL1	protein_coding	FALSE	FALSE	FALSE	1439	2.80782675512485		0.2536836	0.43435503	FALSE
TM9SF3	protein_coding	FALSE	FALSE	FALSE	1440	2.80766855202309	6747	0.0879218	0.3308674	FALSE
NPAT	protein_coding	FALSE	FALSE	FALSE	1441	2.80760770151912		0.9180404	-0.01783562	FALSE
CNOT7	protein_coding	FALSE	FALSE	FALSE	1442	2.80652157509877		0.2263372	0.37559041	FALSE
CCNT2	protein_coding	FALSE	FALSE	FALSE	1443	2.80626664468303		0.2017623	0.08624462	FALSE
FEM1A	protein_coding	FALSE	FALSE	FALSE	1444	-2.80594732589745		0.3730227	-0.20486861	FALSE
SNRPD3	protein_coding	FALSE	FALSE	FALSE	1445	2.80400774976827		0.0144739	-0.26488264	FALSE
SEC24B	protein_coding	FALSE	FALSE	FALSE	1446	2.80389757292814		0.60068	-0.10629903	FALSE
SRPX2	protein_coding	FALSE	FALSE	FALSE	1447	2.79829690197996		0.9126613	-0.07499589	FALSE
PANK3	protein_coding	FALSE	FALSE	FALSE	1448	2.79691603592673		0.193278	0.13232814	FALSE
CREB1	protein_coding	FALSE	FALSE	FALSE	1449	2.79690533561063		0.4095102	-0.81877116	FALSE
ATRX	protein_coding	FALSE	FALSE	FALSE	1450	2.79649974418311		0.2462074	-0.04735285	FALSE
ZNF655	protein_coding	FALSE	FALSE	FALSE	1451	2.79582117917316		0.1601957	0.08325729	FALSE
ATF7IP	protein_coding	FALSE	FALSE	FALSE	1452	2.79567272413388		0.8774779	0.01442172	FALSE
APMAP	protein_coding	FALSE	FALSE	FALSE	1453	2.79511756581366
RPL35	protein_coding	FALSE	FALSE	FALSE	1454	2.79343086279391		0.057532	-0.29452041	FALSE
ARHGEF16	protein_coding	FALSE	FALSE	FALSE	1455	-2.79321273877025	8370	0.681962	-0.06495348	FALSE
EDNRB	protein_coding	FALSE	FALSE	FALSE	1456	2.79013781407691		0.5510738	-0.09355698	FALSE
RGS2	protein_coding	FALSE	FALSE	FALSE	1457	2.78959034399709		0.145	0.53747182	FALSE
EIF1B	protein_coding	FALSE	FALSE	FALSE	1458	2.78738375602427		0.1369043	0.80451801	FALSE
SNRPE	protein_coding	FALSE	FALSE	FALSE	1459	2.78681727416419		0.9897603	-0.00112978	FALSE
ALDH9A1	protein_coding	FALSE	FALSE	FALSE	1460	2.7860987706545		0.0973978	-0.36396585	FALSE
BAZ1A	protein_coding	FALSE	FALSE	FALSE	1461	2.78603202978515		0.0010065	0.75997759	TRUE
TRIP11	protein_coding	FALSE	FALSE	FALSE	1462	2.78550673223192		0.5558925	0.16182499	FALSE
TC2N	protein_coding	FALSE	FALSE	FALSE	1463	2.78441470161108		0.0509839	0.27321938	FALSE
SNU13	protein_coding	FALSE	FALSE	FALSE	1464	2.78273397446084
SMC3	protein_coding	FALSE	FALSE	FALSE	1465	2.78172557744096		0.6295541	0.04703786	FALSE
USP7	protein_coding	FALSE	FALSE	FALSE	1466	2.7812347927432		0.8956807	0.04155164	FALSE
IVNS1ABP	protein_coding	FALSE	FALSE	FALSE	1467	2.7796243790846		0.0948838	0.59852724	FALSE
CALM2	protein_coding	FALSE	FALSE	FALSE	1468	2.7794593840296		0.7981601	0.07661933	FALSE
USO1	protein_coding	FALSE	FALSE	FALSE	1469	2.7789286513282		0.8131648	0.14089161	FALSE
PHIP	protein_coding	FALSE	FALSE	FALSE	1470	2.77847042350751		0.5400885	-0.21444516	FALSE
EIF2A	protein_coding	FALSE	FALSE	FALSE	1471	2.77815178210438		0.2729966	0.5625515	FALSE
H3C14	protein_coding	FALSE	FALSE	FALSE	1472	2.7772215220361
ZMYND11	protein_coding	FALSE	FALSE	FALSE	1473	2.7759951595927		0.0517162	0.09118936	FALSE
YOD1	protein_coding	FALSE	FALSE	FALSE	1474	2.77573140153072		0.9584503	-0.0025343	FALSE
SOCS4	protein_coding	FALSE	FALSE	FALSE	1475	2.77421460848179		0.0882091	0.11303293	FALSE
ATP6V1A	protein_coding	FALSE	FALSE	FALSE	1476	2.77328937419236		0.0445461	0.92268115	FALSE
MCTP2	protein_coding	FALSE	FALSE	FALSE	1477	2.77252793233883		0.8392212	0.05933559	FALSE
KIAA1191	protein_coding	FALSE	FALSE	FALSE	1478	2.77207849878577		0.2053378	-0.29015403	FALSE
CKAP5	protein_coding	FALSE	FALSE	FALSE	1479	2.7719483473935		0.3791723	0.09799094	FALSE
TMTC3	protein_coding	FALSE	FALSE	FALSE	1480	2.77189210580956		0.8806336	-0.04565875	FALSE
CHP1	protein_coding	FALSE	FALSE	FALSE	1481	2.7700657472565
PRRC2C	protein_coding	FALSE	FALSE	FALSE	1482	2.76957552165115
PFDN5	protein_coding	FALSE	FALSE	FALSE	1483	2.76946421459479		0.8138659	0.04478806	FALSE
DSTN	protein_coding	FALSE	FALSE	FALSE	1484	2.76459912534573		0.2793526	0.47501706	FALSE
EIF5B	protein_coding	FALSE	FALSE	FALSE	1485	2.76419499378069		0.0402591	0.31390442	FALSE
EEF1AKMT3	protein_coding	FALSE	FALSE	FALSE	1486	2.76370665298519
FAF2	protein_coding	FALSE	FALSE	FALSE	1487	2.76301571260596		0.0546177	-0.41973281	FALSE
CFAP97	protein_coding	FALSE	FALSE	FALSE	1488	2.76300152451079
NDUFA4	protein_coding	FALSE	FALSE	FALSE	1489	2.76140718928286		0.6702741	-0.19629568	FALSE
ENO3	protein_coding	FALSE	FALSE	FALSE	1490	-2.76112022917721	8326	0.2645439	-0.56219948	FALSE
TLR2	protein_coding	FALSE	FALSE	FALSE	1491	2.760668077317		0.0004608	0.83497581	TRUE
SSR3	protein_coding	FALSE	FALSE	FALSE	1492	2.7599180048458		0.7562371	0.03738374	FALSE
SDHD	protein_coding	FALSE	FALSE	FALSE	1493	2.75882429837349		0.6667399	0.2820375	FALSE
PEBP1	protein_coding	FALSE	FALSE	FALSE	1494	2.75815699245827		0.3610814	-0.25013244	FALSE
COMMD2	protein_coding	FALSE	FALSE	FALSE	1495	2.75746615651948		0.6235726	0.23655053	FALSE
SELENOT	protein_coding	FALSE	FALSE	FALSE	1496	2.7570041300914
ZNF302	protein_coding	FALSE	FALSE	FALSE	1497	2.75662232161813		0.864396	-0.01429192	FALSE
PNISR	protein_coding	FALSE	FALSE	FALSE	1498	2.75493058408534
SAR1B	protein_coding	FALSE	FALSE	FALSE	1499	2.75404847402412		0.0322243	1.04653637	FALSE
EDEM3	protein_coding	FALSE	FALSE	FALSE	1500	2.7540370905474		0.1041738	0.18938618	FALSE
TNNT2	protein_coding	FALSE	FALSE	FALSE	1501	-2.75385980328567		0.2769829	-0.09638662	FALSE
AP3M1	protein_coding	FALSE	FALSE	FALSE	1502	2.75169219665965		0.4075979	0.39050281	FALSE
IQGAP1	protein_coding	FALSE	FALSE	FALSE	1503	2.75137604449407		0.0647652	0.60559047	FALSE
MED28	protein_coding	FALSE	FALSE	FALSE	1504	2.75061950124289		0.5164545	0.13356223	FALSE
ATP6AP2	protein_coding	FALSE	FALSE	FALSE	1505	2.74807747773692		0.2972697	0.53706995	FALSE
LANCL1	protein_coding	FALSE	FALSE	FALSE	1506	2.74722744086211		0.0100124	-0.9877298	FALSE
ATP13A3	protein_coding	FALSE	FALSE	FALSE	1507	2.74534727879249
ZNF281	protein_coding	FALSE	FALSE	FALSE	1508	2.74024250324081
TWF1	protein_coding	FALSE	FALSE	FALSE	1509	2.74014723588248		0.5879479	0.11566307	FALSE
COPB1	protein_coding	FALSE	FALSE	FALSE	1510	2.740067626329		0.2649633	0.42816413	FALSE
FUS	protein_coding	FALSE	FALSE	FALSE	1511	2.73932524354315		0.824894	-0.07234947	FALSE
ZNF81	protein_coding	FALSE	FALSE	FALSE	1512	2.73687171078177		0.3424667	0.0810021	FALSE
ATXN1L	protein_coding	FALSE	FALSE	FALSE	1513	2.73665002129248
ZRANB2	protein_coding	FALSE	FALSE	FALSE	1514	2.73480702425518		0.2896666	-0.38396968	FALSE
RRN3	protein_coding	FALSE	FALSE	FALSE	1515	2.73326945606391		0.1278808	0.1422242	FALSE
RDX	protein_coding	FALSE	FALSE	FALSE	1516	2.73090190834037
CSTF2T	protein_coding	FALSE	FALSE	FALSE	1517	2.73044906289423		0.4499647	-0.13180932	FALSE
TCTN3	protein_coding	FALSE	FALSE	FALSE	1518	2.73001506988217
REEP3	protein_coding	FALSE	FALSE	FALSE	1519	2.72832735066971		0.3383679	0.09977422	FALSE
EIF2AK2	protein_coding	FALSE	FALSE	FALSE	1520	2.72796067903584		0.7736743	-0.08448273	FALSE
MGA	protein_coding	FALSE	FALSE	FALSE	1521	2.72643947483537		0.8372306	-0.05105223	FALSE
CASP3	protein_coding	FALSE	FALSE	FALSE	1522	2.72566065625093		0.3238236	-0.16141022	FALSE
UBLCP1	protein_coding	FALSE	FALSE	FALSE	1523	2.72420676674196		0.3716258	-0.21001629	FALSE
ANTXR1	protein_coding	TRUE	TRUE	FALSE	1524	2.72406547587122		0.0050245	-1.40894938	TRUE
S1PR2	protein_coding	FALSE	FALSE	FALSE	1525	2.72324819130309		0.9010882	-0.00647033	FALSE
F13A1	protein_coding	FALSE	FALSE	FALSE	1526	2.72133423700172		0.4891511	-0.67484457	FALSE
KLHL28	protein_coding	FALSE	FALSE	FALSE	1527	2.72132463408436		0.760682	-0.15133881	FALSE
GOSR2	protein_coding	FALSE	FALSE	FALSE	1528	2.72019054749758		0.0070175	0.81551592	TRUE
ZFC3H1	protein_coding	FALSE	FALSE	FALSE	1529	2.720013103159
JPT2	protein_coding	FALSE	FALSE	FALSE	1530	2.71999195942702
LAMTOR5	protein_coding	FALSE	FALSE	FALSE	1531	2.71996608363924
MIA3	protein_coding	FALSE	FALSE	FALSE	1532	2.71928480965752		0.1562175	0.23042315	FALSE
ZFR	protein_coding	FALSE	FALSE	FALSE	1533	2.71801865605583		0.1788291	0.3351345	FALSE
RPS29	protein_coding	FALSE	FALSE	FALSE	1534	2.71693964915497		0.0549388	-0.80598089	FALSE
AMD1	protein_coding	FALSE	FALSE	FALSE	1535	2.71275300409672		0.1494956	0.45202071	FALSE
ILRUN	protein_coding	FALSE	FALSE	FALSE	1536	2.71112792570244
CRIPT	protein_coding	FALSE	FALSE	FALSE	1537	2.70869817676666		0.9251872	-0.03994031	FALSE
RPN2	protein_coding	FALSE	FALSE	FALSE	1538	2.70857665673073		0.1706455	0.48118944	FALSE
BIRC2	protein_coding	FALSE	FALSE	FALSE	1539	2.7080554106252		0.8821179	0.03507278	FALSE
MORC3	protein_coding	FALSE	FALSE	FALSE	1540	2.70694330601272		0.1960651	0.35321774	FALSE
ZRANB1	protein_coding	FALSE	FALSE	FALSE	1541	2.70459440409226		0.8408082	-0.16933492	FALSE
TOMM7	protein_coding	FALSE	FALSE	FALSE	1542	2.70436691010752		0.2935481	-0.20518526	FALSE
GK	protein_coding	FALSE	FALSE	FALSE	1543	2.70116436783075		0.0006766	1.98100097	TRUE
ZBTB20	protein_coding	FALSE	FALSE	FALSE	1544	2.70106193622213		0.0087797	-0.85733816	TRUE
TMX4	protein_coding	FALSE	FALSE	FALSE	1545	2.70067202420429
CNOT8	protein_coding	FALSE	FALSE	FALSE	1546	2.70022583958152		0.6626479	0.17005095	FALSE
HIPK2	protein_coding	FALSE	FALSE	FALSE	1547	2.70005937270023		0.9911959	-0.0096122	FALSE
LPL	protein_coding	FALSE	FALSE	FALSE	1548	2.69873727528175		0.6137996	-0.27768445	FALSE
BPNT2	protein_coding	FALSE	FALSE	FALSE	1549	2.6979769972459
GPCPD1	protein_coding	FALSE	FALSE	FALSE	1550	2.69688658030879
PRPF40A	protein_coding	FALSE	FALSE	FALSE	1551	2.69618166075632
UQCRH	protein_coding	FALSE	FALSE	FALSE	1552	2.69431359626163		0.8113191	0.20381275	FALSE
TMEM128	protein_coding	FALSE	FALSE	FALSE	1553	2.69055916071362		0.148268	-0.18225649	FALSE
KIF2A	protein_coding	FALSE	FALSE	FALSE	1554	2.68905638429653		0.0533238	0.67774491	FALSE
CTDSPL2	protein_coding	FALSE	FALSE	FALSE	1555	2.68845726650199		0.9140161	-0.02269401	FALSE
YIPF5	protein_coding	FALSE	FALSE	FALSE	1556	2.68829293583519		0.2446069	-0.0869374	FALSE
OPA1	protein_coding	FALSE	FALSE	FALSE	1557	2.68739273488872		0.9897348	0.0052218	FALSE
LARP4	protein_coding	FALSE	FALSE	FALSE	1558	2.68710593796553		0.2389535	-0.07950968	FALSE
HSDL2	protein_coding	FALSE	FALSE	FALSE	1559	2.68630474284892		0.3693472	-0.18427095	FALSE
MED21	protein_coding	FALSE	FALSE	FALSE	1560	2.68516988866792		0.3536565	0.06027548	FALSE
U2AF1	protein_coding	FALSE	FALSE	FALSE	1561	2.6848423036533		0.2556459	0.32928765	FALSE
ATP5F1C	protein_coding	FALSE	FALSE	FALSE	1562	2.68361902333143
SACM1L	protein_coding	FALSE	FALSE	FALSE	1563	2.68324338278582		0.6274561	-0.14314499	FALSE
PRKDC	protein_coding	FALSE	FALSE	FALSE	1564	2.68271408772474		0.0600076	-0.48333195	FALSE
PRELID3B	protein_coding	FALSE	FALSE	FALSE	1565	2.68146759342374
G3BP2	protein_coding	FALSE	FALSE	FALSE	1566	2.68138367764131		0.8957112	0.09211291	FALSE
RAB5A	protein_coding	FALSE	FALSE	FALSE	1567	2.68093238308574		0.1747228	0.42778957	FALSE
FAT1	protein_coding	FALSE	FALSE	FALSE	1568	2.67957951163988
CDC73	protein_coding	FALSE	FALSE	FALSE	1569	2.67882125053349		0.8237951	0.01250061	FALSE
STXBP4	protein_coding	FALSE	FALSE	FALSE	1570	2.678530516782
THUMPD1	protein_coding	FALSE	FALSE	FALSE	1571	2.67818515477583		0.4847628	-0.17210517	FALSE
RNF6	protein_coding	FALSE	FALSE	FALSE	1572	2.67755403748603		0.0799876	0.1105426	FALSE
RARS2	protein_coding	FALSE	FALSE	FALSE	1573	2.67448031571872		0.0229578	-0.51282936	FALSE
SERPINB9	protein_coding	FALSE	FALSE	FALSE	1574	2.67443273295174		0.8804478	-0.01307087	FALSE
SKP1	protein_coding	FALSE	FALSE	FALSE	1575	2.67233414589703
EMC2	protein_coding	FALSE	FALSE	FALSE	1576	2.67199901025045
GYG1	protein_coding	FALSE	FALSE	FALSE	1577	2.6687583311853		0.6148127	0.34240482	FALSE
EIF3M	protein_coding	FALSE	FALSE	FALSE	1578	2.66735455045807		0.6083122	0.18654517	FALSE
SLC16A1	protein_coding	FALSE	FALSE	FALSE	1579	2.66613195877115		0.6165644	0.03580962	FALSE
DYNC1I2	protein_coding	FALSE	FALSE	FALSE	1580	2.66477857301193		0.6216695	0.28485046	FALSE
CYB5B	protein_coding	FALSE	FALSE	FALSE	1581	2.66433388882703		0.0478639	-0.4040305	FALSE
NCSTN	protein_coding	FALSE	FALSE	FALSE	1582	2.66385284924072		0.3475036	-0.17519461	FALSE
FAM122B	protein_coding	FALSE	FALSE	FALSE	1583	2.66281098660837		0.9043635	0.02318107	FALSE
ZNF529	protein_coding	FALSE	FALSE	FALSE	1584	2.6627103091765		0.0102803	-0.6694461	FALSE
SPCS1	protein_coding	FALSE	FALSE	FALSE	1585	2.66253509981429		0.898961	0.1179062	FALSE
RAB14	protein_coding	FALSE	FALSE	FALSE	1586	2.66222000670742		0.7023951	-0.03005537	FALSE
ATP5IF1	protein_coding	FALSE	FALSE	FALSE	1587	2.66062851548482
RTRAF	protein_coding	FALSE	FALSE	FALSE	1588	2.65727649322788
CNOT1	protein_coding	FALSE	FALSE	FALSE	1589	2.6566682832828		0.0075539	-0.7559742	TRUE
DPM2	protein_coding	FALSE	FALSE	FALSE	1590	2.65399525191792		0.0134769	0.37199968	FALSE
COX7A2L	protein_coding	FALSE	FALSE	FALSE	1591	2.65359341360225
SIKE1	protein_coding	FALSE	FALSE	FALSE	1592	2.6519742340859
SP100	protein_coding	FALSE	FALSE	FALSE	1593	2.64874407371835		0.0008625	1.02633912	TRUE
GOLGA7	protein_coding	FALSE	FALSE	FALSE	1594	2.64584190240711		0.0309931	0.11499135	FALSE
LPGAT1	protein_coding	FALSE	FALSE	FALSE	1595	2.64237159841935		0.410534	0.03803899	FALSE
LSM12	protein_coding	FALSE	FALSE	FALSE	1596	2.64073671010718		0.1115004	0.29402379	FALSE
LBR	protein_coding	FALSE	FALSE	FALSE	1597	2.63974588144245		0.2662978	0.09772533	FALSE
ABCE1	protein_coding	FALSE	FALSE	FALSE	1598	2.63970377944577		0.4130902	0.28544962	FALSE
CCNC	protein_coding	FALSE	FALSE	FALSE	1599	2.63964164389036		0.391019	0.50029461	FALSE
FAT4	protein_coding	FALSE	FALSE	FALSE	1600	2.6382978851521		0.4030342	-0.04770183	FALSE
CREG1	protein_coding	FALSE	FALSE	FALSE	1601	2.63691522967742		0.0193998	1.58697494	FALSE
GOLGB1	protein_coding	FALSE	FALSE	FALSE	1602	2.63666838275438		0.0840125	-1.08010954	FALSE
NHLRC2	protein_coding	FALSE	FALSE	FALSE	1603	2.63648603723373		0.0015988	0.52170472	TRUE
RPN1	protein_coding	FALSE	FALSE	FALSE	1604	2.63519828180989		0.0990175	0.60162318	FALSE
EIF3K	protein_coding	FALSE	FALSE	FALSE	1605	2.63233039876455		0.924394	0.03919137	FALSE
GLS	protein_coding	FALSE	FALSE	FALSE	1606	2.63221381923405		0.8549328	-0.13224871	FALSE
LSM14A	protein_coding	FALSE	FALSE	FALSE	1607	2.62849169531326		0.0021944	-0.62582349	TRUE
FAM91A1	protein_coding	FALSE	FALSE	FALSE	1608	2.62577557473746		0.0049325	0.70356673	TRUE
MEF2C	protein_coding	TRUE	TRUE	FALSE	1609	2.62564448731596		0.0006246	-1.4114981	TRUE
SOAT1	protein_coding	FALSE	FALSE	FALSE	1610	2.62386315193069		0.0001421	1.09335067	TRUE
SMARCA1	protein_coding	FALSE	FALSE	FALSE	1611	2.62251544059865		0.4022256	-0.16521269	FALSE
CHD9	protein_coding	FALSE	FALSE	FALSE	1612	2.62066401808236		0.0460214	-0.67184306	FALSE
ERG	protein_coding	FALSE	FALSE	FALSE	1613	2.61905123244386		0.0915321	0.13980018	FALSE
MED14	protein_coding	FALSE	FALSE	FALSE	1614	2.61844906548119
STK4	protein_coding	FALSE	FALSE	FALSE	1615	2.61371293011012		0.0158741	0.51859519	FALSE
UBA5	protein_coding	FALSE	FALSE	FALSE	1616	2.6135883610348
MRPL19	protein_coding	FALSE	FALSE	FALSE	1617	2.61304376271982		0.2777539	0.20149135	FALSE
ELOVL5	protein_coding	FALSE	FALSE	FALSE	1618	2.61236306210458		0.2756039	0.67909284	FALSE
ZC3HAV1	protein_coding	FALSE	FALSE	FALSE	1619	2.61141778809814		0.0001317	0.7949824	TRUE
PPP1R8	protein_coding	FALSE	FALSE	FALSE	1620	2.61036021049079		0.2865133	0.06156362	FALSE
SEPTIN11	protein_coding	FALSE	FALSE	FALSE	1621	2.60786379366801
FMOD	protein_coding	FALSE	FALSE	FALSE	1622	2.60554552582758		0.7905042	-0.15925342	FALSE
HADHB	protein_coding	FALSE	FALSE	FALSE	1623	2.60417344977782		0.1436609	0.50141042	FALSE
SEC61B	protein_coding	FALSE	FALSE	FALSE	1624	2.60316389978527		0.6693828	0.21791671	FALSE
SCAMP1	protein_coding	FALSE	FALSE	FALSE	1625	2.60113604103141		0.4066105	0.10067092	FALSE
H4C15	protein_coding	FALSE	FALSE	FALSE	1626	2.59844330654191
DDX46	protein_coding	FALSE	FALSE	FALSE	1627	2.59817297996316		0.0059667	-0.74596629	TRUE
ARHGEF12	protein_coding	FALSE	FALSE	FALSE	1628	2.59811817909473		0.3587711	-0.32359687	FALSE
STYX	protein_coding	FALSE	FALSE	FALSE	1629	2.59782918852843		0.7272555	-0.01686308	FALSE
ATP5F1E	protein_coding	FALSE	FALSE	FALSE	1630	2.59446448586345
NAA50	protein_coding	FALSE	FALSE	FALSE	1631	2.59440589148784
RHOT1	protein_coding	FALSE	FALSE	FALSE	1632	2.59439724212887		0.141029	0.24965433	FALSE
EIF3J	protein_coding	FALSE	FALSE	FALSE	1633	2.59277518287849		0.2971463	0.38726944	FALSE
LTA4H	protein_coding	FALSE	FALSE	FALSE	1634	2.59231763418129		0.0309404	0.62197226	FALSE
NOLC1	protein_coding	FALSE	FALSE	FALSE	1635	2.5889080840696		0.066299	0.72109599	FALSE
EIF2AK1	protein_coding	FALSE	FALSE	FALSE	1636	2.58824875277567		0.406434	0.1295223	FALSE
HIVEP1	protein_coding	FALSE	FALSE	FALSE	1637	2.58813539511239		0.873025	0.04463952	FALSE
H4C14	protein_coding	FALSE	FALSE	FALSE	1638	2.58776100271541
EML4	protein_coding	FALSE	FALSE	FALSE	1639	2.58734851040814		0.042725	0.47573276	FALSE
ATP5F1A	protein_coding	FALSE	FALSE	FALSE	1640	2.582333260931
KPNA5	protein_coding	FALSE	FALSE	FALSE	1641	2.57909743081031		0.376289	-0.09894935	FALSE
PTPRB	protein_coding	FALSE	FALSE	FALSE	1642	2.57878386055565		0.9588859	-0.024663	FALSE
PRRC1	protein_coding	FALSE	FALSE	FALSE	1643	2.57703601076131		0.6225997	-0.22353846	FALSE
PPP1R11	protein_coding	FALSE	FALSE	FALSE	1644	2.57621778859366		0.1655344	0.38257501	FALSE
SNX6	protein_coding	FALSE	FALSE	FALSE	1645	2.57246588733495		0.3901903	-0.06309809	FALSE
ZZZ3	protein_coding	FALSE	FALSE	FALSE	1646	2.57184959725736		0.9407663	-0.03334231	FALSE
POLR2B	protein_coding	FALSE	FALSE	FALSE	1647	2.57098754661666		0.1827301	0.51513009	FALSE
CDH11	protein_coding	TRUE	TRUE	FALSE	1648	2.5706619614033		0.0512298	-1.19632138	FALSE
TIPRL	protein_coding	FALSE	FALSE	FALSE	1649	2.57031697446014		0.1047069	0.42817509	FALSE
DDX42	protein_coding	FALSE	FALSE	FALSE	1650	2.57031223555752		0.2010562	-0.29357571	FALSE
TMEM106B	protein_coding	FALSE	FALSE	FALSE	1651	2.5686784921727		0.098284	-0.27610348	FALSE
KANSL1L	protein_coding	FALSE	FALSE	FALSE	1652	2.5679843690039
COPS3	protein_coding	FALSE	FALSE	FALSE	1653	2.56667040424589		0.4087562	0.27645576	FALSE
SLC35A4	protein_coding	FALSE	FALSE	FALSE	1654	2.56650773713299		0.1836427	0.32772862	FALSE
ABHD13	protein_coding	FALSE	FALSE	FALSE	1655	2.5642919312826		0.5971728	-0.02800904	FALSE
FLI1	protein_coding	FALSE	FALSE	FALSE	1656	2.56348359985982		0.3105323	-0.07270048	FALSE
CAP1	protein_coding	FALSE	FALSE	FALSE	1657	2.56316837668863		0.0555134	0.74544851	FALSE
DCP1A	protein_coding	FALSE	FALSE	FALSE	1658	2.5629719039775		0.1162158	0.36346332	FALSE
CCNG1	protein_coding	FALSE	FALSE	FALSE	1659	2.56191295111746		0.3550806	-0.04469804	FALSE
UACA	protein_coding	FALSE	FALSE	FALSE	1660	2.55732297935152		0.0112823	-0.88760499	FALSE
RALGAPB	protein_coding	FALSE	FALSE	FALSE	1661	2.55731668354919
ZBTB44	protein_coding	FALSE	FALSE	FALSE	1662	2.55639816493438		0.871065	0.02569998	FALSE
UTP23	protein_coding	FALSE	FALSE	FALSE	1663	2.55371644820541		0.515915	-0.13358415	FALSE
ZNF326	protein_coding	FALSE	FALSE	FALSE	1664	2.55306729605188		0.0545689	0.14360957	FALSE
TOMM22	protein_coding	FALSE	FALSE	FALSE	1665	2.55290841882467		0.6805465	-0.12812738	FALSE
CNOT6	protein_coding	FALSE	FALSE	FALSE	1666	2.55192756720494		0.3238276	-0.23276857	FALSE
PITPNA	protein_coding	FALSE	FALSE	FALSE	1667	2.54925206998096		0.6869691	-0.06038251	FALSE
HELZ	protein_coding	FALSE	FALSE	FALSE	1668	2.54804979920894		0.7995721	-0.10419162	FALSE
BOD1	protein_coding	FALSE	FALSE	FALSE	1669	2.54753477323616
MGAT4A	protein_coding	FALSE	FALSE	FALSE	1670	2.54519374647423		0.0556953	0.78252232	FALSE
RBMXL1	protein_coding	FALSE	FALSE	FALSE	1671	2.54404355350639
CSGALNACT2	protein_coding	FALSE	FALSE	FALSE	1672	2.54371733646862		0.0165583	0.578584	FALSE
KRR1	protein_coding	FALSE	FALSE	FALSE	1673	2.54180693809237		0.5363182	0.11456649	FALSE
TAP2	protein_coding	FALSE	FALSE	FALSE	1674	2.54095190456069		0.0977516	0.36332383	FALSE
DNAJC8	protein_coding	FALSE	FALSE	FALSE	1675	2.54024477562424		0.7542003	0.03219146	FALSE
MTMR10	protein_coding	FALSE	FALSE	FALSE	1676	2.53974195244322
ANKRD17	protein_coding	FALSE	FALSE	FALSE	1677	2.53761818426484		0.2548816	0.12687656	FALSE
GDAP2	protein_coding	FALSE	FALSE	FALSE	1678	2.53728470301651		0.0044961	0.36995025	TRUE
BIRC6	protein_coding	FALSE	FALSE	FALSE	1679	2.5336031954743		0.0202888	-0.34299988	FALSE
FRYL	protein_coding	FALSE	FALSE	FALSE	1680	2.52798572778781		0.4560554	-0.04002804	FALSE
SPPL2A	protein_coding	FALSE	FALSE	FALSE	1681	2.52745013419351		0.0142193	1.17321059	FALSE
CDC42SE2	protein_coding	FALSE	FALSE	FALSE	1682	2.52587385642893		0.1237771	0.13018509	FALSE
CHTOP	protein_coding	FALSE	FALSE	FALSE	1683	2.52301265351417
ISCU	protein_coding	FALSE	FALSE	FALSE	1684	2.52291484239516		0.066401	0.49759109	FALSE
TMEM39A	protein_coding	FALSE	FALSE	FALSE	1685	2.52290781862005		0.2098906	0.29676409	FALSE
AFTPH	protein_coding	FALSE	FALSE	FALSE	1686	2.52047004634068		0.0012664	0.84138958	TRUE
KIF3B	protein_coding	FALSE	FALSE	FALSE	1687	2.51577611156513		0.7865138	0.07474993	FALSE
PRR13	protein_coding	FALSE	FALSE	FALSE	1688	2.51547921317608		0.1290287	0.29868563	FALSE
PRKAA1	protein_coding	FALSE	FALSE	FALSE	1689	2.51472734903164		0.0722836	-0.35765862	FALSE
APOL3	protein_coding	FALSE	FALSE	FALSE	1690	2.5104151249487		0.4632372	0.03231906	FALSE
STXBP3	protein_coding	FALSE	FALSE	FALSE	1691	2.50432166277424		0.3536565	0.39196962	FALSE
PATL1	protein_coding	FALSE	FALSE	FALSE	1692	2.50243816013731		0.0693882	0.52407647	FALSE
AMMECR1	protein_coding	FALSE	FALSE	FALSE	1693	2.50117446195967		0.3848791	-0.16877615	FALSE
TBC1D15	protein_coding	FALSE	FALSE	FALSE	1694	2.50075640330638		0.0283301	0.86158574	FALSE
SEC23IP	protein_coding	FALSE	FALSE	FALSE	1695	2.49950097927052		0.4164288	0.30585371	FALSE
CBL	protein_coding	FALSE	FALSE	FALSE	1696	2.49793091177473		0.0027883	0.3235943	TRUE
TMX3	protein_coding	FALSE	FALSE	FALSE	1697	2.49659447466853
PRDX3	protein_coding	FALSE	FALSE	FALSE	1698	2.49658739429996		0.2705407	0.91573206	FALSE
CNRIP1	protein_coding	FALSE	FALSE	FALSE	1699	2.49568510374846
PSMB2	protein_coding	FALSE	FALSE	FALSE	1700	2.49450748257155		0.0766529	0.77598186	FALSE
TTC14	protein_coding	FALSE	FALSE	FALSE	1701	2.48738974220982		0.6063042	-0.34106464	FALSE
ESF1	protein_coding	FALSE	FALSE	FALSE	1702	2.48738794772643		0.9832145	0.00160921	FALSE
ARHGEF6	protein_coding	FALSE	FALSE	FALSE	1703	2.48670310008873		0.039547	-0.67312553	FALSE
DDX1	protein_coding	FALSE	FALSE	FALSE	1704	2.48661406778995		0.5402446	0.25634863	FALSE
PIAS1	protein_coding	FALSE	FALSE	FALSE	1705	2.48465906806278		0.6403901	0.17381165	FALSE
MED6	protein_coding	FALSE	FALSE	FALSE	1706	2.47797710759619		0.3179703	-0.27813241	FALSE
DNAL1	protein_coding	FALSE	FALSE	FALSE	1707	2.4748201226262		0.1825666	-0.27664187	FALSE
ZNF207	protein_coding	FALSE	FALSE	FALSE	1708	2.47471231872025		0.0130936	-0.5058114	FALSE
LUZP1	protein_coding	FALSE	FALSE	FALSE	1709	2.47382537229443		0.5349771	-0.24672159	FALSE
LRRK2	protein_coding	FALSE	FALSE	FALSE	1710	2.47300303224213		0.6029902	0.18575086	FALSE
MTF1	protein_coding	FALSE	FALSE	FALSE	1711	2.47248693001024		0.0027819	0.6814296	TRUE
DCTN5	protein_coding	FALSE	FALSE	FALSE	1712	2.47168805061325		0.3266685	0.21095618	FALSE
CEPT1	protein_coding	FALSE	FALSE	FALSE	1713	2.46888890171686		0.0005042	0.99425136	TRUE
PROS1	protein_coding	FALSE	FALSE	FALSE	1714	2.46876992434399		0.1987938	-0.64392915	FALSE
CAPZA2	protein_coding	FALSE	FALSE	FALSE	1715	2.46783026775403		0.9082948	-0.03481554	FALSE
GMPS	protein_coding	FALSE	FALSE	FALSE	1716	2.46618222189194
KDM5A	protein_coding	FALSE	FALSE	FALSE	1717	2.46292610937544
THAP12	protein_coding	FALSE	FALSE	FALSE	1718	2.46265364296842
CCT8	protein_coding	FALSE	FALSE	FALSE	1719	2.46201566860566		0.037441	0.87463009	FALSE
GAPVD1	protein_coding	FALSE	FALSE	FALSE	1720	2.45954595549103		0.0868483	-0.3712392	FALSE
NUDT16	protein_coding	FALSE	FALSE	FALSE	1721	2.45783631858353		0.9976233	0.00098141	FALSE
BTBD1	protein_coding	FALSE	FALSE	FALSE	1722	2.45539078310304		0.5605677	0.23362204	FALSE
LARS1	protein_coding	FALSE	FALSE	FALSE	1723	2.45463140764695
ERAP1	protein_coding	FALSE	FALSE	FALSE	1724	2.4538078633904		0.855736	0.02270717	FALSE
IFIT5	protein_coding	FALSE	FALSE	FALSE	1725	2.45357274800786		0.9093022	0.0288731	FALSE
MRPS16	protein_coding	FALSE	FALSE	FALSE	1726	2.45291074197465		0.3549757	-0.57990126	FALSE
KIDINS220	protein_coding	FALSE	FALSE	FALSE	1727	2.45056987454208		0.5851554	0.19143242	FALSE
JAM3	protein_coding	FALSE	FALSE	FALSE	1728	2.45049682782435		0.9224637	0.04747277	FALSE
PSMA3	protein_coding	FALSE	FALSE	FALSE	1729	2.45023928436992		0.0348332	0.66082582	FALSE
PIKFYVE	protein_coding	FALSE	FALSE	FALSE	1730	2.44937371460725
OTUD4	protein_coding	FALSE	FALSE	FALSE	1731	2.4493656149773		0.0485963	0.37351634	FALSE
AGFG1	protein_coding	FALSE	FALSE	FALSE	1732	2.44786389050689
ARNT	protein_coding	FALSE	FALSE	FALSE	1733	2.44368008670321		0.1145815	-0.14575079	FALSE
MINDY3	protein_coding	FALSE	FALSE	FALSE	1734	2.43927585757389
MARCHF7	protein_coding	FALSE	FALSE	FALSE	1735	2.43763894935508
IMMT	protein_coding	FALSE	FALSE	FALSE	1736	2.43556297377583		0.0047413	0.72142957	TRUE
STAM2	protein_coding	FALSE	FALSE	FALSE	1737	2.43472241921638		0.8504463	0.05241544	FALSE
TRIM32	protein_coding	FALSE	FALSE	FALSE	1738	2.43400906424987		0.8233274	0.06086178	FALSE
SCRN1	protein_coding	FALSE	FALSE	FALSE	1739	2.43181727645628		0.151257	-0.33849379	FALSE
ATL2	protein_coding	FALSE	FALSE	FALSE	1740	2.42975195231763		0.0790662	0.29081411	FALSE
KLHDC10	protein_coding	FALSE	FALSE	FALSE	1741	2.42908418304573		0.9337043	0.00982286	FALSE
RARS1	protein_coding	FALSE	FALSE	FALSE	1742	2.42568700111279
ZCCHC7	protein_coding	FALSE	FALSE	FALSE	1743	2.42422655679591		0.1234688	-0.36904709	FALSE
EXOC8	protein_coding	FALSE	FALSE	FALSE	1744	2.42353809940161		0.6752706	0.02419142	FALSE
HADHA	protein_coding	FALSE	FALSE	FALSE	1745	2.41432507110126		0.0519528	-0.44505347	FALSE
DNM1L	protein_coding	FALSE	FALSE	FALSE	1746	2.41262298962525		0.0088004	0.60867277	TRUE
ZBTB1	protein_coding	FALSE	FALSE	FALSE	1747	2.41019039774219		0.9374064	0.00554981	FALSE
UQCRC2	protein_coding	FALSE	FALSE	FALSE	1748	2.4057892542807		0.4259197	0.44823941	FALSE
TASOR	protein_coding	FALSE	FALSE	FALSE	1749	2.40365471938455
IFNAR1	protein_coding	FALSE	FALSE	FALSE	1750	2.40351516402088		0.0683942	0.55357906	FALSE
RAB21	protein_coding	FALSE	FALSE	FALSE	1751	2.40207874053917		0.0097995	0.80012188	TRUE
ERLEC1	protein_coding	FALSE	FALSE	FALSE	1752	2.40110600058378
MIER1	protein_coding	FALSE	FALSE	FALSE	1753	2.39939456837938		0.2122125	0.24395827	FALSE
LONP2	protein_coding	FALSE	FALSE	FALSE	1754	2.39878452121047		0.2924077	-0.63448329	FALSE
CNOT2	protein_coding	FALSE	FALSE	FALSE	1755	2.39801886858928		0.5761367	0.20673057	FALSE
SLF2	protein_coding	FALSE	FALSE	FALSE	1756	2.39581592146209
SCAF11	protein_coding	FALSE	FALSE	FALSE	1757	2.39501434085512
COA1	protein_coding	FALSE	FALSE	FALSE	1758	2.39075670424675
PKN2	protein_coding	FALSE	FALSE	FALSE	1759	2.38846145816116		0.1357661	-0.72187844	FALSE
TM2D1	protein_coding	FALSE	FALSE	FALSE	1760	2.38267473330729		0.0605244	-0.45970189	FALSE
CAND1	protein_coding	FALSE	FALSE	FALSE	1761	2.38031721499046		0.9511931	0.01672865	FALSE
ZMYM2	protein_coding	FALSE	FALSE	FALSE	1762	2.37756219082218
PHKB	protein_coding	FALSE	FALSE	FALSE	1763	2.37435018308074		0.1457994	-0.58555208	FALSE
KMT2C	protein_coding	FALSE	FALSE	FALSE	1764	2.37423857344915
PRSS23	protein_coding	TRUE	TRUE	FALSE	1765	2.37208943675493		0.0006968	-1.25889403	TRUE
KPNA1	protein_coding	FALSE	FALSE	FALSE	1766	2.36762389463607
VCPIP1	protein_coding	FALSE	FALSE	FALSE	1767	2.36561956662919		0.9364196	0.02330227	FALSE
DHX36	protein_coding	FALSE	FALSE	FALSE	1768	2.35209622202875		0.24475	0.33908123	FALSE
C6orf89	protein_coding	FALSE	FALSE	FALSE	1769	2.34935363751453		0.0055867	0.58668732	TRUE
WASHC4	protein_coding	FALSE	FALSE	FALSE	1770	2.34537385152622
ATP6V1B2	protein_coding	TRUE	FALSE	TRUE	1771	2.34526734253498		0.0003594	1.28964531	TRUE
KITLG	protein_coding	FALSE	FALSE	FALSE	1772	2.34210442588279		0.4348043	-0.48579051	FALSE
PCNX4	protein_coding	FALSE	FALSE	FALSE	1773	2.34097799644246
DNAJB14	protein_coding	FALSE	FALSE	FALSE	1774	2.34029481128016		0.3610282	-0.03478999	FALSE
NF1	protein_coding	FALSE	FALSE	FALSE	1775	2.33291077469617		0.8072574	0.03063326	FALSE
LRRFIP2	protein_coding	FALSE	FALSE	FALSE	1776	2.32155927283499		0.2016312	0.26117253	FALSE
MRPS30	protein_coding	FALSE	FALSE	FALSE	1777	2.3210752543769		0.0595388	0.71682948	FALSE
NCBP1	protein_coding	FALSE	FALSE	FALSE	1778	2.31987520613092		0.201274	0.33095548	FALSE
CYLD	protein_coding	FALSE	FALSE	FALSE	1779	2.31763646470833		0.7240824	0.07629873	FALSE
RB1	protein_coding	FALSE	FALSE	FALSE	1780	2.31716478157596		0.6786107	0.15099902	FALSE
BBX	protein_coding	FALSE	FALSE	FALSE	1781	2.31370166692864		0.5551961	0.22374237	FALSE
DAAM1	protein_coding	FALSE	FALSE	FALSE	1782	2.31097435922947		0.5100704	-0.20899381	FALSE
BCL2L13	protein_coding	FALSE	FALSE	FALSE	1783	2.30643579048602		0.2990184	0.22368288	FALSE
ASXL2	protein_coding	FALSE	FALSE	FALSE	1784	2.30338871555463		0.9378058	-0.03295308	FALSE

## Sheet: Group4
Gene	Biotype	disreg_in_array	disreg_up	disreg_down	gr4Rank FOX mut	gr4L2FC	grSumRank	Array_adj_p_value	Array_logFC	Array_adj_p_value_signif
POTEB3	protein_coding	FALSE	FALSE	FALSE	1	7.87436480385873
TAF11L10	protein_coding	FALSE	FALSE	FALSE	2	7.86875409992945
ADAMTS20	protein_coding	FALSE	FALSE	FALSE	3	7.62732792459887		0.7407887	-0.01633595	FALSE
POTEB	protein_coding	FALSE	FALSE	FALSE	4	7.39913705179318
TAF11L3	protein_coding	FALSE	FALSE	FALSE	5	7.3582337494109
EVPLL	protein_coding	FALSE	FALSE	FALSE	6	-7.35648481965708
AC136352.2	protein_coding	FALSE	FALSE	FALSE	7	7.33362111405847
OR52A1	protein_coding	FALSE	FALSE	FALSE	8	7.31872211004999		0.5607897	0.02319585	FALSE
HOXD4	protein_coding	FALSE	FALSE	FALSE	9	-7.28735955303704		0.3042677	-0.16999924	FALSE
AL049839.2	protein_coding	FALSE	FALSE	FALSE	10	7.27160088900691
POTEB2	protein_coding	FALSE	FALSE	FALSE	11	7.22070230043359
ZIC4	protein_coding	FALSE	FALSE	FALSE	12	7.2012847358329		0.9098882	-0.00491428	FALSE
MTRNR2L1	protein_coding	FALSE	FALSE	FALSE	13	7.1459860312844
VTCN1	protein_coding	FALSE	FALSE	FALSE	14	7.13373549315984		0.6456785	0.03909507	FALSE
SLC5A8	protein_coding	FALSE	FALSE	FALSE	15	7.07457822479136		0.5001642	-0.77447433	FALSE
SIM1	protein_coding	FALSE	FALSE	FALSE	16	7.06597889236491		0.7549576	-0.0156128	FALSE
AC004805.1	protein_coding	FALSE	FALSE	FALSE	17	-7.03126583957391
POTEC	protein_coding	FALSE	FALSE	FALSE	18	6.99703221268536
SI	protein_coding	FALSE	FALSE	FALSE	19	6.99496423565493		0.8402062	-0.01031497	FALSE
POTEG	protein_coding	FALSE	FALSE	FALSE	20	6.97740073066614
AC105052.3	protein_coding	FALSE	FALSE	FALSE	21	-6.97718079564371
ADAM2	protein_coding	FALSE	FALSE	FALSE	22	6.9350717952747		0.8823269	0.00651514	FALSE
TMEM35B	protein_coding	FALSE	FALSE	FALSE	23	-6.93352171450282
RGSL1	protein_coding	FALSE	FALSE	FALSE	24	6.89786267173897
SLC6A15	protein_coding	FALSE	FALSE	FALSE	25	6.87322961155689		0.7884356	-0.01926727	FALSE
POTEH	protein_coding	FALSE	FALSE	FALSE	26	6.84898758942916
NRAP	protein_coding	FALSE	FALSE	FALSE	27	6.83790260755701		0.5448617	-0.02839415	FALSE
OPRM1	protein_coding	FALSE	FALSE	FALSE	28	6.80995134596833		0.1395119	-0.07965759	FALSE
BX072566.1	protein_coding	FALSE	FALSE	FALSE	29	6.80970194202057
TRDN	protein_coding	FALSE	FALSE	FALSE	30	6.77130704170378		0.89268	-0.00636147	FALSE
SERPINB2	protein_coding	FALSE	FALSE	FALSE	31	6.76280163684344		0.5957856	0.17478154	FALSE
AS3MT	protein_coding	FALSE	FALSE	FALSE	32	-6.73928767988712		0.5925191	-0.057675	FALSE
POTED	protein_coding	FALSE	FALSE	FALSE	33	6.7353439910936
LMNTD2	protein_coding	FALSE	FALSE	FALSE	34	-6.38822464573623	331
HEPACAM2	protein_coding	FALSE	FALSE	FALSE	35	6.34719852435811		0.9186018	-0.00444192	FALSE
MTRNR2L10	protein_coding	FALSE	FALSE	FALSE	36	6.15628710488632
CXCL8	protein_coding	FALSE	FALSE	FALSE	37	6.14800430183216
BPIFB2	protein_coding	FALSE	FALSE	FALSE	38	6.13046580015988
CXCL10	protein_coding	FALSE	FALSE	FALSE	39	6.03314730583071		0.6405562	0.79465172	FALSE
GOLGA6L6	protein_coding	FALSE	FALSE	FALSE	40	6.01080274607301
ST8SIA3	protein_coding	FALSE	FALSE	FALSE	41	6.01078685463213		0.2815143	-0.08906081	FALSE
CDH7	protein_coding	FALSE	FALSE	FALSE	42	6.0029487573611		0.7699612	0.02972478	FALSE
AMER2	protein_coding	FALSE	FALSE	FALSE	43	5.91853521452607
LCN10	protein_coding	FALSE	FALSE	FALSE	44	-5.90782020999849		0.871029	-0.02587555	FALSE
MTRNR2L12	protein_coding	FALSE	FALSE	FALSE	45	5.8807566291483
AHSP	protein_coding	FALSE	FALSE	FALSE	46	5.85189363557899	1119
SFTPD	protein_coding	FALSE	FALSE	FALSE	47	-5.84855571700835		0.8901318	-0.15358017	FALSE
LCN6	protein_coding	FALSE	FALSE	FALSE	48	-5.68858109034261		0.2321771	-1.13881136	FALSE
FAM236A	protein_coding	FALSE	FALSE	FALSE	49	-5.68746847577144
FAM236B	protein_coding	FALSE	FALSE	FALSE	50	-5.666110727864
AC007325.2	protein_coding	FALSE	FALSE	FALSE	51	-5.62724948581886	3116
RHAG	protein_coding	FALSE	FALSE	FALSE	52	5.60493829648224		0.2133538	0.22745207	FALSE
TSPY8	protein_coding	FALSE	FALSE	FALSE	53	5.57805706439605
COL15A1	protein_coding	TRUE	TRUE	FALSE	54	-5.51260982819864		0.0004238	-3.18546493	TRUE
PRODH	protein_coding	FALSE	FALSE	FALSE	55	-5.5103101497107	3154	0.0500217	-2.37651246	FALSE
WFIKKN1	protein_coding	FALSE	FALSE	FALSE	56	-5.4643379540898		0.878243	-0.01962153	FALSE
PLCXD1	protein_coding	FALSE	FALSE	FALSE	57	-5.45917196101921		0.9664629	-0.03719483	FALSE
PALM3	protein_coding	FALSE	FALSE	FALSE	58	-5.4484559892639
CHKB-CPT1B	protein_coding	FALSE	FALSE	FALSE	59	-5.37199110015833
OR2A5	protein_coding	FALSE	FALSE	FALSE	60	5.36201864719147		0.1061753	0.10232222	FALSE
HDC	protein_coding	FALSE	FALSE	FALSE	61	-5.31961767280607	1832	0.3780028	-0.64476176	FALSE
TSPY10	protein_coding	FALSE	FALSE	FALSE	62	5.27058377722916
MS4A3	protein_coding	FALSE	FALSE	FALSE	63	5.23826736606371		0.212737	-0.04079357	FALSE
BIRC7	protein_coding	FALSE	FALSE	FALSE	64	-5.2314932562622		0.0226537	0.48353166	FALSE
OR10Z1	protein_coding	FALSE	FALSE	FALSE	65	5.2211367243305		0.8984307	0.0054856	FALSE
KIF12	protein_coding	FALSE	FALSE	FALSE	66	-5.11993961962891	2522	0.295684	-0.1580803	FALSE
MTRNR2L6	protein_coding	FALSE	FALSE	FALSE	67	5.10245953876396
PIK3R2	protein_coding	FALSE	FALSE	FALSE	68	-5.02097220707666		0.0378607	-0.94116305	FALSE
NTRK2	protein_coding	FALSE	FALSE	FALSE	69	4.99871022452762		0.1029663	0.20461053	FALSE
GDA	protein_coding	FALSE	FALSE	FALSE	70	4.97678257241546		0.0189352	-0.150308	FALSE
ULBP1	protein_coding	FALSE	FALSE	FALSE	71	4.94934926360281		0.0586984	0.26453471	FALSE
ARL6IP4	protein_coding	FALSE	FALSE	FALSE	72	-4.93840716814643		0.3760553	-0.21153556	FALSE
AC012651.1	protein_coding	FALSE	FALSE	FALSE	73	-4.93479647249712
TSPY3	protein_coding	FALSE	FALSE	FALSE	74	4.86124858010036
PKLR	protein_coding	FALSE	FALSE	FALSE	75	4.85687571923982		0.2247447	-0.0451807	FALSE
GOLGA6L1	protein_coding	FALSE	FALSE	FALSE	76	4.85468577625446
MMP3	protein_coding	FALSE	FALSE	FALSE	77	4.81876391074091		0.6740766	0.050603	FALSE
GOLGA6L22	protein_coding	FALSE	FALSE	FALSE	78	4.80558831700531
HOXD9	protein_coding	FALSE	FALSE	FALSE	79	-4.79425486777523		0.1329847	-0.19624099	FALSE
SSTR1	protein_coding	FALSE	FALSE	FALSE	80	4.78988992894069		0.8839246	0.00877898	FALSE
TCN1	protein_coding	FALSE	FALSE	FALSE	81	4.74217247281755		0.8394831	0.12315818	FALSE
LGI3	protein_coding	FALSE	FALSE	FALSE	82	-4.726460711406		0.22093	-0.45504982	FALSE
S100A3	protein_coding	FALSE	FALSE	FALSE	83	4.68914663848622		0.0283671	0.74364574	FALSE
ADAD2	protein_coding	FALSE	FALSE	FALSE	84	-4.67304073411414		0.1359458	-0.83833687	FALSE
CA1	protein_coding	TRUE	FALSE	TRUE	85	4.60979321227154	1596	0.0180253	1.95237809	FALSE
KIFC2	protein_coding	FALSE	FALSE	FALSE	86	-4.59811664585025	1204	0.4762448	-0.37661514	FALSE
ANO9	protein_coding	FALSE	FALSE	FALSE	87	-4.59160806473666	4060	0.8577622	-0.04263744	FALSE
CACNA2D2	protein_coding	FALSE	FALSE	FALSE	88	-4.53314805755041		0.0901826	-1.46704088	FALSE
SLC6A3	protein_coding	FALSE	FALSE	FALSE	89	-4.49613689743814		0.3716258	-0.30782301	FALSE
NKX2-8	protein_coding	FALSE	FALSE	FALSE	90	-4.49503823759294		0.7225051	0.01414752	FALSE
MLPH	protein_coding	FALSE	FALSE	FALSE	91	-4.49456914514004		0.8061034	-0.21446726	FALSE
CLIC3	protein_coding	FALSE	FALSE	FALSE	92	-4.47970420860994		0.3887371	-0.83454044	FALSE
HSF4	protein_coding	FALSE	FALSE	FALSE	93	-4.47180881368247		0.8754567	-0.03074584	FALSE
AC006254.1	protein_coding	FALSE	FALSE	FALSE	94	-4.46631364817143
RGL3	protein_coding	FALSE	FALSE	FALSE	95	-4.45789114528013		0.9686216	0.00784117	FALSE
AL365205.1	protein_coding	FALSE	FALSE	FALSE	96	-4.45488018321825
HEMGN	protein_coding	FALSE	FALSE	FALSE	97	4.43655965106392	481	0.1350259	0.40430838	FALSE
RNASE10	protein_coding	FALSE	FALSE	FALSE	98	-4.42497796456644		0.8482534	-0.02248529	FALSE
MS4A15	protein_coding	FALSE	FALSE	FALSE	99	-4.38845988011893		0.9538656	0.04549235	FALSE
ACP5	protein_coding	TRUE	FALSE	TRUE	100	-4.38422277275894		0.0060105	1.91830272	TRUE
FASN	protein_coding	FALSE	FALSE	FALSE	101	-4.38230532599052		0.710003	-0.25989226	FALSE
SUSD2	protein_coding	FALSE	FALSE	FALSE	102	-4.38221135222309		0.0595062	-1.37907963	FALSE
PLVAP	protein_coding	FALSE	FALSE	FALSE	103	-4.36823319518464		0.0059751	-2.27935982	TRUE
LMTK3	protein_coding	FALSE	FALSE	FALSE	104	-4.35869788878323	1525	0.248741	-0.46677521	FALSE
PCP2	protein_coding	FALSE	FALSE	FALSE	105	-4.35844132956633		0.9519058	0.00444561	FALSE
BGLAP	protein_coding	FALSE	FALSE	FALSE	106	-4.35685623022269		0.7158122	-0.05800654	FALSE
MSLNL	protein_coding	FALSE	FALSE	FALSE	107	-4.35257416049381
MMP8	protein_coding	FALSE	FALSE	FALSE	108	4.35139460049856		0.1853468	0.27439023	FALSE
EVPL	protein_coding	FALSE	FALSE	FALSE	109	-4.33477380251101	1166	0.2897518	-0.49635764	FALSE
GRIN2A	protein_coding	FALSE	FALSE	FALSE	110	4.32567581997047		0.3505867	0.04205455	FALSE
ADGRB1	protein_coding	FALSE	FALSE	FALSE	111	-4.32345262072599	1700
ADCYAP1	protein_coding	FALSE	FALSE	FALSE	112	-4.3088642607997		0.2726811	-0.44941063	FALSE
DUOXA2	protein_coding	FALSE	FALSE	FALSE	113	-4.30698871342074		0.4762448	-0.02950751	FALSE
AL049629.2	protein_coding	FALSE	FALSE	FALSE	114	4.29147632461585
TMEM235	protein_coding	FALSE	FALSE	FALSE	115	4.28835535466635
PPP1R2B	protein_coding	FALSE	FALSE	FALSE	116	4.28814536287287
GPRIN2	protein_coding	FALSE	FALSE	FALSE	117	-4.26821052511491	5821
USP17L7	protein_coding	FALSE	FALSE	FALSE	118	-4.26765942640198
CDK3	protein_coding	FALSE	FALSE	FALSE	119	-4.26391906689588		0.2649633	-0.23335538	FALSE
H2AB2	protein_coding	FALSE	FALSE	FALSE	120	-4.25122547047868
SLC16A8	protein_coding	FALSE	FALSE	FALSE	121	-4.20157376452155	3037	0.8754567	-0.01075076	FALSE
HS3ST2	protein_coding	FALSE	FALSE	FALSE	122	-4.19589784745923		0.0045249	2.42098385	TRUE
ADCY8	protein_coding	FALSE	FALSE	FALSE	123	-4.19443644136088		0.9324738	-0.00569985	FALSE
CR2	protein_coding	FALSE	FALSE	FALSE	124	4.19322121315818		0.8413121	0.01027523	FALSE
GABRG2	protein_coding	FALSE	FALSE	FALSE	125	4.19309050323475		0.5940083	-0.02971829	FALSE
RASSF7	protein_coding	FALSE	FALSE	FALSE	126	-4.18956897523455		0.3321017	-0.73628189	FALSE
SPACA4	protein_coding	FALSE	FALSE	FALSE	127	-4.18734132483213		0.5818026	-0.03693461	FALSE
CAPG	protein_coding	FALSE	FALSE	FALSE	128	-4.18686258448315		0.0006462	0.81562755	TRUE
CD5L	protein_coding	FALSE	FALSE	FALSE	129	-4.1534892438446		0.5543363	0.02561515	FALSE
TMEM100	protein_coding	FALSE	FALSE	FALSE	130	4.14360741840856	1178	0.0110461	2.09414555	FALSE
EXOC3L2	protein_coding	FALSE	FALSE	FALSE	131	-4.13947613656256		0.080482	-0.13602985	FALSE
MEGF6	protein_coding	FALSE	FALSE	FALSE	132	-4.1354072616491	1989
SLC6A4	protein_coding	FALSE	FALSE	FALSE	133	4.11185007169562		0.148143	0.67813954	FALSE
CDH10	protein_coding	FALSE	FALSE	FALSE	134	4.10907720995002		0.7190548	-0.06889588	FALSE
TRPM2	protein_coding	FALSE	FALSE	FALSE	135	-4.09165762677795		0.003936	0.2835536	TRUE
EPS8L2	protein_coding	FALSE	FALSE	FALSE	136	-4.09099750483851	3132	0.7535109	-0.01314459	FALSE
CRACR2B	protein_coding	FALSE	FALSE	FALSE	137	-4.08263887600451	2268
TM4SF19	protein_coding	FALSE	FALSE	FALSE	138	-4.0825624676374		0.0001587	1.92631258	TRUE
RASGRF1	protein_coding	FALSE	FALSE	FALSE	139	-4.06205910598062		0.5947841	-0.07281626	FALSE
CA4	protein_coding	FALSE	FALSE	FALSE	140	4.04639242415805		0.6082316	0.65609113	FALSE
RAB6C	protein_coding	FALSE	FALSE	FALSE	141	4.04374559166256		0.7898494	0.01540199	FALSE
ABCA3	protein_coding	FALSE	FALSE	FALSE	142	-4.03912006517892		0.8621402	0.20799679	FALSE
RENBP	protein_coding	FALSE	FALSE	FALSE	143	-4.03772724544945		0.0466374	0.73977266	FALSE
STPG3	protein_coding	FALSE	FALSE	FALSE	144	-4.03712701867843
ESM1	protein_coding	TRUE	FALSE	TRUE	145	4.02704049312745		0.0171908	2.2520322	FALSE
TSPEAR	protein_coding	FALSE	FALSE	FALSE	146	-4.02645304502719
TLE6	protein_coding	FALSE	FALSE	FALSE	147	-4.02257874015786		0.0380427	-0.67113696	FALSE
BEST3	protein_coding	FALSE	FALSE	FALSE	148	4.02106895465588		0.3238276	-0.03744777	FALSE
GYPA	protein_coding	FALSE	FALSE	FALSE	149	4.01554746728864		0.3330388	0.08504803	FALSE
AC011498.4	protein_coding	FALSE	FALSE	FALSE	150	-4.01436516281539
RAC3	protein_coding	FALSE	FALSE	FALSE	151	-4.01046372501682		0.1837222	-0.3423009	FALSE
CARD9	protein_coding	FALSE	FALSE	FALSE	152	-4.00905691566099		0.0844772	0.27147112	FALSE
RAB17	protein_coding	FALSE	FALSE	FALSE	153	-4.00579530584942	7428	0.6264156	-0.39896028	FALSE
NUDT14	protein_coding	FALSE	FALSE	FALSE	154	-3.99916346491475		0.1844556	-0.66490326	FALSE
TMEM125	protein_coding	FALSE	FALSE	FALSE	155	-3.9989326952877		0.5935096	-0.45874553	FALSE
LPCAT1	protein_coding	FALSE	FALSE	FALSE	156	-3.99457854544586		0.2757892	-0.81802591	FALSE
LCNL1	protein_coding	FALSE	FALSE	FALSE	157	-3.99196147655158
CAMSAP3	protein_coding	FALSE	FALSE	FALSE	158	-3.9875402903539
IL6	protein_coding	FALSE	FALSE	FALSE	159	3.97620093289288		0.0161939	2.18431039	FALSE
ICAM5	protein_coding	FALSE	FALSE	FALSE	160	-3.97570476937207	3828	0.1784919	-0.30817573	FALSE
CYP2B6	protein_coding	FALSE	FALSE	FALSE	161	-3.97312410218603		0.5937996	-0.03231803	FALSE
GPT	protein_coding	FALSE	FALSE	FALSE	162	-3.96143471656444		0.4408263	-0.05184548	FALSE
AC008397.2	protein_coding	FALSE	FALSE	FALSE	163	-3.95846243539203
PIK3R6	protein_coding	FALSE	FALSE	FALSE	164	-3.95492175959429	2973
IRX6	protein_coding	FALSE	FALSE	FALSE	165	-3.95452335474803		0.8931349	0.10091737	FALSE
MTRNR2L8	protein_coding	FALSE	FALSE	FALSE	166	3.94734299736907
SAMD11	protein_coding	FALSE	FALSE	FALSE	167	-3.94621465988246	2347	0.1718929	-0.14231128	FALSE
GABRA2	protein_coding	FALSE	FALSE	FALSE	168	3.93657913351665		0.6220856	0.0255963	FALSE
ITPRID1	protein_coding	FALSE	FALSE	FALSE	169	3.93562772519825
NECAB3	protein_coding	FALSE	FALSE	FALSE	170	-3.93432475314422		0.1990636	-0.38498911	FALSE
LPA	protein_coding	FALSE	FALSE	FALSE	171	3.9335538902094		0.2763575	-0.05884938	FALSE
CHL1	protein_coding	FALSE	FALSE	FALSE	172	3.93099665611781		0.9578259	-0.00355829	FALSE
PTGDS	protein_coding	FALSE	FALSE	FALSE	173	-3.93085225644822		0.3774295	-0.628101	FALSE
SHISAL2B	protein_coding	FALSE	FALSE	FALSE	174	3.92801573719392
CHRM2	protein_coding	FALSE	FALSE	FALSE	175	3.92036802977969		0.4761439	-0.03334709	FALSE
GGT2	protein_coding	FALSE	FALSE	FALSE	176	-3.91767680925296
ZG16B	protein_coding	FALSE	FALSE	FALSE	177	3.8980140582732
DUOXA1	protein_coding	FALSE	FALSE	FALSE	178	-3.88191786492934		0.5613575	0.30979835	FALSE
CRHBP	protein_coding	FALSE	FALSE	FALSE	179	-3.87660922407353		0.0784397	-0.10980472	FALSE
NPW	protein_coding	FALSE	FALSE	FALSE	180	-3.87280623391812
GREM1	protein_coding	FALSE	FALSE	FALSE	181	3.87118403479508		0.182879	0.32425328	FALSE
RAB6D	protein_coding	FALSE	FALSE	FALSE	182	3.86787286907093
PLIN5	protein_coding	FALSE	FALSE	FALSE	183	-3.86318915992266
BAIAP2L2	protein_coding	FALSE	FALSE	FALSE	184	-3.86099394737602	3714	0.2037469	-0.4174236	FALSE
AIFM3	protein_coding	FALSE	FALSE	FALSE	185	-3.85676568347121	3635	0.9381071	0.00526378	FALSE
NPM2	protein_coding	FALSE	FALSE	FALSE	186	-3.84371698152935		0.914579	0.01049529	FALSE
GGT1	protein_coding	FALSE	FALSE	FALSE	187	-3.84064356166394		0.6888631	-0.03279136	FALSE
IL7R	protein_coding	TRUE	FALSE	TRUE	188	3.84027597447869	1185	0.0004452	3.1525757	TRUE
PLA2G10	protein_coding	FALSE	FALSE	FALSE	189	-3.83921314962775		0.5319312	-0.59761032	FALSE
DUOX2	protein_coding	FALSE	FALSE	FALSE	190	-3.83700195980679		0.5728347	-0.02261382	FALSE
PTP4A1	protein_coding	FALSE	FALSE	FALSE	191	-3.82554798188223	4964	0.7039859	0.04168603	FALSE
AATK	protein_coding	FALSE	FALSE	FALSE	192	-3.82497336159793		0.4377117	-0.13161913	FALSE
ANO8	protein_coding	FALSE	FALSE	FALSE	193	-3.80917976910448	1571	0.6769859	-0.10171622	FALSE
MROH6	protein_coding	FALSE	FALSE	FALSE	194	-3.79454949282548	3708
C16orf89	protein_coding	FALSE	FALSE	FALSE	195	-3.78088903056855		0.5220365	-0.05288936	FALSE
LRRC45	protein_coding	FALSE	FALSE	FALSE	196	-3.77528504893478	2377	0.3639571	-0.13974437	FALSE
SOWAHD	protein_coding	FALSE	FALSE	FALSE	197	-3.77228743738839
PDE1C	protein_coding	FALSE	FALSE	FALSE	198	3.77193902384276		0.0424464	0.12650327	FALSE
GTPBP6	protein_coding	FALSE	FALSE	FALSE	199	-3.76934936775745		0.0870013	-0.65022941	FALSE
MMP28	protein_coding	FALSE	FALSE	FALSE	200	-3.75917862060594		0.2877747	-0.20941605	FALSE
D2HGDH	protein_coding	FALSE	FALSE	FALSE	201	-3.75690196201507		0.2220096	-0.8678874	FALSE
AMN	protein_coding	FALSE	FALSE	FALSE	202	-3.75671281163291		0.7220475	-0.02009022	FALSE
IL24	protein_coding	FALSE	FALSE	FALSE	203	3.74519917379332		0.0195334	1.92902024	FALSE
PDE2A	protein_coding	FALSE	FALSE	FALSE	204	-3.74401696618632		0.0256516	-1.59939219	FALSE
TMEM191B	protein_coding	FALSE	FALSE	FALSE	205	-3.74194216174881
SSUH2	protein_coding	FALSE	FALSE	FALSE	206	-3.73897184174339
SLC9A3	protein_coding	FALSE	FALSE	FALSE	207	-3.73248838794708	5426	0.8037347	-0.01419937	FALSE
HOOK2	protein_coding	FALSE	FALSE	FALSE	208	-3.7321198990193	3925	0.9532214	-0.03124843	FALSE
PLEKHS1	protein_coding	FALSE	FALSE	FALSE	209	3.73162722997816
APOE	protein_coding	TRUE	FALSE	TRUE	210	-3.73013535229793		0.0014064	2.16714572	TRUE
CCDC154	protein_coding	FALSE	FALSE	FALSE	211	-3.72643031123134	4670
FOXI2	protein_coding	FALSE	FALSE	FALSE	212	-3.72285123106529		0.1555435	-0.11491862	FALSE
SOD2	protein_coding	TRUE	FALSE	TRUE	213	3.72111375817622		0.0026019	3.44933803	TRUE
DACT2	protein_coding	FALSE	FALSE	FALSE	214	-3.72021450346637		0.3409748	-0.27280358	FALSE
TCIRG1	protein_coding	TRUE	FALSE	TRUE	215	-3.71961411057289		0.0013397	1.28314136	TRUE
FAAH	protein_coding	FALSE	FALSE	FALSE	216	-3.71278739224008		0.5790945	-0.21923404	FALSE
CYSRT1	protein_coding	FALSE	FALSE	FALSE	217	-3.70768023383183
PLA2G3	protein_coding	FALSE	FALSE	FALSE	218	-3.70606566093638		0.9878577	-0.011087	FALSE
CCDC88B	protein_coding	FALSE	FALSE	FALSE	219	-3.70572599516218	1526	0.200459	0.13971362	FALSE
ACSF2	protein_coding	FALSE	FALSE	FALSE	220	-3.6978971213667
TRIM46	protein_coding	FALSE	FALSE	FALSE	221	-3.69143467412517		0.6205031	-0.04446614	FALSE
SGSM3	protein_coding	FALSE	FALSE	FALSE	222	-3.69076101197882		0.6296587	-0.16688987	FALSE
LPIN3	protein_coding	FALSE	FALSE	FALSE	223	-3.68944424364085		0.3763656	0.0640635	FALSE
BICDL2	protein_coding	FALSE	FALSE	FALSE	224	-3.68085728730905
IFI30	protein_coding	TRUE	FALSE	TRUE	225	-3.68049776530186		0.0010122	2.12771432	TRUE
RHPN1	protein_coding	FALSE	FALSE	FALSE	226	-3.67967060624891	4432	0.5773227	-0.08246661	FALSE
MREG	protein_coding	FALSE	FALSE	FALSE	227	-3.67869434601862		0.0061176	0.15431891	TRUE
SLC34A3	protein_coding	FALSE	FALSE	FALSE	228	-3.6761144708287	3065	0.8978716	0.00743673	FALSE
NAPSA	protein_coding	FALSE	FALSE	FALSE	229	-3.67550017274926		0.6193232	0.54951799	FALSE
MAP3K15	protein_coding	FALSE	FALSE	FALSE	230	-3.67144652822639		0.3102773	-0.05295622	FALSE
DUOX1	protein_coding	FALSE	FALSE	FALSE	231	-3.66759982755479		0.2668966	0.33020314	FALSE
MS4A1	protein_coding	FALSE	FALSE	FALSE	232	3.66683369196564		0.2484588	-0.05308139	FALSE
GDPD3	protein_coding	FALSE	FALSE	FALSE	233	-3.66172358528559		0.3576049	-0.5687382	FALSE
LRRC75B	protein_coding	FALSE	FALSE	FALSE	234	-3.65458808732351
CHKB	protein_coding	FALSE	FALSE	FALSE	235	-3.65011717382413		0.7161369	0.02235113	FALSE
SORCS2	protein_coding	FALSE	FALSE	FALSE	236	-3.64216699762877		0.0170161	-0.25182625	FALSE
MUC4	protein_coding	FALSE	FALSE	FALSE	237	3.64139287165077	2047	0.02473	0.56306905	FALSE
ACOXL	protein_coding	FALSE	FALSE	FALSE	238	-3.63755203255706		0.4393024	-0.22437449	FALSE
PSORS1C1	protein_coding	FALSE	FALSE	FALSE	239	-3.63720001651505		0.9047454	-0.01802448	FALSE
NINL	protein_coding	FALSE	FALSE	FALSE	240	-3.6366447741792	3276
TRIM10	protein_coding	FALSE	FALSE	FALSE	241	3.63626009018735		0.5904342	-0.03044945	FALSE
TREM2	protein_coding	FALSE	FALSE	FALSE	242	-3.63410177896047		0.0351174	0.49314817	FALSE
HDAC10	protein_coding	FALSE	FALSE	FALSE	243	-3.63239408448332		0.544364	-0.08813292	FALSE
TENT5B	protein_coding	FALSE	FALSE	FALSE	244	-3.63142094520446
ARHGEF16	protein_coding	FALSE	FALSE	FALSE	245	-3.62913143333981	8370	0.681962	-0.06495348	FALSE
RHBDL1	protein_coding	FALSE	FALSE	FALSE	246	-3.62651781312389		0.3595643	-0.15977212	FALSE
ULBP2	protein_coding	FALSE	FALSE	FALSE	247	3.62581590052164
SP5	protein_coding	FALSE	FALSE	FALSE	248	-3.62255956078546		0.2429908	0.12132561	FALSE
CDK5RAP3	protein_coding	FALSE	FALSE	FALSE	249	-3.61947268950914		0.970438	0.02864689	FALSE
HPGD	protein_coding	FALSE	FALSE	FALSE	250	3.61839820740865		0.3909903	0.98092993	FALSE
MSLN	protein_coding	FALSE	FALSE	FALSE	251	-3.61469751425129		0.1401243	-0.91929572	FALSE
CPA3	protein_coding	FALSE	FALSE	FALSE	252	-3.61327051473615		0.8333204	-0.27910437	FALSE
EIF1AY	protein_coding	FALSE	FALSE	FALSE	253	3.60979332954375		0.5704201	-0.20498575	FALSE
MUC1	protein_coding	FALSE	FALSE	FALSE	254	-3.60269546359094		0.0141759	-1.23438394	FALSE
ARHGEF19	protein_coding	FALSE	FALSE	FALSE	255	-3.60032985120303		0.119945	-0.60587497	FALSE
PGGHG	protein_coding	FALSE	FALSE	FALSE	256	-3.59481812601484	4414
NOL3	protein_coding	FALSE	FALSE	FALSE	257	-3.59402452776899		0.5818026	0.10979115	FALSE
IRX3	protein_coding	FALSE	FALSE	FALSE	258	-3.59332090288082		0.3681537	-0.87692752	FALSE
SLC5A2	protein_coding	FALSE	FALSE	FALSE	259	-3.57931697892596		0.7113726	-0.02215388	FALSE
OPLAH	protein_coding	FALSE	FALSE	FALSE	260	-3.56566006778688		0.0297051	-0.70040186	FALSE
FABP4	protein_coding	FALSE	FALSE	FALSE	261	-3.56503566316963		0.3956819	-0.74488314	FALSE
UAP1L1	protein_coding	FALSE	FALSE	FALSE	262	-3.56349041417745	7132	0.1543437	0.41987588	FALSE
CROCC2	protein_coding	FALSE	FALSE	FALSE	263	-3.56251114652599
SIGLEC6	protein_coding	FALSE	FALSE	FALSE	264	-3.56212706837079		0.6193669	-0.02866587	FALSE
IRX1	protein_coding	FALSE	FALSE	FALSE	265	-3.56163156595446		0.8150723	0.02389073	FALSE
C4orf48	protein_coding	FALSE	FALSE	FALSE	266	-3.5594809771684
FNDC10	protein_coding	FALSE	FALSE	FALSE	267	-3.55751667191349
RXFP1	protein_coding	FALSE	FALSE	FALSE	268	3.55474736674891		0.8806579	-0.00866523	FALSE
PSAPL1	protein_coding	FALSE	FALSE	FALSE	269	-3.54114748210297
KLF1	protein_coding	FALSE	FALSE	FALSE	270	3.53603403690043		0.4512728	0.04500588	FALSE
IL17RE	protein_coding	FALSE	FALSE	FALSE	271	-3.53449662988209		0.2251047	-0.08609952	FALSE
TNFRSF14	protein_coding	FALSE	FALSE	FALSE	272	-3.52908426604168		0.8585626	-0.07165477	FALSE
FAM83E	protein_coding	FALSE	FALSE	FALSE	273	-3.52226988930857		0.9425306	-0.03487255	FALSE
APOC1	protein_coding	FALSE	FALSE	FALSE	274	-3.5222303520753		0.150656	1.85561211	FALSE
PRSS8	protein_coding	FALSE	FALSE	FALSE	275	-3.52082445486044		0.2467075	-0.58240931	FALSE
MLXIPL	protein_coding	FALSE	FALSE	FALSE	276	-3.5194896502703		0.5315578	-0.13898745	FALSE
SFTA3	protein_coding	FALSE	FALSE	FALSE	277	-3.51326982041895
SFTA3	lncRNA	FALSE	FALSE	FALSE	277	-3.51326982041895
SPATC1	protein_coding	FALSE	FALSE	FALSE	278	-3.50532535252843		0.1910679	0.06819774	FALSE
NKX2-1	protein_coding	FALSE	FALSE	FALSE	279	-3.50459543969224		0.0446027	-1.83443474	FALSE
UBTD1	protein_coding	FALSE	FALSE	FALSE	280	-3.5043684679339		0.5586378	-0.20107173	FALSE
LLGL2	protein_coding	FALSE	FALSE	FALSE	281	-3.5033390746472		0.8953226	0.03890454	FALSE
ADCY7	protein_coding	FALSE	FALSE	FALSE	282	-3.5018597238655		0.0088468	0.25538549	TRUE
TEN1-CDK3	protein_coding	FALSE	FALSE	FALSE	283	-3.50183850694582
SLC29A2	protein_coding	FALSE	FALSE	FALSE	284	-3.50110941438776		0.9345317	-0.05290607	FALSE
SPIRE2	protein_coding	FALSE	FALSE	FALSE	285	-3.50048407805398		0.2232184	-0.40090663	FALSE
ABCC6	protein_coding	FALSE	FALSE	FALSE	286	-3.48776496910835		0.0232073	-0.18059688	FALSE
RHOBTB2	protein_coding	FALSE	FALSE	FALSE	287	-3.48514969104841		0.3823317	-0.38665748	FALSE
CEBPA	protein_coding	FALSE	FALSE	FALSE	288	-3.48349828872565		0.947586	-0.05715979	FALSE
RAPGEF3	protein_coding	FALSE	FALSE	FALSE	289	-3.48256519295246	4064	0.0519701	-1.80615626	FALSE
SLC27A3	protein_coding	FALSE	FALSE	FALSE	290	-3.47797136794331		0.0144523	-0.88254258	FALSE
NAMPT	protein_coding	TRUE	FALSE	TRUE	291	3.47746537453469		0.0010283	1.87344326	TRUE
FKBP1C	protein_coding	FALSE	FALSE	FALSE	292	3.47416090208581	2047
C20orf144	protein_coding	FALSE	FALSE	FALSE	293	-3.47204634205733		0.3618563	-0.04224223	FALSE
PNPLA7	protein_coding	FALSE	FALSE	FALSE	294	-3.46814632697012		0.070112	-1.79582974	FALSE
ITGB4	protein_coding	FALSE	FALSE	FALSE	295	-3.4557763038115		0.0605701	-0.96015716	FALSE
PROM2	protein_coding	FALSE	FALSE	FALSE	296	-3.44787898453213		0.1246966	-0.78228002	FALSE
XK	protein_coding	FALSE	FALSE	FALSE	297	3.44513383255549	6402	0.1850852	0.17797044	FALSE
[truncated: 887 more rows]

## Sheet: Group5
Gene	Biotype	disreg_in_array	disreg_up	disreg_down	gr5Rank Etiology unknown	gr5L2FC	grSumRank	Array_adj_p_value	Array_logFC	Array_adj_p_value_signif
[truncated: 1,870 more rows]
